# Supplementary material for: Global Antimicrobial Resistance Gene Study of Helicobacter pylori: Comparison of Detection Tools, ARG and Efflux Pump Gene Analysis, Worldwide Epidemiological Distribution, and Information Related to the Antimicrobial-Resistant Phenotype
Source: Antibiotics (Basel). 2023 Jun 28;12(7):1118. doi: 10.3390/antibiotics12071118 (PMC10376887; doi:10.3390/antibiotics12071118)
Supplement: Supplementary file 1 [file antibiotics-12-01118-s001.zip]

Archive with 11 entries (11 files):
- Spreadsheet S1 - Global ARG Identification results from ABRICATE using several ARG databases.xls
- Spreadsheet S10 - Clinical Implication metadata.xlsx
- Spreadsheet S2 - Global ARG Identification results from ResFinder.xlsx
- Spreadsheet S3 - Global ARG Identification results from RGI-CARD.xlsx
- Spreadsheet S4 - Global ARG Identification results from AMRFinderPlus.xls.xlsx
- Spreadsheet S5 - Hand curation of HMMER against the HMM ResFam Profile.xlsx
- Spreadsheet S6 - Hand curation of all tools and databases results against Prokka results.xlsx
- Spreadsheet S7 - Global Distribution of ARG-ACC.xlsx
- Spreadsheet S8 - ARG candidates by Scoary analysis.xlsx
- Spreadsheet S9 - Genome metadata.xlsx
- Supp Information - ARG Study - Antibiotics.pdf
