# Supplementary material for: Global Antimicrobial Resistance Gene Study of Helicobacter pylori: Comparison of Detection Tools, ARG and Efflux Pump Gene Analysis, Worldwide Epidemiological Distribution, and Information Related to the Antimicrobial-Resistant Phenotype
Source: Antibiotics (Basel). 2023 Jun 28;12(7):1118. doi: 10.3390/antibiotics12071118 (PMC10376887; doi:10.3390/antibiotics12071118)
Supplement: Supplementary file 1 [file antibiotics-12-01118-s001.zip › Spreadsheet S1 - Global ARG Identification results from ABRICATE using several ARG databases.xls]

## Sheet: Analysis
DATABASE	STRAIN	SEQUENCE (CONTIGS POSITION)	START	END	STRAND	GENE	COVERAGE	COVERAGE_MAP	GAPS	%COVERAGE	%IDENTITY	DATABASE	ACCESSION	PRODUCT	RESISTANCE
arganot	MHP04	MHP04_01487	1	861	+	(Bla)blaTEM-116	1-861/861	===============	0/0	100	100	argannot	AY425988:6-866	(Bla)blaTEM-116
arganot	MHP29	MHP29_01586	1	861	+	(Bla)blaTEM-116	1-861/861	===============	0/0	100	100	argannot	AY425988:6-866	(Bla)blaTEM-116
arganot	N6_del_htrA	N6_del_htrA_00261	1	795	+	(AGly)aph(3'')-III	1-795/795	===============	0/0	100	99.75	argannot	V01547:535-1329	(AGly)aph(3'')-III
arganot	N6_mut_htrA661	N6_mut_htrA661_00571	1	795	+	(AGly)aph(3'')-III	1-795/795	===============	0/0	100	99.75	argannot	V01547:535-1329	(AGly)aph(3'')-III
arganot	VE_HET052	VE_HET052_01585	1	486	+	(MLS)lin(A)	1-486/486	===============	0/0	100	99.79	argannot	M14039:413-898	(MLS)lin(A)
card	100_KOL56	100_KOL56_01495	1	1332	+	hp1181	1-1332/1332	===============	0/0	100	96.02	card	AE000511.1:1249487-1250819	hp1181 is a translocase that is part of the MFS efflux pump family. It is found in H. pylori and has role in the active efflux of antibiotics.	fluoroquinolone;nitroimidazole;tetracycline
card	101_KOL72	101_KOL72_01502	1	1332	+	hp1181	1-1332/1332	===============	0/0	100	95.8	card	AE000511.1:1249487-1250819	hp1181 is a translocase that is part of the MFS efflux pump family. It is found in H. pylori and has role in the active efflux of antibiotics.	fluoroquinolone;nitroimidazole;tetracycline
card	102_KOL79	102_KOL79_00708	1	1332	+	hp1181	1-1332/1332	===============	0/0	100	96.17	card	AE000511.1:1249487-1250819	hp1181 is a translocase that is part of the MFS efflux pump family. It is found in H. pylori and has role in the active efflux of antibiotics.	fluoroquinolone;nitroimidazole;tetracycline
card	103_KOL94	103_KOL94_01479	1	1332	+	hp1181	1-1332/1332	===============	0/0	100	96.32	card	AE000511.1:1249487-1250819	hp1181 is a translocase that is part of the MFS efflux pump family. It is found in H. pylori and has role in the active efflux of antibiotics.	fluoroquinolone;nitroimidazole;tetracycline
card	104_KOL96	104_KOL96_01140	1	1332	+	hp1181	1-1332/1332	===============	0/0	100	97.15	card	AE000511.1:1249487-1250819	hp1181 is a translocase that is part of the MFS efflux pump family. It is found in H. pylori and has role in the active efflux of antibiotics.	fluoroquinolone;nitroimidazole;tetracycline
card	105_KOL98	105_KOL98_01018	1	1332	+	hp1181	1-1332/1332	===============	0/0	100	96.17	card	AE000511.1:1249487-1250819	hp1181 is a translocase that is part of the MFS efflux pump family. It is found in H. pylori and has role in the active efflux of antibiotics.	fluoroquinolone;nitroimidazole;tetracycline
card	106_KOL99	106_KOL99_00971	1	1332	+	hp1181	1-1332/1332	===============	0/0	100	96.02	card	AE000511.1:1249487-1250819	hp1181 is a translocase that is part of the MFS efflux pump family. It is found in H. pylori and has role in the active efflux of antibiotics.	fluoroquinolone;nitroimidazole;tetracycline
card	107_MLG1	107_MLG1_00876	1	1332	+	hp1181	1-1332/1332	===============	0/0	100	95.27	card	AE000511.1:1249487-1250819	hp1181 is a translocase that is part of the MFS efflux pump family. It is found in H. pylori and has role in the active efflux of antibiotics.	fluoroquinolone;nitroimidazole;tetracycline
card	108_TER9	108_TER9_00874	1	1332	+	hp1181	1-1332/1332	===============	0/0	100	95.87	card	AE000511.1:1249487-1250819	hp1181 is a translocase that is part of the MFS efflux pump family. It is found in H. pylori and has role in the active efflux of antibiotics.	fluoroquinolone;nitroimidazole;tetracycline
card	109_TER81	109_TER81_01192	1	1332	+	hp1181	1-1332/1332	===============	0/0	100	96.32	card	AE000511.1:1249487-1250819	hp1181 is a translocase that is part of the MFS efflux pump family. It is found in H. pylori and has role in the active efflux of antibiotics.	fluoroquinolone;nitroimidazole;tetracycline
card	10_JAY08	10_JAY08_00908	1	1332	+	hp1181	1-1332/1332	===============	0/0	100	96.55	card	AE000511.1:1249487-1250819	hp1181 is a translocase that is part of the MFS efflux pump family. It is found in H. pylori and has role in the active efflux of antibiotics.	fluoroquinolone;nitroimidazole;tetracycline
card	1177	1177_01069	1	1332	+	hp1181	1-1332/1332	===============	0/0	100	96.47	card	AE000511.1:1249487-1250819	hp1181 is a translocase that is part of the MFS efflux pump family. It is found in H. pylori and has role in the active efflux of antibiotics.	fluoroquinolone;nitroimidazole;tetracycline
card	11_JAY12	11_JAY12_01089	1	1332	+	hp1181	1-1332/1332	===============	0/0	100	95.72	card	AE000511.1:1249487-1250819	hp1181 is a translocase that is part of the MFS efflux pump family. It is found in H. pylori and has role in the active efflux of antibiotics.	fluoroquinolone;nitroimidazole;tetracycline
card	132A	132A_00256	1	1332	+	hp1181	1-1332/1332	===============	0/0	100	96.1	card	AE000511.1:1249487-1250819	hp1181 is a translocase that is part of the MFS efflux pump family. It is found in H. pylori and has role in the active efflux of antibiotics.	fluoroquinolone;nitroimidazole;tetracycline
card	1341_SouthAfrica20	1341_SouthAfrica20_01185	1	1332	+	hp1181	1-1332/1332	===============	0/0	100	93.24	card	AE000511.1:1249487-1250819	hp1181 is a translocase that is part of the MFS efflux pump family. It is found in H. pylori and has role in the active efflux of antibiotics.	fluoroquinolone;nitroimidazole;tetracycline
card	1343_UM023	1343_UM023_01318	1	1332	+	hp1181	1-1332/1332	===============	0/0	100	96.17	card	AE000511.1:1249487-1250819	hp1181 is a translocase that is part of the MFS efflux pump family. It is found in H. pylori and has role in the active efflux of antibiotics.	fluoroquinolone;nitroimidazole;tetracycline
card	1344_UM032	1344_UM032_01332	1	1332	+	hp1181	1-1332/1332	===============	0/0	100	96.1	card	AE000511.1:1249487-1250819	hp1181 is a translocase that is part of the MFS efflux pump family. It is found in H. pylori and has role in the active efflux of antibiotics.	fluoroquinolone;nitroimidazole;tetracycline
card	1347_UM038	1347_UM038_00191	1	1332	+	hp1181	1-1332/1332	===============	0/0	100	96.1	card	AE000511.1:1249487-1250819	hp1181 is a translocase that is part of the MFS efflux pump family. It is found in H. pylori and has role in the active efflux of antibiotics.	fluoroquinolone;nitroimidazole;tetracycline
card	1348_UM065	1348_UM065_00595	1	1332	+	hp1181	1-1332/1332	===============	0/0	100	96.17	card	AE000511.1:1249487-1250819	hp1181 is a translocase that is part of the MFS efflux pump family. It is found in H. pylori and has role in the active efflux of antibiotics.	fluoroquinolone;nitroimidazole;tetracycline
card	1349_UM066	1349_UM066_00212	1	1332	+	hp1181	1-1332/1332	===============	0/0	100	96.25	card	AE000511.1:1249487-1250819	hp1181 is a translocase that is part of the MFS efflux pump family. It is found in H. pylori and has role in the active efflux of antibiotics.	fluoroquinolone;nitroimidazole;tetracycline
card	1351_UM067	1351_UM067_00346	1	1332	+	hp1181	1-1332/1332	===============	0/0	100	96.25	card	AE000511.1:1249487-1250819	hp1181 is a translocase that is part of the MFS efflux pump family. It is found in H. pylori and has role in the active efflux of antibiotics.	fluoroquinolone;nitroimidazole;tetracycline
card	1351_UM067	1351_UM067_00384	1	1332	+	hp1181	1-1332/1332	===============	0/0	100	96.25	card	AE000511.1:1249487-1250819	hp1181 is a translocase that is part of the MFS efflux pump family. It is found in H. pylori and has role in the active efflux of antibiotics.	fluoroquinolone;nitroimidazole;tetracycline
card	1352_UM077	1352_UM077_00003	1	1332	+	hp1181	1-1332/1332	===============	0/0	100	95.72	card	AE000511.1:1249487-1250819	hp1181 is a translocase that is part of the MFS efflux pump family. It is found in H. pylori and has role in the active efflux of antibiotics.	fluoroquinolone;nitroimidazole;tetracycline
card	1353_UM084	1353_UM084_01027	1	1332	+	hp1181	1-1332/1332	===============	0/0	100	95.95	card	AE000511.1:1249487-1250819	hp1181 is a translocase that is part of the MFS efflux pump family. It is found in H. pylori and has role in the active efflux of antibiotics.	fluoroquinolone;nitroimidazole;tetracycline
card	1354_UM085	1354_UM085_00581	1	1332	+	hp1181	1-1332/1332	===============	0/0	100	96.55	card	AE000511.1:1249487-1250819	hp1181 is a translocase that is part of the MFS efflux pump family. It is found in H. pylori and has role in the active efflux of antibiotics.	fluoroquinolone;nitroimidazole;tetracycline
card	1355_UM111	1355_UM111_01238	1	1332	+	hp1181	1-1332/1332	===============	0/0	100	96.77	card	AE000511.1:1249487-1250819	hp1181 is a translocase that is part of the MFS efflux pump family. It is found in H. pylori and has role in the active efflux of antibiotics.	fluoroquinolone;nitroimidazole;tetracycline
card	1356_UM114	1356_UM114_00025	1	1332	+	hp1181	1-1332/1332	===============	0/0	100	96.85	card	AE000511.1:1249487-1250819	hp1181 is a translocase that is part of the MFS efflux pump family. It is found in H. pylori and has role in the active efflux of antibiotics.	fluoroquinolone;nitroimidazole;tetracycline
card	1361_PZ5004	1361_PZ5004_01266	1	1332	+	hp1181	1-1332/1332	===============	0/0	100	95.87	card	AE000511.1:1249487-1250819	hp1181 is a translocase that is part of the MFS efflux pump family. It is found in H. pylori and has role in the active efflux of antibiotics.	fluoroquinolone;nitroimidazole;tetracycline
card	1368_NAK7	1368_NAK7_01385	1	1332	+	hp1181	1-1332/1332	===============	0/0	100	97.22	card	AE000511.1:1249487-1250819	hp1181 is a translocase that is part of the MFS efflux pump family. It is found in H. pylori and has role in the active efflux of antibiotics.	fluoroquinolone;nitroimidazole;tetracycline
card	1369_SA157A	1369_SA157A_00776	1	1332	+	hp1181	1-1332/1332	===============	0/0	100	93.99	card	AE000511.1:1249487-1250819	hp1181 is a translocase that is part of the MFS efflux pump family. It is found in H. pylori and has role in the active efflux of antibiotics.	fluoroquinolone;nitroimidazole;tetracycline
card	1370_SA144A	1370_SA144A_00491	1	1332	+	hp1181	1-1332/1332	===============	0/0	100	93.77	card	AE000511.1:1249487-1250819	hp1181 is a translocase that is part of the MFS efflux pump family. It is found in H. pylori and has role in the active efflux of antibiotics.	fluoroquinolone;nitroimidazole;tetracycline
card	1372_SA146A	1372_SA146A_00727	1	1332	+	hp1181	1-1332/1332	===============	0/0	100	93.99	card	AE000511.1:1249487-1250819	hp1181 is a translocase that is part of the MFS efflux pump family. It is found in H. pylori and has role in the active efflux of antibiotics.	fluoroquinolone;nitroimidazole;tetracycline
card	1374_SA155A	1374_SA155A_01246	1	1332	+	hp1181	1-1332/1332	===============	0/0	100	93.62	card	AE000511.1:1249487-1250819	hp1181 is a translocase that is part of the MFS efflux pump family. It is found in H. pylori and has role in the active efflux of antibiotics.	fluoroquinolone;nitroimidazole;tetracycline
card	1376_SA156A	1376_SA156A_01445	1	1332	+	hp1181	1-1332/1332	===============	0/0	100	93.24	card	AE000511.1:1249487-1250819	hp1181 is a translocase that is part of the MFS efflux pump family. It is found in H. pylori and has role in the active efflux of antibiotics.	fluoroquinolone;nitroimidazole;tetracycline
card	1379_SA158A	1379_SA158A_01407	1	1332	+	hp1181	1-1332/1332	===============	0/0	100	93.47	card	AE000511.1:1249487-1250819	hp1181 is a translocase that is part of the MFS efflux pump family. It is found in H. pylori and has role in the active efflux of antibiotics.	fluoroquinolone;nitroimidazole;tetracycline
card	1381_SA161A	1381_SA161A_00283	1	1332	+	hp1181	1-1332/1332	===============	0/0	100	93.54	card	AE000511.1:1249487-1250819	hp1181 is a translocase that is part of the MFS efflux pump family. It is found in H. pylori and has role in the active efflux of antibiotics.	fluoroquinolone;nitroimidazole;tetracycline
card	1387_SA164A	1387_SA164A_00726	1	1332	+	hp1181	1-1332/1332	===============	0/0	100	96.1	card	AE000511.1:1249487-1250819	hp1181 is a translocase that is part of the MFS efflux pump family. It is found in H. pylori and has role in the active efflux of antibiotics.	fluoroquinolone;nitroimidazole;tetracycline
card	1391_SA166A	1391_SA166A_00587	1	1332	+	hp1181	1-1332/1332	===============	0/0	100	93.62	card	AE000511.1:1249487-1250819	hp1181 is a translocase that is part of the MFS efflux pump family. It is found in H. pylori and has role in the active efflux of antibiotics.	fluoroquinolone;nitroimidazole;tetracycline
card	1392_SA168A	1392_SA168A_01505	1	1332	+	hp1181	1-1332/1332	===============	0/0	100	96.4	card	AE000511.1:1249487-1250819	hp1181 is a translocase that is part of the MFS efflux pump family. It is found in H. pylori and has role in the active efflux of antibiotics.	fluoroquinolone;nitroimidazole;tetracycline
card	1394_SA169C	1394_SA169C_00537	1	1332	+	hp1181	1-1332/1332	===============	0/0	100	93.32	card	AE000511.1:1249487-1250819	hp1181 is a translocase that is part of the MFS efflux pump family. It is found in H. pylori and has role in the active efflux of antibiotics.	fluoroquinolone;nitroimidazole;tetracycline
card	1396_SA170C	1396_SA170C_00976	1	1332	+	hp1181	1-1332/1332	===============	0/0	100	93.77	card	AE000511.1:1249487-1250819	hp1181 is a translocase that is part of the MFS efflux pump family. It is found in H. pylori and has role in the active efflux of antibiotics.	fluoroquinolone;nitroimidazole;tetracycline
card	1397_SA171A	1397_SA171A_00397	1	1332	+	hp1181	1-1332/1332	===============	0/0	100	96.1	card	AE000511.1:1249487-1250819	hp1181 is a translocase that is part of the MFS efflux pump family. It is found in H. pylori and has role in the active efflux of antibiotics.	fluoroquinolone;nitroimidazole;tetracycline
card	13_JAY16	13_JAY16_00883	1	1332	+	hp1181	1-1332/1332	===============	0/0	100	96.25	card	AE000511.1:1249487-1250819	hp1181 is a translocase that is part of the MFS efflux pump family. It is found in H. pylori and has role in the active efflux of antibiotics.	fluoroquinolone;nitroimidazole;tetracycline
card	1400_SA172C	1400_SA172C_00979	1	1332	+	hp1181	1-1332/1332	===============	0/0	100	93.24	card	AE000511.1:1249487-1250819	hp1181 is a translocase that is part of the MFS efflux pump family. It is found in H. pylori and has role in the active efflux of antibiotics.	fluoroquinolone;nitroimidazole;tetracycline
card	1401_SA173A	1401_SA173A_01526	1	1332	+	hp1181	1-1332/1332	===============	0/0	100	95.95	card	AE000511.1:1249487-1250819	hp1181 is a translocase that is part of the MFS efflux pump family. It is found in H. pylori and has role in the active efflux of antibiotics.	fluoroquinolone;nitroimidazole;tetracycline
card	1404_SA175A	1404_SA175A_00664	1	1332	+	hp1181	1-1332/1332	===============	0/0	100	93.47	card	AE000511.1:1249487-1250819	hp1181 is a translocase that is part of the MFS efflux pump family. It is found in H. pylori and has role in the active efflux of antibiotics.	fluoroquinolone;nitroimidazole;tetracycline
card	1406_SA194A	1406_SA194A_00225	1	1332	+	hp1181	1-1332/1332	===============	0/0	100	93.77	card	AE000511.1:1249487-1250819	hp1181 is a translocase that is part of the MFS efflux pump family. It is found in H. pylori and has role in the active efflux of antibiotics.	fluoroquinolone;nitroimidazole;tetracycline
card	1410_SA213A	1410_SA213A_01036	1	1332	+	hp1181	1-1332/1332	===============	0/0	100	95.65	card	AE000511.1:1249487-1250819	hp1181 is a translocase that is part of the MFS efflux pump family. It is found in H. pylori and has role in the active efflux of antibiotics.	fluoroquinolone;nitroimidazole;tetracycline
card	1411_SA214A	1411_SA214A_00037	1	1332	+	hp1181	1-1332/1332	===============	0/0	100	93.32	card	AE000511.1:1249487-1250819	hp1181 is a translocase that is part of the MFS efflux pump family. It is found in H. pylori and has role in the active efflux of antibiotics.	fluoroquinolone;nitroimidazole;tetracycline
card	1415_SA220A	1415_SA220A_01503	1	1332	+	hp1181	1-1332/1332	===============	0/0	100	93.39	card	AE000511.1:1249487-1250819	hp1181 is a translocase that is part of the MFS efflux pump family. It is found in H. pylori and has role in the active efflux of antibiotics.	fluoroquinolone;nitroimidazole;tetracycline
card	1417_SA221A	1417_SA221A_00205	1	1332	+	hp1181	1-1332/1332	===============	0/0	100	95.72	card	AE000511.1:1249487-1250819	hp1181 is a translocase that is part of the MFS efflux pump family. It is found in H. pylori and has role in the active efflux of antibiotics.	fluoroquinolone;nitroimidazole;tetracycline
card	1419_SA222A	1419_SA222A_01445	1	1332	+	hp1181	1-1332/1332	===============	0/0	100	96.4	card	AE000511.1:1249487-1250819	hp1181 is a translocase that is part of the MFS efflux pump family. It is found in H. pylori and has role in the active efflux of antibiotics.	fluoroquinolone;nitroimidazole;tetracycline
card	1423_SA226A	1423_SA226A_01328	1	1332	+	hp1181	1-1332/1332	===============	0/0	100	93.99	card	AE000511.1:1249487-1250819	hp1181 is a translocase that is part of the MFS efflux pump family. It is found in H. pylori and has role in the active efflux of antibiotics.	fluoroquinolone;nitroimidazole;tetracycline
card	1424_SA227A	1424_SA227A_01661	1	1332	+	hp1181	1-1332/1332	===============	0/0	100	92.79	card	AE000511.1:1249487-1250819	hp1181 is a translocase that is part of the MFS efflux pump family. It is found in H. pylori and has role in the active efflux of antibiotics.	fluoroquinolone;nitroimidazole;tetracycline
card	1425_SA233A	1425_SA233A_00427	1	1332	+	hp1181	1-1332/1332	===============	0/0	100	93.92	card	AE000511.1:1249487-1250819	hp1181 is a translocase that is part of the MFS efflux pump family. It is found in H. pylori and has role in the active efflux of antibiotics.	fluoroquinolone;nitroimidazole;tetracycline
card	1431_SA253A	1431_SA253A_00932	1	1332	+	hp1181	1-1332/1332	===============	0/0	100	93.47	card	AE000511.1:1249487-1250819	hp1181 is a translocase that is part of the MFS efflux pump family. It is found in H. pylori and has role in the active efflux of antibiotics.	fluoroquinolone;nitroimidazole;tetracycline
card	1433_SA29A	1433_SA29A_00111	1	1332	+	hp1181	1-1332/1332	===============	0/0	100	93.69	card	AE000511.1:1249487-1250819	hp1181 is a translocase that is part of the MFS efflux pump family. It is found in H. pylori and has role in the active efflux of antibiotics.	fluoroquinolone;nitroimidazole;tetracycline
card	1437_SA301A	1437_SA301A_00642	1	1332	+	hp1181	1-1332/1332	===============	0/0	100	92.79	card	AE000511.1:1249487-1250819	hp1181 is a translocase that is part of the MFS efflux pump family. It is found in H. pylori and has role in the active efflux of antibiotics.	fluoroquinolone;nitroimidazole;tetracycline
card	1439_SA302A	1439_SA302A_01395	1	1332	+	hp1181	1-1332/1332	===============	0/0	100	95.65	card	AE000511.1:1249487-1250819	hp1181 is a translocase that is part of the MFS efflux pump family. It is found in H. pylori and has role in the active efflux of antibiotics.	fluoroquinolone;nitroimidazole;tetracycline
card	1441_SA303C	1441_SA303C_01253	1	1332	+	hp1181	1-1332/1332	===============	0/0	100	93.69	card	AE000511.1:1249487-1250819	hp1181 is a translocase that is part of the MFS efflux pump family. It is found in H. pylori and has role in the active efflux of antibiotics.	fluoroquinolone;nitroimidazole;tetracycline
card	1442_SA30A	1442_SA30A_00086	1	1332	+	hp1181	1-1332/1332	===============	0/0	100	94.29	card	AE000511.1:1249487-1250819	hp1181 is a translocase that is part of the MFS efflux pump family. It is found in H. pylori and has role in the active efflux of antibiotics.	fluoroquinolone;nitroimidazole;tetracycline
card	1445_SA34A	1445_SA34A_00878	1	1332	+	hp1181	1-1332/1332	===============	0/0	100	93.69	card	AE000511.1:1249487-1250819	hp1181 is a translocase that is part of the MFS efflux pump family. It is found in H. pylori and has role in the active efflux of antibiotics.	fluoroquinolone;nitroimidazole;tetracycline
card	1447_SA35A	1447_SA35A_00594	1	1332	+	hp1181	1-1332/1332	===============	0/0	100	93.77	card	AE000511.1:1249487-1250819	hp1181 is a translocase that is part of the MFS efflux pump family. It is found in H. pylori and has role in the active efflux of antibiotics.	fluoroquinolone;nitroimidazole;tetracycline
card	1448_SA36C	1448_SA36C_00465	1	1332	+	hp1181	1-1332/1332	===============	0/0	100	93.84	card	AE000511.1:1249487-1250819	hp1181 is a translocase that is part of the MFS efflux pump family. It is found in H. pylori and has role in the active efflux of antibiotics.	fluoroquinolone;nitroimidazole;tetracycline
card	1449_SA37A	1449_SA37A_00665	1	1332	+	hp1181	1-1332/1332	===============	0/0	100	95.27	card	AE000511.1:1249487-1250819	hp1181 is a translocase that is part of the MFS efflux pump family. It is found in H. pylori and has role in the active efflux of antibiotics.	fluoroquinolone;nitroimidazole;tetracycline
card	1451_SA40A	1451_SA40A_01408	1	1332	+	hp1181	1-1332/1332	===============	0/0	100	93.62	card	AE000511.1:1249487-1250819	hp1181 is a translocase that is part of the MFS efflux pump family. It is found in H. pylori and has role in the active efflux of antibiotics.	fluoroquinolone;nitroimidazole;tetracycline
card	1453_SA45A	1453_SA45A_01393	1	1332	+	hp1181	1-1332/1332	===============	0/0	100	94.14	card	AE000511.1:1249487-1250819	hp1181 is a translocase that is part of the MFS efflux pump family. It is found in H. pylori and has role in the active efflux of antibiotics.	fluoroquinolone;nitroimidazole;tetracycline
card	1455_SA46C	1455_SA46C_01485	1	1332	+	hp1181	1-1332/1332	===============	0/0	100	94.14	card	AE000511.1:1249487-1250819	hp1181 is a translocase that is part of the MFS efflux pump family. It is found in H. pylori and has role in the active efflux of antibiotics.	fluoroquinolone;nitroimidazole;tetracycline
card	1456_SA47A	1456_SA47A_00309	1	1332	+	hp1181	1-1332/1332	===============	0/0	100	93.39	card	AE000511.1:1249487-1250819	hp1181 is a translocase that is part of the MFS efflux pump family. It is found in H. pylori and has role in the active efflux of antibiotics.	fluoroquinolone;nitroimidazole;tetracycline
card	1458_SA160A	1458_SA160A_01181	1	1332	+	hp1181	1-1332/1332	===============	0/0	100	93.39	card	AE000511.1:1249487-1250819	hp1181 is a translocase that is part of the MFS efflux pump family. It is found in H. pylori and has role in the active efflux of antibiotics.	fluoroquinolone;nitroimidazole;tetracycline
card	14_JAY26	14_JAY26_00995	1	1332	+	hp1181	1-1332/1332	===============	0/0	100	96.32	card	AE000511.1:1249487-1250819	hp1181 is a translocase that is part of the MFS efflux pump family. It is found in H. pylori and has role in the active efflux of antibiotics.	fluoroquinolone;nitroimidazole;tetracycline
card	16_MO17	16_MO17_00558	1	1331	+	hp1181	1-1331/1332	===============	0/0	99.92	95.64	card	AE000511.1:1249487-1250819	hp1181 is a translocase that is part of the MFS efflux pump family. It is found in H. pylori and has role in the active efflux of antibiotics.	fluoroquinolone;nitroimidazole;tetracycline
card	178a	178a_00141	1	1332	+	hp1181	1-1332/1332	===============	0/0	100	96.25	card	AE000511.1:1249487-1250819	hp1181 is a translocase that is part of the MFS efflux pump family. It is found in H. pylori and has role in the active efflux of antibiotics.	fluoroquinolone;nitroimidazole;tetracycline
card	178	178_01071	1	1332	+	hp1181	1-1332/1332	===============	0/0	100	96.25	card	AE000511.1:1249487-1250819	hp1181 is a translocase that is part of the MFS efflux pump family. It is found in H. pylori and has role in the active efflux of antibiotics.	fluoroquinolone;nitroimidazole;tetracycline
card	17_MO23	17_MO23_00827	1	1332	+	hp1181	1-1332/1332	===============	0/0	100	95.87	card	AE000511.1:1249487-1250819	hp1181 is a translocase that is part of the MFS efflux pump family. It is found in H. pylori and has role in the active efflux of antibiotics.	fluoroquinolone;nitroimidazole;tetracycline
card	18_MO27	18_MO27_00944	1	1331	+	hp1181	1-1331/1332	===============	0/0	99.92	95.57	card	AE000511.1:1249487-1250819	hp1181 is a translocase that is part of the MFS efflux pump family. It is found in H. pylori and has role in the active efflux of antibiotics.	fluoroquinolone;nitroimidazole;tetracycline
card	19_MN3	19_MN3_01182	1	1332	+	hp1181	1-1332/1332	===============	0/0	100	96.77	card	AE000511.1:1249487-1250819	hp1181 is a translocase that is part of the MFS efflux pump family. It is found in H. pylori and has role in the active efflux of antibiotics.	fluoroquinolone;nitroimidazole;tetracycline
card	1_IND07	1_IND07_01532	1	1332	+	hp1181	1-1332/1332	===============	0/0	100	96.1	card	AE000511.1:1249487-1250819	hp1181 is a translocase that is part of the MFS efflux pump family. It is found in H. pylori and has role in the active efflux of antibiotics.	fluoroquinolone;nitroimidazole;tetracycline
card	20_MN10	20_MN10_00127	1	1331	+	hp1181	1-1331/1332	===============	0/0	99.92	95.64	card	AE000511.1:1249487-1250819	hp1181 is a translocase that is part of the MFS efflux pump family. It is found in H. pylori and has role in the active efflux of antibiotics.	fluoroquinolone;nitroimidazole;tetracycline
card	212_5	212_5_00423	1	1332	+	hp1181	1-1332/1332	===============	0/0	100	91.89	card	AE000511.1:1249487-1250819	hp1181 is a translocase that is part of the MFS efflux pump family. It is found in H. pylori and has role in the active efflux of antibiotics.	fluoroquinolone;nitroimidazole;tetracycline
card	21_MN11	21_MN11_01359	1	1332	+	hp1181	1-1332/1332	===============	0/0	100	96.85	card	AE000511.1:1249487-1250819	hp1181 is a translocase that is part of the MFS efflux pump family. It is found in H. pylori and has role in the active efflux of antibiotics.	fluoroquinolone;nitroimidazole;tetracycline
card	22_SMS15	22_SMS15_00822	1	1332	+	hp1181	1-1332/1332	===============	0/0	100	96.47	card	AE000511.1:1249487-1250819	hp1181 is a translocase that is part of the MFS efflux pump family. It is found in H. pylori and has role in the active efflux of antibiotics.	fluoroquinolone;nitroimidazole;tetracycline
card	23_SMS19	23_SMS19_01181	1	1332	+	hp1181	1-1332/1332	===============	0/0	100	96.47	card	AE000511.1:1249487-1250819	hp1181 is a translocase that is part of the MFS efflux pump family. It is found in H. pylori and has role in the active efflux of antibiotics.	fluoroquinolone;nitroimidazole;tetracycline
card	241	241_00216	1	1332	+	hp1181	1-1332/1332	===============	0/0	100	96.47	card	AE000511.1:1249487-1250819	hp1181 is a translocase that is part of the MFS efflux pump family. It is found in H. pylori and has role in the active efflux of antibiotics.	fluoroquinolone;nitroimidazole;tetracycline
card	24_SMS20	24_SMS20_00975	1	1332	+	hp1181	1-1332/1332	===============	0/0	100	96.17	card	AE000511.1:1249487-1250819	hp1181 is a translocase that is part of the MFS efflux pump family. It is found in H. pylori and has role in the active efflux of antibiotics.	fluoroquinolone;nitroimidazole;tetracycline
card	25_SMS22	25_SMS22_00949	1	1331	+	hp1181	1-1331/1332	===============	0/0	99.92	95.57	card	AE000511.1:1249487-1250819	hp1181 is a translocase that is part of the MFS efflux pump family. It is found in H. pylori and has role in the active efflux of antibiotics.	fluoroquinolone;nitroimidazole;tetracycline
card	26_SMS23	26_SMS23_00920	1	1331	+	hp1181	1-1331/1332	===============	0/0	99.92	95.57	card	AE000511.1:1249487-1250819	hp1181 is a translocase that is part of the MFS efflux pump family. It is found in H. pylori and has role in the active efflux of antibiotics.	fluoroquinolone;nitroimidazole;tetracycline
card	27_SMS24	27_SMS24_01174	1	1332	+	hp1181	1-1332/1332	===============	0/0	100	96.47	card	AE000511.1:1249487-1250819	hp1181 is a translocase that is part of the MFS efflux pump family. It is found in H. pylori and has role in the active efflux of antibiotics.	fluoroquinolone;nitroimidazole;tetracycline
card	28_SMS25	28_SMS25_00922	1	1331	+	hp1181	1-1331/1332	===============	0/0	99.92	95.64	card	AE000511.1:1249487-1250819	hp1181 is a translocase that is part of the MFS efflux pump family. It is found in H. pylori and has role in the active efflux of antibiotics.	fluoroquinolone;nitroimidazole;tetracycline
card	29_SMS28	29_SMS28_01130	1	1332	+	hp1181	1-1332/1332	===============	0/0	100	96.32	card	AE000511.1:1249487-1250819	hp1181 is a translocase that is part of the MFS efflux pump family. It is found in H. pylori and has role in the active efflux of antibiotics.	fluoroquinolone;nitroimidazole;tetracycline
card	2_IND68	2_IND68_01471	1	1332	+	hp1181	1-1332/1332	===============	0/0	100	96.25	card	AE000511.1:1249487-1250819	hp1181 is a translocase that is part of the MFS efflux pump family. It is found in H. pylori and has role in the active efflux of antibiotics.	fluoroquinolone;nitroimidazole;tetracycline
card	30908	30908_00949	1	1332	+	hp1181	1-1332/1332	===============	0/0	100	93.47	card	AE000511.1:1249487-1250819	hp1181 is a translocase that is part of the MFS efflux pump family. It is found in H. pylori and has role in the active efflux of antibiotics.	fluoroquinolone;nitroimidazole;tetracycline
card	30950	30950_01517	1	1332	+	hp1181	1-1332/1332	===============	0/0	100	96.4	card	AE000511.1:1249487-1250819	hp1181 is a translocase that is part of the MFS efflux pump family. It is found in H. pylori and has role in the active efflux of antibiotics.	fluoroquinolone;nitroimidazole;tetracycline
card	30_SMS30	30_SMS30_00882	1	1331	+	hp1181	1-1331/1332	===============	0/0	99.92	96.84	card	AE000511.1:1249487-1250819	hp1181 is a translocase that is part of the MFS efflux pump family. It is found in H. pylori and has role in the active efflux of antibiotics.	fluoroquinolone;nitroimidazole;tetracycline
card	31235	31235_00157	1	1332	+	hp1181	1-1332/1332	===============	0/0	100	95.27	card	AE000511.1:1249487-1250819	hp1181 is a translocase that is part of the MFS efflux pump family. It is found in H. pylori and has role in the active efflux of antibiotics.	fluoroquinolone;nitroimidazole;tetracycline
card	31_MKS31	31_MKS31_01405	1	1332	+	hp1181	1-1332/1332	===============	0/0	100	96.17	card	AE000511.1:1249487-1250819	hp1181 is a translocase that is part of the MFS efflux pump family. It is found in H. pylori and has role in the active efflux of antibiotics.	fluoroquinolone;nitroimidazole;tetracycline
card	32_MKS45	32_MKS45_00793	1	1332	+	hp1181	1-1332/1332	===============	0/0	100	96.62	card	AE000511.1:1249487-1250819	hp1181 is a translocase that is part of the MFS efflux pump family. It is found in H. pylori and has role in the active efflux of antibiotics.	fluoroquinolone;nitroimidazole;tetracycline
card	33_MKS47	33_MKS47_01157	1	1332	+	hp1181	1-1332/1332	===============	0/0	100	96.25	card	AE000511.1:1249487-1250819	hp1181 is a translocase that is part of the MFS efflux pump family. It is found in H. pylori and has role in the active efflux of antibiotics.	fluoroquinolone;nitroimidazole;tetracycline
card	34_MKS52	34_MKS52_01045	1	1332	+	hp1181	1-1332/1332	===============	0/0	100	96.62	card	AE000511.1:1249487-1250819	hp1181 is a translocase that is part of the MFS efflux pump family. It is found in H. pylori and has role in the active efflux of antibiotics.	fluoroquinolone;nitroimidazole;tetracycline
card	35_MKS55	35_MKS55_01297	1	1332	+	hp1181	1-1332/1332	===============	0/0	100	96.02	card	AE000511.1:1249487-1250819	hp1181 is a translocase that is part of the MFS efflux pump family. It is found in H. pylori and has role in the active efflux of antibiotics.	fluoroquinolone;nitroimidazole;tetracycline
card	3614_SSR2	3614_SSR2_00989	1	1332	+	hp1181	1-1332/1332	===============	0/0	100	96.47	card	AE000511.1:1249487-1250819	hp1181 is a translocase that is part of the MFS efflux pump family. It is found in H. pylori and has role in the active efflux of antibiotics.	fluoroquinolone;nitroimidazole;tetracycline
card	3615_SSR3	3615_SSR3_00713	1	1332	+	hp1181	1-1332/1332	===============	0/0	100	97.15	card	AE000511.1:1249487-1250819	hp1181 is a translocase that is part of the MFS efflux pump family. It is found in H. pylori and has role in the active efflux of antibiotics.	fluoroquinolone;nitroimidazole;tetracycline
card	36166	36166_01239	1	1331	+	hp1181	1-1331/1332	===============	0/0	99.92	96.17	card	AE000511.1:1249487-1250819	hp1181 is a translocase that is part of the MFS efflux pump family. It is found in H. pylori and has role in the active efflux of antibiotics.	fluoroquinolone;nitroimidazole;tetracycline
card	3616_SSR4	3616_SSR4_00221	1	1332	+	hp1181	1-1332/1332	===============	0/0	100	96.32	card	AE000511.1:1249487-1250819	hp1181 is a translocase that is part of the MFS efflux pump family. It is found in H. pylori and has role in the active efflux of antibiotics.	fluoroquinolone;nitroimidazole;tetracycline
card	3617_SSR5	3617_SSR5_01103	1	1332	+	hp1181	1-1332/1332	===============	0/0	100	96.77	card	AE000511.1:1249487-1250819	hp1181 is a translocase that is part of the MFS efflux pump family. It is found in H. pylori and has role in the active efflux of antibiotics.	fluoroquinolone;nitroimidazole;tetracycline
card	3618_SSR7	3618_SSR7_00161	1	1332	+	hp1181	1-1332/1332	===============	0/0	100	96.85	card	AE000511.1:1249487-1250819	hp1181 is a translocase that is part of the MFS efflux pump family. It is found in H. pylori and has role in the active efflux of antibiotics.	fluoroquinolone;nitroimidazole;tetracycline
card	3619_SSR8	3619_SSR8_00831	1	1332	+	hp1181	1-1332/1332	===============	0/0	100	96.32	card	AE000511.1:1249487-1250819	hp1181 is a translocase that is part of the MFS efflux pump family. It is found in H. pylori and has role in the active efflux of antibiotics.	fluoroquinolone;nitroimidazole;tetracycline
card	3620_SSR9	3620_SSR9_00006	1	1332	+	hp1181	1-1332/1332	===============	0/0	100	97.37	card	AE000511.1:1249487-1250819	hp1181 is a translocase that is part of the MFS efflux pump family. It is found in H. pylori and has role in the active efflux of antibiotics.	fluoroquinolone;nitroimidazole;tetracycline
card	3622_SSR12	3622_SSR12_00656	1	1332	+	hp1181	1-1332/1332	===============	0/0	100	96.02	card	AE000511.1:1249487-1250819	hp1181 is a translocase that is part of the MFS efflux pump family. It is found in H. pylori and has role in the active efflux of antibiotics.	fluoroquinolone;nitroimidazole;tetracycline
card	3623_SSR13	3623_SSR13_00645	1	1332	+	hp1181	1-1332/1332	===============	0/0	100	97	card	AE000511.1:1249487-1250819	hp1181 is a translocase that is part of the MFS efflux pump family. It is found in H. pylori and has role in the active efflux of antibiotics.	fluoroquinolone;nitroimidazole;tetracycline
card	3624_SSR14	3624_SSR14_00846	1	1332	+	hp1181	1-1332/1332	===============	0/0	100	95.42	card	AE000511.1:1249487-1250819	hp1181 is a translocase that is part of the MFS efflux pump family. It is found in H. pylori and has role in the active efflux of antibiotics.	fluoroquinolone;nitroimidazole;tetracycline
card	3625_SSR17	3625_SSR17_00423	1	1332	+	hp1181	1-1332/1332	===============	0/0	100	96.85	card	AE000511.1:1249487-1250819	hp1181 is a translocase that is part of the MFS efflux pump family. It is found in H. pylori and has role in the active efflux of antibiotics.	fluoroquinolone;nitroimidazole;tetracycline
card	3627_SSR20	3627_SSR20_01150	1	1331	+	hp1181	1-1331/1332	===============	0/0	99.92	95.94	card	AE000511.1:1249487-1250819	hp1181 is a translocase that is part of the MFS efflux pump family. It is found in H. pylori and has role in the active efflux of antibiotics.	fluoroquinolone;nitroimidazole;tetracycline
card	3628_SSR22	3628_SSR22_00651	1	1332	+	hp1181	1-1332/1332	===============	0/0	100	96.25	card	AE000511.1:1249487-1250819	hp1181 is a translocase that is part of the MFS efflux pump family. It is found in H. pylori and has role in the active efflux of antibiotics.	fluoroquinolone;nitroimidazole;tetracycline
card	3629_SSR23	3629_SSR23_00924	1	1332	+	hp1181	1-1332/1332	===============	0/0	100	97.22	card	AE000511.1:1249487-1250819	hp1181 is a translocase that is part of the MFS efflux pump family. It is found in H. pylori and has role in the active efflux of antibiotics.	fluoroquinolone;nitroimidazole;tetracycline
card	3630_SSR33	3630_SSR33_00724	1	1332	+	hp1181	1-1332/1332	===============	0/0	100	93.69	card	AE000511.1:1249487-1250819	hp1181 is a translocase that is part of the MFS efflux pump family. It is found in H. pylori and has role in the active efflux of antibiotics.	fluoroquinolone;nitroimidazole;tetracycline
card	3631_SSR40	3631_SSR40_01401	1	1332	+	hp1181	1-1332/1332	===============	0/0	100	96.55	card	AE000511.1:1249487-1250819	hp1181 is a translocase that is part of the MFS efflux pump family. It is found in H. pylori and has role in the active efflux of antibiotics.	fluoroquinolone;nitroimidazole;tetracycline
card	3632_SSR43	3632_SSR43_01215	1	1332	+	hp1181	1-1332/1332	===============	0/0	100	95.05	card	AE000511.1:1249487-1250819	hp1181 is a translocase that is part of the MFS efflux pump family. It is found in H. pylori and has role in the active efflux of antibiotics.	fluoroquinolone;nitroimidazole;tetracycline
card	3635_3843	3635_3843_00147	1	1332	+	hp1181	1-1332/1332	===============	0/0	100	96.47	card	AE000511.1:1249487-1250819	hp1181 is a translocase that is part of the MFS efflux pump family. It is found in H. pylori and has role in the active efflux of antibiotics.	fluoroquinolone;nitroimidazole;tetracycline
card	3639_BON_254	3639_BON_254_00753	1	1332	+	hp1181	1-1332/1332	===============	0/0	100	97.3	card	AE000511.1:1249487-1250819	hp1181 is a translocase that is part of the MFS efflux pump family. It is found in H. pylori and has role in the active efflux of antibiotics.	fluoroquinolone;nitroimidazole;tetracycline
card	3640_CHA_185	3640_CHA_185_00934	1	1332	+	hp1181	1-1332/1332	===============	0/0	100	96.7	card	AE000511.1:1249487-1250819	hp1181 is a translocase that is part of the MFS efflux pump family. It is found in H. pylori and has role in the active efflux of antibiotics.	fluoroquinolone;nitroimidazole;tetracycline
card	3641_GRA_247	3641_GRA_247_01195	1	1332	+	hp1181	1-1332/1332	===============	0/0	100	94.82	card	AE000511.1:1249487-1250819	hp1181 is a translocase that is part of the MFS efflux pump family. It is found in H. pylori and has role in the active efflux of antibiotics.	fluoroquinolone;nitroimidazole;tetracycline
card	3642_PHI_092	3642_PHI_092_00261	1	1332	+	hp1181	1-1332/1332	===============	0/0	100	96.7	card	AE000511.1:1249487-1250819	hp1181 is a translocase that is part of the MFS efflux pump family. It is found in H. pylori and has role in the active efflux of antibiotics.	fluoroquinolone;nitroimidazole;tetracycline
card	3647_3800	3647_3800_00962	1	1332	+	hp1181	1-1332/1332	===============	0/0	100	95.42	card	AE000511.1:1249487-1250819	hp1181 is a translocase that is part of the MFS efflux pump family. It is found in H. pylori and has role in the active efflux of antibiotics.	fluoroquinolone;nitroimidazole;tetracycline
card	3658_3754	3658_3754_00930	1	1332	+	hp1181	1-1332/1332	===============	0/0	100	96.47	card	AE000511.1:1249487-1250819	hp1181 is a translocase that is part of the MFS efflux pump family. It is found in H. pylori and has role in the active efflux of antibiotics.	fluoroquinolone;nitroimidazole;tetracycline
card	3659_3745	3659_3745_01302	1	1332	+	hp1181	1-1332/1332	===============	0/0	100	95.34	card	AE000511.1:1249487-1250819	hp1181 is a translocase that is part of the MFS efflux pump family. It is found in H. pylori and has role in the active efflux of antibiotics.	fluoroquinolone;nitroimidazole;tetracycline
card	3662_3697	3662_3697_00040	1	1332	+	hp1181	1-1332/1332	===============	0/0	100	93.54	card	AE000511.1:1249487-1250819	hp1181 is a translocase that is part of the MFS efflux pump family. It is found in H. pylori and has role in the active efflux of antibiotics.	fluoroquinolone;nitroimidazole;tetracycline
card	3663_3738	3663_3738_00809	1	1332	+	hp1181	1-1332/1332	===============	0/0	100	96.02	card	AE000511.1:1249487-1250819	hp1181 is a translocase that is part of the MFS efflux pump family. It is found in H. pylori and has role in the active efflux of antibiotics.	fluoroquinolone;nitroimidazole;tetracycline
card	3666_3746	3666_3746_00941	1	1332	+	hp1181	1-1332/1332	===============	0/0	100	96.17	card	AE000511.1:1249487-1250819	hp1181 is a translocase that is part of the MFS efflux pump family. It is found in H. pylori and has role in the active efflux of antibiotics.	fluoroquinolone;nitroimidazole;tetracycline
card	3667_SW7A	3667_SW7A_00120	1	1332	+	hp1181	1-1332/1332	===============	0/0	100	97.75	card	AE000511.1:1249487-1250819	hp1181 is a translocase that is part of the MFS efflux pump family. It is found in H. pylori and has role in the active efflux of antibiotics.	fluoroquinolone;nitroimidazole;tetracycline
card	3669_SW21A	3669_SW21A_00791	1	1332	+	hp1181	1-1332/1332	===============	0/0	100	94.82	card	AE000511.1:1249487-1250819	hp1181 is a translocase that is part of the MFS efflux pump family. It is found in H. pylori and has role in the active efflux of antibiotics.	fluoroquinolone;nitroimidazole;tetracycline
card	3671_SW23Ai	3671_SW23Ai_00112	1	1332	+	hp1181	1-1332/1332	===============	0/0	100	96.7	card	AE000511.1:1249487-1250819	hp1181 is a translocase that is part of the MFS efflux pump family. It is found in H. pylori and has role in the active efflux of antibiotics.	fluoroquinolone;nitroimidazole;tetracycline
card	3699	3699_00765	1	1332	+	hp1181	1-1332/1332	===============	0/0	100	94.14	card	AE000511.1:1249487-1250819	hp1181 is a translocase that is part of the MFS efflux pump family. It is found in H. pylori and has role in the active efflux of antibiotics.	fluoroquinolone;nitroimidazole;tetracycline
card	36_MKS56	36_MKS56_00582	1	1332	+	hp1181	1-1332/1332	===============	0/0	100	96.1	card	AE000511.1:1249487-1250819	hp1181 is a translocase that is part of the MFS efflux pump family. It is found in H. pylori and has role in the active efflux of antibiotics.	fluoroquinolone;nitroimidazole;tetracycline
card	3755	3755_00467	1	1332	+	hp1181	1-1332/1332	===============	0/0	100	93.69	card	AE000511.1:1249487-1250819	hp1181 is a translocase that is part of the MFS efflux pump family. It is found in H. pylori and has role in the active efflux of antibiotics.	fluoroquinolone;nitroimidazole;tetracycline
card	3770	3770_00676	1	1332	+	hp1181	1-1332/1332	===============	0/0	100	93.92	card	AE000511.1:1249487-1250819	hp1181 is a translocase that is part of the MFS efflux pump family. It is found in H. pylori and has role in the active efflux of antibiotics.	fluoroquinolone;nitroimidazole;tetracycline
card	3774	3774_00733	1	1332	+	hp1181	1-1332/1332	===============	0/0	100	94.44	card	AE000511.1:1249487-1250819	hp1181 is a translocase that is part of the MFS efflux pump family. It is found in H. pylori and has role in the active efflux of antibiotics.	fluoroquinolone;nitroimidazole;tetracycline
card	37_PTN20	37_PTN20_00902	1	1332	+	hp1181	1-1332/1332	===============	0/0	100	93.24	card	AE000511.1:1249487-1250819	hp1181 is a translocase that is part of the MFS efflux pump family. It is found in H. pylori and has role in the active efflux of antibiotics.	fluoroquinolone;nitroimidazole;tetracycline
card	3802	3802_00043	1	1332	+	hp1181	1-1332/1332	===============	0/0	100	93.54	card	AE000511.1:1249487-1250819	hp1181 is a translocase that is part of the MFS efflux pump family. It is found in H. pylori and has role in the active efflux of antibiotics.	fluoroquinolone;nitroimidazole;tetracycline
card	3824	3824_00887	1	1332	+	hp1181	1-1332/1332	===============	0/0	100	94.22	card	AE000511.1:1249487-1250819	hp1181 is a translocase that is part of the MFS efflux pump family. It is found in H. pylori and has role in the active efflux of antibiotics.	fluoroquinolone;nitroimidazole;tetracycline
card	38_PTN44	38_PTN44_00719	1	1332	+	hp1181	1-1332/1332	===============	0/0	100	96.32	card	AE000511.1:1249487-1250819	hp1181 is a translocase that is part of the MFS efflux pump family. It is found in H. pylori and has role in the active efflux of antibiotics.	fluoroquinolone;nitroimidazole;tetracycline
card	39_PTN50	39_PTN50_01284	1	1332	+	hp1181	1-1332/1332	===============	0/0	100	93.92	card	AE000511.1:1249487-1250819	hp1181 is a translocase that is part of the MFS efflux pump family. It is found in H. pylori and has role in the active efflux of antibiotics.	fluoroquinolone;nitroimidazole;tetracycline
card	3_IND69	3_IND69_01494	1	1332	+	hp1181	1-1332/1332	===============	0/0	100	96.32	card	AE000511.1:1249487-1250819	hp1181 is a translocase that is part of the MFS efflux pump family. It is found in H. pylori and has role in the active efflux of antibiotics.	fluoroquinolone;nitroimidazole;tetracycline
card	40_PTN63	40_PTN63_00563	1	1332	+	hp1181	1-1332/1332	===============	0/0	100	96.25	card	AE000511.1:1249487-1250819	hp1181 is a translocase that is part of the MFS efflux pump family. It is found in H. pylori and has role in the active efflux of antibiotics.	fluoroquinolone;nitroimidazole;tetracycline
card	41_PTN75	41_PTN75_01369	1	1332	+	hp1181	1-1332/1332	===============	0/0	100	96.1	card	AE000511.1:1249487-1250819	hp1181 is a translocase that is part of the MFS efflux pump family. It is found in H. pylori and has role in the active efflux of antibiotics.	fluoroquinolone;nitroimidazole;tetracycline
card	428	428_01081	1	1332	+	hp1181	1-1332/1332	===============	0/0	100	96.47	card	AE000511.1:1249487-1250819	hp1181 is a translocase that is part of the MFS efflux pump family. It is found in H. pylori and has role in the active efflux of antibiotics.	fluoroquinolone;nitroimidazole;tetracycline
card	42_MANADO5	42_MANADO5_00870	1	1332	+	hp1181	1-1332/1332	===============	0/0	100	95.95	card	AE000511.1:1249487-1250819	hp1181 is a translocase that is part of the MFS efflux pump family. It is found in H. pylori and has role in the active efflux of antibiotics.	fluoroquinolone;nitroimidazole;tetracycline
card	43_MANADO18	43_MANADO18_01211	1	1332	+	hp1181	1-1332/1332	===============	0/0	100	96.55	card	AE000511.1:1249487-1250819	hp1181 is a translocase that is part of the MFS efflux pump family. It is found in H. pylori and has role in the active efflux of antibiotics.	fluoroquinolone;nitroimidazole;tetracycline
card	4449_Yangon244	4449_Yangon244_00901	1	1332	+	hp1181	1-1332/1332	===============	0/0	100	96.62	card	AE000511.1:1249487-1250819	hp1181 is a translocase that is part of the MFS efflux pump family. It is found in H. pylori and has role in the active efflux of antibiotics.	fluoroquinolone;nitroimidazole;tetracycline
card	4450_Yangon233	4450_Yangon233_00893	1	1332	+	hp1181	1-1332/1332	===============	0/0	100	96.47	card	AE000511.1:1249487-1250819	hp1181 is a translocase that is part of the MFS efflux pump family. It is found in H. pylori and has role in the active efflux of antibiotics.	fluoroquinolone;nitroimidazole;tetracycline
card	4451_Yangon222	4451_Yangon222_00292	1	1332	+	hp1181	1-1332/1332	===============	0/0	100	96.25	card	AE000511.1:1249487-1250819	hp1181 is a translocase that is part of the MFS efflux pump family. It is found in H. pylori and has role in the active efflux of antibiotics.	fluoroquinolone;nitroimidazole;tetracycline
card	4452_Yangon202	4452_Yangon202_01248	1	1332	+	hp1181	1-1332/1332	===============	0/0	100	96.62	card	AE000511.1:1249487-1250819	hp1181 is a translocase that is part of the MFS efflux pump family. It is found in H. pylori and has role in the active efflux of antibiotics.	fluoroquinolone;nitroimidazole;tetracycline
card	4453_Yangon190	4453_Yangon190_00941	1	1332	+	hp1181	1-1332/1332	===============	0/0	100	96.47	card	AE000511.1:1249487-1250819	hp1181 is a translocase that is part of the MFS efflux pump family. It is found in H. pylori and has role in the active efflux of antibiotics.	fluoroquinolone;nitroimidazole;tetracycline
card	4455_Yangon179	4455_Yangon179_00606	1	1332	+	hp1181	1-1332/1332	===============	0/0	100	96.7	card	AE000511.1:1249487-1250819	hp1181 is a translocase that is part of the MFS efflux pump family. It is found in H. pylori and has role in the active efflux of antibiotics.	fluoroquinolone;nitroimidazole;tetracycline
card	4456_Yangon173	4456_Yangon173_01376	1	1332	+	hp1181	1-1332/1332	===============	0/0	100	96.47	card	AE000511.1:1249487-1250819	hp1181 is a translocase that is part of the MFS efflux pump family. It is found in H. pylori and has role in the active efflux of antibiotics.	fluoroquinolone;nitroimidazole;tetracycline
card	4457_Yangon159	4457_Yangon159_01470	1	1332	+	hp1181	1-1332/1332	===============	0/0	100	96.4	card	AE000511.1:1249487-1250819	hp1181 is a translocase that is part of the MFS efflux pump family. It is found in H. pylori and has role in the active efflux of antibiotics.	fluoroquinolone;nitroimidazole;tetracycline
card	4458_Yangon142	4458_Yangon142_01363	1	1332	+	hp1181	1-1332/1332	===============	0/0	100	95.95	card	AE000511.1:1249487-1250819	hp1181 is a translocase that is part of the MFS efflux pump family. It is found in H. pylori and has role in the active efflux of antibiotics.	fluoroquinolone;nitroimidazole;tetracycline
card	4461_NP05	4461_NP05_01265	1	1332	+	hp1181	1-1332/1332	===============	0/0	100	95.5	card	AE000511.1:1249487-1250819	hp1181 is a translocase that is part of the MFS efflux pump family. It is found in H. pylori and has role in the active efflux of antibiotics.	fluoroquinolone;nitroimidazole;tetracycline
card	4463_NP05_278	4463_NP05_278_01251	1	1332	+	hp1181	1-1332/1332	===============	0/0	100	97.07	card	AE000511.1:1249487-1250819	hp1181 is a translocase that is part of the MFS efflux pump family. It is found in H. pylori and has role in the active efflux of antibiotics.	fluoroquinolone;nitroimidazole;tetracycline
card	4464_NP05_272	4464_NP05_272_01039	1	1332	+	hp1181	1-1332/1332	===============	0/0	100	95.27	card	AE000511.1:1249487-1250819	hp1181 is a translocase that is part of the MFS efflux pump family. It is found in H. pylori and has role in the active efflux of antibiotics.	fluoroquinolone;nitroimidazole;tetracycline
card	4467_NP05_250	4467_NP05_250_00039	1	1332	+	hp1181	1-1332/1332	===============	0/0	100	95.95	card	AE000511.1:1249487-1250819	hp1181 is a translocase that is part of the MFS efflux pump family. It is found in H. pylori and has role in the active efflux of antibiotics.	fluoroquinolone;nitroimidazole;tetracycline
card	4471_NP05_121	4471_NP05_121_00045	1	1332	+	hp1181	1-1332/1332	===============	0/0	100	96.02	card	AE000511.1:1249487-1250819	hp1181 is a translocase that is part of the MFS efflux pump family. It is found in H. pylori and has role in the active efflux of antibiotics.	fluoroquinolone;nitroimidazole;tetracycline
card	4472_NP05_112	4472_NP05_112_00679	1	1332	+	hp1181	1-1332/1332	===============	0/0	100	96.77	card	AE000511.1:1249487-1250819	hp1181 is a translocase that is part of the MFS efflux pump family. It is found in H. pylori and has role in the active efflux of antibiotics.	fluoroquinolone;nitroimidazole;tetracycline
card	4473_NP05_107	4473_NP05_107_00184	1	1332	+	hp1181	1-1332/1332	===============	0/0	100	96.17	card	AE000511.1:1249487-1250819	hp1181 is a translocase that is part of the MFS efflux pump family. It is found in H. pylori and has role in the active efflux of antibiotics.	fluoroquinolone;nitroimidazole;tetracycline
card	4474_NP05_105	4474_NP05_105_00246	1	1332	+	hp1181	1-1332/1332	===============	0/0	100	96.85	card	AE000511.1:1249487-1250819	hp1181 is a translocase that is part of the MFS efflux pump family. It is found in H. pylori and has role in the active efflux of antibiotics.	fluoroquinolone;nitroimidazole;tetracycline
card	4475_NP04	4475_NP04_01403	1	1332	+	hp1181	1-1332/1332	===============	0/0	100	97	card	AE000511.1:1249487-1250819	hp1181 is a translocase that is part of the MFS efflux pump family. It is found in H. pylori and has role in the active efflux of antibiotics.	fluoroquinolone;nitroimidazole;tetracycline
card	4476_Myanmar66	4476_Myanmar66_01311	1	1332	+	hp1181	1-1332/1332	===============	0/0	100	96.4	card	AE000511.1:1249487-1250819	hp1181 is a translocase that is part of the MFS efflux pump family. It is found in H. pylori and has role in the active efflux of antibiotics.	fluoroquinolone;nitroimidazole;tetracycline
card	4477_Myanmar52	4477_Myanmar52_00187	1	1332	+	hp1181	1-1332/1332	===============	0/0	100	96.62	card	AE000511.1:1249487-1250819	hp1181 is a translocase that is part of the MFS efflux pump family. It is found in H. pylori and has role in the active efflux of antibiotics.	fluoroquinolone;nitroimidazole;tetracycline
card	4478_Myanmar51	4478_Myanmar51_00139	1	1332	+	hp1181	1-1332/1332	===============	0/0	100	95.57	card	AE000511.1:1249487-1250819	hp1181 is a translocase that is part of the MFS efflux pump family. It is found in H. pylori and has role in the active efflux of antibiotics.	fluoroquinolone;nitroimidazole;tetracycline
card	4481_Mandalay38	4481_Mandalay38_00146	1	1332	+	hp1181	1-1332/1332	===============	0/0	100	96.4	card	AE000511.1:1249487-1250819	hp1181 is a translocase that is part of the MFS efflux pump family. It is found in H. pylori and has role in the active efflux of antibiotics.	fluoroquinolone;nitroimidazole;tetracycline
card	4482_Mandalay30	4482_Mandalay30_00741	1	1332	+	hp1181	1-1332/1332	===============	0/0	100	96.62	card	AE000511.1:1249487-1250819	hp1181 is a translocase that is part of the MFS efflux pump family. It is found in H. pylori and has role in the active efflux of antibiotics.	fluoroquinolone;nitroimidazole;tetracycline
card	4484_Mandalay03	4484_Mandalay03_01303	1	1332	+	hp1181	1-1332/1332	===============	0/0	100	96.85	card	AE000511.1:1249487-1250819	hp1181 is a translocase that is part of the MFS efflux pump family. It is found in H. pylori and has role in the active efflux of antibiotics.	fluoroquinolone;nitroimidazole;tetracycline
card	448	448_00766	1	1332	+	hp1181	1-1332/1332	===============	0/0	100	95.72	card	AE000511.1:1249487-1250819	hp1181 is a translocase that is part of the MFS efflux pump family. It is found in H. pylori and has role in the active efflux of antibiotics.	fluoroquinolone;nitroimidazole;tetracycline
card	44_MANADO20	44_MANADO20_00907	1	1332	+	hp1181	1-1332/1332	===============	0/0	100	95.95	card	AE000511.1:1249487-1250819	hp1181 is a translocase that is part of the MFS efflux pump family. It is found in H. pylori and has role in the active efflux of antibiotics.	fluoroquinolone;nitroimidazole;tetracycline
card	4528_Nic01_A	4528_Nic01_A_00676	1	1332	+	hp1181	1-1332/1332	===============	0/0	100	94.67	card	AE000511.1:1249487-1250819	hp1181 is a translocase that is part of the MFS efflux pump family. It is found in H. pylori and has role in the active efflux of antibiotics.	fluoroquinolone;nitroimidazole;tetracycline
card	4530_Nic03_A	4530_Nic03_A_01133	1	1332	+	hp1181	1-1332/1332	===============	0/0	100	94.22	card	AE000511.1:1249487-1250819	hp1181 is a translocase that is part of the MFS efflux pump family. It is found in H. pylori and has role in the active efflux of antibiotics.	fluoroquinolone;nitroimidazole;tetracycline
card	4532_Nic04_A	4532_Nic04_A_01078	1	1332	+	hp1181	1-1332/1332	===============	0/0	100	94.37	card	AE000511.1:1249487-1250819	hp1181 is a translocase that is part of the MFS efflux pump family. It is found in H. pylori and has role in the active efflux of antibiotics.	fluoroquinolone;nitroimidazole;tetracycline
card	4534_Nic05_A	4534_Nic05_A_00045	1	1332	+	hp1181	1-1332/1332	===============	0/0	100	94.44	card	AE000511.1:1249487-1250819	hp1181 is a translocase that is part of the MFS efflux pump family. It is found in H. pylori and has role in the active efflux of antibiotics.	fluoroquinolone;nitroimidazole;tetracycline
card	4536_Nic06_A	4536_Nic06_A_00637	1	1332	+	hp1181	1-1332/1332	===============	0/0	100	94.67	card	AE000511.1:1249487-1250819	hp1181 is a translocase that is part of the MFS efflux pump family. It is found in H. pylori and has role in the active efflux of antibiotics.	fluoroquinolone;nitroimidazole;tetracycline
card	4538_Nic07_A	4538_Nic07_A_01412	1	1200	+	hp1181	133-1332/1332	.==============	0/0	90.09	96.08	card	AE000511.1:1249487-1250819	hp1181 is a translocase that is part of the MFS efflux pump family. It is found in H. pylori and has role in the active efflux of antibiotics.	fluoroquinolone;nitroimidazole;tetracycline
card	4540_Nic08_C2	4540_Nic08_C2_00517	1	1331	+	hp1181	1-1331/1332	===============	0/0	99.92	96.24	card	AE000511.1:1249487-1250819	hp1181 is a translocase that is part of the MFS efflux pump family. It is found in H. pylori and has role in the active efflux of antibiotics.	fluoroquinolone;nitroimidazole;tetracycline
card	4542_Nic09_A	4542_Nic09_A_00442	1	1331	+	hp1181	1-1331/1332	===============	0/0	99.92	95.34	card	AE000511.1:1249487-1250819	hp1181 is a translocase that is part of the MFS efflux pump family. It is found in H. pylori and has role in the active efflux of antibiotics.	fluoroquinolone;nitroimidazole;tetracycline
card	4544_Nic10_A	4544_Nic10_A_01453	1	1332	+	hp1181	1-1332/1332	===============	0/0	100	94.22	card	AE000511.1:1249487-1250819	hp1181 is a translocase that is part of the MFS efflux pump family. It is found in H. pylori and has role in the active efflux of antibiotics.	fluoroquinolone;nitroimidazole;tetracycline
card	4546_Nic11_A	4546_Nic11_A_00495	1	1332	+	hp1181	1-1332/1332	===============	0/0	100	93.62	card	AE000511.1:1249487-1250819	hp1181 is a translocase that is part of the MFS efflux pump family. It is found in H. pylori and has role in the active efflux of antibiotics.	fluoroquinolone;nitroimidazole;tetracycline
card	4548_Nic12_A	4548_Nic12_A_00602	1	1332	+	hp1181	1-1332/1332	===============	0/0	100	94.52	card	AE000511.1:1249487-1250819	hp1181 is a translocase that is part of the MFS efflux pump family. It is found in H. pylori and has role in the active efflux of antibiotics.	fluoroquinolone;nitroimidazole;tetracycline
card	4550_Nic13_A	4550_Nic13_A_00547	1	1332	+	hp1181	1-1332/1332	===============	0/0	100	94.97	card	AE000511.1:1249487-1250819	hp1181 is a translocase that is part of the MFS efflux pump family. It is found in H. pylori and has role in the active efflux of antibiotics.	fluoroquinolone;nitroimidazole;tetracycline
card	4552_Nic14_A	4552_Nic14_A_00518	1	1332	+	hp1181	1-1332/1332	===============	0/0	100	94.97	card	AE000511.1:1249487-1250819	hp1181 is a translocase that is part of the MFS efflux pump family. It is found in H. pylori and has role in the active efflux of antibiotics.	fluoroquinolone;nitroimidazole;tetracycline
card	4553_Nic14_C	4553_Nic14_C_00652	1	1331	+	hp1181	1-1331/1332	===============	0/0	99.92	95.49	card	AE000511.1:1249487-1250819	hp1181 is a translocase that is part of the MFS efflux pump family. It is found in H. pylori and has role in the active efflux of antibiotics.	fluoroquinolone;nitroimidazole;tetracycline
card	4554_Nic15_A	4554_Nic15_A_00027	1	1332	+	hp1181	1-1332/1332	===============	0/0	100	95.57	card	AE000511.1:1249487-1250819	hp1181 is a translocase that is part of the MFS efflux pump family. It is found in H. pylori and has role in the active efflux of antibiotics.	fluoroquinolone;nitroimidazole;tetracycline
card	4556_Nic16_A	4556_Nic16_A_00934	1	1332	+	hp1181	1-1332/1332	===============	0/0	100	94.14	card	AE000511.1:1249487-1250819	hp1181 is a translocase that is part of the MFS efflux pump family. It is found in H. pylori and has role in the active efflux of antibiotics.	fluoroquinolone;nitroimidazole;tetracycline
card	4558_Nic17_A	4558_Nic17_A_00334	1	1332	+	hp1181	1-1332/1332	===============	0/0	100	94.82	card	AE000511.1:1249487-1250819	hp1181 is a translocase that is part of the MFS efflux pump family. It is found in H. pylori and has role in the active efflux of antibiotics.	fluoroquinolone;nitroimidazole;tetracycline
card	4560_Nic18_A	4560_Nic18_A_01039	1	1332	+	hp1181	1-1332/1332	===============	0/0	100	93.92	card	AE000511.1:1249487-1250819	hp1181 is a translocase that is part of the MFS efflux pump family. It is found in H. pylori and has role in the active efflux of antibiotics.	fluoroquinolone;nitroimidazole;tetracycline
card	4562_Nic19_A	4562_Nic19_A_00237	1	1332	+	hp1181	1-1332/1332	===============	0/0	100	93.32	card	AE000511.1:1249487-1250819	hp1181 is a translocase that is part of the MFS efflux pump family. It is found in H. pylori and has role in the active efflux of antibiotics.	fluoroquinolone;nitroimidazole;tetracycline
card	4564_Nic20_A	4564_Nic20_A_00068	1	1332	+	hp1181	1-1332/1332	===============	0/0	100	95.87	card	AE000511.1:1249487-1250819	hp1181 is a translocase that is part of the MFS efflux pump family. It is found in H. pylori and has role in the active efflux of antibiotics.	fluoroquinolone;nitroimidazole;tetracycline
card	4565_Nic20_C	4565_Nic20_C_00521	1	1332	+	hp1181	1-1332/1332	===============	0/0	100	93.92	card	AE000511.1:1249487-1250819	hp1181 is a translocase that is part of the MFS efflux pump family. It is found in H. pylori and has role in the active efflux of antibiotics.	fluoroquinolone;nitroimidazole;tetracycline
card	4566_Nic21_C	4566_Nic21_C_00548	1	1332	+	hp1181	1-1332/1332	===============	0/0	100	95.8	card	AE000511.1:1249487-1250819	hp1181 is a translocase that is part of the MFS efflux pump family. It is found in H. pylori and has role in the active efflux of antibiotics.	fluoroquinolone;nitroimidazole;tetracycline
card	4568_NQ315	4568_NQ315_00963	1	1332	+	hp1181	1-1332/1332	===============	0/0	100	94.52	card	AE000511.1:1249487-1250819	hp1181 is a translocase that is part of the MFS efflux pump family. It is found in H. pylori and has role in the active efflux of antibiotics.	fluoroquinolone;nitroimidazole;tetracycline
card	4569_NQ392	4569_NQ392_01351	1	1332	+	hp1181	1-1332/1332	===============	0/0	100	96.17	card	AE000511.1:1249487-1250819	hp1181 is a translocase that is part of the MFS efflux pump family. It is found in H. pylori and has role in the active efflux of antibiotics.	fluoroquinolone;nitroimidazole;tetracycline
card	456	456_01549	1	1332	+	hp1181	1-1332/1332	===============	0/0	100	94.67	card	AE000511.1:1249487-1250819	hp1181 is a translocase that is part of the MFS efflux pump family. It is found in H. pylori and has role in the active efflux of antibiotics.	fluoroquinolone;nitroimidazole;tetracycline
card	4578_Manado_1	4578_Manado_1_01513	1	1332	+	hp1181	1-1332/1332	===============	0/0	100	96.32	card	AE000511.1:1249487-1250819	hp1181 is a translocase that is part of the MFS efflux pump family. It is found in H. pylori and has role in the active efflux of antibiotics.	fluoroquinolone;nitroimidazole;tetracycline
card	4579_Taiwan_47	4579_Taiwan_47_00505	1	1332	+	hp1181	1-1332/1332	===============	0/0	100	96.1	card	AE000511.1:1249487-1250819	hp1181 is a translocase that is part of the MFS efflux pump family. It is found in H. pylori and has role in the active efflux of antibiotics.	fluoroquinolone;nitroimidazole;tetracycline
card	45_MANADO26	45_MANADO26_00673	1	1332	+	hp1181	1-1332/1332	===============	0/0	100	95.95	card	AE000511.1:1249487-1250819	hp1181 is a translocase that is part of the MFS efflux pump family. It is found in H. pylori and has role in the active efflux of antibiotics.	fluoroquinolone;nitroimidazole;tetracycline
card	462	462_00860	1	1332	+	hp1181	1-1332/1332	===============	0/0	100	94.37	card	AE000511.1:1249487-1250819	hp1181 is a translocase that is part of the MFS efflux pump family. It is found in H. pylori and has role in the active efflux of antibiotics.	fluoroquinolone;nitroimidazole;tetracycline
card	46_MANADO28	46_MANADO28_00715	1	1332	+	hp1181	1-1332/1332	===============	0/0	100	96.25	card	AE000511.1:1249487-1250819	hp1181 is a translocase that is part of the MFS efflux pump family. It is found in H. pylori and has role in the active efflux of antibiotics.	fluoroquinolone;nitroimidazole;tetracycline
card	47_MANADO29	47_MANADO29_01446	1	1332	+	hp1181	1-1332/1332	===============	0/0	100	95.95	card	AE000511.1:1249487-1250819	hp1181 is a translocase that is part of the MFS efflux pump family. It is found in H. pylori and has role in the active efflux of antibiotics.	fluoroquinolone;nitroimidazole;tetracycline
card	48_MANADO31	48_MANADO31_00838	1	1332	+	hp1181	1-1332/1332	===============	0/0	100	96.4	card	AE000511.1:1249487-1250819	hp1181 is a translocase that is part of the MFS efflux pump family. It is found in H. pylori and has role in the active efflux of antibiotics.	fluoroquinolone;nitroimidazole;tetracycline
card	49_KPG2	49_KPG2_01349	1	1332	+	hp1181	1-1332/1332	===============	0/0	100	93.32	card	AE000511.1:1249487-1250819	hp1181 is a translocase that is part of the MFS efflux pump family. It is found in H. pylori and has role in the active efflux of antibiotics.	fluoroquinolone;nitroimidazole;tetracycline
card	4_IND71	4_IND71_00767	1	1332	+	hp1181	1-1332/1332	===============	0/0	100	96.55	card	AE000511.1:1249487-1250819	hp1181 is a translocase that is part of the MFS efflux pump family. It is found in H. pylori and has role in the active efflux of antibiotics.	fluoroquinolone;nitroimidazole;tetracycline
card	50_KPG5	50_KPG5_01049	1	1332	+	hp1181	1-1332/1332	===============	0/0	100	93.32	card	AE000511.1:1249487-1250819	hp1181 is a translocase that is part of the MFS efflux pump family. It is found in H. pylori and has role in the active efflux of antibiotics.	fluoroquinolone;nitroimidazole;tetracycline
card	518	518_00826	1	1332	+	hp1181	1-1332/1332	===============	0/0	100	96.4	card	AE000511.1:1249487-1250819	hp1181 is a translocase that is part of the MFS efflux pump family. It is found in H. pylori and has role in the active efflux of antibiotics.	fluoroquinolone;nitroimidazole;tetracycline
card	51_KPG6	51_KPG6_01169	1	1332	+	hp1181	1-1332/1332	===============	0/0	100	96.85	card	AE000511.1:1249487-1250819	hp1181 is a translocase that is part of the MFS efflux pump family. It is found in H. pylori and has role in the active efflux of antibiotics.	fluoroquinolone;nitroimidazole;tetracycline
card	52_KPG10	52_KPG10_01506	1	1332	+	hp1181	1-1332/1332	===============	0/0	100	96.17	card	AE000511.1:1249487-1250819	hp1181 is a translocase that is part of the MFS efflux pump family. It is found in H. pylori and has role in the active efflux of antibiotics.	fluoroquinolone;nitroimidazole;tetracycline
card	53_KPG11	53_KPG11_00791	1	1332	+	hp1181	1-1332/1332	===============	0/0	100	96.17	card	AE000511.1:1249487-1250819	hp1181 is a translocase that is part of the MFS efflux pump family. It is found in H. pylori and has role in the active efflux of antibiotics.	fluoroquinolone;nitroimidazole;tetracycline
card	54_KPG15	54_KPG15_01029	1	1332	+	hp1181	1-1332/1332	===============	0/0	100	96.47	card	AE000511.1:1249487-1250819	hp1181 is a translocase that is part of the MFS efflux pump family. It is found in H. pylori and has role in the active efflux of antibiotics.	fluoroquinolone;nitroimidazole;tetracycline
card	55_KPG23	55_KPG23_00588	1	1332	+	hp1181	1-1332/1332	===============	0/0	100	93.24	card	AE000511.1:1249487-1250819	hp1181 is a translocase that is part of the MFS efflux pump family. It is found in H. pylori and has role in the active efflux of antibiotics.	fluoroquinolone;nitroimidazole;tetracycline
card	565_99	565_99_00342	1	1332	+	hp1181	1-1332/1332	===============	0/0	100	95.12	card	AE000511.1:1249487-1250819	hp1181 is a translocase that is part of the MFS efflux pump family. It is found in H. pylori and has role in the active efflux of antibiotics.	fluoroquinolone;nitroimidazole;tetracycline
card	56_KPG26	56_KPG26_01461	1	1332	+	hp1181	1-1332/1332	===============	0/0	100	93.32	card	AE000511.1:1249487-1250819	hp1181 is a translocase that is part of the MFS efflux pump family. It is found in H. pylori and has role in the active efflux of antibiotics.	fluoroquinolone;nitroimidazole;tetracycline
card	57_KPG28	57_KPG28_00852	1	1332	+	hp1181	1-1332/1332	===============	0/0	100	93.32	card	AE000511.1:1249487-1250819	hp1181 is a translocase that is part of the MFS efflux pump family. It is found in H. pylori and has role in the active efflux of antibiotics.	fluoroquinolone;nitroimidazole;tetracycline
card	58_KPG29	58_KPG29_01277	1	1332	+	hp1181	1-1332/1332	===============	0/0	100	96.4	card	AE000511.1:1249487-1250819	hp1181 is a translocase that is part of the MFS efflux pump family. It is found in H. pylori and has role in the active efflux of antibiotics.	fluoroquinolone;nitroimidazole;tetracycline
card	59_KPG30	59_KPG30_01155	1	1332	+	hp1181	1-1332/1332	===============	0/0	100	95.34	card	AE000511.1:1249487-1250819	hp1181 is a translocase that is part of the MFS efflux pump family. It is found in H. pylori and has role in the active efflux of antibiotics.	fluoroquinolone;nitroimidazole;tetracycline
card	5_IND79	5_IND79_01403	1	1332	+	hp1181	1-1332/1332	===============	0/0	100	96.7	card	AE000511.1:1249487-1250819	hp1181 is a translocase that is part of the MFS efflux pump family. It is found in H. pylori and has role in the active efflux of antibiotics.	fluoroquinolone;nitroimidazole;tetracycline
card	60_KPG33	60_KPG33_00941	1	1332	+	hp1181	1-1332/1332	===============	0/0	100	95.87	card	AE000511.1:1249487-1250819	hp1181 is a translocase that is part of the MFS efflux pump family. It is found in H. pylori and has role in the active efflux of antibiotics.	fluoroquinolone;nitroimidazole;tetracycline
card	61_KPG34	61_KPG34_01094	1	1332	+	hp1181	1-1332/1332	===============	0/0	100	95.19	card	AE000511.1:1249487-1250819	hp1181 is a translocase that is part of the MFS efflux pump family. It is found in H. pylori and has role in the active efflux of antibiotics.	fluoroquinolone;nitroimidazole;tetracycline
card	6283_Nic29_A	6283_Nic29_A_01029	1	1332	+	hp1181	1-1332/1332	===============	0/0	100	94.44	card	AE000511.1:1249487-1250819	hp1181 is a translocase that is part of the MFS efflux pump family. It is found in H. pylori and has role in the active efflux of antibiotics.	fluoroquinolone;nitroimidazole;tetracycline
card	6284_Nic30_A	6284_Nic30_A_00960	1	1332	+	hp1181	1-1332/1332	===============	0/0	100	93.17	card	AE000511.1:1249487-1250819	hp1181 is a translocase that is part of the MFS efflux pump family. It is found in H. pylori and has role in the active efflux of antibiotics.	fluoroquinolone;nitroimidazole;tetracycline
card	6285_Nic31_A	6285_Nic31_A_01524	1	1332	+	hp1181	1-1332/1332	===============	0/0	100	96.1	card	AE000511.1:1249487-1250819	hp1181 is a translocase that is part of the MFS efflux pump family. It is found in H. pylori and has role in the active efflux of antibiotics.	fluoroquinolone;nitroimidazole;tetracycline
card	6286_Nic32_A	6286_Nic32_A_00710	1	1332	+	hp1181	1-1332/1332	===============	0/0	100	93.62	card	AE000511.1:1249487-1250819	hp1181 is a translocase that is part of the MFS efflux pump family. It is found in H. pylori and has role in the active efflux of antibiotics.	fluoroquinolone;nitroimidazole;tetracycline
card	6288_Nic23_A	6288_Nic23_A_01006	1	1332	+	hp1181	1-1332/1332	===============	0/0	100	94.89	card	AE000511.1:1249487-1250819	hp1181 is a translocase that is part of the MFS efflux pump family. It is found in H. pylori and has role in the active efflux of antibiotics.	fluoroquinolone;nitroimidazole;tetracycline
card	6289_Nic24_A	6289_Nic24_A_00196	1	1332	+	hp1181	1-1332/1332	===============	0/0	100	96.17	card	AE000511.1:1249487-1250819	hp1181 is a translocase that is part of the MFS efflux pump family. It is found in H. pylori and has role in the active efflux of antibiotics.	fluoroquinolone;nitroimidazole;tetracycline
card	6290_Nic25_A	6290_Nic25_A_00139	1	1332	+	hp1181	1-1332/1332	===============	0/0	100	96.62	card	AE000511.1:1249487-1250819	hp1181 is a translocase that is part of the MFS efflux pump family. It is found in H. pylori and has role in the active efflux of antibiotics.	fluoroquinolone;nitroimidazole;tetracycline
card	6291_Nic26_A	6291_Nic26_A_01024	1	1332	+	hp1181	1-1332/1332	===============	0/0	100	96.02	card	AE000511.1:1249487-1250819	hp1181 is a translocase that is part of the MFS efflux pump family. It is found in H. pylori and has role in the active efflux of antibiotics.	fluoroquinolone;nitroimidazole;tetracycline
card	6292_Nic27_A	6292_Nic27_A_00765	1	1332	+	hp1181	1-1332/1332	===============	0/0	100	94.29	card	AE000511.1:1249487-1250819	hp1181 is a translocase that is part of the MFS efflux pump family. It is found in H. pylori and has role in the active efflux of antibiotics.	fluoroquinolone;nitroimidazole;tetracycline
card	6293_Nic28_A	6293_Nic28_A_01078	1	1332	+	hp1181	1-1332/1332	===============	0/0	100	96.17	card	AE000511.1:1249487-1250819	hp1181 is a translocase that is part of the MFS efflux pump family. It is found in H. pylori and has role in the active efflux of antibiotics.	fluoroquinolone;nitroimidazole;tetracycline
card	62_KPG35	62_KPG35_00994	1	1332	+	hp1181	1-1332/1332	===============	0/0	100	96.17	card	AE000511.1:1249487-1250819	hp1181 is a translocase that is part of the MFS efflux pump family. It is found in H. pylori and has role in the active efflux of antibiotics.	fluoroquinolone;nitroimidazole;tetracycline
card	637_26695_Tomb	637_26695_Tomb_01208	1	1332	+	hp1181	1-1332/1332	===============	0/0	100	100	card	AE000511.1:1249487-1250819	hp1181 is a translocase that is part of the MFS efflux pump family. It is found in H. pylori and has role in the active efflux of antibiotics.	fluoroquinolone;nitroimidazole;tetracycline
card	638	638_00468	1	1332	+	hp1181	1-1332/1332	===============	0/0	100	96.62	card	AE000511.1:1249487-1250819	hp1181 is a translocase that is part of the MFS efflux pump family. It is found in H. pylori and has role in the active efflux of antibiotics.	fluoroquinolone;nitroimidazole;tetracycline
card	638_Puno135	638_Puno135_01175	1	1332	+	hp1181	1-1332/1332	===============	0/0	100	96.47	card	AE000511.1:1249487-1250819	hp1181 is a translocase that is part of the MFS efflux pump family. It is found in H. pylori and has role in the active efflux of antibiotics.	fluoroquinolone;nitroimidazole;tetracycline
card	639_Gambia94_24	639_Gambia94_24_01179	1	1332	+	hp1181	1-1332/1332	===============	0/0	100	93.32	card	AE000511.1:1249487-1250819	hp1181 is a translocase that is part of the MFS efflux pump family. It is found in H. pylori and has role in the active efflux of antibiotics.	fluoroquinolone;nitroimidazole;tetracycline
card	63_KPG41	63_KPG41_01405	1	1332	+	hp1181	1-1332/1332	===============	0/0	100	95.34	card	AE000511.1:1249487-1250819	hp1181 is a translocase that is part of the MFS efflux pump family. It is found in H. pylori and has role in the active efflux of antibiotics.	fluoroquinolone;nitroimidazole;tetracycline
card	641_52	641_52_01148	1	1332	+	hp1181	1-1332/1332	===============	0/0	100	96.92	card	AE000511.1:1249487-1250819	hp1181 is a translocase that is part of the MFS efflux pump family. It is found in H. pylori and has role in the active efflux of antibiotics.	fluoroquinolone;nitroimidazole;tetracycline
card	645_35A	645_35A_01348	1	1332	+	hp1181	1-1332/1332	===============	0/0	100	96.4	card	AE000511.1:1249487-1250819	hp1181 is a translocase that is part of the MFS efflux pump family. It is found in H. pylori and has role in the active efflux of antibiotics.	fluoroquinolone;nitroimidazole;tetracycline
card	646_51	646_51_01153	1	1332	+	hp1181	1-1332/1332	===============	0/0	100	96.02	card	AE000511.1:1249487-1250819	hp1181 is a translocase that is part of the MFS efflux pump family. It is found in H. pylori and has role in the active efflux of antibiotics.	fluoroquinolone;nitroimidazole;tetracycline
card	647_83	647_83_01186	1	1332	+	hp1181	1-1332/1332	===============	0/0	100	96.47	card	AE000511.1:1249487-1250819	hp1181 is a translocase that is part of the MFS efflux pump family. It is found in H. pylori and has role in the active efflux of antibiotics.	fluoroquinolone;nitroimidazole;tetracycline
card	649_Aklavik117	649_Aklavik117_01114	1	1332	+	hp1181	1-1332/1332	===============	0/0	100	96.7	card	AE000511.1:1249487-1250819	hp1181 is a translocase that is part of the MFS efflux pump family. It is found in H. pylori and has role in the active efflux of antibiotics.	fluoroquinolone;nitroimidazole;tetracycline
card	64_KPG42	64_KPG42_00324	1	1332	+	hp1181	1-1332/1332	===============	0/0	100	96.25	card	AE000511.1:1249487-1250819	hp1181 is a translocase that is part of the MFS efflux pump family. It is found in H. pylori and has role in the active efflux of antibiotics.	fluoroquinolone;nitroimidazole;tetracycline
card	651_B38	651_B38_01116	1	1332	+	hp1181	1-1332/1332	===============	0/0	100	95.19	card	AE000511.1:1249487-1250819	hp1181 is a translocase that is part of the MFS efflux pump family. It is found in H. pylori and has role in the active efflux of antibiotics.	fluoroquinolone;nitroimidazole;tetracycline
card	652_B8	652_B8_00294	1	1332	+	hp1181	1-1332/1332	===============	0/0	100	95.8	card	AE000511.1:1249487-1250819	hp1181 is a translocase that is part of the MFS efflux pump family. It is found in H. pylori and has role in the active efflux of antibiotics.	fluoroquinolone;nitroimidazole;tetracycline
card	653_Cuz20	653_Cuz20_01171	1	1332	+	hp1181	1-1332/1332	===============	0/0	100	96.4	card	AE000511.1:1249487-1250819	hp1181 is a translocase that is part of the MFS efflux pump family. It is found in H. pylori and has role in the active efflux of antibiotics.	fluoroquinolone;nitroimidazole;tetracycline
card	654_ELS37	654_ELS37_01185	1	1332	+	hp1181	1-1332/1332	===============	0/0	100	95.34	card	AE000511.1:1249487-1250819	hp1181 is a translocase that is part of the MFS efflux pump family. It is found in H. pylori and has role in the active efflux of antibiotics.	fluoroquinolone;nitroimidazole;tetracycline
card	655_F16	655_F16_01159	1	1332	+	hp1181	1-1332/1332	===============	0/0	100	96.25	card	AE000511.1:1249487-1250819	hp1181 is a translocase that is part of the MFS efflux pump family. It is found in H. pylori and has role in the active efflux of antibiotics.	fluoroquinolone;nitroimidazole;tetracycline
card	656_F30	656_F30_00221	1	1332	+	hp1181	1-1332/1332	===============	0/0	100	96.17	card	AE000511.1:1249487-1250819	hp1181 is a translocase that is part of the MFS efflux pump family. It is found in H. pylori and has role in the active efflux of antibiotics.	fluoroquinolone;nitroimidazole;tetracycline
card	657_F32	657_F32_01151	1	1332	+	hp1181	1-1332/1332	===============	0/0	100	96.55	card	AE000511.1:1249487-1250819	hp1181 is a translocase that is part of the MFS efflux pump family. It is found in H. pylori and has role in the active efflux of antibiotics.	fluoroquinolone;nitroimidazole;tetracycline
card	658_F57	658_F57_01184	1	1332	+	hp1181	1-1332/1332	===============	0/0	100	96.77	card	AE000511.1:1249487-1250819	hp1181 is a translocase that is part of the MFS efflux pump family. It is found in H. pylori and has role in the active efflux of antibiotics.	fluoroquinolone;nitroimidazole;tetracycline
card	659_G27	659_G27_01193	1	1332	+	hp1181	1-1332/1332	===============	0/0	100	95.5	card	AE000511.1:1249487-1250819	hp1181 is a translocase that is part of the MFS efflux pump family. It is found in H. pylori and has role in the active efflux of antibiotics.	fluoroquinolone;nitroimidazole;tetracycline
card	65_KPG47	65_KPG47_01444	1	1332	+	hp1181	1-1332/1332	===============	0/0	100	96.17	card	AE000511.1:1249487-1250819	hp1181 is a translocase that is part of the MFS efflux pump family. It is found in H. pylori and has role in the active efflux of antibiotics.	fluoroquinolone;nitroimidazole;tetracycline
card	660_HPAG1	660_HPAG1_01126	1	1332	+	hp1181	1-1332/1332	===============	0/0	100	95.05	card	AE000511.1:1249487-1250819	hp1181 is a translocase that is part of the MFS efflux pump family. It is found in H. pylori and has role in the active efflux of antibiotics.	fluoroquinolone;nitroimidazole;tetracycline
card	661_HUP_B14	661_HUP_B14_01112	1	1332	+	hp1181	1-1332/1332	===============	0/0	100	96.25	card	AE000511.1:1249487-1250819	hp1181 is a translocase that is part of the MFS efflux pump family. It is found in H. pylori and has role in the active efflux of antibiotics.	fluoroquinolone;nitroimidazole;tetracycline
card	662_India7	662_India7_01128	1	1332	+	hp1181	1-1332/1332	===============	0/0	100	96.55	card	AE000511.1:1249487-1250819	hp1181 is a translocase that is part of the MFS efflux pump family. It is found in H. pylori and has role in the active efflux of antibiotics.	fluoroquinolone;nitroimidazole;tetracycline
card	663_J99	663_J99_01146	1	1332	+	hp1181	1-1332/1332	===============	0/0	100	92.79	card	AE000511.1:1249487-1250819	hp1181 is a translocase that is part of the MFS efflux pump family. It is found in H. pylori and has role in the active efflux of antibiotics.	fluoroquinolone;nitroimidazole;tetracycline
card	664_Lithuania75	664_Lithuania75_01136	1	1332	+	hp1181	1-1332/1332	===============	0/0	100	96.47	card	AE000511.1:1249487-1250819	hp1181 is a translocase that is part of the MFS efflux pump family. It is found in H. pylori and has role in the active efflux of antibiotics.	fluoroquinolone;nitroimidazole;tetracycline
card	665_OK113	665_OK113_01175	1	1332	+	hp1181	1-1332/1332	===============	0/0	100	96.47	card	AE000511.1:1249487-1250819	hp1181 is a translocase that is part of the MFS efflux pump family. It is found in H. pylori and has role in the active efflux of antibiotics.	fluoroquinolone;nitroimidazole;tetracycline
card	666_OK310	666_OK310_01118	1	1332	+	hp1181	1-1332/1332	===============	0/0	100	96.1	card	AE000511.1:1249487-1250819	hp1181 is a translocase that is part of the MFS efflux pump family. It is found in H. pylori and has role in the active efflux of antibiotics.	fluoroquinolone;nitroimidazole;tetracycline
card	667_P12	667_P12_01167	1	1331	+	hp1181	1-1331/1332	===============	0/0	99.92	96.69	card	AE000511.1:1249487-1250819	hp1181 is a translocase that is part of the MFS efflux pump family. It is found in H. pylori and has role in the active efflux of antibiotics.	fluoroquinolone;nitroimidazole;tetracycline
card	669_PeCan4	669_PeCan4_01118	1	1332	+	hp1181	1-1332/1332	===============	0/0	100	94.52	card	AE000511.1:1249487-1250819	hp1181 is a translocase that is part of the MFS efflux pump family. It is found in H. pylori and has role in the active efflux of antibiotics.	fluoroquinolone;nitroimidazole;tetracycline
card	66_KPG64	66_KPG64_01459	1	1332	+	hp1181	1-1332/1332	===============	0/0	100	96.47	card	AE000511.1:1249487-1250819	hp1181 is a translocase that is part of the MFS efflux pump family. It is found in H. pylori and has role in the active efflux of antibiotics.	fluoroquinolone;nitroimidazole;tetracycline
card	670_Puno120	670_Puno120_01119	1	1332	+	hp1181	1-1332/1332	===============	0/0	100	96.47	card	AE000511.1:1249487-1250819	hp1181 is a translocase that is part of the MFS efflux pump family. It is found in H. pylori and has role in the active efflux of antibiotics.	fluoroquinolone;nitroimidazole;tetracycline
card	673_SJM180	673_SJM180_01114	1	1332	+	hp1181	1-1332/1332	===============	0/0	100	95.05	card	AE000511.1:1249487-1250819	hp1181 is a translocase that is part of the MFS efflux pump family. It is found in H. pylori and has role in the active efflux of antibiotics.	fluoroquinolone;nitroimidazole;tetracycline
card	674_SNT49	674_SNT49_01147	1	1332	+	hp1181	1-1332/1332	===============	0/0	100	97.15	card	AE000511.1:1249487-1250819	hp1181 is a translocase that is part of the MFS efflux pump family. It is found in H. pylori and has role in the active efflux of antibiotics.	fluoroquinolone;nitroimidazole;tetracycline
card	675_Sat464	675_Sat464_01094	1	1332	+	hp1181	1-1332/1332	===============	0/0	100	96.47	card	AE000511.1:1249487-1250819	hp1181 is a translocase that is part of the MFS efflux pump family. It is found in H. pylori and has role in the active efflux of antibiotics.	fluoroquinolone;nitroimidazole;tetracycline
card	676_Shi112	676_Shi112_01151	1	1332	+	hp1181	1-1332/1332	===============	0/0	100	96.4	card	AE000511.1:1249487-1250819	hp1181 is a translocase that is part of the MFS efflux pump family. It is found in H. pylori and has role in the active efflux of antibiotics.	fluoroquinolone;nitroimidazole;tetracycline
card	677_Shi169	677_Shi169_01148	1	1332	+	hp1181	1-1332/1332	===============	0/0	100	96.25	card	AE000511.1:1249487-1250819	hp1181 is a translocase that is part of the MFS efflux pump family. It is found in H. pylori and has role in the active efflux of antibiotics.	fluoroquinolone;nitroimidazole;tetracycline
card	678_Shi417	678_Shi417_01140	1	1332	+	hp1181	1-1332/1332	===============	0/0	100	96.32	card	AE000511.1:1249487-1250819	hp1181 is a translocase that is part of the MFS efflux pump family. It is found in H. pylori and has role in the active efflux of antibiotics.	fluoroquinolone;nitroimidazole;tetracycline
card	679_Shi470	679_Shi470_01150	1	1332	+	hp1181	1-1332/1332	===============	0/0	100	96.47	card	AE000511.1:1249487-1250819	hp1181 is a translocase that is part of the MFS efflux pump family. It is found in H. pylori and has role in the active efflux of antibiotics.	fluoroquinolone;nitroimidazole;tetracycline
card	67_KPG73	67_KPG73_01499	1	1332	+	hp1181	1-1332/1332	===============	0/0	100	96.17	card	AE000511.1:1249487-1250819	hp1181 is a translocase that is part of the MFS efflux pump family. It is found in H. pylori and has role in the active efflux of antibiotics.	fluoroquinolone;nitroimidazole;tetracycline
card	680_SouthAfrica7	680_SouthAfrica7_01124	1	1332	+	hp1181	1-1332/1332	===============	0/0	100	94.59	card	AE000511.1:1249487-1250819	hp1181 is a translocase that is part of the MFS efflux pump family. It is found in H. pylori and has role in the active efflux of antibiotics.	fluoroquinolone;nitroimidazole;tetracycline
card	681_XZ274	681_XZ274_01304	1	1284	+	hp1181	49-1332/1332	===============	0/0	96.4	96.5	card	AE000511.1:1249487-1250819	hp1181 is a translocase that is part of the MFS efflux pump family. It is found in H. pylori and has role in the active efflux of antibiotics.	fluoroquinolone;nitroimidazole;tetracycline
card	682_v225d	682_v225d_01133	1	1332	+	hp1181	1-1332/1332	===============	0/0	100	95.8	card	AE000511.1:1249487-1250819	hp1181 is a translocase that is part of the MFS efflux pump family. It is found in H. pylori and has role in the active efflux of antibiotics.	fluoroquinolone;nitroimidazole;tetracycline
card	683_FD423	683_FD423_00139	1	1332	+	hp1181	1-1332/1332	===============	0/0	100	96.32	card	AE000511.1:1249487-1250819	hp1181 is a translocase that is part of the MFS efflux pump family. It is found in H. pylori and has role in the active efflux of antibiotics.	fluoroquinolone;nitroimidazole;tetracycline
card	684_FD430	684_FD430_00417	1	1332	+	hp1181	1-1332/1332	===============	0/0	100	96.25	card	AE000511.1:1249487-1250819	hp1181 is a translocase that is part of the MFS efflux pump family. It is found in H. pylori and has role in the active efflux of antibiotics.	fluoroquinolone;nitroimidazole;tetracycline
card	685_FD506	685_FD506_01480	1	1332	+	hp1181	1-1332/1332	===============	0/0	100	97	card	AE000511.1:1249487-1250819	hp1181 is a translocase that is part of the MFS efflux pump family. It is found in H. pylori and has role in the active efflux of antibiotics.	fluoroquinolone;nitroimidazole;tetracycline
card	686_FD535	686_FD535_00071	1	1332	+	hp1181	1-1332/1332	===============	0/0	100	96.02	card	AE000511.1:1249487-1250819	hp1181 is a translocase that is part of the MFS efflux pump family. It is found in H. pylori and has role in the active efflux of antibiotics.	fluoroquinolone;nitroimidazole;tetracycline
card	687_FD568	687_FD568_00038	1	1332	+	hp1181	1-1332/1332	===============	0/0	100	96.7	card	AE000511.1:1249487-1250819	hp1181 is a translocase that is part of the MFS efflux pump family. It is found in H. pylori and has role in the active efflux of antibiotics.	fluoroquinolone;nitroimidazole;tetracycline
card	688_FD577	688_FD577_00993	1	1332	+	hp1181	1-1332/1332	===============	0/0	100	96.25	card	AE000511.1:1249487-1250819	hp1181 is a translocase that is part of the MFS efflux pump family. It is found in H. pylori and has role in the active efflux of antibiotics.	fluoroquinolone;nitroimidazole;tetracycline
card	689_FD703	689_FD703_00879	1	1332	+	hp1181	1-1332/1332	===============	0/0	100	96.55	card	AE000511.1:1249487-1250819	hp1181 is a translocase that is part of the MFS efflux pump family. It is found in H. pylori and has role in the active efflux of antibiotics.	fluoroquinolone;nitroimidazole;tetracycline
card	68_KPG83	68_KPG83_00636	1	1332	+	hp1181	1-1332/1332	===============	0/0	100	96.25	card	AE000511.1:1249487-1250819	hp1181 is a translocase that is part of the MFS efflux pump family. It is found in H. pylori and has role in the active efflux of antibiotics.	fluoroquinolone;nitroimidazole;tetracycline
card	693_8A3	693_8A3_00904	1	1332	+	hp1181	1-1332/1332	===============	0/0	100	96.55	card	AE000511.1:1249487-1250819	hp1181 is a translocase that is part of the MFS efflux pump family. It is found in H. pylori and has role in the active efflux of antibiotics.	fluoroquinolone;nitroimidazole;tetracycline
card	694_98_10	694_98_10_00230	1	1332	+	hp1181	1-1332/1332	===============	0/0	100	96.4	card	AE000511.1:1249487-1250819	hp1181 is a translocase that is part of the MFS efflux pump family. It is found in H. pylori and has role in the active efflux of antibiotics.	fluoroquinolone;nitroimidazole;tetracycline
card	698_CCHI33	698_CCHI33_00535	1	1332	+	hp1181	1-1332/1332	===============	0/0	100	93.92	card	AE000511.1:1249487-1250819	hp1181 is a translocase that is part of the MFS efflux pump family. It is found in H. pylori and has role in the active efflux of antibiotics.	fluoroquinolone;nitroimidazole;tetracycline
card	699_CPY1124	699_CPY1124_00124	1	1332	+	hp1181	1-1332/1332	===============	0/0	100	96.62	card	AE000511.1:1249487-1250819	hp1181 is a translocase that is part of the MFS efflux pump family. It is found in H. pylori and has role in the active efflux of antibiotics.	fluoroquinolone;nitroimidazole;tetracycline
card	69_MEDAN18	69_MEDAN18_01453	1	1332	+	hp1181	1-1332/1332	===============	0/0	100	96.25	card	AE000511.1:1249487-1250819	hp1181 is a translocase that is part of the MFS efflux pump family. It is found in H. pylori and has role in the active efflux of antibiotics.	fluoroquinolone;nitroimidazole;tetracycline
card	6_JAY01	6_JAY01_01202	1	1332	+	hp1181	1-1332/1332	===============	0/0	100	96.32	card	AE000511.1:1249487-1250819	hp1181 is a translocase that is part of the MFS efflux pump family. It is found in H. pylori and has role in the active efflux of antibiotics.	fluoroquinolone;nitroimidazole;tetracycline
card	700_CPY1313	700_CPY1313_01400	1	1332	+	hp1181	1-1332/1332	===============	0/0	100	96.7	card	AE000511.1:1249487-1250819	hp1181 is a translocase that is part of the MFS efflux pump family. It is found in H. pylori and has role in the active efflux of antibiotics.	fluoroquinolone;nitroimidazole;tetracycline
card	701_CPY1662	701_CPY1662_01426	1	1332	+	hp1181	1-1332/1332	===============	0/0	100	96.7	card	AE000511.1:1249487-1250819	hp1181 is a translocase that is part of the MFS efflux pump family. It is found in H. pylori and has role in the active efflux of antibiotics.	fluoroquinolone;nitroimidazole;tetracycline
card	702_CPY1962	702_CPY1962_00437	1	1332	+	hp1181	1-1332/1332	===============	0/0	100	96.47	card	AE000511.1:1249487-1250819	hp1181 is a translocase that is part of the MFS efflux pump family. It is found in H. pylori and has role in the active efflux of antibiotics.	fluoroquinolone;nitroimidazole;tetracycline
card	703_CPY3281	703_CPY3281_01467	1	1332	+	hp1181	1-1332/1332	===============	0/0	100	96.7	card	AE000511.1:1249487-1250819	hp1181 is a translocase that is part of the MFS efflux pump family. It is found in H. pylori and has role in the active efflux of antibiotics.	fluoroquinolone;nitroimidazole;tetracycline
card	704_CPY6081	704_CPY6081_00463	1	1332	+	hp1181	1-1332/1332	===============	0/0	100	96.4	card	AE000511.1:1249487-1250819	hp1181 is a translocase that is part of the MFS efflux pump family. It is found in H. pylori and has role in the active efflux of antibiotics.	fluoroquinolone;nitroimidazole;tetracycline
card	705_CPY6261	705_CPY6261_01098	1	1332	+	hp1181	1-1332/1332	===============	0/0	100	96.32	card	AE000511.1:1249487-1250819	hp1181 is a translocase that is part of the MFS efflux pump family. It is found in H. pylori and has role in the active efflux of antibiotics.	fluoroquinolone;nitroimidazole;tetracycline
card	706_CPY6271	706_CPY6271_00336	1	1332	+	hp1181	1-1332/1332	===============	0/0	100	96.55	card	AE000511.1:1249487-1250819	hp1181 is a translocase that is part of the MFS efflux pump family. It is found in H. pylori and has role in the active efflux of antibiotics.	fluoroquinolone;nitroimidazole;tetracycline
card	707_CPY6311	707_CPY6311_00038	1	1332	+	hp1181	1-1332/1332	===============	0/0	100	96.4	card	AE000511.1:1249487-1250819	hp1181 is a translocase that is part of the MFS efflux pump family. It is found in H. pylori and has role in the active efflux of antibiotics.	fluoroquinolone;nitroimidazole;tetracycline
card	708_GAM100Ai	708_GAM100Ai_01226	1	1332	+	hp1181	1-1332/1332	===============	0/0	100	93.54	card	AE000511.1:1249487-1250819	hp1181 is a translocase that is part of the MFS efflux pump family. It is found in H. pylori and has role in the active efflux of antibiotics.	fluoroquinolone;nitroimidazole;tetracycline
card	709_GAM101Biv	709_GAM101Biv_01245	1	1332	+	hp1181	1-1332/1332	===============	0/0	100	93.69	card	AE000511.1:1249487-1250819	hp1181 is a translocase that is part of the MFS efflux pump family. It is found in H. pylori and has role in the active efflux of antibiotics.	fluoroquinolone;nitroimidazole;tetracycline
card	70_MEDAN31	70_MEDAN31_00892	1	1332	+	hp1181	1-1332/1332	===============	0/0	100	96.47	card	AE000511.1:1249487-1250819	hp1181 is a translocase that is part of the MFS efflux pump family. It is found in H. pylori and has role in the active efflux of antibiotics.	fluoroquinolone;nitroimidazole;tetracycline
card	710_GAM103Bi	710_GAM103Bi_00387	1	1332	+	hp1181	1-1332/1332	===============	0/0	100	93.77	card	AE000511.1:1249487-1250819	hp1181 is a translocase that is part of the MFS efflux pump family. It is found in H. pylori and has role in the active efflux of antibiotics.	fluoroquinolone;nitroimidazole;tetracycline
card	711_GAM105Ai	711_GAM105Ai_00794	1	1332	+	hp1181	1-1332/1332	===============	0/0	100	93.84	card	AE000511.1:1249487-1250819	hp1181 is a translocase that is part of the MFS efflux pump family. It is found in H. pylori and has role in the active efflux of antibiotics.	fluoroquinolone;nitroimidazole;tetracycline
card	712_GAM112Ai	712_GAM112Ai_00994	1	1332	+	hp1181	1-1332/1332	===============	0/0	100	93.32	card	AE000511.1:1249487-1250819	hp1181 is a translocase that is part of the MFS efflux pump family. It is found in H. pylori and has role in the active efflux of antibiotics.	fluoroquinolone;nitroimidazole;tetracycline
card	7_13	7_13_00341	1	1332	+	hp1181	1-1332/1332	===============	0/0	100	97.75	card	AE000511.1:1249487-1250819	hp1181 is a translocase that is part of the MFS efflux pump family. It is found in H. pylori and has role in the active efflux of antibiotics.	fluoroquinolone;nitroimidazole;tetracycline
card	713_GAM114Ai	713_GAM114Ai_00111	1	1332	+	hp1181	1-1332/1332	===============	0/0	100	93.32	card	AE000511.1:1249487-1250819	hp1181 is a translocase that is part of the MFS efflux pump family. It is found in H. pylori and has role in the active efflux of antibiotics.	fluoroquinolone;nitroimidazole;tetracycline
card	714_GAM115Ai	714_GAM115Ai_01228	1	1332	+	hp1181	1-1332/1332	===============	0/0	100	93.69	card	AE000511.1:1249487-1250819	hp1181 is a translocase that is part of the MFS efflux pump family. It is found in H. pylori and has role in the active efflux of antibiotics.	fluoroquinolone;nitroimidazole;tetracycline
card	715_GAM118Bi	715_GAM118Bi_01140	1	1332	+	hp1181	1-1332/1332	===============	0/0	100	93.17	card	AE000511.1:1249487-1250819	hp1181 is a translocase that is part of the MFS efflux pump family. It is found in H. pylori and has role in the active efflux of antibiotics.	fluoroquinolone;nitroimidazole;tetracycline
card	716_GAM119Bi	716_GAM119Bi_00572	1	1332	+	hp1181	1-1332/1332	===============	0/0	100	93.47	card	AE000511.1:1249487-1250819	hp1181 is a translocase that is part of the MFS efflux pump family. It is found in H. pylori and has role in the active efflux of antibiotics.	fluoroquinolone;nitroimidazole;tetracycline
card	717_GAM120Ai	717_GAM120Ai_00101	1	1332	+	hp1181	1-1332/1332	===============	0/0	100	93.39	card	AE000511.1:1249487-1250819	hp1181 is a translocase that is part of the MFS efflux pump family. It is found in H. pylori and has role in the active efflux of antibiotics.	fluoroquinolone;nitroimidazole;tetracycline
card	718_GAM121Aii	718_GAM121Aii_01378	1	1332	+	hp1181	1-1332/1332	===============	0/0	100	93.47	card	AE000511.1:1249487-1250819	hp1181 is a translocase that is part of the MFS efflux pump family. It is found in H. pylori and has role in the active efflux of antibiotics.	fluoroquinolone;nitroimidazole;tetracycline
card	719_GAM201Ai	719_GAM201Ai_00657	1	1332	+	hp1181	1-1332/1332	===============	0/0	100	93.24	card	AE000511.1:1249487-1250819	hp1181 is a translocase that is part of the MFS efflux pump family. It is found in H. pylori and has role in the active efflux of antibiotics.	fluoroquinolone;nitroimidazole;tetracycline
card	71_MEDAN32	71_MEDAN32_00963	1	1332	+	hp1181	1-1332/1332	===============	0/0	100	97	card	AE000511.1:1249487-1250819	hp1181 is a translocase that is part of the MFS efflux pump family. It is found in H. pylori and has role in the active efflux of antibiotics.	fluoroquinolone;nitroimidazole;tetracycline
card	721_GAM231Ai	721_GAM231Ai_01275	1	1332	+	hp1181	1-1332/1332	===============	0/0	100	93.32	card	AE000511.1:1249487-1250819	hp1181 is a translocase that is part of the MFS efflux pump family. It is found in H. pylori and has role in the active efflux of antibiotics.	fluoroquinolone;nitroimidazole;tetracycline
card	722_GAM239Bi	722_GAM239Bi_00964	1	1332	+	hp1181	1-1332/1332	===============	0/0	100	92.94	card	AE000511.1:1249487-1250819	hp1181 is a translocase that is part of the MFS efflux pump family. It is found in H. pylori and has role in the active efflux of antibiotics.	fluoroquinolone;nitroimidazole;tetracycline
card	723_GAM244Ai	723_GAM244Ai_01501	1	1332	+	hp1181	1-1332/1332	===============	0/0	100	93.99	card	AE000511.1:1249487-1250819	hp1181 is a translocase that is part of the MFS efflux pump family. It is found in H. pylori and has role in the active efflux of antibiotics.	fluoroquinolone;nitroimidazole;tetracycline
card	724_GAM245Ai	724_GAM245Ai_01245	1	1332	+	hp1181	1-1332/1332	===============	0/0	100	94.29	card	AE000511.1:1249487-1250819	hp1181 is a translocase that is part of the MFS efflux pump family. It is found in H. pylori and has role in the active efflux of antibiotics.	fluoroquinolone;nitroimidazole;tetracycline
card	725_GAM246Ai	725_GAM246Ai_01572	1	1332	+	hp1181	1-1332/1332	===============	0/0	100	93.69	card	AE000511.1:1249487-1250819	hp1181 is a translocase that is part of the MFS efflux pump family. It is found in H. pylori and has role in the active efflux of antibiotics.	fluoroquinolone;nitroimidazole;tetracycline
card	726_GAM249T	726_GAM249T_00025	1	1332	+	hp1181	1-1332/1332	===============	0/0	100	93.77	card	AE000511.1:1249487-1250819	hp1181 is a translocase that is part of the MFS efflux pump family. It is found in H. pylori and has role in the active efflux of antibiotics.	fluoroquinolone;nitroimidazole;tetracycline
card	72_MEDAN33	72_MEDAN33_00903	1	1332	+	hp1181	1-1332/1332	===============	0/0	100	96.7	card	AE000511.1:1249487-1250819	hp1181 is a translocase that is part of the MFS efflux pump family. It is found in H. pylori and has role in the active efflux of antibiotics.	fluoroquinolone;nitroimidazole;tetracycline
card	731_GAM254Ai	731_GAM254Ai_01330	1	1332	+	hp1181	1-1332/1332	===============	0/0	100	93.39	card	AE000511.1:1249487-1250819	hp1181 is a translocase that is part of the MFS efflux pump family. It is found in H. pylori and has role in the active efflux of antibiotics.	fluoroquinolone;nitroimidazole;tetracycline
card	732_GAM260ASi	732_GAM260ASi_00250	1	1332	+	hp1181	1-1332/1332	===============	0/0	100	93.62	card	AE000511.1:1249487-1250819	hp1181 is a translocase that is part of the MFS efflux pump family. It is found in H. pylori and has role in the active efflux of antibiotics.	fluoroquinolone;nitroimidazole;tetracycline
card	733_GAM260BSi	733_GAM260BSi_00863	1	1332	+	hp1181	1-1332/1332	===============	0/0	100	93.62	card	AE000511.1:1249487-1250819	hp1181 is a translocase that is part of the MFS efflux pump family. It is found in H. pylori and has role in the active efflux of antibiotics.	fluoroquinolone;nitroimidazole;tetracycline
card	734_GAM260Bi	734_GAM260Bi_01085	1	1332	+	hp1181	1-1332/1332	===============	0/0	100	93.02	card	AE000511.1:1249487-1250819	hp1181 is a translocase that is part of the MFS efflux pump family. It is found in H. pylori and has role in the active efflux of antibiotics.	fluoroquinolone;nitroimidazole;tetracycline
card	735_GAM263BFi	735_GAM263BFi_01142	1	1332	+	hp1181	1-1332/1332	===============	0/0	100	93.32	card	AE000511.1:1249487-1250819	hp1181 is a translocase that is part of the MFS efflux pump family. It is found in H. pylori and has role in the active efflux of antibiotics.	fluoroquinolone;nitroimidazole;tetracycline
card	736_GAM264Ai	736_GAM264Ai_00560	1	1332	+	hp1181	1-1332/1332	===============	0/0	100	93.32	card	AE000511.1:1249487-1250819	hp1181 is a translocase that is part of the MFS efflux pump family. It is found in H. pylori and has role in the active efflux of antibiotics.	fluoroquinolone;nitroimidazole;tetracycline
card	737_GAM265BSii	737_GAM265BSii_00358	1	1332	+	hp1181	1-1332/1332	===============	0/0	100	93.54	card	AE000511.1:1249487-1250819	hp1181 is a translocase that is part of the MFS efflux pump family. It is found in H. pylori and has role in the active efflux of antibiotics.	fluoroquinolone;nitroimidazole;tetracycline
card	739_GAM270ASi	739_GAM270ASi_01555	1	1331	+	hp1181	1-1331/1332	===============	0/0	99.92	93.24	card	AE000511.1:1249487-1250819	hp1181 is a translocase that is part of the MFS efflux pump family. It is found in H. pylori and has role in the active efflux of antibiotics.	fluoroquinolone;nitroimidazole;tetracycline
card	73_NIAS9	73_NIAS9_01399	1	1332	+	hp1181	1-1332/1332	===============	0/0	100	96.17	card	AE000511.1:1249487-1250819	hp1181 is a translocase that is part of the MFS efflux pump family. It is found in H. pylori and has role in the active efflux of antibiotics.	fluoroquinolone;nitroimidazole;tetracycline
card	741_GAM71Ai	741_GAM71Ai_00978	1	1332	+	hp1181	1-1332/1332	===============	0/0	100	93.02	card	AE000511.1:1249487-1250819	hp1181 is a translocase that is part of the MFS efflux pump family. It is found in H. pylori and has role in the active efflux of antibiotics.	fluoroquinolone;nitroimidazole;tetracycline
card	742_GAM80Ai	742_GAM80Ai_00056	1	1332	+	hp1181	1-1332/1332	===============	0/0	100	93.77	card	AE000511.1:1249487-1250819	hp1181 is a translocase that is part of the MFS efflux pump family. It is found in H. pylori and has role in the active efflux of antibiotics.	fluoroquinolone;nitroimidazole;tetracycline
card	743_GAM83Bi	743_GAM83Bi_00986	1	1332	+	hp1181	1-1332/1332	===============	0/0	100	93.69	card	AE000511.1:1249487-1250819	hp1181 is a translocase that is part of the MFS efflux pump family. It is found in H. pylori and has role in the active efflux of antibiotics.	fluoroquinolone;nitroimidazole;tetracycline
card	746_GAM96Ai	746_GAM96Ai_00896	1	1332	+	hp1181	1-1332/1332	===============	0/0	100	93.92	card	AE000511.1:1249487-1250819	hp1181 is a translocase that is part of the MFS efflux pump family. It is found in H. pylori and has role in the active efflux of antibiotics.	fluoroquinolone;nitroimidazole;tetracycline
card	747_GAMchjs106B	747_GAMchjs106B_00197	1	1332	+	hp1181	1-1332/1332	===============	0/0	100	92.42	card	AE000511.1:1249487-1250819	hp1181 is a translocase that is part of the MFS efflux pump family. It is found in H. pylori and has role in the active efflux of antibiotics.	fluoroquinolone;nitroimidazole;tetracycline
card	748_GAMchjs114i	748_GAMchjs114i_01530	1	1332	+	hp1181	1-1332/1332	===============	0/0	100	93.24	card	AE000511.1:1249487-1250819	hp1181 is a translocase that is part of the MFS efflux pump family. It is found in H. pylori and has role in the active efflux of antibiotics.	fluoroquinolone;nitroimidazole;tetracycline
card	749_GAMchjs117Ai	749_GAMchjs117Ai_00464	1	1332	+	hp1181	1-1332/1332	===============	0/0	100	93.47	card	AE000511.1:1249487-1250819	hp1181 is a translocase that is part of the MFS efflux pump family. It is found in H. pylori and has role in the active efflux of antibiotics.	fluoroquinolone;nitroimidazole;tetracycline
card	74_NIAS36	74_NIAS36_01269	1	1332	+	hp1181	1-1332/1332	===============	0/0	100	95.72	card	AE000511.1:1249487-1250819	hp1181 is a translocase that is part of the MFS efflux pump family. It is found in H. pylori and has role in the active efflux of antibiotics.	fluoroquinolone;nitroimidazole;tetracycline
card	750_GAMchjs124i	750_GAMchjs124i_01336	1	1332	+	hp1181	1-1332/1332	===============	0/0	100	92.64	card	AE000511.1:1249487-1250819	hp1181 is a translocase that is part of the MFS efflux pump family. It is found in H. pylori and has role in the active efflux of antibiotics.	fluoroquinolone;nitroimidazole;tetracycline
card	751_GAMchjs136i	751_GAMchjs136i_00452	1	1332	+	hp1181	1-1332/1332	===============	0/0	100	93.92	card	AE000511.1:1249487-1250819	hp1181 is a translocase that is part of the MFS efflux pump family. It is found in H. pylori and has role in the active efflux of antibiotics.	fluoroquinolone;nitroimidazole;tetracycline
card	752_HLJHP193	752_HLJHP193_01056	1	1332	+	hp1181	1-1332/1332	===============	0/0	100	96.62	card	AE000511.1:1249487-1250819	hp1181 is a translocase that is part of the MFS efflux pump family. It is found in H. pylori and has role in the active efflux of antibiotics.	fluoroquinolone;nitroimidazole;tetracycline
card	753_HLJHP253	753_HLJHP253_00984	1	1332	+	hp1181	1-1332/1332	===============	0/0	100	95.87	card	AE000511.1:1249487-1250819	hp1181 is a translocase that is part of the MFS efflux pump family. It is found in H. pylori and has role in the active efflux of antibiotics.	fluoroquinolone;nitroimidazole;tetracycline
card	754_HLJHP256	754_HLJHP256_01408	1	1332	+	hp1181	1-1332/1332	===============	0/0	100	96.32	card	AE000511.1:1249487-1250819	hp1181 is a translocase that is part of the MFS efflux pump family. It is found in H. pylori and has role in the active efflux of antibiotics.	fluoroquinolone;nitroimidazole;tetracycline
card	755_HLJHP271	755_HLJHP271_00972	1	1332	+	hp1181	1-1332/1332	===============	0/0	100	95.87	card	AE000511.1:1249487-1250819	hp1181 is a translocase that is part of the MFS efflux pump family. It is found in H. pylori and has role in the active efflux of antibiotics.	fluoroquinolone;nitroimidazole;tetracycline
card	756_HP116Bi	756_HP116Bi_00467	1	1332	+	hp1181	1-1332/1332	===============	0/0	100	93.02	card	AE000511.1:1249487-1250819	hp1181 is a translocase that is part of the MFS efflux pump family. It is found in H. pylori and has role in the active efflux of antibiotics.	fluoroquinolone;nitroimidazole;tetracycline
card	75_NIAS37	75_NIAS37_01032	1	1331	+	hp1181	1-1331/1332	===============	0/0	99.92	95.64	card	AE000511.1:1249487-1250819	hp1181 is a translocase that is part of the MFS efflux pump family. It is found in H. pylori and has role in the active efflux of antibiotics.	fluoroquinolone;nitroimidazole;tetracycline
card	76_NIAS40	76_NIAS40_01374	1	1331	+	hp1181	1-1331/1332	===============	0/0	99.92	96.09	card	AE000511.1:1249487-1250819	hp1181 is a translocase that is part of the MFS efflux pump family. It is found in H. pylori and has role in the active efflux of antibiotics.	fluoroquinolone;nitroimidazole;tetracycline
card	776_Hp_A_11	776_Hp_A_11_01423	1	1332	+	hp1181	1-1332/1332	===============	0/0	100	96.25	card	AE000511.1:1249487-1250819	hp1181 is a translocase that is part of the MFS efflux pump family. It is found in H. pylori and has role in the active efflux of antibiotics.	fluoroquinolone;nitroimidazole;tetracycline
card	777_Hp_A_14	777_Hp_A_14_01258	1	1332	+	hp1181	1-1332/1332	===============	0/0	100	96.02	card	AE000511.1:1249487-1250819	hp1181 is a translocase that is part of the MFS efflux pump family. It is found in H. pylori and has role in the active efflux of antibiotics.	fluoroquinolone;nitroimidazole;tetracycline
card	778_Hp_A_16	778_Hp_A_16_01117	1	1332	+	hp1181	1-1332/1332	===============	0/0	100	93.92	card	AE000511.1:1249487-1250819	hp1181 is a translocase that is part of the MFS efflux pump family. It is found in H. pylori and has role in the active efflux of antibiotics.	fluoroquinolone;nitroimidazole;tetracycline
card	779_Hp_A_17	779_Hp_A_17_01273	1	1332	+	hp1181	1-1332/1332	===============	0/0	100	93.47	card	AE000511.1:1249487-1250819	hp1181 is a translocase that is part of the MFS efflux pump family. It is found in H. pylori and has role in the active efflux of antibiotics.	fluoroquinolone;nitroimidazole;tetracycline
card	780_Hp_A_20	780_Hp_A_20_00395	1	1332	+	hp1181	1-1332/1332	===============	0/0	100	93.92	card	AE000511.1:1249487-1250819	hp1181 is a translocase that is part of the MFS efflux pump family. It is found in H. pylori and has role in the active efflux of antibiotics.	fluoroquinolone;nitroimidazole;tetracycline
card	781_Hp_A_26	781_Hp_A_26_00037	1	1332	+	hp1181	1-1332/1332	===============	0/0	100	96.02	card	AE000511.1:1249487-1250819	hp1181 is a translocase that is part of the MFS efflux pump family. It is found in H. pylori and has role in the active efflux of antibiotics.	fluoroquinolone;nitroimidazole;tetracycline
card	782_Hp_A_27	782_Hp_A_27_01209	1	1332	+	hp1181	1-1332/1332	===============	0/0	100	96.4	card	AE000511.1:1249487-1250819	hp1181 is a translocase that is part of the MFS efflux pump family. It is found in H. pylori and has role in the active efflux of antibiotics.	fluoroquinolone;nitroimidazole;tetracycline
card	784_Hp_A_5	784_Hp_A_5_00590	1	1332	+	hp1181	1-1332/1332	===============	0/0	100	92.94	card	AE000511.1:1249487-1250819	hp1181 is a translocase that is part of the MFS efflux pump family. It is found in H. pylori and has role in the active efflux of antibiotics.	fluoroquinolone;nitroimidazole;tetracycline
card	785_Hp_A_6	785_Hp_A_6_01148	1	1332	+	hp1181	1-1332/1332	===============	0/0	100	93.17	card	AE000511.1:1249487-1250819	hp1181 is a translocase that is part of the MFS efflux pump family. It is found in H. pylori and has role in the active efflux of antibiotics.	fluoroquinolone;nitroimidazole;tetracycline
card	786_Hp_A_8	786_Hp_A_8_00906	1	1332	+	hp1181	1-1332/1332	===============	0/0	100	93.39	card	AE000511.1:1249487-1250819	hp1181 is a translocase that is part of the MFS efflux pump family. It is found in H. pylori and has role in the active efflux of antibiotics.	fluoroquinolone;nitroimidazole;tetracycline
card	787_Hp_A_9	787_Hp_A_9_00502	1	1332	+	hp1181	1-1332/1332	===============	0/0	100	95.87	card	AE000511.1:1249487-1250819	hp1181 is a translocase that is part of the MFS efflux pump family. It is found in H. pylori and has role in the active efflux of antibiotics.	fluoroquinolone;nitroimidazole;tetracycline
card	788_Hp_H_1	788_Hp_H_1_00037	1	1332	+	hp1181	1-1332/1332	===============	0/0	100	93.24	card	AE000511.1:1249487-1250819	hp1181 is a translocase that is part of the MFS efflux pump family. It is found in H. pylori and has role in the active efflux of antibiotics.	fluoroquinolone;nitroimidazole;tetracycline
card	789_Hp_H_10	789_Hp_H_10_01212	1	1332	+	hp1181	1-1332/1332	===============	0/0	100	93.39	card	AE000511.1:1249487-1250819	hp1181 is a translocase that is part of the MFS efflux pump family. It is found in H. pylori and has role in the active efflux of antibiotics.	fluoroquinolone;nitroimidazole;tetracycline
card	78_NIAS50	78_NIAS50_01122	1	1331	+	hp1181	1-1331/1332	===============	0/0	99.92	95.57	card	AE000511.1:1249487-1250819	hp1181 is a translocase that is part of the MFS efflux pump family. It is found in H. pylori and has role in the active efflux of antibiotics.	fluoroquinolone;nitroimidazole;tetracycline
card	790_Hp_H_11	790_Hp_H_11_01488	1	1332	+	hp1181	1-1332/1332	===============	0/0	100	95.65	card	AE000511.1:1249487-1250819	hp1181 is a translocase that is part of the MFS efflux pump family. It is found in H. pylori and has role in the active efflux of antibiotics.	fluoroquinolone;nitroimidazole;tetracycline
card	792_Hp_H_18	792_Hp_H_18_01565	1	1332	+	hp1181	1-1332/1332	===============	0/0	100	95.12	card	AE000511.1:1249487-1250819	hp1181 is a translocase that is part of the MFS efflux pump family. It is found in H. pylori and has role in the active efflux of antibiotics.	fluoroquinolone;nitroimidazole;tetracycline
card	793_Hp_H_19	793_Hp_H_19_00069	1	1332	+	hp1181	1-1332/1332	===============	0/0	100	93.17	card	AE000511.1:1249487-1250819	hp1181 is a translocase that is part of the MFS efflux pump family. It is found in H. pylori and has role in the active efflux of antibiotics.	fluoroquinolone;nitroimidazole;tetracycline
card	794_Hp_H_21	794_Hp_H_21_01161	1	1332	+	hp1181	1-1332/1332	===============	0/0	100	93.92	card	AE000511.1:1249487-1250819	hp1181 is a translocase that is part of the MFS efflux pump family. It is found in H. pylori and has role in the active efflux of antibiotics.	fluoroquinolone;nitroimidazole;tetracycline
card	795_Hp_H_23	795_Hp_H_23_00677	1	1332	+	hp1181	1-1332/1332	===============	0/0	100	93.62	card	AE000511.1:1249487-1250819	hp1181 is a translocase that is part of the MFS efflux pump family. It is found in H. pylori and has role in the active efflux of antibiotics.	fluoroquinolone;nitroimidazole;tetracycline
card	796_Hp_H_24	796_Hp_H_24_01247	1	1332	+	hp1181	1-1332/1332	===============	0/0	100	93.84	card	AE000511.1:1249487-1250819	hp1181 is a translocase that is part of the MFS efflux pump family. It is found in H. pylori and has role in the active efflux of antibiotics.	fluoroquinolone;nitroimidazole;tetracycline
card	799_Hp_H_27	799_Hp_H_27_01057	1	1332	+	hp1181	1-1332/1332	===============	0/0	100	95.5	card	AE000511.1:1249487-1250819	hp1181 is a translocase that is part of the MFS efflux pump family. It is found in H. pylori and has role in the active efflux of antibiotics.	fluoroquinolone;nitroimidazole;tetracycline
card	79_NIAS56	79_NIAS56_01204	1	1331	+	hp1181	1-1331/1332	===============	0/0	99.92	95.64	card	AE000511.1:1249487-1250819	hp1181 is a translocase that is part of the MFS efflux pump family. It is found in H. pylori and has role in the active efflux of antibiotics.	fluoroquinolone;nitroimidazole;tetracycline
card	7_JAY03	7_JAY03_00816	1	1332	+	hp1181	1-1332/1332	===============	0/0	100	96.25	card	AE000511.1:1249487-1250819	hp1181 is a translocase that is part of the MFS efflux pump family. It is found in H. pylori and has role in the active efflux of antibiotics.	fluoroquinolone;nitroimidazole;tetracycline
card	800_Hp_H_28	800_Hp_H_28_01259	1	1331	+	hp1181	1-1331/1332	===============	0/0	99.92	94.06	card	AE000511.1:1249487-1250819	hp1181 is a translocase that is part of the MFS efflux pump family. It is found in H. pylori and has role in the active efflux of antibiotics.	fluoroquinolone;nitroimidazole;tetracycline
card	801_Hp_H_29	801_Hp_H_29_01312	1	1332	+	hp1181	1-1332/1332	===============	0/0	100	94.37	card	AE000511.1:1249487-1250819	hp1181 is a translocase that is part of the MFS efflux pump family. It is found in H. pylori and has role in the active efflux of antibiotics.	fluoroquinolone;nitroimidazole;tetracycline
card	802_Hp_H_3	802_Hp_H_3_01025	1	1332	+	hp1181	1-1332/1332	===============	0/0	100	93.24	card	AE000511.1:1249487-1250819	hp1181 is a translocase that is part of the MFS efflux pump family. It is found in H. pylori and has role in the active efflux of antibiotics.	fluoroquinolone;nitroimidazole;tetracycline
card	803_Hp_H_30	803_Hp_H_30_00984	1	1332	+	hp1181	1-1332/1332	===============	0/0	100	93.92	card	AE000511.1:1249487-1250819	hp1181 is a translocase that is part of the MFS efflux pump family. It is found in H. pylori and has role in the active efflux of antibiotics.	fluoroquinolone;nitroimidazole;tetracycline
card	804_Hp_H_34	804_Hp_H_34_01180	1	1332	+	hp1181	1-1332/1332	===============	0/0	100	94.07	card	AE000511.1:1249487-1250819	hp1181 is a translocase that is part of the MFS efflux pump family. It is found in H. pylori and has role in the active efflux of antibiotics.	fluoroquinolone;nitroimidazole;tetracycline
card	805_Hp_H_36	805_Hp_H_36_00520	1	1332	+	hp1181	1-1332/1332	===============	0/0	100	93.77	card	AE000511.1:1249487-1250819	hp1181 is a translocase that is part of the MFS efflux pump family. It is found in H. pylori and has role in the active efflux of antibiotics.	fluoroquinolone;nitroimidazole;tetracycline
card	806_Hp_H_4	806_Hp_H_4_01565	1	1332	+	hp1181	1-1332/1332	===============	0/0	100	93.77	card	AE000511.1:1249487-1250819	hp1181 is a translocase that is part of the MFS efflux pump family. It is found in H. pylori and has role in the active efflux of antibiotics.	fluoroquinolone;nitroimidazole;tetracycline
card	807_Hp_H_41	807_Hp_H_41_01410	1	1332	+	hp1181	1-1332/1332	===============	0/0	100	93.92	card	AE000511.1:1249487-1250819	hp1181 is a translocase that is part of the MFS efflux pump family. It is found in H. pylori and has role in the active efflux of antibiotics.	fluoroquinolone;nitroimidazole;tetracycline
card	808_Hp_H_42	808_Hp_H_42_00719	1	1332	+	hp1181	1-1332/1332	===============	0/0	100	92.79	card	AE000511.1:1249487-1250819	hp1181 is a translocase that is part of the MFS efflux pump family. It is found in H. pylori and has role in the active efflux of antibiotics.	fluoroquinolone;nitroimidazole;tetracycline
card	809_Hp_H_43	809_Hp_H_43_00605	1	1332	+	hp1181	1-1332/1332	===============	0/0	100	95.27	card	AE000511.1:1249487-1250819	hp1181 is a translocase that is part of the MFS efflux pump family. It is found in H. pylori and has role in the active efflux of antibiotics.	fluoroquinolone;nitroimidazole;tetracycline
card	80_NIAS67	80_NIAS67_01080	1	1332	+	hp1181	1-1332/1332	===============	0/0	100	96.92	card	AE000511.1:1249487-1250819	hp1181 is a translocase that is part of the MFS efflux pump family. It is found in H. pylori and has role in the active efflux of antibiotics.	fluoroquinolone;nitroimidazole;tetracycline
card	810_Hp_H_44	810_Hp_H_44_00347	1	1332	+	hp1181	1-1332/1332	===============	0/0	100	93.47	card	AE000511.1:1249487-1250819	hp1181 is a translocase that is part of the MFS efflux pump family. It is found in H. pylori and has role in the active efflux of antibiotics.	fluoroquinolone;nitroimidazole;tetracycline
card	811_Hp_H_45	811_Hp_H_45_01253	1	1332	+	hp1181	1-1332/1332	===============	0/0	100	94.75	card	AE000511.1:1249487-1250819	hp1181 is a translocase that is part of the MFS efflux pump family. It is found in H. pylori and has role in the active efflux of antibiotics.	fluoroquinolone;nitroimidazole;tetracycline
card	812_Hp_H_5b	812_Hp_H_5b_00807	1	1332	+	hp1181	1-1332/1332	===============	0/0	100	93.84	card	AE000511.1:1249487-1250819	hp1181 is a translocase that is part of the MFS efflux pump family. It is found in H. pylori and has role in the active efflux of antibiotics.	fluoroquinolone;nitroimidazole;tetracycline
card	814_Hp_H_9	814_Hp_H_9_00542	1	1332	+	hp1181	1-1332/1332	===============	0/0	100	97.97	card	AE000511.1:1249487-1250819	hp1181 is a translocase that is part of the MFS efflux pump family. It is found in H. pylori and has role in the active efflux of antibiotics.	fluoroquinolone;nitroimidazole;tetracycline
card	81_NIAS68	81_NIAS68_00989	1	1331	+	hp1181	1-1331/1332	===============	0/0	99.92	95.49	card	AE000511.1:1249487-1250819	hp1181 is a translocase that is part of the MFS efflux pump family. It is found in H. pylori and has role in the active efflux of antibiotics.	fluoroquinolone;nitroimidazole;tetracycline
card	822_Hp_P_1	822_Hp_P_1_01086	1	1332	+	hp1181	1-1332/1332	===============	0/0	100	93.99	card	AE000511.1:1249487-1250819	hp1181 is a translocase that is part of the MFS efflux pump family. It is found in H. pylori and has role in the active efflux of antibiotics.	fluoroquinolone;nitroimidazole;tetracycline
card	823_Hp_P_11	823_Hp_P_11_01325	1	1332	+	hp1181	1-1332/1332	===============	0/0	100	93.62	card	AE000511.1:1249487-1250819	hp1181 is a translocase that is part of the MFS efflux pump family. It is found in H. pylori and has role in the active efflux of antibiotics.	fluoroquinolone;nitroimidazole;tetracycline
card	825_Hp_P_13	825_Hp_P_13_00636	1	1332	+	hp1181	1-1332/1332	===============	0/0	100	93.77	card	AE000511.1:1249487-1250819	hp1181 is a translocase that is part of the MFS efflux pump family. It is found in H. pylori and has role in the active efflux of antibiotics.	fluoroquinolone;nitroimidazole;tetracycline
card	827_Hp_P_15	827_Hp_P_15_01322	1	1332	+	hp1181	1-1332/1332	===============	0/0	100	95.5	card	AE000511.1:1249487-1250819	hp1181 is a translocase that is part of the MFS efflux pump family. It is found in H. pylori and has role in the active efflux of antibiotics.	fluoroquinolone;nitroimidazole;tetracycline
card	829_Hp_P_16	829_Hp_P_16_01308	1	1332	+	hp1181	1-1332/1332	===============	0/0	100	96.32	card	AE000511.1:1249487-1250819	hp1181 is a translocase that is part of the MFS efflux pump family. It is found in H. pylori and has role in the active efflux of antibiotics.	fluoroquinolone;nitroimidazole;tetracycline
card	82_NIAS73	82_NIAS73_00802	1	1332	+	hp1181	1-1332/1332	===============	0/0	100	96.47	card	AE000511.1:1249487-1250819	hp1181 is a translocase that is part of the MFS efflux pump family. It is found in H. pylori and has role in the active efflux of antibiotics.	fluoroquinolone;nitroimidazole;tetracycline
card	831_Hp_P_2	831_Hp_P_2_01303	1	1332	+	hp1181	1-1332/1332	===============	0/0	100	96.17	card	AE000511.1:1249487-1250819	hp1181 is a translocase that is part of the MFS efflux pump family. It is found in H. pylori and has role in the active efflux of antibiotics.	fluoroquinolone;nitroimidazole;tetracycline
card	832_Hp_P_23	832_Hp_P_23_00512	1	1332	+	hp1181	1-1332/1332	===============	0/0	100	94.44	card	AE000511.1:1249487-1250819	hp1181 is a translocase that is part of the MFS efflux pump family. It is found in H. pylori and has role in the active efflux of antibiotics.	fluoroquinolone;nitroimidazole;tetracycline
card	836_Hp_P_26	836_Hp_P_26_00179	1	1332	+	hp1181	1-1332/1332	===============	0/0	100	93.62	card	AE000511.1:1249487-1250819	hp1181 is a translocase that is part of the MFS efflux pump family. It is found in H. pylori and has role in the active efflux of antibiotics.	fluoroquinolone;nitroimidazole;tetracycline
card	837_Hp_P_28b	837_Hp_P_28b_00121	1	1332	+	hp1181	1-1332/1332	===============	0/0	100	93.92	card	AE000511.1:1249487-1250819	hp1181 is a translocase that is part of the MFS efflux pump family. It is found in H. pylori and has role in the active efflux of antibiotics.	fluoroquinolone;nitroimidazole;tetracycline
card	839_Hp_P_3	839_Hp_P_3_00987	1	1332	+	hp1181	1-1332/1332	===============	0/0	100	93.62	card	AE000511.1:1249487-1250819	hp1181 is a translocase that is part of the MFS efflux pump family. It is found in H. pylori and has role in the active efflux of antibiotics.	fluoroquinolone;nitroimidazole;tetracycline
card	83_NIAS75	83_NIAS75_00632	1	1332	+	hp1181	1-1332/1332	===============	0/0	100	96.47	card	AE000511.1:1249487-1250819	hp1181 is a translocase that is part of the MFS efflux pump family. It is found in H. pylori and has role in the active efflux of antibiotics.	fluoroquinolone;nitroimidazole;tetracycline
card	840_Hp_P_30	840_Hp_P_30_00525	1	1331	+	hp1181	1-1331/1332	===============	0/0	99.92	95.64	card	AE000511.1:1249487-1250819	hp1181 is a translocase that is part of the MFS efflux pump family. It is found in H. pylori and has role in the active efflux of antibiotics.	fluoroquinolone;nitroimidazole;tetracycline
card	847_Hp_P_74	847_Hp_P_74_00183	1	1332	+	hp1181	1-1332/1332	===============	0/0	100	95.42	card	AE000511.1:1249487-1250819	hp1181 is a translocase that is part of the MFS efflux pump family. It is found in H. pylori and has role in the active efflux of antibiotics.	fluoroquinolone;nitroimidazole;tetracycline
card	84_PDG42	84_PDG42_00620	1	1332	+	hp1181	1-1332/1332	===============	0/0	100	96.77	card	AE000511.1:1249487-1250819	hp1181 is a translocase that is part of the MFS efflux pump family. It is found in H. pylori and has role in the active efflux of antibiotics.	fluoroquinolone;nitroimidazole;tetracycline
card	851_NAB47	851_NAB47_01475	1	1332	+	hp1181	1-1332/1332	===============	0/0	100	96.4	card	AE000511.1:1249487-1250819	hp1181 is a translocase that is part of the MFS efflux pump family. It is found in H. pylori and has role in the active efflux of antibiotics.	fluoroquinolone;nitroimidazole;tetracycline
card	853_NCTC_11637	853_NCTC_11637_00163	1	1332	+	hp1181	1-1332/1332	===============	0/0	100	96.4	card	AE000511.1:1249487-1250819	hp1181 is a translocase that is part of the MFS efflux pump family. It is found in H. pylori and has role in the active efflux of antibiotics.	fluoroquinolone;nitroimidazole;tetracycline
card	854_NQ1671	854_NQ1671_00488	1	1332	+	hp1181	1-1332/1332	===============	0/0	100	94.82	card	AE000511.1:1249487-1250819	hp1181 is a translocase that is part of the MFS efflux pump family. It is found in H. pylori and has role in the active efflux of antibiotics.	fluoroquinolone;nitroimidazole;tetracycline
card	855_NQ1701	855_NQ1701_01697	1	1332	+	hp1181	1-1332/1332	===============	0/0	100	95.8	card	AE000511.1:1249487-1250819	hp1181 is a translocase that is part of the MFS efflux pump family. It is found in H. pylori and has role in the active efflux of antibiotics.	fluoroquinolone;nitroimidazole;tetracycline
card	85_SBY106	85_SBY106_00312	1	1332	+	hp1181	1-1332/1332	===============	0/0	100	96.25	card	AE000511.1:1249487-1250819	hp1181 is a translocase that is part of the MFS efflux pump family. It is found in H. pylori and has role in the active efflux of antibiotics.	fluoroquinolone;nitroimidazole;tetracycline
card	862_NQ4044	862_NQ4044_00258	1	1332	+	hp1181	1-1332/1332	===============	0/0	100	95.5	card	AE000511.1:1249487-1250819	hp1181 is a translocase that is part of the MFS efflux pump family. It is found in H. pylori and has role in the active efflux of antibiotics.	fluoroquinolone;nitroimidazole;tetracycline
card	863_NQ4053	863_NQ4053_01012	1	1332	+	hp1181	1-1332/1332	===============	0/0	100	94.82	card	AE000511.1:1249487-1250819	hp1181 is a translocase that is part of the MFS efflux pump family. It is found in H. pylori and has role in the active efflux of antibiotics.	fluoroquinolone;nitroimidazole;tetracycline
card	865_NQ4076	865_NQ4076_00592	1	1332	+	hp1181	1-1332/1332	===============	0/0	100	94.14	card	AE000511.1:1249487-1250819	hp1181 is a translocase that is part of the MFS efflux pump family. It is found in H. pylori and has role in the active efflux of antibiotics.	fluoroquinolone;nitroimidazole;tetracycline
card	866_NQ4099	866_NQ4099_01118	1	1332	+	hp1181	1-1332/1332	===============	0/0	100	94.82	card	AE000511.1:1249487-1250819	hp1181 is a translocase that is part of the MFS efflux pump family. It is found in H. pylori and has role in the active efflux of antibiotics.	fluoroquinolone;nitroimidazole;tetracycline
card	867_NQ4110	867_NQ4110_00072	1	1332	+	hp1181	1-1332/1332	===============	0/0	100	96.32	card	AE000511.1:1249487-1250819	hp1181 is a translocase that is part of the MFS efflux pump family. It is found in H. pylori and has role in the active efflux of antibiotics.	fluoroquinolone;nitroimidazole;tetracycline
card	8681_2012_26	8681_2012_26_01478	1	1332	+	hp1181	1-1332/1332	===============	0/0	100	95.5	card	AE000511.1:1249487-1250819	hp1181 is a translocase that is part of the MFS efflux pump family. It is found in H. pylori and has role in the active efflux of antibiotics.	fluoroquinolone;nitroimidazole;tetracycline
card	8682_22025	8682_22025_00620	1	1332	+	hp1181	1-1332/1332	===============	0/0	100	96.02	card	AE000511.1:1249487-1250819	hp1181 is a translocase that is part of the MFS efflux pump family. It is found in H. pylori and has role in the active efflux of antibiotics.	fluoroquinolone;nitroimidazole;tetracycline
card	8683_ms167	8683_ms167_01203	1	1332	+	hp1181	1-1332/1332	===============	0/0	100	94.75	card	AE000511.1:1249487-1250819	hp1181 is a translocase that is part of the MFS efflux pump family. It is found in H. pylori and has role in the active efflux of antibiotics.	fluoroquinolone;nitroimidazole;tetracycline
card	8684_ms1055	8684_ms1055_00571	1	1332	+	hp1181	1-1332/1332	===============	0/0	100	95.8	card	AE000511.1:1249487-1250819	hp1181 is a translocase that is part of the MFS efflux pump family. It is found in H. pylori and has role in the active efflux of antibiotics.	fluoroquinolone;nitroimidazole;tetracycline
card	8685_22402	8685_22402_00546	1	1332	+	hp1181	1-1332/1332	===============	0/0	100	96.32	card	AE000511.1:1249487-1250819	hp1181 is a translocase that is part of the MFS efflux pump family. It is found in H. pylori and has role in the active efflux of antibiotics.	fluoroquinolone;nitroimidazole;tetracycline
card	8687_22087_ve	8687_22087_ve_01535	1	1332	+	hp1181	1-1332/1332	===============	0/0	100	95.57	card	AE000511.1:1249487-1250819	hp1181 is a translocase that is part of the MFS efflux pump family. It is found in H. pylori and has role in the active efflux of antibiotics.	fluoroquinolone;nitroimidazole;tetracycline
card	8688_ms1063	8688_ms1063_01353	1	1332	+	hp1181	1-1332/1332	===============	0/0	100	94.29	card	AE000511.1:1249487-1250819	hp1181 is a translocase that is part of the MFS efflux pump family. It is found in H. pylori and has role in the active efflux of antibiotics.	fluoroquinolone;nitroimidazole;tetracycline
card	868_NQ4161	868_NQ4161_01402	1	1332	+	hp1181	1-1332/1332	===============	0/0	100	96.17	card	AE000511.1:1249487-1250819	hp1181 is a translocase that is part of the MFS efflux pump family. It is found in H. pylori and has role in the active efflux of antibiotics.	fluoroquinolone;nitroimidazole;tetracycline
card	8690_26084	8690_26084_01135	1	1332	+	hp1181	1-1332/1332	===============	0/0	100	96.25	card	AE000511.1:1249487-1250819	hp1181 is a translocase that is part of the MFS efflux pump family. It is found in H. pylori and has role in the active efflux of antibiotics.	fluoroquinolone;nitroimidazole;tetracycline
card	8692_2004_20	8692_2004_20_00947	1	1332	+	hp1181	1-1332/1332	===============	0/0	100	96.1	card	AE000511.1:1249487-1250819	hp1181 is a translocase that is part of the MFS efflux pump family. It is found in H. pylori and has role in the active efflux of antibiotics.	fluoroquinolone;nitroimidazole;tetracycline
card	8693_2005_98	8693_2005_98_00250	1	1332	+	hp1181	1-1332/1332	===============	0/0	100	93.92	card	AE000511.1:1249487-1250819	hp1181 is a translocase that is part of the MFS efflux pump family. It is found in H. pylori and has role in the active efflux of antibiotics.	fluoroquinolone;nitroimidazole;tetracycline
card	8694_ms203	8694_ms203_00285	1	1332	+	hp1181	1-1332/1332	===============	0/0	100	94.75	card	AE000511.1:1249487-1250819	hp1181 is a translocase that is part of the MFS efflux pump family. It is found in H. pylori and has role in the active efflux of antibiotics.	fluoroquinolone;nitroimidazole;tetracycline
card	8694_ms203	8694_ms203_01390	1	1332	+	hp1181	1-1332/1332	===============	0/0	100	94.75	card	AE000511.1:1249487-1250819	hp1181 is a translocase that is part of the MFS efflux pump family. It is found in H. pylori and has role in the active efflux of antibiotics.	fluoroquinolone;nitroimidazole;tetracycline
card	8694_ms203	8694_ms203_01537	1	1332	+	hp1181	1-1332/1332	===============	0/0	100	94.75	card	AE000511.1:1249487-1250819	hp1181 is a translocase that is part of the MFS efflux pump family. It is found in H. pylori and has role in the active efflux of antibiotics.	fluoroquinolone;nitroimidazole;tetracycline
card	8695_2005_72	8695_2005_72_01425	1	1332	+	hp1181	1-1332/1332	===============	0/0	100	93.84	card	AE000511.1:1249487-1250819	hp1181 is a translocase that is part of the MFS efflux pump family. It is found in H. pylori and has role in the active efflux of antibiotics.	fluoroquinolone;nitroimidazole;tetracycline
card	8696_26093	8696_26093_01398	1	1332	+	hp1181	1-1332/1332	===============	0/0	100	94.97	card	AE000511.1:1249487-1250819	hp1181 is a translocase that is part of the MFS efflux pump family. It is found in H. pylori and has role in the active efflux of antibiotics.	fluoroquinolone;nitroimidazole;tetracycline
card	8697_ms1078	8697_ms1078_00209	1	1332	+	hp1181	1-1332/1332	===============	0/0	100	94.37	card	AE000511.1:1249487-1250819	hp1181 is a translocase that is part of the MFS efflux pump family. It is found in H. pylori and has role in the active efflux of antibiotics.	fluoroquinolone;nitroimidazole;tetracycline
card	8698_2006_52	8698_2006_52_01452	1	1332	+	hp1181	1-1332/1332	===============	0/0	100	94.37	card	AE000511.1:1249487-1250819	hp1181 is a translocase that is part of the MFS efflux pump family. It is found in H. pylori and has role in the active efflux of antibiotics.	fluoroquinolone;nitroimidazole;tetracycline
card	8699_2003_98	8699_2003_98_01520	1	1332	+	hp1181	1-1332/1332	===============	0/0	100	94.82	card	AE000511.1:1249487-1250819	hp1181 is a translocase that is part of the MFS efflux pump family. It is found in H. pylori and has role in the active efflux of antibiotics.	fluoroquinolone;nitroimidazole;tetracycline
card	8700_2006_407	8700_2006_407_00486	1	1332	+	hp1181	1-1332/1332	===============	0/0	100	94.67	card	AE000511.1:1249487-1250819	hp1181 is a translocase that is part of the MFS efflux pump family. It is found in H. pylori and has role in the active efflux of antibiotics.	fluoroquinolone;nitroimidazole;tetracycline
card	8701_2006_103	8701_2006_103_00628	1	1332	+	hp1181	1-1332/1332	===============	0/0	100	94.37	card	AE000511.1:1249487-1250819	hp1181 is a translocase that is part of the MFS efflux pump family. It is found in H. pylori and has role in the active efflux of antibiotics.	fluoroquinolone;nitroimidazole;tetracycline
card	8702_22346	8702_22346_00401	1	1332	+	hp1181	1-1332/1332	===============	0/0	100	97	card	AE000511.1:1249487-1250819	hp1181 is a translocase that is part of the MFS efflux pump family. It is found in H. pylori and has role in the active efflux of antibiotics.	fluoroquinolone;nitroimidazole;tetracycline
card	8703_ms15	8703_ms15_01389	1	1332	+	hp1181	1-1332/1332	===============	0/0	100	95.65	card	AE000511.1:1249487-1250819	hp1181 is a translocase that is part of the MFS efflux pump family. It is found in H. pylori and has role in the active efflux of antibiotics.	fluoroquinolone;nitroimidazole;tetracycline
card	8704_22337	8704_22337_00959	1	1332	+	hp1181	1-1332/1332	===============	0/0	100	95.8	card	AE000511.1:1249487-1250819	hp1181 is a translocase that is part of the MFS efflux pump family. It is found in H. pylori and has role in the active efflux of antibiotics.	fluoroquinolone;nitroimidazole;tetracycline
card	8705_ms23	8705_ms23_00058	1	1332	+	hp1181	1-1332/1332	===============	0/0	100	96.4	card	AE000511.1:1249487-1250819	hp1181 is a translocase that is part of the MFS efflux pump family. It is found in H. pylori and has role in the active efflux of antibiotics.	fluoroquinolone;nitroimidazole;tetracycline
card	8707_ms2_ve	8707_ms2_ve_00776	1	1332	+	hp1181	1-1332/1332	===============	0/0	100	93.39	card	AE000511.1:1249487-1250819	hp1181 is a translocase that is part of the MFS efflux pump family. It is found in H. pylori and has role in the active efflux of antibiotics.	fluoroquinolone;nitroimidazole;tetracycline
card	8709_22341_ve	8709_22341_ve_01545	1	1332	+	hp1181	1-1332/1332	===============	0/0	100	95.34	card	AE000511.1:1249487-1250819	hp1181 is a translocase that is part of the MFS efflux pump family. It is found in H. pylori and has role in the active efflux of antibiotics.	fluoroquinolone;nitroimidazole;tetracycline
card	870_NQ4200	870_NQ4200_00165	1	1332	+	hp1181	1-1332/1332	===============	0/0	100	94.07	card	AE000511.1:1249487-1250819	hp1181 is a translocase that is part of the MFS efflux pump family. It is found in H. pylori and has role in the active efflux of antibiotics.	fluoroquinolone;nitroimidazole;tetracycline
card	8710_2006_56	8710_2006_56_01169	1	1332	+	hp1181	1-1332/1332	===============	0/0	100	96.1	card	AE000511.1:1249487-1250819	hp1181 is a translocase that is part of the MFS efflux pump family. It is found in H. pylori and has role in the active efflux of antibiotics.	fluoroquinolone;nitroimidazole;tetracycline
card	8711_22023	8711_22023_01390	1	1332	+	hp1181	1-1332/1332	===============	0/0	100	96.32	card	AE000511.1:1249487-1250819	hp1181 is a translocase that is part of the MFS efflux pump family. It is found in H. pylori and has role in the active efflux of antibiotics.	fluoroquinolone;nitroimidazole;tetracycline
card	8712_22327	8712_22327_00245	1	1332	+	hp1181	1-1332/1332	===============	0/0	100	95.65	card	AE000511.1:1249487-1250819	hp1181 is a translocase that is part of the MFS efflux pump family. It is found in H. pylori and has role in the active efflux of antibiotics.	fluoroquinolone;nitroimidazole;tetracycline
card	8713_ms931	8713_ms931_00727	1	1332	+	hp1181	1-1332/1332	===============	0/0	100	95.42	card	AE000511.1:1249487-1250819	hp1181 is a translocase that is part of the MFS efflux pump family. It is found in H. pylori and has role in the active efflux of antibiotics.	fluoroquinolone;nitroimidazole;tetracycline
card	8714_2005_100	8714_2005_100_01356	1	1332	+	hp1181	1-1332/1332	===============	0/0	100	96.17	card	AE000511.1:1249487-1250819	hp1181 is a translocase that is part of the MFS efflux pump family. It is found in H. pylori and has role in the active efflux of antibiotics.	fluoroquinolone;nitroimidazole;tetracycline
card	8715_ms1080	8715_ms1080_00853	1	1332	+	hp1181	1-1332/1332	===============	0/0	100	93.54	card	AE000511.1:1249487-1250819	hp1181 is a translocase that is part of the MFS efflux pump family. It is found in H. pylori and has role in the active efflux of antibiotics.	fluoroquinolone;nitroimidazole;tetracycline
card	8716_ms13	8716_ms13_00400	1	1332	+	hp1181	1-1332/1332	===============	0/0	100	93.39	card	AE000511.1:1249487-1250819	hp1181 is a translocase that is part of the MFS efflux pump family. It is found in H. pylori and has role in the active efflux of antibiotics.	fluoroquinolone;nitroimidazole;tetracycline
card	8717_26100	8717_26100_00991	1	1332	+	hp1181	1-1332/1332	===============	0/0	100	94.75	card	AE000511.1:1249487-1250819	hp1181 is a translocase that is part of the MFS efflux pump family. It is found in H. pylori and has role in the active efflux of antibiotics.	fluoroquinolone;nitroimidazole;tetracycline
card	8718_2003_84	8718_2003_84_01464	1	1332	+	hp1181	1-1332/1332	===============	0/0	100	95.27	card	AE000511.1:1249487-1250819	hp1181 is a translocase that is part of the MFS efflux pump family. It is found in H. pylori and has role in the active efflux of antibiotics.	fluoroquinolone;nitroimidazole;tetracycline
card	871_NQ4216	871_NQ4216_00065	1	1332	+	hp1181	1-1332/1332	===============	0/0	100	94.89	card	AE000511.1:1249487-1250819	hp1181 is a translocase that is part of the MFS efflux pump family. It is found in H. pylori and has role in the active efflux of antibiotics.	fluoroquinolone;nitroimidazole;tetracycline
card	8720_22046_ve	8720_22046_ve_00126	1	1332	+	hp1181	1-1332/1332	===============	0/0	100	95.42	card	AE000511.1:1249487-1250819	hp1181 is a translocase that is part of the MFS efflux pump family. It is found in H. pylori and has role in the active efflux of antibiotics.	fluoroquinolone;nitroimidazole;tetracycline
card	8721_2006_479	8721_2006_479_00211	1	1332	+	hp1181	1-1332/1332	===============	0/0	100	95.95	card	AE000511.1:1249487-1250819	hp1181 is a translocase that is part of the MFS efflux pump family. It is found in H. pylori and has role in the active efflux of antibiotics.	fluoroquinolone;nitroimidazole;tetracycline
card	8722_ms1054	8722_ms1054_00951	1	1332	+	hp1181	1-1332/1332	===============	0/0	100	92.79	card	AE000511.1:1249487-1250819	hp1181 is a translocase that is part of the MFS efflux pump family. It is found in H. pylori and has role in the active efflux of antibiotics.	fluoroquinolone;nitroimidazole;tetracycline
card	8723_ms44	8723_ms44_01369	1	1331	+	hp1181	1-1331/1332	===============	0/0	99.92	93.61	card	AE000511.1:1249487-1250819	hp1181 is a translocase that is part of the MFS efflux pump family. It is found in H. pylori and has role in the active efflux of antibiotics.	fluoroquinolone;nitroimidazole;tetracycline
card	8724_22389	8724_22389_01366	1	1332	+	hp1181	1-1332/1332	===============	0/0	100	96.17	card	AE000511.1:1249487-1250819	hp1181 is a translocase that is part of the MFS efflux pump family. It is found in H. pylori and has role in the active efflux of antibiotics.	fluoroquinolone;nitroimidazole;tetracycline
card	8726_22366_ve	8726_22366_ve_01476	34	1356	+	hp1181	10-1332/1332	===============	0/0	99.32	92.97	card	AE000511.1:1249487-1250819	hp1181 is a translocase that is part of the MFS efflux pump family. It is found in H. pylori and has role in the active efflux of antibiotics.	fluoroquinolone;nitroimidazole;tetracycline
card	8728_22013	8728_22013_01383	1	1332	+	hp1181	1-1332/1332	===============	0/0	100	95.95	card	AE000511.1:1249487-1250819	hp1181 is a translocase that is part of the MFS efflux pump family. It is found in H. pylori and has role in the active efflux of antibiotics.	fluoroquinolone;nitroimidazole;tetracycline
card	872_NQ4228	872_NQ4228_00689	1	1332	+	hp1181	1-1332/1332	===============	0/0	100	93.99	card	AE000511.1:1249487-1250819	hp1181 is a translocase that is part of the MFS efflux pump family. It is found in H. pylori and has role in the active efflux of antibiotics.	fluoroquinolone;nitroimidazole;tetracycline
card	8730_22362	8730_22362_00341	1	1332	+	hp1181	1-1332/1332	===============	0/0	100	95.72	card	AE000511.1:1249487-1250819	hp1181 is a translocase that is part of the MFS efflux pump family. It is found in H. pylori and has role in the active efflux of antibiotics.	fluoroquinolone;nitroimidazole;tetracycline
card	8731_2005_126	8731_2005_126_00555	1	1332	+	hp1181	1-1332/1332	===============	0/0	100	94.52	card	AE000511.1:1249487-1250819	hp1181 is a translocase that is part of the MFS efflux pump family. It is found in H. pylori and has role in the active efflux of antibiotics.	fluoroquinolone;nitroimidazole;tetracycline
card	8732_2003_103	8732_2003_103_00575	1	1332	+	hp1181	1-1332/1332	===============	0/0	100	96.1	card	AE000511.1:1249487-1250819	hp1181 is a translocase that is part of the MFS efflux pump family. It is found in H. pylori and has role in the active efflux of antibiotics.	fluoroquinolone;nitroimidazole;tetracycline
card	8734_22367_ve	8734_22367_ve_00939	1	1332	+	hp1181	1-1332/1332	===============	0/0	100	95.8	card	AE000511.1:1249487-1250819	hp1181 is a translocase that is part of the MFS efflux pump family. It is found in H. pylori and has role in the active efflux of antibiotics.	fluoroquinolone;nitroimidazole;tetracycline
card	8735_22021	8735_22021_00495	1	1332	+	hp1181	1-1332/1332	===============	0/0	100	96.17	card	AE000511.1:1249487-1250819	hp1181 is a translocase that is part of the MFS efflux pump family. It is found in H. pylori and has role in the active efflux of antibiotics.	fluoroquinolone;nitroimidazole;tetracycline
card	8736_2003_107	8736_2003_107_00900	1	1332	+	hp1181	1-1332/1332	===============	0/0	100	94.37	card	AE000511.1:1249487-1250819	hp1181 is a translocase that is part of the MFS efflux pump family. It is found in H. pylori and has role in the active efflux of antibiotics.	fluoroquinolone;nitroimidazole;tetracycline
card	8737_2006_480	8737_2006_480_00335	1	1332	+	hp1181	1-1332/1332	===============	0/0	100	95.05	card	AE000511.1:1249487-1250819	hp1181 is a translocase that is part of the MFS efflux pump family. It is found in H. pylori and has role in the active efflux of antibiotics.	fluoroquinolone;nitroimidazole;tetracycline
card	8738_22385	8738_22385_00532	1	1332	+	hp1181	1-1332/1332	===============	0/0	100	94.07	card	AE000511.1:1249487-1250819	hp1181 is a translocase that is part of the MFS efflux pump family. It is found in H. pylori and has role in the active efflux of antibiotics.	fluoroquinolone;nitroimidazole;tetracycline
card	8739_24004	8739_24004_00398	1	1332	+	hp1181	1-1332/1332	===============	0/0	100	92.94	card	AE000511.1:1249487-1250819	hp1181 is a translocase that is part of the MFS efflux pump family. It is found in H. pylori and has role in the active efflux of antibiotics.	fluoroquinolone;nitroimidazole;tetracycline
card	8740_2006_4	8740_2006_4_00690	1	1332	+	hp1181	1-1332/1332	===============	0/0	100	95.5	card	AE000511.1:1249487-1250819	hp1181 is a translocase that is part of the MFS efflux pump family. It is found in H. pylori and has role in the active efflux of antibiotics.	fluoroquinolone;nitroimidazole;tetracycline
card	8741_22370	8741_22370_01198	1	1332	+	hp1181	1-1332/1332	===============	0/0	100	95.05	card	AE000511.1:1249487-1250819	hp1181 is a translocase that is part of the MFS efflux pump family. It is found in H. pylori and has role in the active efflux of antibiotics.	fluoroquinolone;nitroimidazole;tetracycline
card	8742_22311	8742_22311_00355	1	1332	+	hp1181	1-1332/1332	===============	0/0	100	95.42	card	AE000511.1:1249487-1250819	hp1181 is a translocase that is part of the MFS efflux pump family. It is found in H. pylori and has role in the active efflux of antibiotics.	fluoroquinolone;nitroimidazole;tetracycline
card	8743_22390	8743_22390_01176	1	1332	+	hp1181	1-1332/1332	===============	0/0	100	95.8	card	AE000511.1:1249487-1250819	hp1181 is a translocase that is part of the MFS efflux pump family. It is found in H. pylori and has role in the active efflux of antibiotics.	fluoroquinolone;nitroimidazole;tetracycline
card	8744_22339	8744_22339_01237	1	1332	+	hp1181	1-1332/1332	===============	0/0	100	94.59	card	AE000511.1:1249487-1250819	hp1181 is a translocase that is part of the MFS efflux pump family. It is found in H. pylori and has role in the active efflux of antibiotics.	fluoroquinolone;nitroimidazole;tetracycline
card	8745_2011_145	8745_2011_145_00778	1	1332	+	hp1181	1-1332/1332	===============	0/0	100	93.84	card	AE000511.1:1249487-1250819	hp1181 is a translocase that is part of the MFS efflux pump family. It is found in H. pylori and has role in the active efflux of antibiotics.	fluoroquinolone;nitroimidazole;tetracycline
card	8746_22312	8746_22312_01240	1	1332	+	hp1181	1-1332/1332	===============	0/0	100	94.67	card	AE000511.1:1249487-1250819	hp1181 is a translocase that is part of the MFS efflux pump family. It is found in H. pylori and has role in the active efflux of antibiotics.	fluoroquinolone;nitroimidazole;tetracycline
card	8747_22322	8747_22322_01556	1	1332	+	hp1181	1-1332/1332	===============	0/0	100	94.67	card	AE000511.1:1249487-1250819	hp1181 is a translocase that is part of the MFS efflux pump family. It is found in H. pylori and has role in the active efflux of antibiotics.	fluoroquinolone;nitroimidazole;tetracycline
card	8749_2004_2	8749_2004_2_00215	1	1332	+	hp1181	1-1332/1332	===============	0/0	100	93.47	card	AE000511.1:1249487-1250819	hp1181 is a translocase that is part of the MFS efflux pump family. It is found in H. pylori and has role in the active efflux of antibiotics.	fluoroquinolone;nitroimidazole;tetracycline
card	874_R018c	874_R018c_00098	1	1332	+	hp1181	1-1332/1332	===============	0/0	100	95.8	card	AE000511.1:1249487-1250819	hp1181 is a translocase that is part of the MFS efflux pump family. It is found in H. pylori and has role in the active efflux of antibiotics.	fluoroquinolone;nitroimidazole;tetracycline
card	8750_22331	8750_22331_01387	1	1332	+	hp1181	1-1332/1332	===============	0/0	100	95.5	card	AE000511.1:1249487-1250819	hp1181 is a translocase that is part of the MFS efflux pump family. It is found in H. pylori and has role in the active efflux of antibiotics.	fluoroquinolone;nitroimidazole;tetracycline
card	8751_26024	8751_26024_00888	1	1332	+	hp1181	1-1332/1332	===============	0/0	100	96.02	card	AE000511.1:1249487-1250819	hp1181 is a translocase that is part of the MFS efflux pump family. It is found in H. pylori and has role in the active efflux of antibiotics.	fluoroquinolone;nitroimidazole;tetracycline
card	8752_22368	8752_22368_00030	1	1332	+	hp1181	1-1332/1332	===============	0/0	100	95.65	card	AE000511.1:1249487-1250819	hp1181 is a translocase that is part of the MFS efflux pump family. It is found in H. pylori and has role in the active efflux of antibiotics.	fluoroquinolone;nitroimidazole;tetracycline
card	8753_22360	8753_22360_01226	1	1332	+	hp1181	1-1332/1332	===============	0/0	100	95.87	card	AE000511.1:1249487-1250819	hp1181 is a translocase that is part of the MFS efflux pump family. It is found in H. pylori and has role in the active efflux of antibiotics.	fluoroquinolone;nitroimidazole;tetracycline
card	8754_22378	8754_22378_00682	1	1332	+	hp1181	1-1332/1332	===============	0/0	100	96.17	card	AE000511.1:1249487-1250819	hp1181 is a translocase that is part of the MFS efflux pump family. It is found in H. pylori and has role in the active efflux of antibiotics.	fluoroquinolone;nitroimidazole;tetracycline
card	8756_22019_ve	8756_22019_ve_01088	1	1332	+	hp1181	1-1332/1332	===============	0/0	100	94.97	card	AE000511.1:1249487-1250819	hp1181 is a translocase that is part of the MFS efflux pump family. It is found in H. pylori and has role in the active efflux of antibiotics.	fluoroquinolone;nitroimidazole;tetracycline
card	8757_22371	8757_22371_00248	1	1332	+	hp1181	1-1332/1332	===============	0/0	100	95.5	card	AE000511.1:1249487-1250819	hp1181 is a translocase that is part of the MFS efflux pump family. It is found in H. pylori and has role in the active efflux of antibiotics.	fluoroquinolone;nitroimidazole;tetracycline
card	8758_22020	8758_22020_01199	1	1332	+	hp1181	1-1332/1332	===============	0/0	100	96.17	card	AE000511.1:1249487-1250819	hp1181 is a translocase that is part of the MFS efflux pump family. It is found in H. pylori and has role in the active efflux of antibiotics.	fluoroquinolone;nitroimidazole;tetracycline
card	8760_22315_ve	8760_22315_ve_01456	1	1332	+	hp1181	1-1332/1332	===============	0/0	100	95.8	card	AE000511.1:1249487-1250819	hp1181 is a translocase that is part of the MFS efflux pump family. It is found in H. pylori and has role in the active efflux of antibiotics.	fluoroquinolone;nitroimidazole;tetracycline
card	8761_22335	8761_22335_00027	1	1332	+	hp1181	1-1332/1332	===============	0/0	100	95.42	card	AE000511.1:1249487-1250819	hp1181 is a translocase that is part of the MFS efflux pump family. It is found in H. pylori and has role in the active efflux of antibiotics.	fluoroquinolone;nitroimidazole;tetracycline
card	8762_ms176	8762_ms176_00173	1	1332	+	hp1181	1-1332/1332	===============	0/0	100	94.29	card	AE000511.1:1249487-1250819	hp1181 is a translocase that is part of the MFS efflux pump family. It is found in H. pylori and has role in the active efflux of antibiotics.	fluoroquinolone;nitroimidazole;tetracycline
card	8763_22393	8763_22393_00384	1	1332	+	hp1181	1-1332/1332	===============	0/0	100	95.42	card	AE000511.1:1249487-1250819	hp1181 is a translocase that is part of the MFS efflux pump family. It is found in H. pylori and has role in the active efflux of antibiotics.	fluoroquinolone;nitroimidazole;tetracycline
card	8764_22093	8764_22093_00574	1	1332	+	hp1181	1-1332/1332	===============	0/0	100	96.02	card	AE000511.1:1249487-1250819	hp1181 is a translocase that is part of the MFS efflux pump family. It is found in H. pylori and has role in the active efflux of antibiotics.	fluoroquinolone;nitroimidazole;tetracycline
card	8766_22095	8766_22095_01104	1	1284	+	hp1181	49-1332/1332	===============	0/0	96.4	96.26	card	AE000511.1:1249487-1250819	hp1181 is a translocase that is part of the MFS efflux pump family. It is found in H. pylori and has role in the active efflux of antibiotics.	fluoroquinolone;nitroimidazole;tetracycline
card	8768_22347	8768_22347_01465	1	1332	+	hp1181	1-1332/1332	===============	0/0	100	94.29	card	AE000511.1:1249487-1250819	hp1181 is a translocase that is part of the MFS efflux pump family. It is found in H. pylori and has role in the active efflux of antibiotics.	fluoroquinolone;nitroimidazole;tetracycline
card	876_R036d	876_R036d_00071	1	1331	+	hp1181	1-1331/1332	===============	0/0	99.92	96.77	card	AE000511.1:1249487-1250819	hp1181 is a translocase that is part of the MFS efflux pump family. It is found in H. pylori and has role in the active efflux of antibiotics.	fluoroquinolone;nitroimidazole;tetracycline
card	8771_2011_41	8771_2011_41_01304	1	1332	+	hp1181	1-1332/1332	===============	0/0	100	96.02	card	AE000511.1:1249487-1250819	hp1181 is a translocase that is part of the MFS efflux pump family. It is found in H. pylori and has role in the active efflux of antibiotics.	fluoroquinolone;nitroimidazole;tetracycline
card	8773_22388	8773_22388_00435	1	1332	+	hp1181	1-1332/1332	===============	0/0	100	95.5	card	AE000511.1:1249487-1250819	hp1181 is a translocase that is part of the MFS efflux pump family. It is found in H. pylori and has role in the active efflux of antibiotics.	fluoroquinolone;nitroimidazole;tetracycline
card	8775_22351	8775_22351_01501	1	1332	+	hp1181	1-1332/1332	===============	0/0	100	95.65	card	AE000511.1:1249487-1250819	hp1181 is a translocase that is part of the MFS efflux pump family. It is found in H. pylori and has role in the active efflux of antibiotics.	fluoroquinolone;nitroimidazole;tetracycline
card	877_R037c	877_R037c_00557	1	1332	+	hp1181	1-1332/1332	===============	0/0	100	95.8	card	AE000511.1:1249487-1250819	hp1181 is a translocase that is part of the MFS efflux pump family. It is found in H. pylori and has role in the active efflux of antibiotics.	fluoroquinolone;nitroimidazole;tetracycline
card	8783_ms965_ve	8783_ms965_ve_01071	1	1332	+	hp1181	1-1332/1332	===============	0/0	100	95.5	card	AE000511.1:1249487-1250819	hp1181 is a translocase that is part of the MFS efflux pump family. It is found in H. pylori and has role in the active efflux of antibiotics.	fluoroquinolone;nitroimidazole;tetracycline
card	878_R038b	878_R038b_01367	1	1331	+	hp1181	1-1331/1332	===============	0/0	99.92	96.54	card	AE000511.1:1249487-1250819	hp1181 is a translocase that is part of the MFS efflux pump family. It is found in H. pylori and has role in the active efflux of antibiotics.	fluoroquinolone;nitroimidazole;tetracycline
card	879_R046Wa	879_R046Wa_00649	1	1332	+	hp1181	1-1332/1332	===============	0/0	100	95.19	card	AE000511.1:1249487-1250819	hp1181 is a translocase that is part of the MFS efflux pump family. It is found in H. pylori and has role in the active efflux of antibiotics.	fluoroquinolone;nitroimidazole;tetracycline
card	880_R055a	880_R055a_00005	1	1332	+	hp1181	1-1332/1332	===============	0/0	100	95.65	card	AE000511.1:1249487-1250819	hp1181 is a translocase that is part of the MFS efflux pump family. It is found in H. pylori and has role in the active efflux of antibiotics.	fluoroquinolone;nitroimidazole;tetracycline
card	882_R32b	882_R32b_00038	1	1332	+	hp1181	1-1332/1332	===============	0/0	100	97	card	AE000511.1:1249487-1250819	hp1181 is a translocase that is part of the MFS efflux pump family. It is found in H. pylori and has role in the active efflux of antibiotics.	fluoroquinolone;nitroimidazole;tetracycline
card	883_UMB_G1	883_UMB_G1_00163	1	1332	+	hp1181	1-1332/1332	===============	0/0	100	95.5	card	AE000511.1:1249487-1250819	hp1181 is a translocase that is part of the MFS efflux pump family. It is found in H. pylori and has role in the active efflux of antibiotics.	fluoroquinolone;nitroimidazole;tetracycline
card	884_UM007	884_UM007_00165	1	1332	+	hp1181	1-1332/1332	===============	0/0	100	95.95	card	AE000511.1:1249487-1250819	hp1181 is a translocase that is part of the MFS efflux pump family. It is found in H. pylori and has role in the active efflux of antibiotics.	fluoroquinolone;nitroimidazole;tetracycline
card	885_UM018	885_UM018_00376	1	1335	+	hp1181	1-1332/1332	========/======	1/3	100	96.18	card	AE000511.1:1249487-1250819	hp1181 is a translocase that is part of the MFS efflux pump family. It is found in H. pylori and has role in the active efflux of antibiotics.	fluoroquinolone;nitroimidazole;tetracycline
card	886_UM034	886_UM034_00933	1	1332	+	hp1181	1-1332/1332	===============	0/0	100	96.55	card	AE000511.1:1249487-1250819	hp1181 is a translocase that is part of the MFS efflux pump family. It is found in H. pylori and has role in the active efflux of antibiotics.	fluoroquinolone;nitroimidazole;tetracycline
card	888_UM054	888_UM054_01024	1	1332	+	hp1181	1-1332/1332	===============	0/0	100	95.87	card	AE000511.1:1249487-1250819	hp1181 is a translocase that is part of the MFS efflux pump family. It is found in H. pylori and has role in the active efflux of antibiotics.	fluoroquinolone;nitroimidazole;tetracycline
card	89_SBY283	89_SBY283_01151	1	1332	+	hp1181	1-1332/1332	===============	0/0	100	96.7	card	AE000511.1:1249487-1250819	hp1181 is a translocase that is part of the MFS efflux pump family. It is found in H. pylori and has role in the active efflux of antibiotics.	fluoroquinolone;nitroimidazole;tetracycline
card	8_JAY04	8_JAY04_00548	1	1332	+	hp1181	1-1332/1332	===============	0/0	100	96.1	card	AE000511.1:1249487-1250819	hp1181 is a translocase that is part of the MFS efflux pump family. It is found in H. pylori and has role in the active efflux of antibiotics.	fluoroquinolone;nitroimidazole;tetracycline
card	908	908_01143	1	1332	+	hp1181	1-1332/1332	===============	0/0	100	93.84	card	AE000511.1:1249487-1250819	hp1181 is a translocase that is part of the MFS efflux pump family. It is found in H. pylori and has role in the active efflux of antibiotics.	fluoroquinolone;nitroimidazole;tetracycline
card	90_SBY304	90_SBY304_01115	1	1332	+	hp1181	1-1332/1332	===============	0/0	100	96.02	card	AE000511.1:1249487-1250819	hp1181 is a translocase that is part of the MFS efflux pump family. It is found in H. pylori and has role in the active efflux of antibiotics.	fluoroquinolone;nitroimidazole;tetracycline
card	91_MER3	91_MER3_01219	1	1332	+	hp1181	1-1332/1332	===============	0/0	100	95.95	card	AE000511.1:1249487-1250819	hp1181 is a translocase that is part of the MFS efflux pump family. It is found in H. pylori and has role in the active efflux of antibiotics.	fluoroquinolone;nitroimidazole;tetracycline
card	92_MER5	92_MER5_01062	1	1332	+	hp1181	1-1332/1332	===============	0/0	100	96.1	card	AE000511.1:1249487-1250819	hp1181 is a translocase that is part of the MFS efflux pump family. It is found in H. pylori and has role in the active efflux of antibiotics.	fluoroquinolone;nitroimidazole;tetracycline
card	93_MER7	93_MER7_01051	1	1332	+	hp1181	1-1332/1332	===============	0/0	100	96.1	card	AE000511.1:1249487-1250819	hp1181 is a translocase that is part of the MFS efflux pump family. It is found in H. pylori and has role in the active efflux of antibiotics.	fluoroquinolone;nitroimidazole;tetracycline
card	94_MER8	94_MER8_01064	1	1332	+	hp1181	1-1332/1332	===============	0/0	100	96.17	card	AE000511.1:1249487-1250819	hp1181 is a translocase that is part of the MFS efflux pump family. It is found in H. pylori and has role in the active efflux of antibiotics.	fluoroquinolone;nitroimidazole;tetracycline
card	95_MER12	95_MER12_01211	1	1332	+	hp1181	1-1332/1332	===============	0/0	100	95.72	card	AE000511.1:1249487-1250819	hp1181 is a translocase that is part of the MFS efflux pump family. It is found in H. pylori and has role in the active efflux of antibiotics.	fluoroquinolone;nitroimidazole;tetracycline
card	96_MER20	96_MER20_01004	1	1332	+	hp1181	1-1332/1332	===============	0/0	100	96.1	card	AE000511.1:1249487-1250819	hp1181 is a translocase that is part of the MFS efflux pump family. It is found in H. pylori and has role in the active efflux of antibiotics.	fluoroquinolone;nitroimidazole;tetracycline
card	97_MER21	97_MER21_01131	1	1332	+	hp1181	1-1332/1332	===============	0/0	100	95.95	card	AE000511.1:1249487-1250819	hp1181 is a translocase that is part of the MFS efflux pump family. It is found in H. pylori and has role in the active efflux of antibiotics.	fluoroquinolone;nitroimidazole;tetracycline
card	98_MER27	98_MER27_00552	1	1332	+	hp1181	1-1332/1332	===============	0/0	100	95.57	card	AE000511.1:1249487-1250819	hp1181 is a translocase that is part of the MFS efflux pump family. It is found in H. pylori and has role in the active efflux of antibiotics.	fluoroquinolone;nitroimidazole;tetracycline
card	99_MER37	99_MER37_01043	1	1332	+	hp1181	1-1332/1332	===============	0/0	100	95.72	card	AE000511.1:1249487-1250819	hp1181 is a translocase that is part of the MFS efflux pump family. It is found in H. pylori and has role in the active efflux of antibiotics.	fluoroquinolone;nitroimidazole;tetracycline
card	9_JAY06	9_JAY06_00628	1	1332	+	hp1181	1-1332/1332	===============	0/0	100	96.17	card	AE000511.1:1249487-1250819	hp1181 is a translocase that is part of the MFS efflux pump family. It is found in H. pylori and has role in the active efflux of antibiotics.	fluoroquinolone;nitroimidazole;tetracycline
card	A45	A45_01335	1	1332	+	hp1181	1-1332/1332	===============	0/0	100	96.62	card	AE000511.1:1249487-1250819	hp1181 is a translocase that is part of the MFS efflux pump family. It is found in H. pylori and has role in the active efflux of antibiotics.	fluoroquinolone;nitroimidazole;tetracycline
card	Aklavik86	Aklavik86_01202	1	1332	+	hp1181	1-1332/1332	===============	0/0	100	93.62	card	AE000511.1:1249487-1250819	hp1181 is a translocase that is part of the MFS efflux pump family. It is found in H. pylori and has role in the active efflux of antibiotics.	fluoroquinolone;nitroimidazole;tetracycline
card	altai11	altai11_00148	1	1332	+	hp1181	1-1332/1332	===============	0/0	100	96.17	card	AE000511.1:1249487-1250819	hp1181 is a translocase that is part of the MFS efflux pump family. It is found in H. pylori and has role in the active efflux of antibiotics.	fluoroquinolone;nitroimidazole;tetracycline
card	altai59	altai59_01017	1	1332	+	hp1181	1-1332/1332	===============	0/0	100	95.57	card	AE000511.1:1249487-1250819	hp1181 is a translocase that is part of the MFS efflux pump family. It is found in H. pylori and has role in the active efflux of antibiotics.	fluoroquinolone;nitroimidazole;tetracycline
card	ANT_170	ANT_170_00944	1	1332	+	hp1181	1-1332/1332	===============	0/0	100	94.07	card	AE000511.1:1249487-1250819	hp1181 is a translocase that is part of the MFS efflux pump family. It is found in H. pylori and has role in the active efflux of antibiotics.	fluoroquinolone;nitroimidazole;tetracycline
card	Arg_118EC2	Arg_118EC2_01006	1	1332	+	hp1181	1-1332/1332	===============	0/0	100	96.25	card	AE000511.1:1249487-1250819	hp1181 is a translocase that is part of the MFS efflux pump family. It is found in H. pylori and has role in the active efflux of antibiotics.	fluoroquinolone;nitroimidazole;tetracycline
card	Arg_19RC1	Arg_19RC1_00674	1	1332	+	hp1181	1-1332/1332	===============	0/0	100	93.84	card	AE000511.1:1249487-1250819	hp1181 is a translocase that is part of the MFS efflux pump family. It is found in H. pylori and has role in the active efflux of antibiotics.	fluoroquinolone;nitroimidazole;tetracycline
card	Arg_23UA1	Arg_23UA1_00637	1	1332	+	hp1181	1-1332/1332	===============	0/0	100	94.67	card	AE000511.1:1249487-1250819	hp1181 is a translocase that is part of the MFS efflux pump family. It is found in H. pylori and has role in the active efflux of antibiotics.	fluoroquinolone;nitroimidazole;tetracycline
card	Arg_34UA2	Arg_34UA2_00899	1	1332	+	hp1181	1-1332/1332	===============	0/0	100	95.8	card	AE000511.1:1249487-1250819	hp1181 is a translocase that is part of the MFS efflux pump family. It is found in H. pylori and has role in the active efflux of antibiotics.	fluoroquinolone;nitroimidazole;tetracycline
card	Arg_38RA2	Arg_38RA2_01148	1	1332	+	hp1181	1-1332/1332	===============	0/0	100	95.27	card	AE000511.1:1249487-1250819	hp1181 is a translocase that is part of the MFS efflux pump family. It is found in H. pylori and has role in the active efflux of antibiotics.	fluoroquinolone;nitroimidazole;tetracycline
card	Arg_39UA2	Arg_39UA2_00926	1	1332	+	hp1181	1-1332/1332	===============	0/0	100	94.14	card	AE000511.1:1249487-1250819	hp1181 is a translocase that is part of the MFS efflux pump family. It is found in H. pylori and has role in the active efflux of antibiotics.	fluoroquinolone;nitroimidazole;tetracycline
card	Arg_53RA1	Arg_53RA1_00921	1	1332	+	hp1181	1-1332/1332	===============	0/0	100	96.02	card	AE000511.1:1249487-1250819	hp1181 is a translocase that is part of the MFS efflux pump family. It is found in H. pylori and has role in the active efflux of antibiotics.	fluoroquinolone;nitroimidazole;tetracycline
card	Arg_7RA1	Arg_7RA1_00624	1	1332	+	hp1181	1-1332/1332	===============	0/0	100	97.07	card	AE000511.1:1249487-1250819	hp1181 is a translocase that is part of the MFS efflux pump family. It is found in H. pylori and has role in the active efflux of antibiotics.	fluoroquinolone;nitroimidazole;tetracycline
card	ASHA_001	ASHA_001_01173	1	1332	+	hp1181	1-1332/1332	===============	0/0	100	96.32	card	AE000511.1:1249487-1250819	hp1181 is a translocase that is part of the MFS efflux pump family. It is found in H. pylori and has role in the active efflux of antibiotics.	fluoroquinolone;nitroimidazole;tetracycline
card	ASHA_002	ASHA_002_01204	1	1332	+	hp1181	1-1332/1332	===============	0/0	100	96.32	card	AE000511.1:1249487-1250819	hp1181 is a translocase that is part of the MFS efflux pump family. It is found in H. pylori and has role in the active efflux of antibiotics.	fluoroquinolone;nitroimidazole;tetracycline
card	ASHA_003	ASHA_003_01205	1	1332	+	hp1181	1-1332/1332	===============	0/0	100	94.14	card	AE000511.1:1249487-1250819	hp1181 is a translocase that is part of the MFS efflux pump family. It is found in H. pylori and has role in the active efflux of antibiotics.	fluoroquinolone;nitroimidazole;tetracycline
card	ASHA_004	ASHA_004_01185	1	1332	+	hp1181	1-1332/1332	===============	0/0	100	96.77	card	AE000511.1:1249487-1250819	hp1181 is a translocase that is part of the MFS efflux pump family. It is found in H. pylori and has role in the active efflux of antibiotics.	fluoroquinolone;nitroimidazole;tetracycline
card	ASHA_005	ASHA_005_01187	1	1332	+	hp1181	1-1332/1332	===============	0/0	100	96.55	card	AE000511.1:1249487-1250819	hp1181 is a translocase that is part of the MFS efflux pump family. It is found in H. pylori and has role in the active efflux of antibiotics.	fluoroquinolone;nitroimidazole;tetracycline
card	ASHA_006	ASHA_006_01131	1	1332	+	hp1181	1-1332/1332	===============	0/0	100	96.02	card	AE000511.1:1249487-1250819	hp1181 is a translocase that is part of the MFS efflux pump family. It is found in H. pylori and has role in the active efflux of antibiotics.	fluoroquinolone;nitroimidazole;tetracycline
card	ASHA_008	ASHA_008_01171	1	1332	+	hp1181	1-1332/1332	===============	0/0	100	96.47	card	AE000511.1:1249487-1250819	hp1181 is a translocase that is part of the MFS efflux pump family. It is found in H. pylori and has role in the active efflux of antibiotics.	fluoroquinolone;nitroimidazole;tetracycline
card	ASHA_010	ASHA_010_01176	1	1332	+	hp1181	1-1332/1332	===============	0/0	100	96.47	card	AE000511.1:1249487-1250819	hp1181 is a translocase that is part of the MFS efflux pump family. It is found in H. pylori and has role in the active efflux of antibiotics.	fluoroquinolone;nitroimidazole;tetracycline
card	AusabrJ05	AusabrJ05_01055	1	1332	+	hp1181	1-1332/1332	===============	0/0	100	95.95	card	AE000511.1:1249487-1250819	hp1181 is a translocase that is part of the MFS efflux pump family. It is found in H. pylori and has role in the active efflux of antibiotics.	fluoroquinolone;nitroimidazole;tetracycline
card	B125A	B125A_00293	1	1332	+	hp1181	1-1332/1332	===============	0/0	100	95.8	card	AE000511.1:1249487-1250819	hp1181 is a translocase that is part of the MFS efflux pump family. It is found in H. pylori and has role in the active efflux of antibiotics.	fluoroquinolone;nitroimidazole;tetracycline
card	B128	B128_01595	1	1251	+	hp1181	82-1332/1332	===============	0/0	93.92	95.6	card	AE000511.1:1249487-1250819	hp1181 is a translocase that is part of the MFS efflux pump family. It is found in H. pylori and has role in the active efflux of antibiotics.	fluoroquinolone;nitroimidazole;tetracycline
card	B130A	B130A_01344	1	1332	+	hp1181	1-1332/1332	===============	0/0	100	96.17	card	AE000511.1:1249487-1250819	hp1181 is a translocase that is part of the MFS efflux pump family. It is found in H. pylori and has role in the active efflux of antibiotics.	fluoroquinolone;nitroimidazole;tetracycline
card	B136A	B136A_00296	1	1332	+	hp1181	1-1332/1332	===============	0/0	100	95.5	card	AE000511.1:1249487-1250819	hp1181 is a translocase that is part of the MFS efflux pump family. It is found in H. pylori and has role in the active efflux of antibiotics.	fluoroquinolone;nitroimidazole;tetracycline
card	B140	B140_00544	1	1332	+	hp1181	1-1332/1332	===============	0/0	100	93.09	card	AE000511.1:1249487-1250819	hp1181 is a translocase that is part of the MFS efflux pump family. It is found in H. pylori and has role in the active efflux of antibiotics.	fluoroquinolone;nitroimidazole;tetracycline
card	B147	B147_00427	1	1332	+	hp1181	1-1332/1332	===============	0/0	100	95.05	card	AE000511.1:1249487-1250819	hp1181 is a translocase that is part of the MFS efflux pump family. It is found in H. pylori and has role in the active efflux of antibiotics.	fluoroquinolone;nitroimidazole;tetracycline
card	B23	B23_00364	1	1331	+	hp1181	1-1331/1332	===============	0/0	99.92	95.34	card	AE000511.1:1249487-1250819	hp1181 is a translocase that is part of the MFS efflux pump family. It is found in H. pylori and has role in the active efflux of antibiotics.	fluoroquinolone;nitroimidazole;tetracycline
card	B25	B25_01103	1	1332	+	hp1181	1-1332/1332	===============	0/0	100	94.37	card	AE000511.1:1249487-1250819	hp1181 is a translocase that is part of the MFS efflux pump family. It is found in H. pylori and has role in the active efflux of antibiotics.	fluoroquinolone;nitroimidazole;tetracycline
card	B26	B26_00378	1	1332	+	hp1181	1-1332/1332	===============	0/0	100	95.42	card	AE000511.1:1249487-1250819	hp1181 is a translocase that is part of the MFS efflux pump family. It is found in H. pylori and has role in the active efflux of antibiotics.	fluoroquinolone;nitroimidazole;tetracycline
card	B29	B29_01035	1	1332	+	hp1181	1-1332/1332	===============	0/0	100	95.42	card	AE000511.1:1249487-1250819	hp1181 is a translocase that is part of the MFS efflux pump family. It is found in H. pylori and has role in the active efflux of antibiotics.	fluoroquinolone;nitroimidazole;tetracycline
card	B30	B30_00304	1	1332	+	hp1181	1-1332/1332	===============	0/0	100	95.57	card	AE000511.1:1249487-1250819	hp1181 is a translocase that is part of the MFS efflux pump family. It is found in H. pylori and has role in the active efflux of antibiotics.	fluoroquinolone;nitroimidazole;tetracycline
card	B31	B31_00315	1	1332	+	hp1181	1-1332/1332	===============	0/0	100	94.67	card	AE000511.1:1249487-1250819	hp1181 is a translocase that is part of the MFS efflux pump family. It is found in H. pylori and has role in the active efflux of antibiotics.	fluoroquinolone;nitroimidazole;tetracycline
card	B35	B35_00667	1	1332	+	hp1181	1-1332/1332	===============	0/0	100	95.72	card	AE000511.1:1249487-1250819	hp1181 is a translocase that is part of the MFS efflux pump family. It is found in H. pylori and has role in the active efflux of antibiotics.	fluoroquinolone;nitroimidazole;tetracycline
card	B37	B37_00423	1	1332	+	hp1181	1-1332/1332	===============	0/0	100	95.34	card	AE000511.1:1249487-1250819	hp1181 is a translocase that is part of the MFS efflux pump family. It is found in H. pylori and has role in the active efflux of antibiotics.	fluoroquinolone;nitroimidazole;tetracycline
card	B40	B40_00446	1	1332	+	hp1181	1-1332/1332	===============	0/0	100	96.32	card	AE000511.1:1249487-1250819	hp1181 is a translocase that is part of the MFS efflux pump family. It is found in H. pylori and has role in the active efflux of antibiotics.	fluoroquinolone;nitroimidazole;tetracycline
card	B41	B41_01419	1	1332	+	hp1181	1-1332/1332	===============	0/0	100	93.99	card	AE000511.1:1249487-1250819	hp1181 is a translocase that is part of the MFS efflux pump family. It is found in H. pylori and has role in the active efflux of antibiotics.	fluoroquinolone;nitroimidazole;tetracycline
card	B43	B43_00819	1	1332	+	hp1181	1-1332/1332	===============	0/0	100	93.99	card	AE000511.1:1249487-1250819	hp1181 is a translocase that is part of the MFS efflux pump family. It is found in H. pylori and has role in the active efflux of antibiotics.	fluoroquinolone;nitroimidazole;tetracycline
card	B44	B44_01432	1	1332	+	hp1181	1-1332/1332	===============	0/0	100	95.72	card	AE000511.1:1249487-1250819	hp1181 is a translocase that is part of the MFS efflux pump family. It is found in H. pylori and has role in the active efflux of antibiotics.	fluoroquinolone;nitroimidazole;tetracycline
card	B47	B47_01373	1	1331	+	hp1181	1-1331/1332	===============	0/0	99.92	94.44	card	AE000511.1:1249487-1250819	hp1181 is a translocase that is part of the MFS efflux pump family. It is found in H. pylori and has role in the active efflux of antibiotics.	fluoroquinolone;nitroimidazole;tetracycline
card	Bang_149A3	Bang_149A3_01503	1	1332	+	hp1181	1-1332/1332	===============	0/0	100	96.4	card	AE000511.1:1249487-1250819	hp1181 is a translocase that is part of the MFS efflux pump family. It is found in H. pylori and has role in the active efflux of antibiotics.	fluoroquinolone;nitroimidazole;tetracycline
card	Bang_152B5	Bang_152B5_00482	1	1332	+	hp1181	1-1332/1332	===============	0/0	100	95.95	card	AE000511.1:1249487-1250819	hp1181 is a translocase that is part of the MFS efflux pump family. It is found in H. pylori and has role in the active efflux of antibiotics.	fluoroquinolone;nitroimidazole;tetracycline
card	Bang_17A6	Bang_17A6_01524	1	1332	+	hp1181	1-1332/1332	===============	0/0	100	95.95	card	AE000511.1:1249487-1250819	hp1181 is a translocase that is part of the MFS efflux pump family. It is found in H. pylori and has role in the active efflux of antibiotics.	fluoroquinolone;nitroimidazole;tetracycline
card	Bang_19B6	Bang_19B6_00847	1	1332	+	hp1181	1-1332/1332	===============	0/0	100	96.02	card	AE000511.1:1249487-1250819	hp1181 is a translocase that is part of the MFS efflux pump family. It is found in H. pylori and has role in the active efflux of antibiotics.	fluoroquinolone;nitroimidazole;tetracycline
card	Bang_20A8	Bang_20A8_01183	1	1332	+	hp1181	1-1332/1332	===============	0/0	100	96.47	card	AE000511.1:1249487-1250819	hp1181 is a translocase that is part of the MFS efflux pump family. It is found in H. pylori and has role in the active efflux of antibiotics.	fluoroquinolone;nitroimidazole;tetracycline
card	Bang_25b2	Bang_25b2_00520	1	1332	+	hp1181	1-1332/1332	===============	0/0	100	96.17	card	AE000511.1:1249487-1250819	hp1181 is a translocase that is part of the MFS efflux pump family. It is found in H. pylori and has role in the active efflux of antibiotics.	fluoroquinolone;nitroimidazole;tetracycline
card	Bang_28B4	Bang_28B4_00760	1	1332	+	hp1181	1-1332/1332	===============	0/0	100	97.22	card	AE000511.1:1249487-1250819	hp1181 is a translocase that is part of the MFS efflux pump family. It is found in H. pylori and has role in the active efflux of antibiotics.	fluoroquinolone;nitroimidazole;tetracycline
card	Bang_37A5	Bang_37A5_01145	1	1332	+	hp1181	1-1332/1332	===============	0/0	100	96.02	card	AE000511.1:1249487-1250819	hp1181 is a translocase that is part of the MFS efflux pump family. It is found in H. pylori and has role in the active efflux of antibiotics.	fluoroquinolone;nitroimidazole;tetracycline
card	Bang_40A6	Bang_40A6_01154	1	1332	+	hp1181	1-1332/1332	===============	0/0	100	95.95	card	AE000511.1:1249487-1250819	hp1181 is a translocase that is part of the MFS efflux pump family. It is found in H. pylori and has role in the active efflux of antibiotics.	fluoroquinolone;nitroimidazole;tetracycline
card	Bang_43a2	Bang_43a2_01480	1	1332	+	hp1181	1-1332/1332	===============	0/0	100	95.5	card	AE000511.1:1249487-1250819	hp1181 is a translocase that is part of the MFS efflux pump family. It is found in H. pylori and has role in the active efflux of antibiotics.	fluoroquinolone;nitroimidazole;tetracycline
card	Bang_44A4	Bang_44A4_01267	1	1332	+	hp1181	1-1332/1332	===============	0/0	100	96.1	card	AE000511.1:1249487-1250819	hp1181 is a translocase that is part of the MFS efflux pump family. It is found in H. pylori and has role in the active efflux of antibiotics.	fluoroquinolone;nitroimidazole;tetracycline
card	Bang_59a9	Bang_59a9_00559	1	1332	+	hp1181	1-1332/1332	===============	0/0	100	96.17	card	AE000511.1:1249487-1250819	hp1181 is a translocase that is part of the MFS efflux pump family. It is found in H. pylori and has role in the active efflux of antibiotics.	fluoroquinolone;nitroimidazole;tetracycline
card	Bang_60A7	Bang_60A7_01154	1	1332	+	hp1181	1-1332/1332	===============	0/0	100	96.02	card	AE000511.1:1249487-1250819	hp1181 is a translocase that is part of the MFS efflux pump family. It is found in H. pylori and has role in the active efflux of antibiotics.	fluoroquinolone;nitroimidazole;tetracycline
card	Bang_61A5	Bang_61A5_01275	1	1331	+	hp1181	1-1331/1332	===============	0/0	99.92	95.87	card	AE000511.1:1249487-1250819	hp1181 is a translocase that is part of the MFS efflux pump family. It is found in H. pylori and has role in the active efflux of antibiotics.	fluoroquinolone;nitroimidazole;tetracycline
card	Bang_86A5	Bang_86A5_00941	1	1332	+	hp1181	1-1332/1332	===============	0/0	100	96.55	card	AE000511.1:1249487-1250819	hp1181 is a translocase that is part of the MFS efflux pump family. It is found in H. pylori and has role in the active efflux of antibiotics.	fluoroquinolone;nitroimidazole;tetracycline
card	Bang_88A4	Bang_88A4_00914	1	1332	+	hp1181	1-1332/1332	===============	0/0	100	96.55	card	AE000511.1:1249487-1250819	hp1181 is a translocase that is part of the MFS efflux pump family. It is found in H. pylori and has role in the active efflux of antibiotics.	fluoroquinolone;nitroimidazole;tetracycline
card	Bang_89B9	Bang_89B9_00672	1	1332	+	hp1181	1-1332/1332	===============	0/0	100	95.5	card	AE000511.1:1249487-1250819	hp1181 is a translocase that is part of the MFS efflux pump family. It is found in H. pylori and has role in the active efflux of antibiotics.	fluoroquinolone;nitroimidazole;tetracycline
card	Bang_GJ906	Bang_GJ906_01044	1	1332	+	hp1181	1-1332/1332	===============	0/0	100	96.55	card	AE000511.1:1249487-1250819	hp1181 is a translocase that is part of the MFS efflux pump family. It is found in H. pylori and has role in the active efflux of antibiotics.	fluoroquinolone;nitroimidazole;tetracycline
card	Bang_S106A3	Bang_S106A3_01140	1	1332	+	hp1181	1-1332/1332	===============	0/0	100	96.1	card	AE000511.1:1249487-1250819	hp1181 is a translocase that is part of the MFS efflux pump family. It is found in H. pylori and has role in the active efflux of antibiotics.	fluoroquinolone;nitroimidazole;tetracycline
card	Bang_S108A3	Bang_S108A3_01001	1	1332	+	hp1181	1-1332/1332	===============	0/0	100	96.92	card	AE000511.1:1249487-1250819	hp1181 is a translocase that is part of the MFS efflux pump family. It is found in H. pylori and has role in the active efflux of antibiotics.	fluoroquinolone;nitroimidazole;tetracycline
card	BGD101	BGD101_00859	1	1332	+	hp1181	1-1332/1332	===============	0/0	100	95.72	card	AE000511.1:1249487-1250819	hp1181 is a translocase that is part of the MFS efflux pump family. It is found in H. pylori and has role in the active efflux of antibiotics.	fluoroquinolone;nitroimidazole;tetracycline
card	BGD103	BGD103_00506	1	1332	+	hp1181	1-1332/1332	===============	0/0	100	96.7	card	AE000511.1:1249487-1250819	hp1181 is a translocase that is part of the MFS efflux pump family. It is found in H. pylori and has role in the active efflux of antibiotics.	fluoroquinolone;nitroimidazole;tetracycline
card	BGD104	BGD104_00955	1	1332	+	hp1181	1-1332/1332	===============	0/0	100	94.67	card	AE000511.1:1249487-1250819	hp1181 is a translocase that is part of the MFS efflux pump family. It is found in H. pylori and has role in the active efflux of antibiotics.	fluoroquinolone;nitroimidazole;tetracycline
card	BGD107	BGD107_01211	1	1332	+	hp1181	1-1332/1332	===============	0/0	100	96.62	card	AE000511.1:1249487-1250819	hp1181 is a translocase that is part of the MFS efflux pump family. It is found in H. pylori and has role in the active efflux of antibiotics.	fluoroquinolone;nitroimidazole;tetracycline
card	BGD109	BGD109_01287	1	1332	+	hp1181	1-1332/1332	===============	0/0	100	96.47	card	AE000511.1:1249487-1250819	hp1181 is a translocase that is part of the MFS efflux pump family. It is found in H. pylori and has role in the active efflux of antibiotics.	fluoroquinolone;nitroimidazole;tetracycline
card	BGD10	BGD10_00948	1	1332	+	hp1181	1-1332/1332	===============	0/0	100	96.02	card	AE000511.1:1249487-1250819	hp1181 is a translocase that is part of the MFS efflux pump family. It is found in H. pylori and has role in the active efflux of antibiotics.	fluoroquinolone;nitroimidazole;tetracycline
card	BGD110	BGD110_00253	1	1331	+	hp1181	1-1331/1332	===============	0/0	99.92	96.47	card	AE000511.1:1249487-1250819	hp1181 is a translocase that is part of the MFS efflux pump family. It is found in H. pylori and has role in the active efflux of antibiotics.	fluoroquinolone;nitroimidazole;tetracycline
card	BGD111	BGD111_01324	1	1332	+	hp1181	1-1332/1332	===============	0/0	100	94.97	card	AE000511.1:1249487-1250819	hp1181 is a translocase that is part of the MFS efflux pump family. It is found in H. pylori and has role in the active efflux of antibiotics.	fluoroquinolone;nitroimidazole;tetracycline
card	BGD112	BGD112_00776	1	1332	+	hp1181	1-1332/1332	===============	0/0	100	96.25	card	AE000511.1:1249487-1250819	hp1181 is a translocase that is part of the MFS efflux pump family. It is found in H. pylori and has role in the active efflux of antibiotics.	fluoroquinolone;nitroimidazole;tetracycline
card	BGD114	BGD114_01421	1	1332	+	hp1181	1-1332/1332	===============	0/0	100	96.55	card	AE000511.1:1249487-1250819	hp1181 is a translocase that is part of the MFS efflux pump family. It is found in H. pylori and has role in the active efflux of antibiotics.	fluoroquinolone;nitroimidazole;tetracycline
card	BGD115	BGD115_00464	1	1332	+	hp1181	1-1332/1332	===============	0/0	100	96.32	card	AE000511.1:1249487-1250819	hp1181 is a translocase that is part of the MFS efflux pump family. It is found in H. pylori and has role in the active efflux of antibiotics.	fluoroquinolone;nitroimidazole;tetracycline
card	BGD119	BGD119_00891	1	1332	+	hp1181	1-1332/1332	===============	0/0	100	97.07	card	AE000511.1:1249487-1250819	hp1181 is a translocase that is part of the MFS efflux pump family. It is found in H. pylori and has role in the active efflux of antibiotics.	fluoroquinolone;nitroimidazole;tetracycline
card	BGD120	BGD120_01466	1	1332	+	hp1181	1-1332/1332	===============	0/0	100	96.47	card	AE000511.1:1249487-1250819	hp1181 is a translocase that is part of the MFS efflux pump family. It is found in H. pylori and has role in the active efflux of antibiotics.	fluoroquinolone;nitroimidazole;tetracycline
card	BGD127	BGD127_01107	1	1332	+	hp1181	1-1332/1332	===============	0/0	100	96.4	card	AE000511.1:1249487-1250819	hp1181 is a translocase that is part of the MFS efflux pump family. It is found in H. pylori and has role in the active efflux of antibiotics.	fluoroquinolone;nitroimidazole;tetracycline
card	BGD130	BGD130_01249	1	1332	+	hp1181	1-1332/1332	===============	0/0	100	96.47	card	AE000511.1:1249487-1250819	hp1181 is a translocase that is part of the MFS efflux pump family. It is found in H. pylori and has role in the active efflux of antibiotics.	fluoroquinolone;nitroimidazole;tetracycline
card	BGD133	BGD133_01403	1	1331	+	hp1181	1-1331/1332	===============	0/0	99.92	96.54	card	AE000511.1:1249487-1250819	hp1181 is a translocase that is part of the MFS efflux pump family. It is found in H. pylori and has role in the active efflux of antibiotics.	fluoroquinolone;nitroimidazole;tetracycline
card	BGD13	BGD13_01465	1	1332	+	hp1181	1-1332/1332	===============	0/0	100	97.22	card	AE000511.1:1249487-1250819	hp1181 is a translocase that is part of the MFS efflux pump family. It is found in H. pylori and has role in the active efflux of antibiotics.	fluoroquinolone;nitroimidazole;tetracycline
card	BGD14	BGD14_00918	1	1332	+	hp1181	1-1332/1332	===============	0/0	100	95.34	card	AE000511.1:1249487-1250819	hp1181 is a translocase that is part of the MFS efflux pump family. It is found in H. pylori and has role in the active efflux of antibiotics.	fluoroquinolone;nitroimidazole;tetracycline
card	BGD15	BGD15_00511	1	1332	+	hp1181	1-1332/1332	===============	0/0	100	96.47	card	AE000511.1:1249487-1250819	hp1181 is a translocase that is part of the MFS efflux pump family. It is found in H. pylori and has role in the active efflux of antibiotics.	fluoroquinolone;nitroimidazole;tetracycline
card	BGD16	BGD16_00478	1	1330	+	hp1181	1-1330/1332	===============	0/0	99.85	96.24	card	AE000511.1:1249487-1250819	hp1181 is a translocase that is part of the MFS efflux pump family. It is found in H. pylori and has role in the active efflux of antibiotics.	fluoroquinolone;nitroimidazole;tetracycline
card	BGD24	BGD24_00869	1	1332	+	hp1181	1-1332/1332	===============	0/0	100	96.02	card	AE000511.1:1249487-1250819	hp1181 is a translocase that is part of the MFS efflux pump family. It is found in H. pylori and has role in the active efflux of antibiotics.	fluoroquinolone;nitroimidazole;tetracycline
card	BGD27	BGD27_00538	1	1332	+	hp1181	1-1332/1332	===============	0/0	100	96.32	card	AE000511.1:1249487-1250819	hp1181 is a translocase that is part of the MFS efflux pump family. It is found in H. pylori and has role in the active efflux of antibiotics.	fluoroquinolone;nitroimidazole;tetracycline
card	BGD34	BGD34_01012	1	1332	+	hp1181	1-1332/1332	===============	0/0	100	97	card	AE000511.1:1249487-1250819	hp1181 is a translocase that is part of the MFS efflux pump family. It is found in H. pylori and has role in the active efflux of antibiotics.	fluoroquinolone;nitroimidazole;tetracycline
card	BGD36	BGD36_01363	1	1332	+	hp1181	1-1332/1332	===============	0/0	100	96.55	card	AE000511.1:1249487-1250819	hp1181 is a translocase that is part of the MFS efflux pump family. It is found in H. pylori and has role in the active efflux of antibiotics.	fluoroquinolone;nitroimidazole;tetracycline
card	BGD38	BGD38_00564	1	1332	+	hp1181	1-1332/1332	===============	0/0	100	95.5	card	AE000511.1:1249487-1250819	hp1181 is a translocase that is part of the MFS efflux pump family. It is found in H. pylori and has role in the active efflux of antibiotics.	fluoroquinolone;nitroimidazole;tetracycline
card	BGD3	BGD3_01011	1	1332	+	hp1181	1-1332/1332	===============	0/0	100	96.62	card	AE000511.1:1249487-1250819	hp1181 is a translocase that is part of the MFS efflux pump family. It is found in H. pylori and has role in the active efflux of antibiotics.	fluoroquinolone;nitroimidazole;tetracycline
card	BGD42	BGD42_01001	1	1332	+	hp1181	1-1332/1332	===============	0/0	100	96.32	card	AE000511.1:1249487-1250819	hp1181 is a translocase that is part of the MFS efflux pump family. It is found in H. pylori and has role in the active efflux of antibiotics.	fluoroquinolone;nitroimidazole;tetracycline
card	BGD43	BGD43_01157	1	1332	+	hp1181	1-1332/1332	===============	0/0	100	97	card	AE000511.1:1249487-1250819	hp1181 is a translocase that is part of the MFS efflux pump family. It is found in H. pylori and has role in the active efflux of antibiotics.	fluoroquinolone;nitroimidazole;tetracycline
card	BGD45	BGD45_00694	1	1331	+	hp1181	1-1331/1332	===============	0/0	99.92	96.54	card	AE000511.1:1249487-1250819	hp1181 is a translocase that is part of the MFS efflux pump family. It is found in H. pylori and has role in the active efflux of antibiotics.	fluoroquinolone;nitroimidazole;tetracycline
card	BGD46	BGD46_01268	1	1332	+	hp1181	1-1332/1332	===============	0/0	100	96.92	card	AE000511.1:1249487-1250819	hp1181 is a translocase that is part of the MFS efflux pump family. It is found in H. pylori and has role in the active efflux of antibiotics.	fluoroquinolone;nitroimidazole;tetracycline
card	BGD47	BGD47_01242	1	1332	+	hp1181	1-1332/1332	===============	0/0	100	96.47	card	AE000511.1:1249487-1250819	hp1181 is a translocase that is part of the MFS efflux pump family. It is found in H. pylori and has role in the active efflux of antibiotics.	fluoroquinolone;nitroimidazole;tetracycline
card	BGD49	BGD49_00786	1	1332	+	hp1181	1-1332/1332	===============	0/0	100	96.62	card	AE000511.1:1249487-1250819	hp1181 is a translocase that is part of the MFS efflux pump family. It is found in H. pylori and has role in the active efflux of antibiotics.	fluoroquinolone;nitroimidazole;tetracycline
card	BGD52	BGD52_00821	1	1332	+	hp1181	1-1332/1332	===============	0/0	100	96.17	card	AE000511.1:1249487-1250819	hp1181 is a translocase that is part of the MFS efflux pump family. It is found in H. pylori and has role in the active efflux of antibiotics.	fluoroquinolone;nitroimidazole;tetracycline
card	BGD53	BGD53_00508	1	1332	+	hp1181	1-1332/1332	===============	0/0	100	95.34	card	AE000511.1:1249487-1250819	hp1181 is a translocase that is part of the MFS efflux pump family. It is found in H. pylori and has role in the active efflux of antibiotics.	fluoroquinolone;nitroimidazole;tetracycline
card	BGD54	BGD54_00544	1	1331	+	hp1181	1-1331/1332	===============	0/0	99.92	96.84	card	AE000511.1:1249487-1250819	hp1181 is a translocase that is part of the MFS efflux pump family. It is found in H. pylori and has role in the active efflux of antibiotics.	fluoroquinolone;nitroimidazole;tetracycline
card	BGD63	BGD63_01424	1	1332	+	hp1181	1-1332/1332	===============	0/0	100	96.32	card	AE000511.1:1249487-1250819	hp1181 is a translocase that is part of the MFS efflux pump family. It is found in H. pylori and has role in the active efflux of antibiotics.	fluoroquinolone;nitroimidazole;tetracycline
card	BGD65	BGD65_01486	1	1332	+	hp1181	1-1332/1332	===============	0/0	100	96.47	card	AE000511.1:1249487-1250819	hp1181 is a translocase that is part of the MFS efflux pump family. It is found in H. pylori and has role in the active efflux of antibiotics.	fluoroquinolone;nitroimidazole;tetracycline
card	BGD68	BGD68_01391	1	1332	+	hp1181	1-1332/1332	===============	0/0	100	96.4	card	AE000511.1:1249487-1250819	hp1181 is a translocase that is part of the MFS efflux pump family. It is found in H. pylori and has role in the active efflux of antibiotics.	fluoroquinolone;nitroimidazole;tetracycline
card	BGD69	BGD69_01352	1	1332	+	hp1181	1-1332/1332	===============	0/0	100	96.32	card	AE000511.1:1249487-1250819	hp1181 is a translocase that is part of the MFS efflux pump family. It is found in H. pylori and has role in the active efflux of antibiotics.	fluoroquinolone;nitroimidazole;tetracycline
card	BGD70	BGD70_00974	1	1332	+	hp1181	1-1332/1332	===============	0/0	100	95.65	card	AE000511.1:1249487-1250819	hp1181 is a translocase that is part of the MFS efflux pump family. It is found in H. pylori and has role in the active efflux of antibiotics.	fluoroquinolone;nitroimidazole;tetracycline
card	BGD72	BGD72_00694	1	1332	+	hp1181	1-1332/1332	===============	0/0	100	96.17	card	AE000511.1:1249487-1250819	hp1181 is a translocase that is part of the MFS efflux pump family. It is found in H. pylori and has role in the active efflux of antibiotics.	fluoroquinolone;nitroimidazole;tetracycline
card	BGD73	BGD73_01339	1	1332	+	hp1181	1-1332/1332	===============	0/0	100	95.05	card	AE000511.1:1249487-1250819	hp1181 is a translocase that is part of the MFS efflux pump family. It is found in H. pylori and has role in the active efflux of antibiotics.	fluoroquinolone;nitroimidazole;tetracycline
card	BGD76	BGD76_01271	1	1332	+	hp1181	1-1332/1332	===============	0/0	100	97.07	card	AE000511.1:1249487-1250819	hp1181 is a translocase that is part of the MFS efflux pump family. It is found in H. pylori and has role in the active efflux of antibiotics.	fluoroquinolone;nitroimidazole;tetracycline
card	BGD78	BGD78_00539	1	1332	+	hp1181	1-1332/1332	===============	0/0	100	95.27	card	AE000511.1:1249487-1250819	hp1181 is a translocase that is part of the MFS efflux pump family. It is found in H. pylori and has role in the active efflux of antibiotics.	fluoroquinolone;nitroimidazole;tetracycline
card	BGD80	BGD80_00711	1	1332	+	hp1181	1-1332/1332	===============	0/0	100	95.5	card	AE000511.1:1249487-1250819	hp1181 is a translocase that is part of the MFS efflux pump family. It is found in H. pylori and has role in the active efflux of antibiotics.	fluoroquinolone;nitroimidazole;tetracycline
card	BGD81	BGD81_01125	1	1332	+	hp1181	1-1332/1332	===============	0/0	100	96.62	card	AE000511.1:1249487-1250819	hp1181 is a translocase that is part of the MFS efflux pump family. It is found in H. pylori and has role in the active efflux of antibiotics.	fluoroquinolone;nitroimidazole;tetracycline
card	BGD82	BGD82_01123	1	1331	+	hp1181	1-1331/1332	===============	0/0	99.92	96.84	card	AE000511.1:1249487-1250819	hp1181 is a translocase that is part of the MFS efflux pump family. It is found in H. pylori and has role in the active efflux of antibiotics.	fluoroquinolone;nitroimidazole;tetracycline
card	BGD84	BGD84_01407	1	1332	+	hp1181	1-1332/1332	===============	0/0	100	95.65	card	AE000511.1:1249487-1250819	hp1181 is a translocase that is part of the MFS efflux pump family. It is found in H. pylori and has role in the active efflux of antibiotics.	fluoroquinolone;nitroimidazole;tetracycline
card	BGD86	BGD86_01337	1	1332	+	hp1181	1-1332/1332	===============	0/0	100	96.47	card	AE000511.1:1249487-1250819	hp1181 is a translocase that is part of the MFS efflux pump family. It is found in H. pylori and has role in the active efflux of antibiotics.	fluoroquinolone;nitroimidazole;tetracycline
card	BGD90	BGD90_01143	1	1332	+	hp1181	1-1332/1332	===============	0/0	100	96.7	card	AE000511.1:1249487-1250819	hp1181 is a translocase that is part of the MFS efflux pump family. It is found in H. pylori and has role in the active efflux of antibiotics.	fluoroquinolone;nitroimidazole;tetracycline
card	BGD91	BGD91_01468	1	1332	+	hp1181	1-1332/1332	===============	0/0	100	96.25	card	AE000511.1:1249487-1250819	hp1181 is a translocase that is part of the MFS efflux pump family. It is found in H. pylori and has role in the active efflux of antibiotics.	fluoroquinolone;nitroimidazole;tetracycline
card	BGD94	BGD94_00801	1	1332	+	hp1181	1-1332/1332	===============	0/0	100	95.5	card	AE000511.1:1249487-1250819	hp1181 is a translocase that is part of the MFS efflux pump family. It is found in H. pylori and has role in the active efflux of antibiotics.	fluoroquinolone;nitroimidazole;tetracycline
card	BGD95	BGD95_00850	1	1332	+	hp1181	1-1332/1332	===============	0/0	100	96.85	card	AE000511.1:1249487-1250819	hp1181 is a translocase that is part of the MFS efflux pump family. It is found in H. pylori and has role in the active efflux of antibiotics.	fluoroquinolone;nitroimidazole;tetracycline
card	BGD96	BGD96_01000	1	1332	+	hp1181	1-1332/1332	===============	0/0	100	95.87	card	AE000511.1:1249487-1250819	hp1181 is a translocase that is part of the MFS efflux pump family. It is found in H. pylori and has role in the active efflux of antibiotics.	fluoroquinolone;nitroimidazole;tetracycline
card	BGD97	BGD97_01322	1	1332	+	hp1181	1-1332/1332	===============	0/0	100	97.07	card	AE000511.1:1249487-1250819	hp1181 is a translocase that is part of the MFS efflux pump family. It is found in H. pylori and has role in the active efflux of antibiotics.	fluoroquinolone;nitroimidazole;tetracycline
card	BM012A	BM012A_00167	1	1332	+	hp1181	1-1332/1332	===============	0/0	100	97.22	card	AE000511.1:1249487-1250819	hp1181 is a translocase that is part of the MFS efflux pump family. It is found in H. pylori and has role in the active efflux of antibiotics.	fluoroquinolone;nitroimidazole;tetracycline
card	BM012S	BM012S_00167	1	1332	+	hp1181	1-1332/1332	===============	0/0	100	97.22	card	AE000511.1:1249487-1250819	hp1181 is a translocase that is part of the MFS efflux pump family. It is found in H. pylori and has role in the active efflux of antibiotics.	fluoroquinolone;nitroimidazole;tetracycline
card	Bra_LPB32	Bra_LPB32_01272	1	1332	+	hp1181	1-1332/1332	===============	0/0	100	93.99	card	AE000511.1:1249487-1250819	hp1181 is a translocase that is part of the MFS efflux pump family. It is found in H. pylori and has role in the active efflux of antibiotics.	fluoroquinolone;nitroimidazole;tetracycline
card	Bra_LPB33	Bra_LPB33_01358	1	1332	+	hp1181	1-1332/1332	===============	0/0	100	94.97	card	AE000511.1:1249487-1250819	hp1181 is a translocase that is part of the MFS efflux pump family. It is found in H. pylori and has role in the active efflux of antibiotics.	fluoroquinolone;nitroimidazole;tetracycline
card	Bra_LPB34	Bra_LPB34_01066	1	1332	+	hp1181	1-1332/1332	===============	0/0	100	94.44	card	AE000511.1:1249487-1250819	hp1181 is a translocase that is part of the MFS efflux pump family. It is found in H. pylori and has role in the active efflux of antibiotics.	fluoroquinolone;nitroimidazole;tetracycline
card	Bra_LPB35	Bra_LPB35_00714	1	1332	+	hp1181	1-1332/1332	===============	0/0	100	96.47	card	AE000511.1:1249487-1250819	hp1181 is a translocase that is part of the MFS efflux pump family. It is found in H. pylori and has role in the active efflux of antibiotics.	fluoroquinolone;nitroimidazole;tetracycline
card	Bra_LPB37	Bra_LPB37_01418	1	1332	+	hp1181	1-1332/1332	===============	0/0	100	93.24	card	AE000511.1:1249487-1250819	hp1181 is a translocase that is part of the MFS efflux pump family. It is found in H. pylori and has role in the active efflux of antibiotics.	fluoroquinolone;nitroimidazole;tetracycline
card	Bra_LPB40	Bra_LPB40_01052	1	1332	+	hp1181	1-1332/1332	===============	0/0	100	93.47	card	AE000511.1:1249487-1250819	hp1181 is a translocase that is part of the MFS efflux pump family. It is found in H. pylori and has role in the active efflux of antibiotics.	fluoroquinolone;nitroimidazole;tetracycline
card	Bra_LPB41	Bra_LPB41_00646	1	1332	+	hp1181	1-1332/1332	===============	0/0	100	93.32	card	AE000511.1:1249487-1250819	hp1181 is a translocase that is part of the MFS efflux pump family. It is found in H. pylori and has role in the active efflux of antibiotics.	fluoroquinolone;nitroimidazole;tetracycline
card	Bra_LPB42	Bra_LPB42_00612	1	1332	+	hp1181	1-1332/1332	===============	0/0	100	94.29	card	AE000511.1:1249487-1250819	hp1181 is a translocase that is part of the MFS efflux pump family. It is found in H. pylori and has role in the active efflux of antibiotics.	fluoroquinolone;nitroimidazole;tetracycline
card	Bra_LPB43	Bra_LPB43_00610	1	1332	+	hp1181	1-1332/1332	===============	0/0	100	93.32	card	AE000511.1:1249487-1250819	hp1181 is a translocase that is part of the MFS efflux pump family. It is found in H. pylori and has role in the active efflux of antibiotics.	fluoroquinolone;nitroimidazole;tetracycline
card	Bra_LPB44	Bra_LPB44_00993	1	1332	+	hp1181	1-1332/1332	===============	0/0	100	93.47	card	AE000511.1:1249487-1250819	hp1181 is a translocase that is part of the MFS efflux pump family. It is found in H. pylori and has role in the active efflux of antibiotics.	fluoroquinolone;nitroimidazole;tetracycline
card	BURYAT14	BURYAT14_01095	1	1332	+	hp1181	1-1332/1332	===============	0/0	100	96.55	card	AE000511.1:1249487-1250819	hp1181 is a translocase that is part of the MFS efflux pump family. It is found in H. pylori and has role in the active efflux of antibiotics.	fluoroquinolone;nitroimidazole;tetracycline
card	BURYAT19	BURYAT19_01499	1	1332	+	hp1181	1-1332/1332	===============	0/0	100	96.47	card	AE000511.1:1249487-1250819	hp1181 is a translocase that is part of the MFS efflux pump family. It is found in H. pylori and has role in the active efflux of antibiotics.	fluoroquinolone;nitroimidazole;tetracycline
card	BURYAT27	BURYAT27_01114	1	1332	+	hp1181	1-1332/1332	===============	0/0	100	95.95	card	AE000511.1:1249487-1250819	hp1181 is a translocase that is part of the MFS efflux pump family. It is found in H. pylori and has role in the active efflux of antibiotics.	fluoroquinolone;nitroimidazole;tetracycline
card	BURYAT2	BURYAT2_00476	1	1332	+	hp1181	1-1332/1332	===============	0/0	100	96.47	card	AE000511.1:1249487-1250819	hp1181 is a translocase that is part of the MFS efflux pump family. It is found in H. pylori and has role in the active efflux of antibiotics.	fluoroquinolone;nitroimidazole;tetracycline
card	BURYAT49	BURYAT49_00091	1	1332	+	hp1181	1-1332/1332	===============	0/0	100	95.87	card	AE000511.1:1249487-1250819	hp1181 is a translocase that is part of the MFS efflux pump family. It is found in H. pylori and has role in the active efflux of antibiotics.	fluoroquinolone;nitroimidazole;tetracycline
card	BURYAT9	BURYAT9_00233	1	1332	+	hp1181	1-1332/1332	===============	0/0	100	96.55	card	AE000511.1:1249487-1250819	hp1181 is a translocase that is part of the MFS efflux pump family. It is found in H. pylori and has role in the active efflux of antibiotics.	fluoroquinolone;nitroimidazole;tetracycline
card	Ca_97_30	Ca_97_30_00818	1	1332	+	hp1181	1-1332/1332	===============	0/0	100	96.17	card	AE000511.1:1249487-1250819	hp1181 is a translocase that is part of the MFS efflux pump family. It is found in H. pylori and has role in the active efflux of antibiotics.	fluoroquinolone;nitroimidazole;tetracycline
card	Ca_97_34	Ca_97_34_01374	1	1332	+	hp1181	1-1332/1332	===============	0/0	100	95.87	card	AE000511.1:1249487-1250819	hp1181 is a translocase that is part of the MFS efflux pump family. It is found in H. pylori and has role in the active efflux of antibiotics.	fluoroquinolone;nitroimidazole;tetracycline
card	cam_KH0001	cam_KH0001_01456	1	1332	+	hp1181	1-1332/1332	===============	0/0	100	96.77	card	AE000511.1:1249487-1250819	hp1181 is a translocase that is part of the MFS efflux pump family. It is found in H. pylori and has role in the active efflux of antibiotics.	fluoroquinolone;nitroimidazole;tetracycline
card	cam_KH0012	cam_KH0012_01158	1	1332	+	hp1181	1-1332/1332	===============	0/0	100	97.3	card	AE000511.1:1249487-1250819	hp1181 is a translocase that is part of the MFS efflux pump family. It is found in H. pylori and has role in the active efflux of antibiotics.	fluoroquinolone;nitroimidazole;tetracycline
card	cam_KH0016	cam_KH0016_00430	1	1332	+	hp1181	1-1332/1332	===============	0/0	100	96.32	card	AE000511.1:1249487-1250819	hp1181 is a translocase that is part of the MFS efflux pump family. It is found in H. pylori and has role in the active efflux of antibiotics.	fluoroquinolone;nitroimidazole;tetracycline
card	cam_KH0022	cam_KH0022_01328	1	1332	+	hp1181	1-1332/1332	===============	0/0	100	96.4	card	AE000511.1:1249487-1250819	hp1181 is a translocase that is part of the MFS efflux pump family. It is found in H. pylori and has role in the active efflux of antibiotics.	fluoroquinolone;nitroimidazole;tetracycline
card	cam_KH0025	cam_KH0025_00719	1	1332	+	hp1181	1-1332/1332	===============	0/0	100	97	card	AE000511.1:1249487-1250819	hp1181 is a translocase that is part of the MFS efflux pump family. It is found in H. pylori and has role in the active efflux of antibiotics.	fluoroquinolone;nitroimidazole;tetracycline
card	cam_KH0031	cam_KH0031_01099	1	1332	+	hp1181	1-1332/1332	===============	0/0	100	96.47	card	AE000511.1:1249487-1250819	hp1181 is a translocase that is part of the MFS efflux pump family. It is found in H. pylori and has role in the active efflux of antibiotics.	fluoroquinolone;nitroimidazole;tetracycline
card	cam_KH0032	cam_KH0032_00978	1	1332	+	hp1181	1-1332/1332	===============	0/0	100	95.5	card	AE000511.1:1249487-1250819	hp1181 is a translocase that is part of the MFS efflux pump family. It is found in H. pylori and has role in the active efflux of antibiotics.	fluoroquinolone;nitroimidazole;tetracycline
card	cam_KH0033	cam_KH0033_00741	1	1332	+	hp1181	1-1332/1332	===============	0/0	100	96.17	card	AE000511.1:1249487-1250819	hp1181 is a translocase that is part of the MFS efflux pump family. It is found in H. pylori and has role in the active efflux of antibiotics.	fluoroquinolone;nitroimidazole;tetracycline
card	cam_KH0040	cam_KH0040_01504	1	1332	+	hp1181	1-1332/1332	===============	0/0	100	94.89	card	AE000511.1:1249487-1250819	hp1181 is a translocase that is part of the MFS efflux pump family. It is found in H. pylori and has role in the active efflux of antibiotics.	fluoroquinolone;nitroimidazole;tetracycline
card	cam_KH0042	cam_KH0042_01383	1	1332	+	hp1181	1-1332/1332	===============	0/0	100	96.47	card	AE000511.1:1249487-1250819	hp1181 is a translocase that is part of the MFS efflux pump family. It is found in H. pylori and has role in the active efflux of antibiotics.	fluoroquinolone;nitroimidazole;tetracycline
card	cam_KH0045	cam_KH0045_01587	1	1332	+	hp1181	1-1332/1332	===============	0/0	100	96.02	card	AE000511.1:1249487-1250819	hp1181 is a translocase that is part of the MFS efflux pump family. It is found in H. pylori and has role in the active efflux of antibiotics.	fluoroquinolone;nitroimidazole;tetracycline
card	cam_KH0054	cam_KH0054_01484	1	1332	+	hp1181	1-1332/1332	===============	0/0	100	96.1	card	AE000511.1:1249487-1250819	hp1181 is a translocase that is part of the MFS efflux pump family. It is found in H. pylori and has role in the active efflux of antibiotics.	fluoroquinolone;nitroimidazole;tetracycline
card	cam_KH0065	cam_KH0065_01110	1	1332	+	hp1181	1-1332/1332	===============	0/0	100	95.72	card	AE000511.1:1249487-1250819	hp1181 is a translocase that is part of the MFS efflux pump family. It is found in H. pylori and has role in the active efflux of antibiotics.	fluoroquinolone;nitroimidazole;tetracycline
card	cam_KH0066	cam_KH0066_01158	1	1332	+	hp1181	1-1332/1332	===============	0/0	100	96.77	card	AE000511.1:1249487-1250819	hp1181 is a translocase that is part of the MFS efflux pump family. It is found in H. pylori and has role in the active efflux of antibiotics.	fluoroquinolone;nitroimidazole;tetracycline
card	cam_KH0070	cam_KH0070_00953	1	1332	+	hp1181	1-1332/1332	===============	0/0	100	96.55	card	AE000511.1:1249487-1250819	hp1181 is a translocase that is part of the MFS efflux pump family. It is found in H. pylori and has role in the active efflux of antibiotics.	fluoroquinolone;nitroimidazole;tetracycline
card	cam_KH0071	cam_KH0071_01208	1	1332	+	hp1181	1-1332/1332	===============	0/0	100	95.57	card	AE000511.1:1249487-1250819	hp1181 is a translocase that is part of the MFS efflux pump family. It is found in H. pylori and has role in the active efflux of antibiotics.	fluoroquinolone;nitroimidazole;tetracycline
card	cam_KH0072	cam_KH0072_01276	1	1332	+	hp1181	1-1332/1332	===============	0/0	100	95.87	card	AE000511.1:1249487-1250819	hp1181 is a translocase that is part of the MFS efflux pump family. It is found in H. pylori and has role in the active efflux of antibiotics.	fluoroquinolone;nitroimidazole;tetracycline
card	cam_KH0075	cam_KH0075_01176	1	1332	+	hp1181	1-1332/1332	===============	0/0	100	96.32	card	AE000511.1:1249487-1250819	hp1181 is a translocase that is part of the MFS efflux pump family. It is found in H. pylori and has role in the active efflux of antibiotics.	fluoroquinolone;nitroimidazole;tetracycline
card	cam_KH0086	cam_KH0086_01208	1	1332	+	hp1181	1-1332/1332	===============	0/0	100	96.25	card	AE000511.1:1249487-1250819	hp1181 is a translocase that is part of the MFS efflux pump family. It is found in H. pylori and has role in the active efflux of antibiotics.	fluoroquinolone;nitroimidazole;tetracycline
card	cam_KH0092	cam_KH0092_00938	1	1332	+	hp1181	1-1332/1332	===============	0/0	100	95.72	card	AE000511.1:1249487-1250819	hp1181 is a translocase that is part of the MFS efflux pump family. It is found in H. pylori and has role in the active efflux of antibiotics.	fluoroquinolone;nitroimidazole;tetracycline
card	cam_KH0095	cam_KH0095_01247	1	1332	+	hp1181	1-1332/1332	===============	0/0	100	96.62	card	AE000511.1:1249487-1250819	hp1181 is a translocase that is part of the MFS efflux pump family. It is found in H. pylori and has role in the active efflux of antibiotics.	fluoroquinolone;nitroimidazole;tetracycline
card	cam_KH0097	cam_KH0097_01267	1	1332	+	hp1181	1-1332/1332	===============	0/0	100	95.72	card	AE000511.1:1249487-1250819	hp1181 is a translocase that is part of the MFS efflux pump family. It is found in H. pylori and has role in the active efflux of antibiotics.	fluoroquinolone;nitroimidazole;tetracycline
card	cam_KH0106	cam_KH0106_00563	1	1332	+	hp1181	1-1332/1332	===============	0/0	100	96.25	card	AE000511.1:1249487-1250819	hp1181 is a translocase that is part of the MFS efflux pump family. It is found in H. pylori and has role in the active efflux of antibiotics.	fluoroquinolone;nitroimidazole;tetracycline
card	cam_KH0110	cam_KH0110_01336	1	1332	+	hp1181	1-1332/1332	===============	0/0	100	96.4	card	AE000511.1:1249487-1250819	hp1181 is a translocase that is part of the MFS efflux pump family. It is found in H. pylori and has role in the active efflux of antibiotics.	fluoroquinolone;nitroimidazole;tetracycline
card	cam_KH0113	cam_KH0113_01153	1	1332	+	hp1181	1-1332/1332	===============	0/0	100	96.55	card	AE000511.1:1249487-1250819	hp1181 is a translocase that is part of the MFS efflux pump family. It is found in H. pylori and has role in the active efflux of antibiotics.	fluoroquinolone;nitroimidazole;tetracycline
card	cam_KH0119	cam_KH0119_00978	1	1332	+	hp1181	1-1332/1332	===============	0/0	100	97.45	card	AE000511.1:1249487-1250819	hp1181 is a translocase that is part of the MFS efflux pump family. It is found in H. pylori and has role in the active efflux of antibiotics.	fluoroquinolone;nitroimidazole;tetracycline
card	cam_KH0120	cam_KH0120_01356	1	1332	+	hp1181	1-1332/1332	===============	0/0	100	95.87	card	AE000511.1:1249487-1250819	hp1181 is a translocase that is part of the MFS efflux pump family. It is found in H. pylori and has role in the active efflux of antibiotics.	fluoroquinolone;nitroimidazole;tetracycline
card	cam_KH0122	cam_KH0122_00614	1	1332	+	hp1181	1-1332/1332	===============	0/0	100	95.8	card	AE000511.1:1249487-1250819	hp1181 is a translocase that is part of the MFS efflux pump family. It is found in H. pylori and has role in the active efflux of antibiotics.	fluoroquinolone;nitroimidazole;tetracycline
card	cam_KH0125	cam_KH0125_00681	1	1332	+	hp1181	1-1332/1332	===============	0/0	100	95.12	card	AE000511.1:1249487-1250819	hp1181 is a translocase that is part of the MFS efflux pump family. It is found in H. pylori and has role in the active efflux of antibiotics.	fluoroquinolone;nitroimidazole;tetracycline
card	cam_KH0126	cam_KH0126_01533	1	1332	+	hp1181	1-1332/1332	===============	0/0	100	96.7	card	AE000511.1:1249487-1250819	hp1181 is a translocase that is part of the MFS efflux pump family. It is found in H. pylori and has role in the active efflux of antibiotics.	fluoroquinolone;nitroimidazole;tetracycline
card	cam_KH0127	cam_KH0127_00247	1	1332	+	hp1181	1-1332/1332	===============	0/0	100	96.02	card	AE000511.1:1249487-1250819	hp1181 is a translocase that is part of the MFS efflux pump family. It is found in H. pylori and has role in the active efflux of antibiotics.	fluoroquinolone;nitroimidazole;tetracycline
card	cam_KH0129	cam_KH0129_00340	1	1332	+	hp1181	1-1332/1332	===============	0/0	100	95.12	card	AE000511.1:1249487-1250819	hp1181 is a translocase that is part of the MFS efflux pump family. It is found in H. pylori and has role in the active efflux of antibiotics.	fluoroquinolone;nitroimidazole;tetracycline
card	cam_KH0141	cam_KH0141_00859	1	1332	+	hp1181	1-1332/1332	===============	0/0	100	95.8	card	AE000511.1:1249487-1250819	hp1181 is a translocase that is part of the MFS efflux pump family. It is found in H. pylori and has role in the active efflux of antibiotics.	fluoroquinolone;nitroimidazole;tetracycline
card	cam_KH0143	cam_KH0143_00927	1	1332	+	hp1181	1-1332/1332	===============	0/0	100	96.4	card	AE000511.1:1249487-1250819	hp1181 is a translocase that is part of the MFS efflux pump family. It is found in H. pylori and has role in the active efflux of antibiotics.	fluoroquinolone;nitroimidazole;tetracycline
card	cam_KH0148	cam_KH0148_01183	1	1332	+	hp1181	1-1332/1332	===============	0/0	100	96.47	card	AE000511.1:1249487-1250819	hp1181 is a translocase that is part of the MFS efflux pump family. It is found in H. pylori and has role in the active efflux of antibiotics.	fluoroquinolone;nitroimidazole;tetracycline
card	cam_KH0149	cam_KH0149_00276	1	1332	+	hp1181	1-1332/1332	===============	0/0	100	96.47	card	AE000511.1:1249487-1250819	hp1181 is a translocase that is part of the MFS efflux pump family. It is found in H. pylori and has role in the active efflux of antibiotics.	fluoroquinolone;nitroimidazole;tetracycline
card	cam_KH0153	cam_KH0153_00856	1	1332	+	hp1181	1-1332/1332	===============	0/0	100	96.4	card	AE000511.1:1249487-1250819	hp1181 is a translocase that is part of the MFS efflux pump family. It is found in H. pylori and has role in the active efflux of antibiotics.	fluoroquinolone;nitroimidazole;tetracycline
card	cam_KH0156	cam_KH0156_01014	1	1332	+	hp1181	1-1332/1332	===============	0/0	100	96.7	card	AE000511.1:1249487-1250819	hp1181 is a translocase that is part of the MFS efflux pump family. It is found in H. pylori and has role in the active efflux of antibiotics.	fluoroquinolone;nitroimidazole;tetracycline
card	cam_KH0158	cam_KH0158_01049	1	1332	+	hp1181	1-1332/1332	===============	0/0	100	96.55	card	AE000511.1:1249487-1250819	hp1181 is a translocase that is part of the MFS efflux pump family. It is found in H. pylori and has role in the active efflux of antibiotics.	fluoroquinolone;nitroimidazole;tetracycline
card	cam_KH0159	cam_KH0159_01348	1	1332	+	hp1181	1-1332/1332	===============	0/0	100	97.3	card	AE000511.1:1249487-1250819	hp1181 is a translocase that is part of the MFS efflux pump family. It is found in H. pylori and has role in the active efflux of antibiotics.	fluoroquinolone;nitroimidazole;tetracycline
card	cam_KH0161	cam_KH0161_01312	1	1332	+	hp1181	1-1332/1332	===============	0/0	100	95.72	card	AE000511.1:1249487-1250819	hp1181 is a translocase that is part of the MFS efflux pump family. It is found in H. pylori and has role in the active efflux of antibiotics.	fluoroquinolone;nitroimidazole;tetracycline
card	cam_KH0165	cam_KH0165_00728	1	1332	+	hp1181	1-1332/1332	===============	0/0	100	96.25	card	AE000511.1:1249487-1250819	hp1181 is a translocase that is part of the MFS efflux pump family. It is found in H. pylori and has role in the active efflux of antibiotics.	fluoroquinolone;nitroimidazole;tetracycline
card	cam_KH0167	cam_KH0167_01134	1	1332	+	hp1181	1-1332/1332	===============	0/0	100	96.25	card	AE000511.1:1249487-1250819	hp1181 is a translocase that is part of the MFS efflux pump family. It is found in H. pylori and has role in the active efflux of antibiotics.	fluoroquinolone;nitroimidazole;tetracycline
card	cam_KH0172	cam_KH0172_01030	1	1332	+	hp1181	1-1332/1332	===============	0/0	100	95.87	card	AE000511.1:1249487-1250819	hp1181 is a translocase that is part of the MFS efflux pump family. It is found in H. pylori and has role in the active efflux of antibiotics.	fluoroquinolone;nitroimidazole;tetracycline
card	cam_KH0173	cam_KH0173_01106	1	1332	+	hp1181	1-1332/1332	===============	0/0	100	96.1	card	AE000511.1:1249487-1250819	hp1181 is a translocase that is part of the MFS efflux pump family. It is found in H. pylori and has role in the active efflux of antibiotics.	fluoroquinolone;nitroimidazole;tetracycline
card	cam_KH0175	cam_KH0175_00514	1	1332	+	hp1181	1-1332/1332	===============	0/0	100	95.57	card	AE000511.1:1249487-1250819	hp1181 is a translocase that is part of the MFS efflux pump family. It is found in H. pylori and has role in the active efflux of antibiotics.	fluoroquinolone;nitroimidazole;tetracycline
card	cam_KH0176	cam_KH0176_01199	1	1331	+	hp1181	1-1331/1332	===============	0/0	99.92	95.87	card	AE000511.1:1249487-1250819	hp1181 is a translocase that is part of the MFS efflux pump family. It is found in H. pylori and has role in the active efflux of antibiotics.	fluoroquinolone;nitroimidazole;tetracycline
card	cam_KH0178	cam_KH0178_00709	1	1332	+	hp1181	1-1332/1332	===============	0/0	100	95.72	card	AE000511.1:1249487-1250819	hp1181 is a translocase that is part of the MFS efflux pump family. It is found in H. pylori and has role in the active efflux of antibiotics.	fluoroquinolone;nitroimidazole;tetracycline
card	cam_KH0182	cam_KH0182_01133	1	1332	+	hp1181	1-1332/1332	===============	0/0	100	96.62	card	AE000511.1:1249487-1250819	hp1181 is a translocase that is part of the MFS efflux pump family. It is found in H. pylori and has role in the active efflux of antibiotics.	fluoroquinolone;nitroimidazole;tetracycline
card	cam_KH0191	cam_KH0191_00963	1	1332	+	hp1181	1-1332/1332	===============	0/0	100	96.17	card	AE000511.1:1249487-1250819	hp1181 is a translocase that is part of the MFS efflux pump family. It is found in H. pylori and has role in the active efflux of antibiotics.	fluoroquinolone;nitroimidazole;tetracycline
card	cam_KH0198	cam_KH0198_00387	1	1332	+	hp1181	1-1332/1332	===============	0/0	100	96.47	card	AE000511.1:1249487-1250819	hp1181 is a translocase that is part of the MFS efflux pump family. It is found in H. pylori and has role in the active efflux of antibiotics.	fluoroquinolone;nitroimidazole;tetracycline
card	cam_KH0207	cam_KH0207_01244	1	1332	+	hp1181	1-1332/1332	===============	0/0	100	94.75	card	AE000511.1:1249487-1250819	hp1181 is a translocase that is part of the MFS efflux pump family. It is found in H. pylori and has role in the active efflux of antibiotics.	fluoroquinolone;nitroimidazole;tetracycline
card	cam_KH0210	cam_KH0210_00711	1	1332	+	hp1181	1-1332/1332	===============	0/0	100	95.65	card	AE000511.1:1249487-1250819	hp1181 is a translocase that is part of the MFS efflux pump family. It is found in H. pylori and has role in the active efflux of antibiotics.	fluoroquinolone;nitroimidazole;tetracycline
card	CAN_004	CAN_004_00728	1	1332	+	hp1181	1-1332/1332	===============	0/0	100	93.24	card	AE000511.1:1249487-1250819	hp1181 is a translocase that is part of the MFS efflux pump family. It is found in H. pylori and has role in the active efflux of antibiotics.	fluoroquinolone;nitroimidazole;tetracycline
card	CAN_005	CAN_005_01037	1	1332	+	hp1181	1-1332/1332	===============	0/0	100	95.95	card	AE000511.1:1249487-1250819	hp1181 is a translocase that is part of the MFS efflux pump family. It is found in H. pylori and has role in the active efflux of antibiotics.	fluoroquinolone;nitroimidazole;tetracycline
card	CAN_010	CAN_010_01119	1	1332	+	hp1181	1-1332/1332	===============	0/0	100	93.62	card	AE000511.1:1249487-1250819	hp1181 is a translocase that is part of the MFS efflux pump family. It is found in H. pylori and has role in the active efflux of antibiotics.	fluoroquinolone;nitroimidazole;tetracycline
card	CAN_011	CAN_011_01192	1	1332	+	hp1181	1-1332/1332	===============	0/0	100	95.95	card	AE000511.1:1249487-1250819	hp1181 is a translocase that is part of the MFS efflux pump family. It is found in H. pylori and has role in the active efflux of antibiotics.	fluoroquinolone;nitroimidazole;tetracycline
card	CAN_019	CAN_019_00861	1	1332	+	hp1181	1-1332/1332	===============	0/0	100	93.62	card	AE000511.1:1249487-1250819	hp1181 is a translocase that is part of the MFS efflux pump family. It is found in H. pylori and has role in the active efflux of antibiotics.	fluoroquinolone;nitroimidazole;tetracycline
card	CAN_095	CAN_095_01305	1	1332	+	hp1181	1-1332/1332	===============	0/0	100	95.95	card	AE000511.1:1249487-1250819	hp1181 is a translocase that is part of the MFS efflux pump family. It is found in H. pylori and has role in the active efflux of antibiotics.	fluoroquinolone;nitroimidazole;tetracycline
card	CAN_136	CAN_136_01045	1	1332	+	hp1181	1-1332/1332	===============	0/0	100	95.95	card	AE000511.1:1249487-1250819	hp1181 is a translocase that is part of the MFS efflux pump family. It is found in H. pylori and has role in the active efflux of antibiotics.	fluoroquinolone;nitroimidazole;tetracycline
card	CAN_172	CAN_172_01029	1	1332	+	hp1181	1-1332/1332	===============	0/0	100	95.95	card	AE000511.1:1249487-1250819	hp1181 is a translocase that is part of the MFS efflux pump family. It is found in H. pylori and has role in the active efflux of antibiotics.	fluoroquinolone;nitroimidazole;tetracycline
card	CAN_196	CAN_196_01207	1	1332	+	hp1181	1-1332/1332	===============	0/0	100	96.32	card	AE000511.1:1249487-1250819	hp1181 is a translocase that is part of the MFS efflux pump family. It is found in H. pylori and has role in the active efflux of antibiotics.	fluoroquinolone;nitroimidazole;tetracycline
card	CAN_219	CAN_219_00516	1	1332	+	hp1181	1-1332/1332	===============	0/0	100	96.25	card	AE000511.1:1249487-1250819	hp1181 is a translocase that is part of the MFS efflux pump family. It is found in H. pylori and has role in the active efflux of antibiotics.	fluoroquinolone;nitroimidazole;tetracycline
card	CAN_243	CAN_243_01331	1	1332	+	hp1181	1-1332/1332	===============	0/0	100	96.25	card	AE000511.1:1249487-1250819	hp1181 is a translocase that is part of the MFS efflux pump family. It is found in H. pylori and has role in the active efflux of antibiotics.	fluoroquinolone;nitroimidazole;tetracycline
card	CAN_247	CAN_247_00821	1	1332	+	hp1181	1-1332/1332	===============	0/0	100	93.62	card	AE000511.1:1249487-1250819	hp1181 is a translocase that is part of the MFS efflux pump family. It is found in H. pylori and has role in the active efflux of antibiotics.	fluoroquinolone;nitroimidazole;tetracycline
card	CAN_258	CAN_258_01024	1	1332	+	hp1181	1-1332/1332	===============	0/0	100	95.95	card	AE000511.1:1249487-1250819	hp1181 is a translocase that is part of the MFS efflux pump family. It is found in H. pylori and has role in the active efflux of antibiotics.	fluoroquinolone;nitroimidazole;tetracycline
card	CAN_290	CAN_290_00542	1	1332	+	hp1181	1-1332/1332	===============	0/0	100	93.62	card	AE000511.1:1249487-1250819	hp1181 is a translocase that is part of the MFS efflux pump family. It is found in H. pylori and has role in the active efflux of antibiotics.	fluoroquinolone;nitroimidazole;tetracycline
card	CC33C	CC33C_01210	1	1332	+	hp1181	1-1332/1332	===============	0/0	100	94.14	card	AE000511.1:1249487-1250819	hp1181 is a translocase that is part of the MFS efflux pump family. It is found in H. pylori and has role in the active efflux of antibiotics.	fluoroquinolone;nitroimidazole;tetracycline
card	CH_D_1801426	CH_D_1801426_00495	1	1332	+	hp1181	1-1332/1332	===============	0/0	100	95.87	card	AE000511.1:1249487-1250819	hp1181 is a translocase that is part of the MFS efflux pump family. It is found in H. pylori and has role in the active efflux of antibiotics.	fluoroquinolone;nitroimidazole;tetracycline
card	CH_D_1801431	CH_D_1801431_00895	1	1332	+	hp1181	1-1332/1332	===============	0/0	100	96.32	card	AE000511.1:1249487-1250819	hp1181 is a translocase that is part of the MFS efflux pump family. It is found in H. pylori and has role in the active efflux of antibiotics.	fluoroquinolone;nitroimidazole;tetracycline
card	CH_D_1801432	CH_D_1801432_01058	1	1332	+	hp1181	1-1332/1332	===============	0/0	100	96.4	card	AE000511.1:1249487-1250819	hp1181 is a translocase that is part of the MFS efflux pump family. It is found in H. pylori and has role in the active efflux of antibiotics.	fluoroquinolone;nitroimidazole;tetracycline
card	CH_D_1801434	CH_D_1801434_00543	1	1332	+	hp1181	1-1332/1332	===============	0/0	100	96.1	card	AE000511.1:1249487-1250819	hp1181 is a translocase that is part of the MFS efflux pump family. It is found in H. pylori and has role in the active efflux of antibiotics.	fluoroquinolone;nitroimidazole;tetracycline
card	CH_D_1801435	CH_D_1801435_01461	1	1332	+	hp1181	1-1332/1332	===============	0/0	100	96.32	card	AE000511.1:1249487-1250819	hp1181 is a translocase that is part of the MFS efflux pump family. It is found in H. pylori and has role in the active efflux of antibiotics.	fluoroquinolone;nitroimidazole;tetracycline
card	CH_D_1802583	CH_D_1802583_01474	1	1332	+	hp1181	1-1332/1332	===============	0/0	100	96.92	card	AE000511.1:1249487-1250819	hp1181 is a translocase that is part of the MFS efflux pump family. It is found in H. pylori and has role in the active efflux of antibiotics.	fluoroquinolone;nitroimidazole;tetracycline
card	CH_D_1802584	CH_D_1802584_01028	1	1332	+	hp1181	1-1332/1332	===============	0/0	100	96.32	card	AE000511.1:1249487-1250819	hp1181 is a translocase that is part of the MFS efflux pump family. It is found in H. pylori and has role in the active efflux of antibiotics.	fluoroquinolone;nitroimidazole;tetracycline
card	CH_D_1802585	CH_D_1802585_01197	1	1332	+	hp1181	1-1332/1332	===============	0/0	100	96.85	card	AE000511.1:1249487-1250819	hp1181 is a translocase that is part of the MFS efflux pump family. It is found in H. pylori and has role in the active efflux of antibiotics.	fluoroquinolone;nitroimidazole;tetracycline
card	CH_D_1802586	CH_D_1802586_00036	1	1332	+	hp1181	1-1332/1332	===============	0/0	100	96.92	card	AE000511.1:1249487-1250819	hp1181 is a translocase that is part of the MFS efflux pump family. It is found in H. pylori and has role in the active efflux of antibiotics.	fluoroquinolone;nitroimidazole;tetracycline
card	CH_D_1802588	CH_D_1802588_00823	1	1332	+	hp1181	1-1332/1332	===============	0/0	100	96.55	card	AE000511.1:1249487-1250819	hp1181 is a translocase that is part of the MFS efflux pump family. It is found in H. pylori and has role in the active efflux of antibiotics.	fluoroquinolone;nitroimidazole;tetracycline
card	CHL_01	CHL_01_01277	1	1332	+	hp1181	1-1332/1332	===============	0/0	100	96.1	card	AE000511.1:1249487-1250819	hp1181 is a translocase that is part of the MFS efflux pump family. It is found in H. pylori and has role in the active efflux of antibiotics.	fluoroquinolone;nitroimidazole;tetracycline
card	CHL_02	CHL_02_01226	1	1332	+	hp1181	1-1332/1332	===============	0/0	100	96.25	card	AE000511.1:1249487-1250819	hp1181 is a translocase that is part of the MFS efflux pump family. It is found in H. pylori and has role in the active efflux of antibiotics.	fluoroquinolone;nitroimidazole;tetracycline
card	CHL_03	CHL_03_01181	1	1332	+	hp1181	1-1332/1332	===============	0/0	100	96.62	card	AE000511.1:1249487-1250819	hp1181 is a translocase that is part of the MFS efflux pump family. It is found in H. pylori and has role in the active efflux of antibiotics.	fluoroquinolone;nitroimidazole;tetracycline
card	CHL_04	CHL_04_01232	1	1332	+	hp1181	1-1332/1332	===============	0/0	100	96.4	card	AE000511.1:1249487-1250819	hp1181 is a translocase that is part of the MFS efflux pump family. It is found in H. pylori and has role in the active efflux of antibiotics.	fluoroquinolone;nitroimidazole;tetracycline
card	CHL_05	CHL_05_01315	1	1332	+	hp1181	1-1332/1332	===============	0/0	100	96.1	card	AE000511.1:1249487-1250819	hp1181 is a translocase that is part of the MFS efflux pump family. It is found in H. pylori and has role in the active efflux of antibiotics.	fluoroquinolone;nitroimidazole;tetracycline
card	CHL_06	CHL_06_01228	1	1332	+	hp1181	1-1332/1332	===============	0/0	100	96.4	card	AE000511.1:1249487-1250819	hp1181 is a translocase that is part of the MFS efflux pump family. It is found in H. pylori and has role in the active efflux of antibiotics.	fluoroquinolone;nitroimidazole;tetracycline
card	CHL_07	CHL_07_01418	1	1332	+	hp1181	1-1332/1332	===============	0/0	100	96.47	card	AE000511.1:1249487-1250819	hp1181 is a translocase that is part of the MFS efflux pump family. It is found in H. pylori and has role in the active efflux of antibiotics.	fluoroquinolone;nitroimidazole;tetracycline
card	CHL_08	CHL_08_00766	1	1332	+	hp1181	1-1332/1332	===============	0/0	100	97.22	card	AE000511.1:1249487-1250819	hp1181 is a translocase that is part of the MFS efflux pump family. It is found in H. pylori and has role in the active efflux of antibiotics.	fluoroquinolone;nitroimidazole;tetracycline
card	CHL_09	CHL_09_01363	1	1332	+	hp1181	1-1332/1332	===============	0/0	100	96.25	card	AE000511.1:1249487-1250819	hp1181 is a translocase that is part of the MFS efflux pump family. It is found in H. pylori and has role in the active efflux of antibiotics.	fluoroquinolone;nitroimidazole;tetracycline
card	CHL_10	CHL_10_01307	1	1332	+	hp1181	1-1332/1332	===============	0/0	100	96.4	card	AE000511.1:1249487-1250819	hp1181 is a translocase that is part of the MFS efflux pump family. It is found in H. pylori and has role in the active efflux of antibiotics.	fluoroquinolone;nitroimidazole;tetracycline
card	CHL_11	CHL_11_01476	1	1332	+	hp1181	1-1332/1332	===============	0/0	100	95.95	card	AE000511.1:1249487-1250819	hp1181 is a translocase that is part of the MFS efflux pump family. It is found in H. pylori and has role in the active efflux of antibiotics.	fluoroquinolone;nitroimidazole;tetracycline
card	CHL_12	CHL_12_01241	1	1332	+	hp1181	1-1332/1332	===============	0/0	100	96.62	card	AE000511.1:1249487-1250819	hp1181 is a translocase that is part of the MFS efflux pump family. It is found in H. pylori and has role in the active efflux of antibiotics.	fluoroquinolone;nitroimidazole;tetracycline
card	CHL_14	CHL_14_01323	1	1332	+	hp1181	1-1332/1332	===============	0/0	100	96.25	card	AE000511.1:1249487-1250819	hp1181 is a translocase that is part of the MFS efflux pump family. It is found in H. pylori and has role in the active efflux of antibiotics.	fluoroquinolone;nitroimidazole;tetracycline
card	CHL_16	CHL_16_00979	1	1332	+	hp1181	1-1332/1332	===============	0/0	100	96.1	card	AE000511.1:1249487-1250819	hp1181 is a translocase that is part of the MFS efflux pump family. It is found in H. pylori and has role in the active efflux of antibiotics.	fluoroquinolone;nitroimidazole;tetracycline
card	CHL_17	CHL_17_01373	1	1332	+	hp1181	1-1332/1332	===============	0/0	100	96.77	card	AE000511.1:1249487-1250819	hp1181 is a translocase that is part of the MFS efflux pump family. It is found in H. pylori and has role in the active efflux of antibiotics.	fluoroquinolone;nitroimidazole;tetracycline
card	CHL_19	CHL_19_01287	1	1332	+	hp1181	1-1332/1332	===============	0/0	100	96.32	card	AE000511.1:1249487-1250819	hp1181 is a translocase that is part of the MFS efflux pump family. It is found in H. pylori and has role in the active efflux of antibiotics.	fluoroquinolone;nitroimidazole;tetracycline
card	CHL_20	CHL_20_01359	1	1332	+	hp1181	1-1332/1332	===============	0/0	100	96.77	card	AE000511.1:1249487-1250819	hp1181 is a translocase that is part of the MFS efflux pump family. It is found in H. pylori and has role in the active efflux of antibiotics.	fluoroquinolone;nitroimidazole;tetracycline
card	CHL_21	CHL_21_01340	1	1332	+	hp1181	1-1332/1332	===============	0/0	100	96.4	card	AE000511.1:1249487-1250819	hp1181 is a translocase that is part of the MFS efflux pump family. It is found in H. pylori and has role in the active efflux of antibiotics.	fluoroquinolone;nitroimidazole;tetracycline
card	CHL_22	CHL_22_01459	1	1332	+	hp1181	1-1332/1332	===============	0/0	100	95.95	card	AE000511.1:1249487-1250819	hp1181 is a translocase that is part of the MFS efflux pump family. It is found in H. pylori and has role in the active efflux of antibiotics.	fluoroquinolone;nitroimidazole;tetracycline
card	CHL_23	CHL_23_01438	1	1332	+	hp1181	1-1332/1332	===============	0/0	100	96.77	card	AE000511.1:1249487-1250819	hp1181 is a translocase that is part of the MFS efflux pump family. It is found in H. pylori and has role in the active efflux of antibiotics.	fluoroquinolone;nitroimidazole;tetracycline
card	CHL_24	CHL_24_00951	1	1332	+	hp1181	1-1332/1332	===============	0/0	100	96.17	card	AE000511.1:1249487-1250819	hp1181 is a translocase that is part of the MFS efflux pump family. It is found in H. pylori and has role in the active efflux of antibiotics.	fluoroquinolone;nitroimidazole;tetracycline
card	CHL_25	CHL_25_00431	1	1332	+	hp1181	1-1332/1332	===============	0/0	100	97	card	AE000511.1:1249487-1250819	hp1181 is a translocase that is part of the MFS efflux pump family. It is found in H. pylori and has role in the active efflux of antibiotics.	fluoroquinolone;nitroimidazole;tetracycline
card	CHL_26	CHL_26_01359	1	1332	+	hp1181	1-1332/1332	===============	0/0	100	96.25	card	AE000511.1:1249487-1250819	hp1181 is a translocase that is part of the MFS efflux pump family. It is found in H. pylori and has role in the active efflux of antibiotics.	fluoroquinolone;nitroimidazole;tetracycline
card	CHL_27	CHL_27_01266	1	1332	+	hp1181	1-1332/1332	===============	0/0	100	96.17	card	AE000511.1:1249487-1250819	hp1181 is a translocase that is part of the MFS efflux pump family. It is found in H. pylori and has role in the active efflux of antibiotics.	fluoroquinolone;nitroimidazole;tetracycline
card	CHL_29	CHL_29_01255	1	1332	+	hp1181	1-1332/1332	===============	0/0	100	96.47	card	AE000511.1:1249487-1250819	hp1181 is a translocase that is part of the MFS efflux pump family. It is found in H. pylori and has role in the active efflux of antibiotics.	fluoroquinolone;nitroimidazole;tetracycline
card	CHL_31	CHL_31_00970	1	1332	+	hp1181	1-1332/1332	===============	0/0	100	96.17	card	AE000511.1:1249487-1250819	hp1181 is a translocase that is part of the MFS efflux pump family. It is found in H. pylori and has role in the active efflux of antibiotics.	fluoroquinolone;nitroimidazole;tetracycline
card	CHL_32	CHL_32_01242	1	1332	+	hp1181	1-1332/1332	===============	0/0	100	95.87	card	AE000511.1:1249487-1250819	hp1181 is a translocase that is part of the MFS efflux pump family. It is found in H. pylori and has role in the active efflux of antibiotics.	fluoroquinolone;nitroimidazole;tetracycline
card	CHL_33	CHL_33_01178	1	1332	+	hp1181	1-1332/1332	===============	0/0	100	96.77	card	AE000511.1:1249487-1250819	hp1181 is a translocase that is part of the MFS efflux pump family. It is found in H. pylori and has role in the active efflux of antibiotics.	fluoroquinolone;nitroimidazole;tetracycline
card	CHL_35	CHL_35_00923	1	1332	+	hp1181	1-1332/1332	===============	0/0	100	96.47	card	AE000511.1:1249487-1250819	hp1181 is a translocase that is part of the MFS efflux pump family. It is found in H. pylori and has role in the active efflux of antibiotics.	fluoroquinolone;nitroimidazole;tetracycline
card	CHL_36	CHL_36_01277	1	1332	+	hp1181	1-1332/1332	===============	0/0	100	96.32	card	AE000511.1:1249487-1250819	hp1181 is a translocase that is part of the MFS efflux pump family. It is found in H. pylori and has role in the active efflux of antibiotics.	fluoroquinolone;nitroimidazole;tetracycline
card	CHL_37	CHL_37_01380	1	1332	+	hp1181	1-1332/1332	===============	0/0	100	96.62	card	AE000511.1:1249487-1250819	hp1181 is a translocase that is part of the MFS efflux pump family. It is found in H. pylori and has role in the active efflux of antibiotics.	fluoroquinolone;nitroimidazole;tetracycline
card	CHL_38	CHL_38_01312	1	1332	+	hp1181	1-1332/1332	===============	0/0	100	96.47	card	AE000511.1:1249487-1250819	hp1181 is a translocase that is part of the MFS efflux pump family. It is found in H. pylori and has role in the active efflux of antibiotics.	fluoroquinolone;nitroimidazole;tetracycline
card	CHL_39	CHL_39_01238	1	1332	+	hp1181	1-1332/1332	===============	0/0	100	96.47	card	AE000511.1:1249487-1250819	hp1181 is a translocase that is part of the MFS efflux pump family. It is found in H. pylori and has role in the active efflux of antibiotics.	fluoroquinolone;nitroimidazole;tetracycline
card	CHL_41	CHL_41_01328	1	1332	+	hp1181	1-1332/1332	===============	0/0	100	96.85	card	AE000511.1:1249487-1250819	hp1181 is a translocase that is part of the MFS efflux pump family. It is found in H. pylori and has role in the active efflux of antibiotics.	fluoroquinolone;nitroimidazole;tetracycline
card	CHL_42	CHL_42_01212	1	1332	+	hp1181	1-1332/1332	===============	0/0	100	96.4	card	AE000511.1:1249487-1250819	hp1181 is a translocase that is part of the MFS efflux pump family. It is found in H. pylori and has role in the active efflux of antibiotics.	fluoroquinolone;nitroimidazole;tetracycline
card	CHL_44	CHL_44_01270	1	1332	+	hp1181	1-1332/1332	===============	0/0	100	96.4	card	AE000511.1:1249487-1250819	hp1181 is a translocase that is part of the MFS efflux pump family. It is found in H. pylori and has role in the active efflux of antibiotics.	fluoroquinolone;nitroimidazole;tetracycline
card	CHL_46	CHL_46_01285	1	1332	+	hp1181	1-1332/1332	===============	0/0	100	96.55	card	AE000511.1:1249487-1250819	hp1181 is a translocase that is part of the MFS efflux pump family. It is found in H. pylori and has role in the active efflux of antibiotics.	fluoroquinolone;nitroimidazole;tetracycline
card	CHL_47	CHL_47_01110	1	1332	+	hp1181	1-1332/1332	===============	0/0	100	96.32	card	AE000511.1:1249487-1250819	hp1181 is a translocase that is part of the MFS efflux pump family. It is found in H. pylori and has role in the active efflux of antibiotics.	fluoroquinolone;nitroimidazole;tetracycline
card	CHL_48	CHL_48_01306	1	1332	+	hp1181	1-1332/1332	===============	0/0	100	96.4	card	AE000511.1:1249487-1250819	hp1181 is a translocase that is part of the MFS efflux pump family. It is found in H. pylori and has role in the active efflux of antibiotics.	fluoroquinolone;nitroimidazole;tetracycline
card	CHL_49	CHL_49_01264	1	1332	+	hp1181	1-1332/1332	===============	0/0	100	96.17	card	AE000511.1:1249487-1250819	hp1181 is a translocase that is part of the MFS efflux pump family. It is found in H. pylori and has role in the active efflux of antibiotics.	fluoroquinolone;nitroimidazole;tetracycline
card	CHL_50	CHL_50_01321	1	1332	+	hp1181	1-1332/1332	===============	0/0	100	96.7	card	AE000511.1:1249487-1250819	hp1181 is a translocase that is part of the MFS efflux pump family. It is found in H. pylori and has role in the active efflux of antibiotics.	fluoroquinolone;nitroimidazole;tetracycline
card	CHL_51	CHL_51_01378	1	1332	+	hp1181	1-1332/1332	===============	0/0	100	96.25	card	AE000511.1:1249487-1250819	hp1181 is a translocase that is part of the MFS efflux pump family. It is found in H. pylori and has role in the active efflux of antibiotics.	fluoroquinolone;nitroimidazole;tetracycline
card	CHL_52	CHL_52_01358	1	1332	+	hp1181	1-1332/1332	===============	0/0	100	96.62	card	AE000511.1:1249487-1250819	hp1181 is a translocase that is part of the MFS efflux pump family. It is found in H. pylori and has role in the active efflux of antibiotics.	fluoroquinolone;nitroimidazole;tetracycline
card	CHL_54	CHL_54_01291	1	1332	+	hp1181	1-1332/1332	===============	0/0	100	96.32	card	AE000511.1:1249487-1250819	hp1181 is a translocase that is part of the MFS efflux pump family. It is found in H. pylori and has role in the active efflux of antibiotics.	fluoroquinolone;nitroimidazole;tetracycline
card	Chukchi03	Chukchi03_00979	1	1332	+	hp1181	1-1332/1332	===============	0/0	100	96.32	card	AE000511.1:1249487-1250819	hp1181 is a translocase that is part of the MFS efflux pump family. It is found in H. pylori and has role in the active efflux of antibiotics.	fluoroquinolone;nitroimidazole;tetracycline
card	Chukchi08	Chukchi08_00318	1	1332	+	hp1181	1-1332/1332	===============	0/0	100	96.17	card	AE000511.1:1249487-1250819	hp1181 is a translocase that is part of the MFS efflux pump family. It is found in H. pylori and has role in the active efflux of antibiotics.	fluoroquinolone;nitroimidazole;tetracycline
card	CL_FE60	CL_FE60_01214	1	1332	+	hp1181	1-1332/1332	===============	0/0	100	96.77	card	AE000511.1:1249487-1250819	hp1181 is a translocase that is part of the MFS efflux pump family. It is found in H. pylori and has role in the active efflux of antibiotics.	fluoroquinolone;nitroimidazole;tetracycline
card	CL_FE70	CL_FE70_01176	1	1332	+	hp1181	1-1332/1332	===============	0/0	100	95.19	card	AE000511.1:1249487-1250819	hp1181 is a translocase that is part of the MFS efflux pump family. It is found in H. pylori and has role in the active efflux of antibiotics.	fluoroquinolone;nitroimidazole;tetracycline
card	CL_MASP	CL_MASP_01193	1	1332	+	hp1181	1-1332/1332	===============	0/0	100	95.57	card	AE000511.1:1249487-1250819	hp1181 is a translocase that is part of the MFS efflux pump family. It is found in H. pylori and has role in the active efflux of antibiotics.	fluoroquinolone;nitroimidazole;tetracycline
card	D1a	D1a_01261	1	1332	+	hp1181	1-1332/1332	===============	0/0	100	93.77	card	AE000511.1:1249487-1250819	hp1181 is a translocase that is part of the MFS efflux pump family. It is found in H. pylori and has role in the active efflux of antibiotics.	fluoroquinolone;nitroimidazole;tetracycline
card	D3a	D3a_00336	1	1332	+	hp1181	1-1332/1332	===============	0/0	100	93.69	card	AE000511.1:1249487-1250819	hp1181 is a translocase that is part of the MFS efflux pump family. It is found in H. pylori and has role in the active efflux of antibiotics.	fluoroquinolone;nitroimidazole;tetracycline
card	Du15	Du15_00157	1	1328	+	hp1181	1-1328/1332	===============	0/0	99.7	96.39	card	AE000511.1:1249487-1250819	hp1181 is a translocase that is part of the MFS efflux pump family. It is found in H. pylori and has role in the active efflux of antibiotics.	fluoroquinolone;nitroimidazole;tetracycline
card	E48	E48_00928	1	1332	+	hp1181	1-1332/1332	===============	0/0	100	96.4	card	AE000511.1:1249487-1250819	hp1181 is a translocase that is part of the MFS efflux pump family. It is found in H. pylori and has role in the active efflux of antibiotics.	fluoroquinolone;nitroimidazole;tetracycline
card	EG-223	EG-223_00913	1	1332	+	hp1181	1-1332/1332	===============	0/0	100	95.05	card	AE000511.1:1249487-1250819	hp1181 is a translocase that is part of the MFS efflux pump family. It is found in H. pylori and has role in the active efflux of antibiotics.	fluoroquinolone;nitroimidazole;tetracycline
card	EGY1909	EGY1909_00198	1	1331	+	hp1181	1-1331/1332	===============	0/0	99.92	95.64	card	AE000511.1:1249487-1250819	hp1181 is a translocase that is part of the MFS efflux pump family. It is found in H. pylori and has role in the active efflux of antibiotics.	fluoroquinolone;nitroimidazole;tetracycline
card	EGY2199	EGY2199_00751	1	1332	+	hp1181	1-1332/1332	===============	0/0	100	96.17	card	AE000511.1:1249487-1250819	hp1181 is a translocase that is part of the MFS efflux pump family. It is found in H. pylori and has role in the active efflux of antibiotics.	fluoroquinolone;nitroimidazole;tetracycline
card	EGY3480	EGY3480_00984	1	1332	+	hp1181	1-1332/1332	===============	0/0	100	96.17	card	AE000511.1:1249487-1250819	hp1181 is a translocase that is part of the MFS efflux pump family. It is found in H. pylori and has role in the active efflux of antibiotics.	fluoroquinolone;nitroimidazole;tetracycline
card	ES_10	ES_10_00567	1	1332	+	hp1181	1-1332/1332	===============	0/0	100	95.34	card	AE000511.1:1249487-1250819	hp1181 is a translocase that is part of the MFS efflux pump family. It is found in H. pylori and has role in the active efflux of antibiotics.	fluoroquinolone;nitroimidazole;tetracycline
card	ES_11	ES_11_00888	1	1332	+	hp1181	1-1332/1332	===============	0/0	100	96.17	card	AE000511.1:1249487-1250819	hp1181 is a translocase that is part of the MFS efflux pump family. It is found in H. pylori and has role in the active efflux of antibiotics.	fluoroquinolone;nitroimidazole;tetracycline
card	ES_12	ES_12_01349	1	1332	+	hp1181	1-1332/1332	===============	0/0	100	96.47	card	AE000511.1:1249487-1250819	hp1181 is a translocase that is part of the MFS efflux pump family. It is found in H. pylori and has role in the active efflux of antibiotics.	fluoroquinolone;nitroimidazole;tetracycline
card	ES_13	ES_13_00992	1	1332	+	hp1181	1-1332/1332	===============	0/0	100	93.69	card	AE000511.1:1249487-1250819	hp1181 is a translocase that is part of the MFS efflux pump family. It is found in H. pylori and has role in the active efflux of antibiotics.	fluoroquinolone;nitroimidazole;tetracycline
card	ES_15	ES_15_01016	1	1332	+	hp1181	1-1332/1332	===============	0/0	100	93.69	card	AE000511.1:1249487-1250819	hp1181 is a translocase that is part of the MFS efflux pump family. It is found in H. pylori and has role in the active efflux of antibiotics.	fluoroquinolone;nitroimidazole;tetracycline
card	ES_25	ES_25_01371	1	1332	+	hp1181	1-1332/1332	===============	0/0	100	95.87	card	AE000511.1:1249487-1250819	hp1181 is a translocase that is part of the MFS efflux pump family. It is found in H. pylori and has role in the active efflux of antibiotics.	fluoroquinolone;nitroimidazole;tetracycline
card	ES_26	ES_26_01131	1	1332	+	hp1181	1-1332/1332	===============	0/0	100	96.85	card	AE000511.1:1249487-1250819	hp1181 is a translocase that is part of the MFS efflux pump family. It is found in H. pylori and has role in the active efflux of antibiotics.	fluoroquinolone;nitroimidazole;tetracycline
card	ES_31	ES_31_01154	1	1331	+	hp1181	1-1331/1332	===============	0/0	99.92	95.72	card	AE000511.1:1249487-1250819	hp1181 is a translocase that is part of the MFS efflux pump family. It is found in H. pylori and has role in the active efflux of antibiotics.	fluoroquinolone;nitroimidazole;tetracycline
card	ES_46	ES_46_00460	1	1332	+	hp1181	1-1332/1332	===============	0/0	100	96.02	card	AE000511.1:1249487-1250819	hp1181 is a translocase that is part of the MFS efflux pump family. It is found in H. pylori and has role in the active efflux of antibiotics.	fluoroquinolone;nitroimidazole;tetracycline
card	ES_54	ES_54_00376	1	1332	+	hp1181	1-1332/1332	===============	0/0	100	93.54	card	AE000511.1:1249487-1250819	hp1181 is a translocase that is part of the MFS efflux pump family. It is found in H. pylori and has role in the active efflux of antibiotics.	fluoroquinolone;nitroimidazole;tetracycline
card	ES_58	ES_58_01036	1	1332	+	hp1181	1-1332/1332	===============	0/0	100	95.8	card	AE000511.1:1249487-1250819	hp1181 is a translocase that is part of the MFS efflux pump family. It is found in H. pylori and has role in the active efflux of antibiotics.	fluoroquinolone;nitroimidazole;tetracycline
card	ES_60	ES_60_00692	1	1331	+	hp1181	1-1331/1332	===============	0/0	99.92	96.39	card	AE000511.1:1249487-1250819	hp1181 is a translocase that is part of the MFS efflux pump family. It is found in H. pylori and has role in the active efflux of antibiotics.	fluoroquinolone;nitroimidazole;tetracycline
card	ES_610	ES_610_01346	1	1332	+	hp1181	1-1332/1332	===============	0/0	100	96.02	card	AE000511.1:1249487-1250819	hp1181 is a translocase that is part of the MFS efflux pump family. It is found in H. pylori and has role in the active efflux of antibiotics.	fluoroquinolone;nitroimidazole;tetracycline
card	ES_61	ES_61_00289	1	1332	+	hp1181	1-1332/1332	===============	0/0	100	93.54	card	AE000511.1:1249487-1250819	hp1181 is a translocase that is part of the MFS efflux pump family. It is found in H. pylori and has role in the active efflux of antibiotics.	fluoroquinolone;nitroimidazole;tetracycline
card	ES_68	ES_68_00955	1	1332	+	hp1181	1-1332/1332	===============	0/0	100	96.32	card	AE000511.1:1249487-1250819	hp1181 is a translocase that is part of the MFS efflux pump family. It is found in H. pylori and has role in the active efflux of antibiotics.	fluoroquinolone;nitroimidazole;tetracycline
card	ES_76	ES_76_00925	1	1332	+	hp1181	1-1332/1332	===============	0/0	100	96.17	card	AE000511.1:1249487-1250819	hp1181 is a translocase that is part of the MFS efflux pump family. It is found in H. pylori and has role in the active efflux of antibiotics.	fluoroquinolone;nitroimidazole;tetracycline
card	ES_7	ES_7_01030	1	1332	+	hp1181	1-1332/1332	===============	0/0	100	96.55	card	AE000511.1:1249487-1250819	hp1181 is a translocase that is part of the MFS efflux pump family. It is found in H. pylori and has role in the active efflux of antibiotics.	fluoroquinolone;nitroimidazole;tetracycline
card	ES_DO	ES_DO_00922	1	1331	+	hp1181	1-1331/1332	===============	0/0	99.92	96.02	card	AE000511.1:1249487-1250819	hp1181 is a translocase that is part of the MFS efflux pump family. It is found in H. pylori and has role in the active efflux of antibiotics.	fluoroquinolone;nitroimidazole;tetracycline
card	ES_SN	ES_SN_01319	1	1332	+	hp1181	1-1332/1332	===============	0/0	100	94.97	card	AE000511.1:1249487-1250819	hp1181 is a translocase that is part of the MFS efflux pump family. It is found in H. pylori and has role in the active efflux of antibiotics.	fluoroquinolone;nitroimidazole;tetracycline
card	ETH04	ETH04_00210	1	1332	+	hp1181	1-1332/1332	===============	0/0	100	94.75	card	AE000511.1:1249487-1250819	hp1181 is a translocase that is part of the MFS efflux pump family. It is found in H. pylori and has role in the active efflux of antibiotics.	fluoroquinolone;nitroimidazole;tetracycline
card	ETH09	ETH09_00346	1	1332	+	hp1181	1-1332/1332	===============	0/0	100	95.8	card	AE000511.1:1249487-1250819	hp1181 is a translocase that is part of the MFS efflux pump family. It is found in H. pylori and has role in the active efflux of antibiotics.	fluoroquinolone;nitroimidazole;tetracycline
card	ETH29	ETH29_00176	1	1332	+	hp1181	1-1332/1332	===============	0/0	100	94.82	card	AE000511.1:1249487-1250819	hp1181 is a translocase that is part of the MFS efflux pump family. It is found in H. pylori and has role in the active efflux of antibiotics.	fluoroquinolone;nitroimidazole;tetracycline
card	ETH52	ETH52_00271	1	1331	+	hp1181	1-1331/1332	===============	0/0	99.92	94.67	card	AE000511.1:1249487-1250819	hp1181 is a translocase that is part of the MFS efflux pump family. It is found in H. pylori and has role in the active efflux of antibiotics.	fluoroquinolone;nitroimidazole;tetracycline
card	Even14	Even14_00164	1	1332	+	hp1181	1-1332/1332	===============	0/0	100	96.25	card	AE000511.1:1249487-1250819	hp1181 is a translocase that is part of the MFS efflux pump family. It is found in H. pylori and has role in the active efflux of antibiotics.	fluoroquinolone;nitroimidazole;tetracycline
card	Even33	Even33_00408	1	1332	+	hp1181	1-1332/1332	===============	0/0	100	96.1	card	AE000511.1:1249487-1250819	hp1181 is a translocase that is part of the MFS efflux pump family. It is found in H. pylori and has role in the active efflux of antibiotics.	fluoroquinolone;nitroimidazole;tetracycline
card	Evenky01	Evenky01_01479	1	1332	+	hp1181	1-1332/1332	===============	0/0	100	96.17	card	AE000511.1:1249487-1250819	hp1181 is a translocase that is part of the MFS efflux pump family. It is found in H. pylori and has role in the active efflux of antibiotics.	fluoroquinolone;nitroimidazole;tetracycline
card	Evenky05	Evenky05_00970	1	1332	+	hp1181	1-1332/1332	===============	0/0	100	96.4	card	AE000511.1:1249487-1250819	hp1181 is a translocase that is part of the MFS efflux pump family. It is found in H. pylori and has role in the active efflux of antibiotics.	fluoroquinolone;nitroimidazole;tetracycline
card	Evenky11	Evenky11_01162	1	1332	+	hp1181	1-1332/1332	===============	0/0	100	96.32	card	AE000511.1:1249487-1250819	hp1181 is a translocase that is part of the MFS efflux pump family. It is found in H. pylori and has role in the active efflux of antibiotics.	fluoroquinolone;nitroimidazole;tetracycline
card	Evenky58	Evenky58_00497	1	1332	+	hp1181	1-1332/1332	===============	0/0	100	96.1	card	AE000511.1:1249487-1250819	hp1181 is a translocase that is part of the MFS efflux pump family. It is found in H. pylori and has role in the active efflux of antibiotics.	fluoroquinolone;nitroimidazole;tetracycline
card	Evenky65	Evenky65_01167	1	1332	+	hp1181	1-1332/1332	===============	0/0	100	95.72	card	AE000511.1:1249487-1250819	hp1181 is a translocase that is part of the MFS efflux pump family. It is found in H. pylori and has role in the active efflux of antibiotics.	fluoroquinolone;nitroimidazole;tetracycline
card	Evenky73	Evenky73_01545	1	1332	+	hp1181	1-1332/1332	===============	0/0	100	96.4	card	AE000511.1:1249487-1250819	hp1181 is a translocase that is part of the MFS efflux pump family. It is found in H. pylori and has role in the active efflux of antibiotics.	fluoroquinolone;nitroimidazole;tetracycline
card	GC11_HL	GC11_HL_00315	1	1332	+	hp1181	1-1332/1332	===============	0/0	100	96.25	card	AE000511.1:1249487-1250819	hp1181 is a translocase that is part of the MFS efflux pump family. It is found in H. pylori and has role in the active efflux of antibiotics.	fluoroquinolone;nitroimidazole;tetracycline
card	GC23_HL	GC23_HL_01489	1	1332	+	hp1181	1-1332/1332	===============	0/0	100	95.8	card	AE000511.1:1249487-1250819	hp1181 is a translocase that is part of the MFS efflux pump family. It is found in H. pylori and has role in the active efflux of antibiotics.	fluoroquinolone;nitroimidazole;tetracycline
card	GC26_HL	GC26_HL_01478	1	1332	+	hp1181	1-1332/1332	===============	0/0	100	94.52	card	AE000511.1:1249487-1250819	hp1181 is a translocase that is part of the MFS efflux pump family. It is found in H. pylori and has role in the active efflux of antibiotics.	fluoroquinolone;nitroimidazole;tetracycline
card	GC27_HL	GC27_HL_00570	1	1331	+	hp1181	1-1331/1332	===============	0/0	99.92	95.72	card	AE000511.1:1249487-1250819	hp1181 is a translocase that is part of the MFS efflux pump family. It is found in H. pylori and has role in the active efflux of antibiotics.	fluoroquinolone;nitroimidazole;tetracycline
card	GC30_HL	GC30_HL_01189	1	1332	+	hp1181	1-1332/1332	===============	0/0	100	96.4	card	AE000511.1:1249487-1250819	hp1181 is a translocase that is part of the MFS efflux pump family. It is found in H. pylori and has role in the active efflux of antibiotics.	fluoroquinolone;nitroimidazole;tetracycline
card	GC31_B	GC31_B_01248	1	1332	+	hp1181	1-1332/1332	===============	0/0	100	95.12	card	AE000511.1:1249487-1250819	hp1181 is a translocase that is part of the MFS efflux pump family. It is found in H. pylori and has role in the active efflux of antibiotics.	fluoroquinolone;nitroimidazole;tetracycline
card	GC43_HL	GC43_HL_00334	1	1332	+	hp1181	1-1332/1332	===============	0/0	100	96.92	card	AE000511.1:1249487-1250819	hp1181 is a translocase that is part of the MFS efflux pump family. It is found in H. pylori and has role in the active efflux of antibiotics.	fluoroquinolone;nitroimidazole;tetracycline
card	GC52_HL	GC52_HL_00793	1	1332	+	hp1181	1-1332/1332	===============	0/0	100	94.29	card	AE000511.1:1249487-1250819	hp1181 is a translocase that is part of the MFS efflux pump family. It is found in H. pylori and has role in the active efflux of antibiotics.	fluoroquinolone;nitroimidazole;tetracycline
card	GC54_HL	GC54_HL_01414	1	1332	+	hp1181	1-1332/1332	===============	0/0	100	95.42	card	AE000511.1:1249487-1250819	hp1181 is a translocase that is part of the MFS efflux pump family. It is found in H. pylori and has role in the active efflux of antibiotics.	fluoroquinolone;nitroimidazole;tetracycline
card	GC65_HL	GC65_HL_00007	1	1331	+	hp1181	1-1331/1332	===============	0/0	99.92	95.79	card	AE000511.1:1249487-1250819	hp1181 is a translocase that is part of the MFS efflux pump family. It is found in H. pylori and has role in the active efflux of antibiotics.	fluoroquinolone;nitroimidazole;tetracycline
card	GC67_HL	GC67_HL_00555	1	1332	+	hp1181	1-1332/1332	===============	0/0	100	93.84	card	AE000511.1:1249487-1250819	hp1181 is a translocase that is part of the MFS efflux pump family. It is found in H. pylori and has role in the active efflux of antibiotics.	fluoroquinolone;nitroimidazole;tetracycline
card	GD63	GD63_01273	1	1332	+	hp1181	1-1332/1332	===============	0/0	100	96.32	card	AE000511.1:1249487-1250819	hp1181 is a translocase that is part of the MFS efflux pump family. It is found in H. pylori and has role in the active efflux of antibiotics.	fluoroquinolone;nitroimidazole;tetracycline
card	Gt_04_059	Gt_04_059_01537	1	1332	+	hp1181	1-1332/1332	===============	0/0	100	94.52	card	AE000511.1:1249487-1250819	hp1181 is a translocase that is part of the MFS efflux pump family. It is found in H. pylori and has role in the active efflux of antibiotics.	fluoroquinolone;nitroimidazole;tetracycline
card	Gt_04_218	Gt_04_218_01206	1	1332	+	hp1181	1-1332/1332	===============	0/0	100	93.92	card	AE000511.1:1249487-1250819	hp1181 is a translocase that is part of the MFS efflux pump family. It is found in H. pylori and has role in the active efflux of antibiotics.	fluoroquinolone;nitroimidazole;tetracycline
card	H13_1	H13_1_00920	1	1332	+	hp1181	1-1332/1332	===============	0/0	100	96.47	card	AE000511.1:1249487-1250819	hp1181 is a translocase that is part of the MFS efflux pump family. It is found in H. pylori and has role in the active efflux of antibiotics.	fluoroquinolone;nitroimidazole;tetracycline
card	H30A	H30A_00261	1	1332	+	hp1181	1-1332/1332	===============	0/0	100	96.55	card	AE000511.1:1249487-1250819	hp1181 is a translocase that is part of the MFS efflux pump family. It is found in H. pylori and has role in the active efflux of antibiotics.	fluoroquinolone;nitroimidazole;tetracycline
card	H30	H30_00253	1	1332	+	hp1181	1-1332/1332	===============	0/0	100	96.55	card	AE000511.1:1249487-1250819	hp1181 is a translocase that is part of the MFS efflux pump family. It is found in H. pylori and has role in the active efflux of antibiotics.	fluoroquinolone;nitroimidazole;tetracycline
card	H9A	H9A_00145	1	1332	+	hp1181	1-1332/1332	===============	0/0	100	95.05	card	AE000511.1:1249487-1250819	hp1181 is a translocase that is part of the MFS efflux pump family. It is found in H. pylori and has role in the active efflux of antibiotics.	fluoroquinolone;nitroimidazole;tetracycline
card	H9	H9_00098	1	1332	+	hp1181	1-1332/1332	===============	0/0	100	95.05	card	AE000511.1:1249487-1250819	hp1181 is a translocase that is part of the MFS efflux pump family. It is found in H. pylori and has role in the active efflux of antibiotics.	fluoroquinolone;nitroimidazole;tetracycline
card	HE_C10	HE_C10_00284	1	1332	+	hp1181	1-1332/1332	===============	0/0	100	96.1	card	AE000511.1:1249487-1250819	hp1181 is a translocase that is part of the MFS efflux pump family. It is found in H. pylori and has role in the active efflux of antibiotics.	fluoroquinolone;nitroimidazole;tetracycline
card	HE_C15	HE_C15_00697	1	1332	+	hp1181	1-1332/1332	===============	0/0	100	95.34	card	AE000511.1:1249487-1250819	hp1181 is a translocase that is part of the MFS efflux pump family. It is found in H. pylori and has role in the active efflux of antibiotics.	fluoroquinolone;nitroimidazole;tetracycline
card	HE_C16	HE_C16_01235	1	1332	+	hp1181	1-1332/1332	===============	0/0	100	95.65	card	AE000511.1:1249487-1250819	hp1181 is a translocase that is part of the MFS efflux pump family. It is found in H. pylori and has role in the active efflux of antibiotics.	fluoroquinolone;nitroimidazole;tetracycline
card	HE_C18	HE_C18_00654	1	1332	+	hp1181	1-1332/1332	===============	0/0	100	96.92	card	AE000511.1:1249487-1250819	hp1181 is a translocase that is part of the MFS efflux pump family. It is found in H. pylori and has role in the active efflux of antibiotics.	fluoroquinolone;nitroimidazole;tetracycline
card	HE_C21	HE_C21_01487	1	1332	+	hp1181	1-1332/1332	===============	0/0	100	95.19	card	AE000511.1:1249487-1250819	hp1181 is a translocase that is part of the MFS efflux pump family. It is found in H. pylori and has role in the active efflux of antibiotics.	fluoroquinolone;nitroimidazole;tetracycline
card	HE_C23	HE_C23_00343	1	1331	+	hp1181	1-1331/1332	===============	0/0	99.92	96.32	card	AE000511.1:1249487-1250819	hp1181 is a translocase that is part of the MFS efflux pump family. It is found in H. pylori and has role in the active efflux of antibiotics.	fluoroquinolone;nitroimidazole;tetracycline
card	HE_NC14	HE_NC14_00548	1	1332	+	hp1181	1-1332/1332	===============	0/0	100	96.62	card	AE000511.1:1249487-1250819	hp1181 is a translocase that is part of the MFS efflux pump family. It is found in H. pylori and has role in the active efflux of antibiotics.	fluoroquinolone;nitroimidazole;tetracycline
card	HE_NC20	HE_NC20_00357	1	1332	+	hp1181	1-1332/1332	===============	0/0	100	96.85	card	AE000511.1:1249487-1250819	hp1181 is a translocase that is part of the MFS efflux pump family. It is found in H. pylori and has role in the active efflux of antibiotics.	fluoroquinolone;nitroimidazole;tetracycline
card	HE_NC23	HE_NC23_00044	1	1331	+	hp1181	1-1331/1332	===============	0/0	99.92	94.82	card	AE000511.1:1249487-1250819	hp1181 is a translocase that is part of the MFS efflux pump family. It is found in H. pylori and has role in the active efflux of antibiotics.	fluoroquinolone;nitroimidazole;tetracycline
card	HE_NC24	HE_NC24_01463	1	1332	+	hp1181	1-1332/1332	===============	0/0	100	96.7	card	AE000511.1:1249487-1250819	hp1181 is a translocase that is part of the MFS efflux pump family. It is found in H. pylori and has role in the active efflux of antibiotics.	fluoroquinolone;nitroimidazole;tetracycline
card	HE_NC30	HE_NC30_01254	1	1331	+	hp1181	1-1331/1332	===============	0/0	99.92	95.49	card	AE000511.1:1249487-1250819	hp1181 is a translocase that is part of the MFS efflux pump family. It is found in H. pylori and has role in the active efflux of antibiotics.	fluoroquinolone;nitroimidazole;tetracycline
card	HE_NC32	HE_NC32_00753	1	1332	+	hp1181	1-1332/1332	===============	0/0	100	96.25	card	AE000511.1:1249487-1250819	hp1181 is a translocase that is part of the MFS efflux pump family. It is found in H. pylori and has role in the active efflux of antibiotics.	fluoroquinolone;nitroimidazole;tetracycline
card	HE_NC34	HE_NC34_00734	1	1332	+	hp1181	1-1332/1332	===============	0/0	100	95.95	card	AE000511.1:1249487-1250819	hp1181 is a translocase that is part of the MFS efflux pump family. It is found in H. pylori and has role in the active efflux of antibiotics.	fluoroquinolone;nitroimidazole;tetracycline
card	HE_NC36	HE_NC36_00532	1	1332	+	hp1181	1-1332/1332	===============	0/0	100	97.22	card	AE000511.1:1249487-1250819	hp1181 is a translocase that is part of the MFS efflux pump family. It is found in H. pylori and has role in the active efflux of antibiotics.	fluoroquinolone;nitroimidazole;tetracycline
card	HE_NC38	HE_NC38_01125	1	1332	+	hp1181	1-1332/1332	===============	0/0	100	95.42	card	AE000511.1:1249487-1250819	hp1181 is a translocase that is part of the MFS efflux pump family. It is found in H. pylori and has role in the active efflux of antibiotics.	fluoroquinolone;nitroimidazole;tetracycline
card	HE_NC39	HE_NC39_00395	1	1332	+	hp1181	1-1332/1332	===============	0/0	100	96.85	card	AE000511.1:1249487-1250819	hp1181 is a translocase that is part of the MFS efflux pump family. It is found in H. pylori and has role in the active efflux of antibiotics.	fluoroquinolone;nitroimidazole;tetracycline
card	HE_NC40	HE_NC40_00812	1	1332	+	hp1181	1-1332/1332	===============	0/0	100	95.57	card	AE000511.1:1249487-1250819	hp1181 is a translocase that is part of the MFS efflux pump family. It is found in H. pylori and has role in the active efflux of antibiotics.	fluoroquinolone;nitroimidazole;tetracycline
card	HE_NC41	HE_NC41_00037	1	1332	+	hp1181	1-1332/1332	===============	0/0	100	95.95	card	AE000511.1:1249487-1250819	hp1181 is a translocase that is part of the MFS efflux pump family. It is found in H. pylori and has role in the active efflux of antibiotics.	fluoroquinolone;nitroimidazole;tetracycline
card	HE_NC6	HE_NC6_00630	1	1332	+	hp1181	1-1332/1332	===============	0/0	100	95.34	card	AE000511.1:1249487-1250819	hp1181 is a translocase that is part of the MFS efflux pump family. It is found in H. pylori and has role in the active efflux of antibiotics.	fluoroquinolone;nitroimidazole;tetracycline
card	HN_G240	HN_G240_01268	1	1332	+	hp1181	1-1332/1332	===============	0/0	100	94.14	card	AE000511.1:1249487-1250819	hp1181 is a translocase that is part of the MFS efflux pump family. It is found in H. pylori and has role in the active efflux of antibiotics.	fluoroquinolone;nitroimidazole;tetracycline
card	HN_G242	HN_G242_01504	1	1332	+	hp1181	1-1332/1332	===============	0/0	100	96.17	card	AE000511.1:1249487-1250819	hp1181 is a translocase that is part of the MFS efflux pump family. It is found in H. pylori and has role in the active efflux of antibiotics.	fluoroquinolone;nitroimidazole;tetracycline
card	HN_G246	HN_G246_01165	1	1332	+	hp1181	1-1332/1332	===============	0/0	100	94.52	card	AE000511.1:1249487-1250819	hp1181 is a translocase that is part of the MFS efflux pump family. It is found in H. pylori and has role in the active efflux of antibiotics.	fluoroquinolone;nitroimidazole;tetracycline
card	HN_G248	HN_G248_01347	1	1332	+	hp1181	1-1332/1332	===============	0/0	100	96.4	card	AE000511.1:1249487-1250819	hp1181 is a translocase that is part of the MFS efflux pump family. It is found in H. pylori and has role in the active efflux of antibiotics.	fluoroquinolone;nitroimidazole;tetracycline
card	HN_G249	HN_G249_01123	1	1332	+	hp1181	1-1332/1332	===============	0/0	100	93.54	card	AE000511.1:1249487-1250819	hp1181 is a translocase that is part of the MFS efflux pump family. It is found in H. pylori and has role in the active efflux of antibiotics.	fluoroquinolone;nitroimidazole;tetracycline
card	HN_G250	HN_G250_01291	1	1332	+	hp1181	1-1332/1332	===============	0/0	100	94.82	card	AE000511.1:1249487-1250819	hp1181 is a translocase that is part of the MFS efflux pump family. It is found in H. pylori and has role in the active efflux of antibiotics.	fluoroquinolone;nitroimidazole;tetracycline
card	HN_G251	HN_G251_01363	1	1332	+	hp1181	1-1332/1332	===============	0/0	100	94.52	card	AE000511.1:1249487-1250819	hp1181 is a translocase that is part of the MFS efflux pump family. It is found in H. pylori and has role in the active efflux of antibiotics.	fluoroquinolone;nitroimidazole;tetracycline
card	HN_G255	HN_G255_01230	1	1332	+	hp1181	1-1332/1332	===============	0/0	100	95.27	card	AE000511.1:1249487-1250819	hp1181 is a translocase that is part of the MFS efflux pump family. It is found in H. pylori and has role in the active efflux of antibiotics.	fluoroquinolone;nitroimidazole;tetracycline
card	HN_G257	HN_G257_01298	1	1332	+	hp1181	1-1332/1332	===============	0/0	100	93.54	card	AE000511.1:1249487-1250819	hp1181 is a translocase that is part of the MFS efflux pump family. It is found in H. pylori and has role in the active efflux of antibiotics.	fluoroquinolone;nitroimidazole;tetracycline
card	HN_G258	HN_G258_01475	1	1332	+	hp1181	1-1332/1332	===============	0/0	100	93.77	card	AE000511.1:1249487-1250819	hp1181 is a translocase that is part of the MFS efflux pump family. It is found in H. pylori and has role in the active efflux of antibiotics.	fluoroquinolone;nitroimidazole;tetracycline
card	HN_G260	HN_G260_01284	1	1332	+	hp1181	1-1332/1332	===============	0/0	100	96.1	card	AE000511.1:1249487-1250819	hp1181 is a translocase that is part of the MFS efflux pump family. It is found in H. pylori and has role in the active efflux of antibiotics.	fluoroquinolone;nitroimidazole;tetracycline
card	HN_G262	HN_G262_01002	1	1332	+	hp1181	1-1332/1332	===============	0/0	100	94.59	card	AE000511.1:1249487-1250819	hp1181 is a translocase that is part of the MFS efflux pump family. It is found in H. pylori and has role in the active efflux of antibiotics.	fluoroquinolone;nitroimidazole;tetracycline
card	HN_G265	HN_G265_01352	1	1332	+	hp1181	1-1332/1332	===============	0/0	100	94.29	card	AE000511.1:1249487-1250819	hp1181 is a translocase that is part of the MFS efflux pump family. It is found in H. pylori and has role in the active efflux of antibiotics.	fluoroquinolone;nitroimidazole;tetracycline
card	HN_G266	HN_G266_01297	1	1332	+	hp1181	1-1332/1332	===============	0/0	100	96.1	card	AE000511.1:1249487-1250819	hp1181 is a translocase that is part of the MFS efflux pump family. It is found in H. pylori and has role in the active efflux of antibiotics.	fluoroquinolone;nitroimidazole;tetracycline
card	HN_G267	HN_G267_01256	1	1332	+	hp1181	1-1332/1332	===============	0/0	100	94.59	card	AE000511.1:1249487-1250819	hp1181 is a translocase that is part of the MFS efflux pump family. It is found in H. pylori and has role in the active efflux of antibiotics.	fluoroquinolone;nitroimidazole;tetracycline
card	HN_G274	HN_G274_01356	1	1332	+	hp1181	1-1332/1332	===============	0/0	100	93.54	card	AE000511.1:1249487-1250819	hp1181 is a translocase that is part of the MFS efflux pump family. It is found in H. pylori and has role in the active efflux of antibiotics.	fluoroquinolone;nitroimidazole;tetracycline
card	HN_G277	HN_G277_01314	1	1332	+	hp1181	1-1332/1332	===============	0/0	100	95.72	card	AE000511.1:1249487-1250819	hp1181 is a translocase that is part of the MFS efflux pump family. It is found in H. pylori and has role in the active efflux of antibiotics.	fluoroquinolone;nitroimidazole;tetracycline
card	HN_G278	HN_G278_01370	1	1332	+	hp1181	1-1332/1332	===============	0/0	100	95.72	card	AE000511.1:1249487-1250819	hp1181 is a translocase that is part of the MFS efflux pump family. It is found in H. pylori and has role in the active efflux of antibiotics.	fluoroquinolone;nitroimidazole;tetracycline
card	HN_G280	HN_G280_01291	1	1332	+	hp1181	1-1332/1332	===============	0/0	100	94.59	card	AE000511.1:1249487-1250819	hp1181 is a translocase that is part of the MFS efflux pump family. It is found in H. pylori and has role in the active efflux of antibiotics.	fluoroquinolone;nitroimidazole;tetracycline
card	HN_G285	HN_G285_01184	1	1332	+	hp1181	1-1332/1332	===============	0/0	100	93.99	card	AE000511.1:1249487-1250819	hp1181 is a translocase that is part of the MFS efflux pump family. It is found in H. pylori and has role in the active efflux of antibiotics.	fluoroquinolone;nitroimidazole;tetracycline
card	HN_G288	HN_G288_00680	1	1332	+	hp1181	1-1332/1332	===============	0/0	100	95.72	card	AE000511.1:1249487-1250819	hp1181 is a translocase that is part of the MFS efflux pump family. It is found in H. pylori and has role in the active efflux of antibiotics.	fluoroquinolone;nitroimidazole;tetracycline
card	HN_G300	HN_G300_01493	1	1332	+	hp1181	1-1332/1332	===============	0/0	100	94.07	card	AE000511.1:1249487-1250819	hp1181 is a translocase that is part of the MFS efflux pump family. It is found in H. pylori and has role in the active efflux of antibiotics.	fluoroquinolone;nitroimidazole;tetracycline
card	HN_G307	HN_G307_01044	1	1332	+	hp1181	1-1332/1332	===============	0/0	100	93.84	card	AE000511.1:1249487-1250819	hp1181 is a translocase that is part of the MFS efflux pump family. It is found in H. pylori and has role in the active efflux of antibiotics.	fluoroquinolone;nitroimidazole;tetracycline
card	HN_G310	HN_G310_01203	1	1332	+	hp1181	1-1332/1332	===============	0/0	100	96.17	card	AE000511.1:1249487-1250819	hp1181 is a translocase that is part of the MFS efflux pump family. It is found in H. pylori and has role in the active efflux of antibiotics.	fluoroquinolone;nitroimidazole;tetracycline
card	HN_G315	HN_G315_01366	1	1332	+	hp1181	1-1332/1332	===============	0/0	100	94.59	card	AE000511.1:1249487-1250819	hp1181 is a translocase that is part of the MFS efflux pump family. It is found in H. pylori and has role in the active efflux of antibiotics.	fluoroquinolone;nitroimidazole;tetracycline
card	HN_G328	HN_G328_00826	1	1332	+	hp1181	1-1332/1332	===============	0/0	100	93.84	card	AE000511.1:1249487-1250819	hp1181 is a translocase that is part of the MFS efflux pump family. It is found in H. pylori and has role in the active efflux of antibiotics.	fluoroquinolone;nitroimidazole;tetracycline
card	HN_G329	HN_G329_01122	1	1332	+	hp1181	1-1332/1332	===============	0/0	100	94.52	card	AE000511.1:1249487-1250819	hp1181 is a translocase that is part of the MFS efflux pump family. It is found in H. pylori and has role in the active efflux of antibiotics.	fluoroquinolone;nitroimidazole;tetracycline
card	HN_G331	HN_G331_01309	1	1332	+	hp1181	1-1332/1332	===============	0/0	100	95.05	card	AE000511.1:1249487-1250819	hp1181 is a translocase that is part of the MFS efflux pump family. It is found in H. pylori and has role in the active efflux of antibiotics.	fluoroquinolone;nitroimidazole;tetracycline
card	HN_G339	HN_G339_01158	1	1332	+	hp1181	1-1332/1332	===============	0/0	100	96.17	card	AE000511.1:1249487-1250819	hp1181 is a translocase that is part of the MFS efflux pump family. It is found in H. pylori and has role in the active efflux of antibiotics.	fluoroquinolone;nitroimidazole;tetracycline
card	HN_G341	HN_G341_01510	1	1332	+	hp1181	1-1332/1332	===============	0/0	100	95.72	card	AE000511.1:1249487-1250819	hp1181 is a translocase that is part of the MFS efflux pump family. It is found in H. pylori and has role in the active efflux of antibiotics.	fluoroquinolone;nitroimidazole;tetracycline
card	HN_G346	HN_G346_01205	1	1332	+	hp1181	1-1332/1332	===============	0/0	100	94.22	card	AE000511.1:1249487-1250819	hp1181 is a translocase that is part of the MFS efflux pump family. It is found in H. pylori and has role in the active efflux of antibiotics.	fluoroquinolone;nitroimidazole;tetracycline
card	HP00152_WA	HP00152_WA_01104	1	1332	+	hp1181	1-1332/1332	===============	0/0	100	96.32	card	AE000511.1:1249487-1250819	hp1181 is a translocase that is part of the MFS efflux pump family. It is found in H. pylori and has role in the active efflux of antibiotics.	fluoroquinolone;nitroimidazole;tetracycline
card	HP00192_WA	HP00192_WA_00302	1	1331	+	hp1181	1-1331/1332	===============	0/0	99.92	96.84	card	AE000511.1:1249487-1250819	hp1181 is a translocase that is part of the MFS efflux pump family. It is found in H. pylori and has role in the active efflux of antibiotics.	fluoroquinolone;nitroimidazole;tetracycline
card	HP00248_WA	HP00248_WA_00628	1	1332	+	hp1181	1-1332/1332	===============	0/0	100	96.25	card	AE000511.1:1249487-1250819	hp1181 is a translocase that is part of the MFS efflux pump family. It is found in H. pylori and has role in the active efflux of antibiotics.	fluoroquinolone;nitroimidazole;tetracycline
card	HP00260_WA	HP00260_WA_00572	1	1332	+	hp1181	1-1332/1332	===============	0/0	100	96.47	card	AE000511.1:1249487-1250819	hp1181 is a translocase that is part of the MFS efflux pump family. It is found in H. pylori and has role in the active efflux of antibiotics.	fluoroquinolone;nitroimidazole;tetracycline
card	HP01102_WA	HP01102_WA_00466	1	1332	+	hp1181	1-1332/1332	===============	0/0	100	96.92	card	AE000511.1:1249487-1250819	hp1181 is a translocase that is part of the MFS efflux pump family. It is found in H. pylori and has role in the active efflux of antibiotics.	fluoroquinolone;nitroimidazole;tetracycline
card	HP01140_WA	HP01140_WA_00347	1	1332	+	hp1181	1-1332/1332	===============	0/0	100	96.85	card	AE000511.1:1249487-1250819	hp1181 is a translocase that is part of the MFS efflux pump family. It is found in H. pylori and has role in the active efflux of antibiotics.	fluoroquinolone;nitroimidazole;tetracycline
card	HP01193_WA	HP01193_WA_01210	1	1332	+	hp1181	1-1332/1332	===============	0/0	100	96.4	card	AE000511.1:1249487-1250819	hp1181 is a translocase that is part of the MFS efflux pump family. It is found in H. pylori and has role in the active efflux of antibiotics.	fluoroquinolone;nitroimidazole;tetracycline
card	HP01234_WA	HP01234_WA_00373	1	1332	+	hp1181	1-1332/1332	===============	0/0	100	95.72	card	AE000511.1:1249487-1250819	hp1181 is a translocase that is part of the MFS efflux pump family. It is found in H. pylori and has role in the active efflux of antibiotics.	fluoroquinolone;nitroimidazole;tetracycline
card	HP01306_WA	HP01306_WA_01033	1	1332	+	hp1181	1-1332/1332	===============	0/0	100	94.22	card	AE000511.1:1249487-1250819	hp1181 is a translocase that is part of the MFS efflux pump family. It is found in H. pylori and has role in the active efflux of antibiotics.	fluoroquinolone;nitroimidazole;tetracycline
card	HP01316_WA	HP01316_WA_00229	1	1332	+	hp1181	1-1332/1332	===============	0/0	100	94.29	card	AE000511.1:1249487-1250819	hp1181 is a translocase that is part of the MFS efflux pump family. It is found in H. pylori and has role in the active efflux of antibiotics.	fluoroquinolone;nitroimidazole;tetracycline
card	HP01324_WA	HP01324_WA_00205	1	1332	+	hp1181	1-1332/1332	===============	0/0	100	94.29	card	AE000511.1:1249487-1250819	hp1181 is a translocase that is part of the MFS efflux pump family. It is found in H. pylori and has role in the active efflux of antibiotics.	fluoroquinolone;nitroimidazole;tetracycline
card	HP01330_WA	HP01330_WA_01571	1	1332	+	hp1181	1-1332/1332	===============	0/0	100	96.55	card	AE000511.1:1249487-1250819	hp1181 is a translocase that is part of the MFS efflux pump family. It is found in H. pylori and has role in the active efflux of antibiotics.	fluoroquinolone;nitroimidazole;tetracycline
card	HP02140_WA	HP02140_WA_00295	1	1332	+	hp1181	1-1332/1332	===============	0/0	100	95.12	card	AE000511.1:1249487-1250819	hp1181 is a translocase that is part of the MFS efflux pump family. It is found in H. pylori and has role in the active efflux of antibiotics.	fluoroquinolone;nitroimidazole;tetracycline
card	HP03054_WA	HP03054_WA_01554	1	1332	+	hp1181	1-1332/1332	===============	0/0	100	96.1	card	AE000511.1:1249487-1250819	hp1181 is a translocase that is part of the MFS efflux pump family. It is found in H. pylori and has role in the active efflux of antibiotics.	fluoroquinolone;nitroimidazole;tetracycline
card	HP03127_WA	HP03127_WA_00354	1	1332	+	hp1181	1-1332/1332	===============	0/0	100	93.92	card	AE000511.1:1249487-1250819	hp1181 is a translocase that is part of the MFS efflux pump family. It is found in H. pylori and has role in the active efflux of antibiotics.	fluoroquinolone;nitroimidazole;tetracycline
card	HP03218_WA	HP03218_WA_00399	1	1332	+	hp1181	1-1332/1332	===============	0/0	100	97.22	card	AE000511.1:1249487-1250819	hp1181 is a translocase that is part of the MFS efflux pump family. It is found in H. pylori and has role in the active efflux of antibiotics.	fluoroquinolone;nitroimidazole;tetracycline
card	HP04041_WA	HP04041_WA_01374	1	1332	+	hp1181	1-1332/1332	===============	0/0	100	95.42	card	AE000511.1:1249487-1250819	hp1181 is a translocase that is part of the MFS efflux pump family. It is found in H. pylori and has role in the active efflux of antibiotics.	fluoroquinolone;nitroimidazole;tetracycline
card	HP04042_WA	HP04042_WA_00524	1	1332	+	hp1181	1-1332/1332	===============	0/0	100	96.1	card	AE000511.1:1249487-1250819	hp1181 is a translocase that is part of the MFS efflux pump family. It is found in H. pylori and has role in the active efflux of antibiotics.	fluoroquinolone;nitroimidazole;tetracycline
card	HP04057_WA	HP04057_WA_01389	1	1332	+	hp1181	1-1332/1332	===============	0/0	100	96.62	card	AE000511.1:1249487-1250819	hp1181 is a translocase that is part of the MFS efflux pump family. It is found in H. pylori and has role in the active efflux of antibiotics.	fluoroquinolone;nitroimidazole;tetracycline
card	HP04086_WA	HP04086_WA_01091	1	1332	+	hp1181	1-1332/1332	===============	0/0	100	95.95	card	AE000511.1:1249487-1250819	hp1181 is a translocase that is part of the MFS efflux pump family. It is found in H. pylori and has role in the active efflux of antibiotics.	fluoroquinolone;nitroimidazole;tetracycline
card	HP04087_WA	HP04087_WA_00447	1	1332	+	hp1181	1-1332/1332	===============	0/0	100	96.32	card	AE000511.1:1249487-1250819	hp1181 is a translocase that is part of the MFS efflux pump family. It is found in H. pylori and has role in the active efflux of antibiotics.	fluoroquinolone;nitroimidazole;tetracycline
card	HP05044_WA	HP05044_WA_00770	1	1332	+	hp1181	1-1332/1332	===============	0/0	100	95.5	card	AE000511.1:1249487-1250819	hp1181 is a translocase that is part of the MFS efflux pump family. It is found in H. pylori and has role in the active efflux of antibiotics.	fluoroquinolone;nitroimidazole;tetracycline
card	HP06038_WA	HP06038_WA_01373	1	1332	+	hp1181	1-1332/1332	===============	0/0	100	96.7	card	AE000511.1:1249487-1250819	hp1181 is a translocase that is part of the MFS efflux pump family. It is found in H. pylori and has role in the active efflux of antibiotics.	fluoroquinolone;nitroimidazole;tetracycline
card	HP06045_WA	HP06045_WA_01058	1	1332	+	hp1181	1-1332/1332	===============	0/0	100	96.62	card	AE000511.1:1249487-1250819	hp1181 is a translocase that is part of the MFS efflux pump family. It is found in H. pylori and has role in the active efflux of antibiotics.	fluoroquinolone;nitroimidazole;tetracycline
card	HP06058_WA	HP06058_WA_00442	1	1332	+	hp1181	1-1332/1332	===============	0/0	100	95.27	card	AE000511.1:1249487-1250819	hp1181 is a translocase that is part of the MFS efflux pump family. It is found in H. pylori and has role in the active efflux of antibiotics.	fluoroquinolone;nitroimidazole;tetracycline
card	HP06059_WA	HP06059_WA_00801	1	1332	+	hp1181	1-1332/1332	===============	0/0	100	96.55	card	AE000511.1:1249487-1250819	hp1181 is a translocase that is part of the MFS efflux pump family. It is found in H. pylori and has role in the active efflux of antibiotics.	fluoroquinolone;nitroimidazole;tetracycline
card	HP07019_WA	HP07019_WA_00861	1	1332	+	hp1181	1-1332/1332	===============	0/0	100	96.7	card	AE000511.1:1249487-1250819	hp1181 is a translocase that is part of the MFS efflux pump family. It is found in H. pylori and has role in the active efflux of antibiotics.	fluoroquinolone;nitroimidazole;tetracycline
card	HP07036_WA	HP07036_WA_01022	1	1332	+	hp1181	1-1332/1332	===============	0/0	100	96.02	card	AE000511.1:1249487-1250819	hp1181 is a translocase that is part of the MFS efflux pump family. It is found in H. pylori and has role in the active efflux of antibiotics.	fluoroquinolone;nitroimidazole;tetracycline
card	HP08031_WA	HP08031_WA_00306	1	1332	+	hp1181	1-1332/1332	===============	0/0	100	95.34	card	AE000511.1:1249487-1250819	hp1181 is a translocase that is part of the MFS efflux pump family. It is found in H. pylori and has role in the active efflux of antibiotics.	fluoroquinolone;nitroimidazole;tetracycline
card	HP08058_WA	HP08058_WA_00857	1	1332	+	hp1181	1-1332/1332	===============	0/0	100	95.95	card	AE000511.1:1249487-1250819	hp1181 is a translocase that is part of the MFS efflux pump family. It is found in H. pylori and has role in the active efflux of antibiotics.	fluoroquinolone;nitroimidazole;tetracycline
card	HP08061_WA	HP08061_WA_00811	1	1332	+	hp1181	1-1332/1332	===============	0/0	100	95.5	card	AE000511.1:1249487-1250819	hp1181 is a translocase that is part of the MFS efflux pump family. It is found in H. pylori and has role in the active efflux of antibiotics.	fluoroquinolone;nitroimidazole;tetracycline
card	HP08072_WA	HP08072_WA_01011	1	1332	+	hp1181	1-1332/1332	===============	0/0	100	96.1	card	AE000511.1:1249487-1250819	hp1181 is a translocase that is part of the MFS efflux pump family. It is found in H. pylori and has role in the active efflux of antibiotics.	fluoroquinolone;nitroimidazole;tetracycline
card	HP08073_WA	HP08073_WA_01161	1	1332	+	hp1181	1-1332/1332	===============	0/0	100	95.34	card	AE000511.1:1249487-1250819	hp1181 is a translocase that is part of the MFS efflux pump family. It is found in H. pylori and has role in the active efflux of antibiotics.	fluoroquinolone;nitroimidazole;tetracycline
card	HP08074_WA	HP08074_WA_00231	1	1332	+	hp1181	1-1332/1332	===============	0/0	100	96.55	card	AE000511.1:1249487-1250819	hp1181 is a translocase that is part of the MFS efflux pump family. It is found in H. pylori and has role in the active efflux of antibiotics.	fluoroquinolone;nitroimidazole;tetracycline
card	HP09046_WA	HP09046_WA_00376	1	1332	+	hp1181	1-1332/1332	===============	0/0	100	93.84	card	AE000511.1:1249487-1250819	hp1181 is a translocase that is part of the MFS efflux pump family. It is found in H. pylori and has role in the active efflux of antibiotics.	fluoroquinolone;nitroimidazole;tetracycline
card	HP11004_WA	HP11004_WA_01495	1	1332	+	hp1181	1-1332/1332	===============	0/0	100	95.34	card	AE000511.1:1249487-1250819	hp1181 is a translocase that is part of the MFS efflux pump family. It is found in H. pylori and has role in the active efflux of antibiotics.	fluoroquinolone;nitroimidazole;tetracycline
card	HP11005_WA	HP11005_WA_00831	1	1332	+	hp1181	1-1332/1332	===============	0/0	100	96.32	card	AE000511.1:1249487-1250819	hp1181 is a translocase that is part of the MFS efflux pump family. It is found in H. pylori and has role in the active efflux of antibiotics.	fluoroquinolone;nitroimidazole;tetracycline
card	HP11011_WA	HP11011_WA_01362	1	1332	+	hp1181	1-1332/1332	===============	0/0	100	97.45	card	AE000511.1:1249487-1250819	hp1181 is a translocase that is part of the MFS efflux pump family. It is found in H. pylori and has role in the active efflux of antibiotics.	fluoroquinolone;nitroimidazole;tetracycline
card	HP11013_WA	HP11013_WA_01220	1	1332	+	hp1181	1-1332/1332	===============	0/0	100	96.25	card	AE000511.1:1249487-1250819	hp1181 is a translocase that is part of the MFS efflux pump family. It is found in H. pylori and has role in the active efflux of antibiotics.	fluoroquinolone;nitroimidazole;tetracycline
card	HP11020_WA	HP11020_WA_00748	1	1332	+	hp1181	1-1332/1332	===============	0/0	100	95.34	card	AE000511.1:1249487-1250819	hp1181 is a translocase that is part of the MFS efflux pump family. It is found in H. pylori and has role in the active efflux of antibiotics.	fluoroquinolone;nitroimidazole;tetracycline
card	HP11032_WA	HP11032_WA_00325	1	1332	+	hp1181	1-1332/1332	===============	0/0	100	95.42	card	AE000511.1:1249487-1250819	hp1181 is a translocase that is part of the MFS efflux pump family. It is found in H. pylori and has role in the active efflux of antibiotics.	fluoroquinolone;nitroimidazole;tetracycline
card	HP11037_WA	HP11037_WA_00425	1	1332	+	hp1181	1-1332/1332	===============	0/0	100	96.47	card	AE000511.1:1249487-1250819	hp1181 is a translocase that is part of the MFS efflux pump family. It is found in H. pylori and has role in the active efflux of antibiotics.	fluoroquinolone;nitroimidazole;tetracycline
card	HP11042_WA	HP11042_WA_00861	1	1332	+	hp1181	1-1332/1332	===============	0/0	100	96.25	card	AE000511.1:1249487-1250819	hp1181 is a translocase that is part of the MFS efflux pump family. It is found in H. pylori and has role in the active efflux of antibiotics.	fluoroquinolone;nitroimidazole;tetracycline
card	HP11043_WA	HP11043_WA_00162	1	1332	+	hp1181	1-1332/1332	===============	0/0	100	93.69	card	AE000511.1:1249487-1250819	hp1181 is a translocase that is part of the MFS efflux pump family. It is found in H. pylori and has role in the active efflux of antibiotics.	fluoroquinolone;nitroimidazole;tetracycline
card	HP11049_WA	HP11049_WA_01227	1	1332	+	hp1181	1-1332/1332	===============	0/0	100	94.89	card	AE000511.1:1249487-1250819	hp1181 is a translocase that is part of the MFS efflux pump family. It is found in H. pylori and has role in the active efflux of antibiotics.	fluoroquinolone;nitroimidazole;tetracycline
card	HP11054_WA	HP11054_WA_01046	1	1332	+	hp1181	1-1332/1332	===============	0/0	100	95.95	card	AE000511.1:1249487-1250819	hp1181 is a translocase that is part of the MFS efflux pump family. It is found in H. pylori and has role in the active efflux of antibiotics.	fluoroquinolone;nitroimidazole;tetracycline
card	HP11055_WA	HP11055_WA_00751	1	1332	+	hp1181	1-1332/1332	===============	0/0	100	94.97	card	AE000511.1:1249487-1250819	hp1181 is a translocase that is part of the MFS efflux pump family. It is found in H. pylori and has role in the active efflux of antibiotics.	fluoroquinolone;nitroimidazole;tetracycline
card	HP11059_WA	HP11059_WA_00373	1	1332	+	hp1181	1-1332/1332	===============	0/0	100	94.52	card	AE000511.1:1249487-1250819	hp1181 is a translocase that is part of the MFS efflux pump family. It is found in H. pylori and has role in the active efflux of antibiotics.	fluoroquinolone;nitroimidazole;tetracycline
card	HP12002_WA	HP12002_WA_01065	1	1332	+	hp1181	1-1332/1332	===============	0/0	100	94.29	card	AE000511.1:1249487-1250819	hp1181 is a translocase that is part of the MFS efflux pump family. It is found in H. pylori and has role in the active efflux of antibiotics.	fluoroquinolone;nitroimidazole;tetracycline
card	HP12014_WA	HP12014_WA_00332	1	1332	+	hp1181	1-1332/1332	===============	0/0	100	96.7	card	AE000511.1:1249487-1250819	hp1181 is a translocase that is part of the MFS efflux pump family. It is found in H. pylori and has role in the active efflux of antibiotics.	fluoroquinolone;nitroimidazole;tetracycline
card	HP12019_WA	HP12019_WA_00210	1	1332	+	hp1181	1-1332/1332	===============	0/0	100	96.17	card	AE000511.1:1249487-1250819	hp1181 is a translocase that is part of the MFS efflux pump family. It is found in H. pylori and has role in the active efflux of antibiotics.	fluoroquinolone;nitroimidazole;tetracycline
card	HP12020_WA	HP12020_WA_01139	1	1332	+	hp1181	1-1332/1332	===============	0/0	100	96.17	card	AE000511.1:1249487-1250819	hp1181 is a translocase that is part of the MFS efflux pump family. It is found in H. pylori and has role in the active efflux of antibiotics.	fluoroquinolone;nitroimidazole;tetracycline
card	HP12036_WA	HP12036_WA_01152	1	1332	+	hp1181	1-1332/1332	===============	0/0	100	96.32	card	AE000511.1:1249487-1250819	hp1181 is a translocase that is part of the MFS efflux pump family. It is found in H. pylori and has role in the active efflux of antibiotics.	fluoroquinolone;nitroimidazole;tetracycline
card	HP12038_WA	HP12038_WA_00487	1	1332	+	hp1181	1-1332/1332	===============	0/0	100	95.65	card	AE000511.1:1249487-1250819	hp1181 is a translocase that is part of the MFS efflux pump family. It is found in H. pylori and has role in the active efflux of antibiotics.	fluoroquinolone;nitroimidazole;tetracycline
card	HP12053_WA	HP12053_WA_00583	1	1332	+	hp1181	1-1332/1332	===============	0/0	100	96.17	card	AE000511.1:1249487-1250819	hp1181 is a translocase that is part of the MFS efflux pump family. It is found in H. pylori and has role in the active efflux of antibiotics.	fluoroquinolone;nitroimidazole;tetracycline
card	HP12054_WA	HP12054_WA_00442	1	1332	+	hp1181	1-1332/1332	===============	0/0	100	96.02	card	AE000511.1:1249487-1250819	hp1181 is a translocase that is part of the MFS efflux pump family. It is found in H. pylori and has role in the active efflux of antibiotics.	fluoroquinolone;nitroimidazole;tetracycline
card	HP12059_WA	HP12059_WA_01489	1	1332	+	hp1181	1-1332/1332	===============	0/0	100	94.07	card	AE000511.1:1249487-1250819	hp1181 is a translocase that is part of the MFS efflux pump family. It is found in H. pylori and has role in the active efflux of antibiotics.	fluoroquinolone;nitroimidazole;tetracycline
card	HP12060_WA	HP12060_WA_00535	1	1331	+	hp1181	1-1331/1332	===============	0/0	99.92	96.17	card	AE000511.1:1249487-1250819	hp1181 is a translocase that is part of the MFS efflux pump family. It is found in H. pylori and has role in the active efflux of antibiotics.	fluoroquinolone;nitroimidazole;tetracycline
card	HP12064_WA	HP12064_WA_00316	1	1332	+	hp1181	1-1332/1332	===============	0/0	100	95.12	card	AE000511.1:1249487-1250819	hp1181 is a translocase that is part of the MFS efflux pump family. It is found in H. pylori and has role in the active efflux of antibiotics.	fluoroquinolone;nitroimidazole;tetracycline
card	HP12068_WA	HP12068_WA_01238	1	1332	+	hp1181	1-1332/1332	===============	0/0	100	96.77	card	AE000511.1:1249487-1250819	hp1181 is a translocase that is part of the MFS efflux pump family. It is found in H. pylori and has role in the active efflux of antibiotics.	fluoroquinolone;nitroimidazole;tetracycline
card	HP12069_WA	HP12069_WA_01017	1	1332	+	hp1181	1-1332/1332	===============	0/0	100	95.42	card	AE000511.1:1249487-1250819	hp1181 is a translocase that is part of the MFS efflux pump family. It is found in H. pylori and has role in the active efflux of antibiotics.	fluoroquinolone;nitroimidazole;tetracycline
card	HP12070_WA	HP12070_WA_00694	1	1332	+	hp1181	1-1332/1332	===============	0/0	100	93.84	card	AE000511.1:1249487-1250819	hp1181 is a translocase that is part of the MFS efflux pump family. It is found in H. pylori and has role in the active efflux of antibiotics.	fluoroquinolone;nitroimidazole;tetracycline
card	HP12073_WA	HP12073_WA_01224	1	1332	+	hp1181	1-1332/1332	===============	0/0	100	97.52	card	AE000511.1:1249487-1250819	hp1181 is a translocase that is part of the MFS efflux pump family. It is found in H. pylori and has role in the active efflux of antibiotics.	fluoroquinolone;nitroimidazole;tetracycline
card	HP12077_WA	HP12077_WA_00474	1	1332	+	hp1181	1-1332/1332	===============	0/0	100	96.1	card	AE000511.1:1249487-1250819	hp1181 is a translocase that is part of the MFS efflux pump family. It is found in H. pylori and has role in the active efflux of antibiotics.	fluoroquinolone;nitroimidazole;tetracycline
card	HP12078_WA	HP12078_WA_01192	1	1332	+	hp1181	1-1332/1332	===============	0/0	100	96.02	card	AE000511.1:1249487-1250819	hp1181 is a translocase that is part of the MFS efflux pump family. It is found in H. pylori and has role in the active efflux of antibiotics.	fluoroquinolone;nitroimidazole;tetracycline
card	HP13005_WA	HP13005_WA_00945	1	1332	+	hp1181	1-1332/1332	===============	0/0	100	96.25	card	AE000511.1:1249487-1250819	hp1181 is a translocase that is part of the MFS efflux pump family. It is found in H. pylori and has role in the active efflux of antibiotics.	fluoroquinolone;nitroimidazole;tetracycline
card	HP13007_WA	HP13007_WA_01100	1	1332	+	hp1181	1-1332/1332	===============	0/0	100	96.32	card	AE000511.1:1249487-1250819	hp1181 is a translocase that is part of the MFS efflux pump family. It is found in H. pylori and has role in the active efflux of antibiotics.	fluoroquinolone;nitroimidazole;tetracycline
card	HP13009_WA	HP13009_WA_00984	1	1332	+	hp1181	1-1332/1332	===============	0/0	100	93.47	card	AE000511.1:1249487-1250819	hp1181 is a translocase that is part of the MFS efflux pump family. It is found in H. pylori and has role in the active efflux of antibiotics.	fluoroquinolone;nitroimidazole;tetracycline
card	HP13011_WA	HP13011_WA_01495	1	1332	+	hp1181	1-1332/1332	===============	0/0	100	96.17	card	AE000511.1:1249487-1250819	hp1181 is a translocase that is part of the MFS efflux pump family. It is found in H. pylori and has role in the active efflux of antibiotics.	fluoroquinolone;nitroimidazole;tetracycline
card	HP13012_WA	HP13012_WA_01424	1	1332	+	hp1181	1-1332/1332	===============	0/0	100	96.55	card	AE000511.1:1249487-1250819	hp1181 is a translocase that is part of the MFS efflux pump family. It is found in H. pylori and has role in the active efflux of antibiotics.	fluoroquinolone;nitroimidazole;tetracycline
card	HP13013_WA	HP13013_WA_00464	1	1332	+	hp1181	1-1332/1332	===============	0/0	100	96.1	card	AE000511.1:1249487-1250819	hp1181 is a translocase that is part of the MFS efflux pump family. It is found in H. pylori and has role in the active efflux of antibiotics.	fluoroquinolone;nitroimidazole;tetracycline
card	HP13021_WA	HP13021_WA_00284	1	1332	+	hp1181	1-1332/1332	===============	0/0	100	94.97	card	AE000511.1:1249487-1250819	hp1181 is a translocase that is part of the MFS efflux pump family. It is found in H. pylori and has role in the active efflux of antibiotics.	fluoroquinolone;nitroimidazole;tetracycline
card	HP13022_WA	HP13022_WA_00618	1	1332	+	hp1181	1-1332/1332	===============	0/0	100	95.57	card	AE000511.1:1249487-1250819	hp1181 is a translocase that is part of the MFS efflux pump family. It is found in H. pylori and has role in the active efflux of antibiotics.	fluoroquinolone;nitroimidazole;tetracycline
card	HP13024_WA	HP13024_WA_00701	1	1332	+	hp1181	1-1332/1332	===============	0/0	100	95.05	card	AE000511.1:1249487-1250819	hp1181 is a translocase that is part of the MFS efflux pump family. It is found in H. pylori and has role in the active efflux of antibiotics.	fluoroquinolone;nitroimidazole;tetracycline
card	HP13025_WA	HP13025_WA_01499	1	1332	+	hp1181	1-1332/1332	===============	0/0	100	96.7	card	AE000511.1:1249487-1250819	hp1181 is a translocase that is part of the MFS efflux pump family. It is found in H. pylori and has role in the active efflux of antibiotics.	fluoroquinolone;nitroimidazole;tetracycline
card	HP13026_WA	HP13026_WA_01512	1	1332	+	hp1181	1-1332/1332	===============	0/0	100	93.24	card	AE000511.1:1249487-1250819	hp1181 is a translocase that is part of the MFS efflux pump family. It is found in H. pylori and has role in the active efflux of antibiotics.	fluoroquinolone;nitroimidazole;tetracycline
card	HP13027_WA	HP13027_WA_00409	1	1332	+	hp1181	1-1332/1332	===============	0/0	100	94.97	card	AE000511.1:1249487-1250819	hp1181 is a translocase that is part of the MFS efflux pump family. It is found in H. pylori and has role in the active efflux of antibiotics.	fluoroquinolone;nitroimidazole;tetracycline
card	HP13028_WA	HP13028_WA_01066	1	1332	+	hp1181	1-1332/1332	===============	0/0	100	95.27	card	AE000511.1:1249487-1250819	hp1181 is a translocase that is part of the MFS efflux pump family. It is found in H. pylori and has role in the active efflux of antibiotics.	fluoroquinolone;nitroimidazole;tetracycline
card	HP13029_WA	HP13029_WA_00489	1	1332	+	hp1181	1-1332/1332	===============	0/0	100	92.72	card	AE000511.1:1249487-1250819	hp1181 is a translocase that is part of the MFS efflux pump family. It is found in H. pylori and has role in the active efflux of antibiotics.	fluoroquinolone;nitroimidazole;tetracycline
card	HP13031_WA	HP13031_WA_00867	1	1332	+	hp1181	1-1332/1332	===============	0/0	100	95.12	card	AE000511.1:1249487-1250819	hp1181 is a translocase that is part of the MFS efflux pump family. It is found in H. pylori and has role in the active efflux of antibiotics.	fluoroquinolone;nitroimidazole;tetracycline
card	HP13033_WA	HP13033_WA_00585	1	1332	+	hp1181	1-1332/1332	===============	0/0	100	95.27	card	AE000511.1:1249487-1250819	hp1181 is a translocase that is part of the MFS efflux pump family. It is found in H. pylori and has role in the active efflux of antibiotics.	fluoroquinolone;nitroimidazole;tetracycline
card	HP13050_WA	HP13050_WA_01140	1	1332	+	hp1181	1-1332/1332	===============	0/0	100	94.97	card	AE000511.1:1249487-1250819	hp1181 is a translocase that is part of the MFS efflux pump family. It is found in H. pylori and has role in the active efflux of antibiotics.	fluoroquinolone;nitroimidazole;tetracycline
card	HP13054_WA	HP13054_WA_01318	1	1331	+	hp1181	1-1331/1332	===============	0/0	99.92	95.64	card	AE000511.1:1249487-1250819	hp1181 is a translocase that is part of the MFS efflux pump family. It is found in H. pylori and has role in the active efflux of antibiotics.	fluoroquinolone;nitroimidazole;tetracycline
card	HP13056_WA	HP13056_WA_01230	1	1332	+	hp1181	1-1332/1332	===============	0/0	100	96.92	card	AE000511.1:1249487-1250819	hp1181 is a translocase that is part of the MFS efflux pump family. It is found in H. pylori and has role in the active efflux of antibiotics.	fluoroquinolone;nitroimidazole;tetracycline
card	HP13061_WA	HP13061_WA_01216	1	1332	+	hp1181	1-1332/1332	===============	0/0	100	94.14	card	AE000511.1:1249487-1250819	hp1181 is a translocase that is part of the MFS efflux pump family. It is found in H. pylori and has role in the active efflux of antibiotics.	fluoroquinolone;nitroimidazole;tetracycline
card	HP13063_WA	HP13063_WA_00583	1	1332	+	hp1181	1-1332/1332	===============	0/0	100	95.8	card	AE000511.1:1249487-1250819	hp1181 is a translocase that is part of the MFS efflux pump family. It is found in H. pylori and has role in the active efflux of antibiotics.	fluoroquinolone;nitroimidazole;tetracycline
card	HP13064_WA	HP13064_WA_00476	1	1332	+	hp1181	1-1332/1332	===============	0/0	100	96.4	card	AE000511.1:1249487-1250819	hp1181 is a translocase that is part of the MFS efflux pump family. It is found in H. pylori and has role in the active efflux of antibiotics.	fluoroquinolone;nitroimidazole;tetracycline
card	HP13068_WA	HP13068_WA_00394	1	1332	+	hp1181	1-1332/1332	===============	0/0	100	96.25	card	AE000511.1:1249487-1250819	hp1181 is a translocase that is part of the MFS efflux pump family. It is found in H. pylori and has role in the active efflux of antibiotics.	fluoroquinolone;nitroimidazole;tetracycline
card	HP13072_WA	HP13072_WA_01033	1	1332	+	hp1181	1-1332/1332	===============	0/0	100	95.5	card	AE000511.1:1249487-1250819	hp1181 is a translocase that is part of the MFS efflux pump family. It is found in H. pylori and has role in the active efflux of antibiotics.	fluoroquinolone;nitroimidazole;tetracycline
card	HP14012_WA	HP14012_WA_00447	1	1332	+	hp1181	1-1332/1332	===============	0/0	100	97.15	card	AE000511.1:1249487-1250819	hp1181 is a translocase that is part of the MFS efflux pump family. It is found in H. pylori and has role in the active efflux of antibiotics.	fluoroquinolone;nitroimidazole;tetracycline
card	HP14016_WA	HP14016_WA_01435	1	1332	+	hp1181	1-1332/1332	===============	0/0	100	95.27	card	AE000511.1:1249487-1250819	hp1181 is a translocase that is part of the MFS efflux pump family. It is found in H. pylori and has role in the active efflux of antibiotics.	fluoroquinolone;nitroimidazole;tetracycline
card	HP14021_WA	HP14021_WA_00689	1	1332	+	hp1181	1-1332/1332	===============	0/0	100	94.52	card	AE000511.1:1249487-1250819	hp1181 is a translocase that is part of the MFS efflux pump family. It is found in H. pylori and has role in the active efflux of antibiotics.	fluoroquinolone;nitroimidazole;tetracycline
card	HP14023_WA	HP14023_WA_00285	1	1332	+	hp1181	1-1332/1332	===============	0/0	100	95.87	card	AE000511.1:1249487-1250819	hp1181 is a translocase that is part of the MFS efflux pump family. It is found in H. pylori and has role in the active efflux of antibiotics.	fluoroquinolone;nitroimidazole;tetracycline
card	HP14031_WA	HP14031_WA_00446	1	1332	+	hp1181	1-1332/1332	===============	0/0	100	95.19	card	AE000511.1:1249487-1250819	hp1181 is a translocase that is part of the MFS efflux pump family. It is found in H. pylori and has role in the active efflux of antibiotics.	fluoroquinolone;nitroimidazole;tetracycline
card	HP14036_WA	HP14036_WA_00459	1	1332	+	hp1181	1-1332/1332	===============	0/0	100	96.47	card	AE000511.1:1249487-1250819	hp1181 is a translocase that is part of the MFS efflux pump family. It is found in H. pylori and has role in the active efflux of antibiotics.	fluoroquinolone;nitroimidazole;tetracycline
card	HP14039	HP14039_00748	1	1332	+	hp1181	1-1332/1332	===============	0/0	100	95.34	card	AE000511.1:1249487-1250819	hp1181 is a translocase that is part of the MFS efflux pump family. It is found in H. pylori and has role in the active efflux of antibiotics.	fluoroquinolone;nitroimidazole;tetracycline
card	HP14039_WA	HP14039_WA_01165	1	1332	+	hp1181	1-1332/1332	===============	0/0	100	94.22	card	AE000511.1:1249487-1250819	hp1181 is a translocase that is part of the MFS efflux pump family. It is found in H. pylori and has role in the active efflux of antibiotics.	fluoroquinolone;nitroimidazole;tetracycline
card	HP14048_WA	HP14048_WA_00901	1	1332	+	hp1181	1-1332/1332	===============	0/0	100	95.57	card	AE000511.1:1249487-1250819	hp1181 is a translocase that is part of the MFS efflux pump family. It is found in H. pylori and has role in the active efflux of antibiotics.	fluoroquinolone;nitroimidazole;tetracycline
card	HP14050_WA	HP14050_WA_00500	1	1332	+	hp1181	1-1332/1332	===============	0/0	100	95.42	card	AE000511.1:1249487-1250819	hp1181 is a translocase that is part of the MFS efflux pump family. It is found in H. pylori and has role in the active efflux of antibiotics.	fluoroquinolone;nitroimidazole;tetracycline
card	HP14051_WA	HP14051_WA_00394	1	1332	+	hp1181	1-1332/1332	===============	0/0	100	95.34	card	AE000511.1:1249487-1250819	hp1181 is a translocase that is part of the MFS efflux pump family. It is found in H. pylori and has role in the active efflux of antibiotics.	fluoroquinolone;nitroimidazole;tetracycline
card	HP14052_WA	HP14052_WA_00948	1	1332	+	hp1181	1-1332/1332	===============	0/0	100	93.39	card	AE000511.1:1249487-1250819	hp1181 is a translocase that is part of the MFS efflux pump family. It is found in H. pylori and has role in the active efflux of antibiotics.	fluoroquinolone;nitroimidazole;tetracycline
card	HP14054_WA	HP14054_WA_01299	1	1332	+	hp1181	1-1332/1332	===============	0/0	100	96.47	card	AE000511.1:1249487-1250819	hp1181 is a translocase that is part of the MFS efflux pump family. It is found in H. pylori and has role in the active efflux of antibiotics.	fluoroquinolone;nitroimidazole;tetracycline
card	HP14056_WA	HP14056_WA_01053	1	1332	+	hp1181	1-1332/1332	===============	0/0	100	94.59	card	AE000511.1:1249487-1250819	hp1181 is a translocase that is part of the MFS efflux pump family. It is found in H. pylori and has role in the active efflux of antibiotics.	fluoroquinolone;nitroimidazole;tetracycline
card	HP14065_WA	HP14065_WA_01153	1	1332	+	hp1181	1-1332/1332	===============	0/0	100	95.72	card	AE000511.1:1249487-1250819	hp1181 is a translocase that is part of the MFS efflux pump family. It is found in H. pylori and has role in the active efflux of antibiotics.	fluoroquinolone;nitroimidazole;tetracycline
card	HP14069_WA	HP14069_WA_00408	1	1332	+	hp1181	1-1332/1332	===============	0/0	100	96.62	card	AE000511.1:1249487-1250819	hp1181 is a translocase that is part of the MFS efflux pump family. It is found in H. pylori and has role in the active efflux of antibiotics.	fluoroquinolone;nitroimidazole;tetracycline
card	HP15001_WA	HP15001_WA_00330	1	1332	+	hp1181	1-1332/1332	===============	0/0	100	96.92	card	AE000511.1:1249487-1250819	hp1181 is a translocase that is part of the MFS efflux pump family. It is found in H. pylori and has role in the active efflux of antibiotics.	fluoroquinolone;nitroimidazole;tetracycline
card	HP15002_WA	HP15002_WA_00492	1	1332	+	hp1181	1-1332/1332	===============	0/0	100	93.47	card	AE000511.1:1249487-1250819	hp1181 is a translocase that is part of the MFS efflux pump family. It is found in H. pylori and has role in the active efflux of antibiotics.	fluoroquinolone;nitroimidazole;tetracycline
card	HP15003_WA	HP15003_WA_00571	1	1332	+	hp1181	1-1332/1332	===============	0/0	100	95.65	card	AE000511.1:1249487-1250819	hp1181 is a translocase that is part of the MFS efflux pump family. It is found in H. pylori and has role in the active efflux of antibiotics.	fluoroquinolone;nitroimidazole;tetracycline
card	HP15004_WA	HP15004_WA_01138	1	1332	+	hp1181	1-1332/1332	===============	0/0	100	93.84	card	AE000511.1:1249487-1250819	hp1181 is a translocase that is part of the MFS efflux pump family. It is found in H. pylori and has role in the active efflux of antibiotics.	fluoroquinolone;nitroimidazole;tetracycline
card	HP15005_WA	HP15005_WA_00435	1	1332	+	hp1181	1-1332/1332	===============	0/0	100	96.4	card	AE000511.1:1249487-1250819	hp1181 is a translocase that is part of the MFS efflux pump family. It is found in H. pylori and has role in the active efflux of antibiotics.	fluoroquinolone;nitroimidazole;tetracycline
card	HP15006_WA	HP15006_WA_00778	1	1332	+	hp1181	1-1332/1332	===============	0/0	100	95.87	card	AE000511.1:1249487-1250819	hp1181 is a translocase that is part of the MFS efflux pump family. It is found in H. pylori and has role in the active efflux of antibiotics.	fluoroquinolone;nitroimidazole;tetracycline
card	HP15011_WA	HP15011_WA_01446	1	1332	+	hp1181	1-1332/1332	===============	0/0	100	95.27	card	AE000511.1:1249487-1250819	hp1181 is a translocase that is part of the MFS efflux pump family. It is found in H. pylori and has role in the active efflux of antibiotics.	fluoroquinolone;nitroimidazole;tetracycline
card	HP15012_WA	HP15012_WA_00709	1	1332	+	hp1181	1-1332/1332	===============	0/0	100	94.97	card	AE000511.1:1249487-1250819	hp1181 is a translocase that is part of the MFS efflux pump family. It is found in H. pylori and has role in the active efflux of antibiotics.	fluoroquinolone;nitroimidazole;tetracycline
card	HP15013_WA	HP15013_WA_00201	1	1332	+	hp1181	1-1332/1332	===============	0/0	100	96.55	card	AE000511.1:1249487-1250819	hp1181 is a translocase that is part of the MFS efflux pump family. It is found in H. pylori and has role in the active efflux of antibiotics.	fluoroquinolone;nitroimidazole;tetracycline
card	HP15015_WA	HP15015_WA_00360	1	1332	+	hp1181	1-1332/1332	===============	0/0	100	94.37	card	AE000511.1:1249487-1250819	hp1181 is a translocase that is part of the MFS efflux pump family. It is found in H. pylori and has role in the active efflux of antibiotics.	fluoroquinolone;nitroimidazole;tetracycline
card	HP15018_WA	HP15018_WA_01140	1	1332	+	hp1181	1-1332/1332	===============	0/0	100	96.17	card	AE000511.1:1249487-1250819	hp1181 is a translocase that is part of the MFS efflux pump family. It is found in H. pylori and has role in the active efflux of antibiotics.	fluoroquinolone;nitroimidazole;tetracycline
card	HP15020_WA	HP15020_WA_00594	1	1332	+	hp1181	1-1332/1332	===============	0/0	100	96.1	card	AE000511.1:1249487-1250819	hp1181 is a translocase that is part of the MFS efflux pump family. It is found in H. pylori and has role in the active efflux of antibiotics.	fluoroquinolone;nitroimidazole;tetracycline
card	HP15022_WA	HP15022_WA_00101	1	1332	+	hp1181	1-1332/1332	===============	0/0	100	96.02	card	AE000511.1:1249487-1250819	hp1181 is a translocase that is part of the MFS efflux pump family. It is found in H. pylori and has role in the active efflux of antibiotics.	fluoroquinolone;nitroimidazole;tetracycline
card	HP15025_WA	HP15025_WA_00384	1	1332	+	hp1181	1-1332/1332	===============	0/0	100	93.54	card	AE000511.1:1249487-1250819	hp1181 is a translocase that is part of the MFS efflux pump family. It is found in H. pylori and has role in the active efflux of antibiotics.	fluoroquinolone;nitroimidazole;tetracycline
card	HP15026_WA	HP15026_WA_01127	1	1332	+	hp1181	1-1332/1332	===============	0/0	100	96.4	card	AE000511.1:1249487-1250819	hp1181 is a translocase that is part of the MFS efflux pump family. It is found in H. pylori and has role in the active efflux of antibiotics.	fluoroquinolone;nitroimidazole;tetracycline
card	HP15027_WA	HP15027_WA_01439	1	1332	+	hp1181	1-1332/1332	===============	0/0	100	95.57	card	AE000511.1:1249487-1250819	hp1181 is a translocase that is part of the MFS efflux pump family. It is found in H. pylori and has role in the active efflux of antibiotics.	fluoroquinolone;nitroimidazole;tetracycline
card	HP15028_WA	HP15028_WA_00678	1	1332	+	hp1181	1-1332/1332	===============	0/0	100	96.17	card	AE000511.1:1249487-1250819	hp1181 is a translocase that is part of the MFS efflux pump family. It is found in H. pylori and has role in the active efflux of antibiotics.	fluoroquinolone;nitroimidazole;tetracycline
card	HP15031_WA	HP15031_WA_00832	1	1332	+	hp1181	1-1332/1332	===============	0/0	100	95.95	card	AE000511.1:1249487-1250819	hp1181 is a translocase that is part of the MFS efflux pump family. It is found in H. pylori and has role in the active efflux of antibiotics.	fluoroquinolone;nitroimidazole;tetracycline
card	HP15032_WA	HP15032_WA_01137	1	1332	+	hp1181	1-1332/1332	===============	0/0	100	96.17	card	AE000511.1:1249487-1250819	hp1181 is a translocase that is part of the MFS efflux pump family. It is found in H. pylori and has role in the active efflux of antibiotics.	fluoroquinolone;nitroimidazole;tetracycline
card	HP15033_WA	HP15033_WA_00342	1	1332	+	hp1181	1-1332/1332	===============	0/0	100	97.15	card	AE000511.1:1249487-1250819	hp1181 is a translocase that is part of the MFS efflux pump family. It is found in H. pylori and has role in the active efflux of antibiotics.	fluoroquinolone;nitroimidazole;tetracycline
card	HP15034_WA	HP15034_WA_01314	1	1332	+	hp1181	1-1332/1332	===============	0/0	100	95.87	card	AE000511.1:1249487-1250819	hp1181 is a translocase that is part of the MFS efflux pump family. It is found in H. pylori and has role in the active efflux of antibiotics.	fluoroquinolone;nitroimidazole;tetracycline
card	HP15035_WA	HP15035_WA_00204	1	1332	+	hp1181	1-1332/1332	===============	0/0	100	96.25	card	AE000511.1:1249487-1250819	hp1181 is a translocase that is part of the MFS efflux pump family. It is found in H. pylori and has role in the active efflux of antibiotics.	fluoroquinolone;nitroimidazole;tetracycline
card	HP15036_WA	HP15036_WA_01105	1	1332	+	hp1181	1-1332/1332	===============	0/0	100	96.1	card	AE000511.1:1249487-1250819	hp1181 is a translocase that is part of the MFS efflux pump family. It is found in H. pylori and has role in the active efflux of antibiotics.	fluoroquinolone;nitroimidazole;tetracycline
card	HP15039_WA	HP15039_WA_00556	1	1332	+	hp1181	1-1332/1332	===============	0/0	100	96.02	card	AE000511.1:1249487-1250819	hp1181 is a translocase that is part of the MFS efflux pump family. It is found in H. pylori and has role in the active efflux of antibiotics.	fluoroquinolone;nitroimidazole;tetracycline
card	HP15040_WA	HP15040_WA_01391	1	1331	+	hp1181	1-1331/1332	===============	0/0	99.92	95.12	card	AE000511.1:1249487-1250819	hp1181 is a translocase that is part of the MFS efflux pump family. It is found in H. pylori and has role in the active efflux of antibiotics.	fluoroquinolone;nitroimidazole;tetracycline
card	HP15044_WA	HP15044_WA_00352	1	1332	+	hp1181	1-1332/1332	===============	0/0	100	96.25	card	AE000511.1:1249487-1250819	hp1181 is a translocase that is part of the MFS efflux pump family. It is found in H. pylori and has role in the active efflux of antibiotics.	fluoroquinolone;nitroimidazole;tetracycline
card	HP15050_WA	HP15050_WA_01258	1	1332	+	hp1181	1-1332/1332	===============	0/0	100	96.02	card	AE000511.1:1249487-1250819	hp1181 is a translocase that is part of the MFS efflux pump family. It is found in H. pylori and has role in the active efflux of antibiotics.	fluoroquinolone;nitroimidazole;tetracycline
card	HP15051_WA	HP15051_WA_00989	1	1332	+	hp1181	1-1332/1332	===============	0/0	100	97.45	card	AE000511.1:1249487-1250819	hp1181 is a translocase that is part of the MFS efflux pump family. It is found in H. pylori and has role in the active efflux of antibiotics.	fluoroquinolone;nitroimidazole;tetracycline
card	HP15054_WA	HP15054_WA_01243	1	1332	+	hp1181	1-1332/1332	===============	0/0	100	95.42	card	AE000511.1:1249487-1250819	hp1181 is a translocase that is part of the MFS efflux pump family. It is found in H. pylori and has role in the active efflux of antibiotics.	fluoroquinolone;nitroimidazole;tetracycline
card	HP15058_WA	HP15058_WA_00901	1	1332	+	hp1181	1-1332/1332	===============	0/0	100	96.02	card	AE000511.1:1249487-1250819	hp1181 is a translocase that is part of the MFS efflux pump family. It is found in H. pylori and has role in the active efflux of antibiotics.	fluoroquinolone;nitroimidazole;tetracycline
card	HP15059_WA	HP15059_WA_01283	1	1332	+	hp1181	1-1332/1332	===============	0/0	100	96.17	card	AE000511.1:1249487-1250819	hp1181 is a translocase that is part of the MFS efflux pump family. It is found in H. pylori and has role in the active efflux of antibiotics.	fluoroquinolone;nitroimidazole;tetracycline
card	HP15060_WA	HP15060_WA_00592	1	1332	+	hp1181	1-1332/1332	===============	0/0	100	95.72	card	AE000511.1:1249487-1250819	hp1181 is a translocase that is part of the MFS efflux pump family. It is found in H. pylori and has role in the active efflux of antibiotics.	fluoroquinolone;nitroimidazole;tetracycline
card	HP15067_WA	HP15067_WA_01241	1	1332	+	hp1181	1-1332/1332	===============	0/0	100	95.95	card	AE000511.1:1249487-1250819	hp1181 is a translocase that is part of the MFS efflux pump family. It is found in H. pylori and has role in the active efflux of antibiotics.	fluoroquinolone;nitroimidazole;tetracycline
card	HP16001_WA	HP16001_WA_00798	1	1332	+	hp1181	1-1332/1332	===============	0/0	100	95.42	card	AE000511.1:1249487-1250819	hp1181 is a translocase that is part of the MFS efflux pump family. It is found in H. pylori and has role in the active efflux of antibiotics.	fluoroquinolone;nitroimidazole;tetracycline
card	HP16004_WA	HP16004_WA_00500	1	1332	+	hp1181	1-1332/1332	===============	0/0	100	96.62	card	AE000511.1:1249487-1250819	hp1181 is a translocase that is part of the MFS efflux pump family. It is found in H. pylori and has role in the active efflux of antibiotics.	fluoroquinolone;nitroimidazole;tetracycline
card	HP16008_WA	HP16008_WA_00949	1	1332	+	hp1181	1-1332/1332	===============	0/0	100	96.1	card	AE000511.1:1249487-1250819	hp1181 is a translocase that is part of the MFS efflux pump family. It is found in H. pylori and has role in the active efflux of antibiotics.	fluoroquinolone;nitroimidazole;tetracycline
card	HP16042_WA	HP16042_WA_00493	1	1332	+	hp1181	1-1332/1332	===============	0/0	100	96.17	card	AE000511.1:1249487-1250819	hp1181 is a translocase that is part of the MFS efflux pump family. It is found in H. pylori and has role in the active efflux of antibiotics.	fluoroquinolone;nitroimidazole;tetracycline
card	HP16051_WA	HP16051_WA_00601	1	1332	+	hp1181	1-1332/1332	===============	0/0	100	95.42	card	AE000511.1:1249487-1250819	hp1181 is a translocase that is part of the MFS efflux pump family. It is found in H. pylori and has role in the active efflux of antibiotics.	fluoroquinolone;nitroimidazole;tetracycline
card	HP16052_WA	HP16052_WA_01157	1	1332	+	hp1181	1-1332/1332	===============	0/0	100	96.62	card	AE000511.1:1249487-1250819	hp1181 is a translocase that is part of the MFS efflux pump family. It is found in H. pylori and has role in the active efflux of antibiotics.	fluoroquinolone;nitroimidazole;tetracycline
card	HP16055_WA	HP16055_WA_00482	1	1332	+	hp1181	1-1332/1332	===============	0/0	100	95.8	card	AE000511.1:1249487-1250819	hp1181 is a translocase that is part of the MFS efflux pump family. It is found in H. pylori and has role in the active efflux of antibiotics.	fluoroquinolone;nitroimidazole;tetracycline
card	HP16056_WA	HP16056_WA_01506	1	1332	+	hp1181	1-1332/1332	===============	0/0	100	96.55	card	AE000511.1:1249487-1250819	hp1181 is a translocase that is part of the MFS efflux pump family. It is found in H. pylori and has role in the active efflux of antibiotics.	fluoroquinolone;nitroimidazole;tetracycline
card	HP16062_WA	HP16062_WA_01414	1	1332	+	hp1181	1-1332/1332	===============	0/0	100	96.77	card	AE000511.1:1249487-1250819	hp1181 is a translocase that is part of the MFS efflux pump family. It is found in H. pylori and has role in the active efflux of antibiotics.	fluoroquinolone;nitroimidazole;tetracycline
card	HP42k	HP42k_01179	1	1332	+	hp1181	1-1332/1332	===============	0/0	100	96.62	card	AE000511.1:1249487-1250819	hp1181 is a translocase that is part of the MFS efflux pump family. It is found in H. pylori and has role in the active efflux of antibiotics.	fluoroquinolone;nitroimidazole;tetracycline
card	HP45	HP45_01477	1	1331	+	hp1181	1-1331/1332	===============	0/0	99.92	95.87	card	AE000511.1:1249487-1250819	hp1181 is a translocase that is part of the MFS efflux pump family. It is found in H. pylori and has role in the active efflux of antibiotics.	fluoroquinolone;nitroimidazole;tetracycline
card	HP97011_WA	HP97011_WA_01259	1	1332	+	hp1181	1-1332/1332	===============	0/0	100	96.7	card	AE000511.1:1249487-1250819	hp1181 is a translocase that is part of the MFS efflux pump family. It is found in H. pylori and has role in the active efflux of antibiotics.	fluoroquinolone;nitroimidazole;tetracycline
card	HP98123_WA	HP98123_WA_00250	1	1332	+	hp1181	1-1332/1332	===============	0/0	100	96.25	card	AE000511.1:1249487-1250819	hp1181 is a translocase that is part of the MFS efflux pump family. It is found in H. pylori and has role in the active efflux of antibiotics.	fluoroquinolone;nitroimidazole;tetracycline
card	HP98285_WA	HP98285_WA_00325	1	1332	+	hp1181	1-1332/1332	===============	0/0	100	95.27	card	AE000511.1:1249487-1250819	hp1181 is a translocase that is part of the MFS efflux pump family. It is found in H. pylori and has role in the active efflux of antibiotics.	fluoroquinolone;nitroimidazole;tetracycline
card	HP98317_WA	HP98317_WA_01189	1	1332	+	hp1181	1-1332/1332	===============	0/0	100	95.8	card	AE000511.1:1249487-1250819	hp1181 is a translocase that is part of the MFS efflux pump family. It is found in H. pylori and has role in the active efflux of antibiotics.	fluoroquinolone;nitroimidazole;tetracycline
card	HP98490_WA	HP98490_WA_00488	1	1332	+	hp1181	1-1332/1332	===============	0/0	100	97.22	card	AE000511.1:1249487-1250819	hp1181 is a translocase that is part of the MFS efflux pump family. It is found in H. pylori and has role in the active efflux of antibiotics.	fluoroquinolone;nitroimidazole;tetracycline
card	HP99216_WA	HP99216_WA_00234	1	1332	+	hp1181	1-1332/1332	===============	0/0	100	95.5	card	AE000511.1:1249487-1250819	hp1181 is a translocase that is part of the MFS efflux pump family. It is found in H. pylori and has role in the active efflux of antibiotics.	fluoroquinolone;nitroimidazole;tetracycline
card	HP99244_WA	HP99244_WA_00363	1	1332	+	hp1181	1-1332/1332	===============	0/0	100	95.12	card	AE000511.1:1249487-1250819	hp1181 is a translocase that is part of the MFS efflux pump family. It is found in H. pylori and has role in the active efflux of antibiotics.	fluoroquinolone;nitroimidazole;tetracycline
card	HP99255_WA	HP99255_WA_00800	1	1332	+	hp1181	1-1332/1332	===============	0/0	100	97	card	AE000511.1:1249487-1250819	hp1181 is a translocase that is part of the MFS efflux pump family. It is found in H. pylori and has role in the active efflux of antibiotics.	fluoroquinolone;nitroimidazole;tetracycline
card	HP99316_WA	HP99316_WA_00387	1	1332	+	hp1181	1-1332/1332	===============	0/0	100	97.22	card	AE000511.1:1249487-1250819	hp1181 is a translocase that is part of the MFS efflux pump family. It is found in H. pylori and has role in the active efflux of antibiotics.	fluoroquinolone;nitroimidazole;tetracycline
card	HP99330_WA	HP99330_WA_01272	7	1338	+	hp1181	1-1332/1332	===============	0/0	100	95.95	card	AE000511.1:1249487-1250819	hp1181 is a translocase that is part of the MFS efflux pump family. It is found in H. pylori and has role in the active efflux of antibiotics.	fluoroquinolone;nitroimidazole;tetracycline
card	HP99392_WA	HP99392_WA_01199	1	1332	+	hp1181	1-1332/1332	===============	0/0	100	97	card	AE000511.1:1249487-1250819	hp1181 is a translocase that is part of the MFS efflux pump family. It is found in H. pylori and has role in the active efflux of antibiotics.	fluoroquinolone;nitroimidazole;tetracycline
card	HP99440_WA	HP99440_WA_00573	1	1331	+	hp1181	1-1331/1332	===============	0/0	99.92	96.39	card	AE000511.1:1249487-1250819	hp1181 is a translocase that is part of the MFS efflux pump family. It is found in H. pylori and has role in the active efflux of antibiotics.	fluoroquinolone;nitroimidazole;tetracycline
card	HP99511_WA	HP99511_WA_00333	1	1332	+	hp1181	1-1332/1332	===============	0/0	100	93.92	card	AE000511.1:1249487-1250819	hp1181 is a translocase that is part of the MFS efflux pump family. It is found in H. pylori and has role in the active efflux of antibiotics.	fluoroquinolone;nitroimidazole;tetracycline
card	HP99521_WA	HP99521_WA_01127	1	1332	+	hp1181	1-1332/1332	===============	0/0	100	97	card	AE000511.1:1249487-1250819	hp1181 is a translocase that is part of the MFS efflux pump family. It is found in H. pylori and has role in the active efflux of antibiotics.	fluoroquinolone;nitroimidazole;tetracycline
card	HP99647_WA	HP99647_WA_00699	1	1332	+	hp1181	1-1332/1332	===============	0/0	100	97	card	AE000511.1:1249487-1250819	hp1181 is a translocase that is part of the MFS efflux pump family. It is found in H. pylori and has role in the active efflux of antibiotics.	fluoroquinolone;nitroimidazole;tetracycline
card	HP99648_WA	HP99648_WA_00493	1	1332	+	hp1181	1-1332/1332	===============	0/0	100	96.77	card	AE000511.1:1249487-1250819	hp1181 is a translocase that is part of the MFS efflux pump family. It is found in H. pylori and has role in the active efflux of antibiotics.	fluoroquinolone;nitroimidazole;tetracycline
card	HP99689_WA	HP99689_WA_00065	1	1332	+	hp1181	1-1332/1332	===============	0/0	100	96.4	card	AE000511.1:1249487-1250819	hp1181 is a translocase that is part of the MFS efflux pump family. It is found in H. pylori and has role in the active efflux of antibiotics.	fluoroquinolone;nitroimidazole;tetracycline
card	HPAS14_WA	HPAS14_WA_00529	1	1332	+	hp1181	1-1332/1332	===============	0/0	100	95.95	card	AE000511.1:1249487-1250819	hp1181 is a translocase that is part of the MFS efflux pump family. It is found in H. pylori and has role in the active efflux of antibiotics.	fluoroquinolone;nitroimidazole;tetracycline
card	HPAS23_WA	HPAS23_WA_01207	1	1332	+	hp1181	1-1332/1332	===============	0/0	100	96.32	card	AE000511.1:1249487-1250819	hp1181 is a translocase that is part of the MFS efflux pump family. It is found in H. pylori and has role in the active efflux of antibiotics.	fluoroquinolone;nitroimidazole;tetracycline
card	Hp_ISR10	Hp_ISR10_00657	1	1332	+	hp1181	1-1332/1332	===============	0/0	100	95.72	card	AE000511.1:1249487-1250819	hp1181 is a translocase that is part of the MFS efflux pump family. It is found in H. pylori and has role in the active efflux of antibiotics.	fluoroquinolone;nitroimidazole;tetracycline
card	HP_ISR11	HP_ISR11_01192	1	1332	+	hp1181	1-1332/1332	===============	0/0	100	93.92	card	AE000511.1:1249487-1250819	hp1181 is a translocase that is part of the MFS efflux pump family. It is found in H. pylori and has role in the active efflux of antibiotics.	fluoroquinolone;nitroimidazole;tetracycline
card	HP_ISR12	HP_ISR12_00779	1	1332	+	hp1181	1-1332/1332	===============	0/0	100	96.1	card	AE000511.1:1249487-1250819	hp1181 is a translocase that is part of the MFS efflux pump family. It is found in H. pylori and has role in the active efflux of antibiotics.	fluoroquinolone;nitroimidazole;tetracycline
card	HP_ISR13	HP_ISR13_00947	1	1332	+	hp1181	1-1332/1332	===============	0/0	100	96.1	card	AE000511.1:1249487-1250819	hp1181 is a translocase that is part of the MFS efflux pump family. It is found in H. pylori and has role in the active efflux of antibiotics.	fluoroquinolone;nitroimidazole;tetracycline
card	HP_ISR14	HP_ISR14_00874	1	1332	+	hp1181	1-1332/1332	===============	0/0	100	96.62	card	AE000511.1:1249487-1250819	hp1181 is a translocase that is part of the MFS efflux pump family. It is found in H. pylori and has role in the active efflux of antibiotics.	fluoroquinolone;nitroimidazole;tetracycline
card	HP_ISR15	HP_ISR15_00831	1	1332	+	hp1181	1-1332/1332	===============	0/0	100	95.72	card	AE000511.1:1249487-1250819	hp1181 is a translocase that is part of the MFS efflux pump family. It is found in H. pylori and has role in the active efflux of antibiotics.	fluoroquinolone;nitroimidazole;tetracycline
card	HP_ISR16	HP_ISR16_00765	1	1332	+	hp1181	1-1332/1332	===============	0/0	100	96.1	card	AE000511.1:1249487-1250819	hp1181 is a translocase that is part of the MFS efflux pump family. It is found in H. pylori and has role in the active efflux of antibiotics.	fluoroquinolone;nitroimidazole;tetracycline
card	HP_ISR17	HP_ISR17_01569	1	1332	+	hp1181	1-1332/1332	===============	0/0	100	96.17	card	AE000511.1:1249487-1250819	hp1181 is a translocase that is part of the MFS efflux pump family. It is found in H. pylori and has role in the active efflux of antibiotics.	fluoroquinolone;nitroimidazole;tetracycline
card	HP_ISR18	HP_ISR18_01246	1	1332	+	hp1181	1-1332/1332	===============	0/0	100	96.1	card	AE000511.1:1249487-1250819	hp1181 is a translocase that is part of the MFS efflux pump family. It is found in H. pylori and has role in the active efflux of antibiotics.	fluoroquinolone;nitroimidazole;tetracycline
card	HP_ISR19	HP_ISR19_00936	1	1332	+	hp1181	1-1332/1332	===============	0/0	100	96.1	card	AE000511.1:1249487-1250819	hp1181 is a translocase that is part of the MFS efflux pump family. It is found in H. pylori and has role in the active efflux of antibiotics.	fluoroquinolone;nitroimidazole;tetracycline
card	HP_ISR1	HP_ISR1_01076	1	1332	+	hp1181	1-1332/1332	===============	0/0	100	96.25	card	AE000511.1:1249487-1250819	hp1181 is a translocase that is part of the MFS efflux pump family. It is found in H. pylori and has role in the active efflux of antibiotics.	fluoroquinolone;nitroimidazole;tetracycline
card	HP_ISR20	HP_ISR20_01121	1	1332	+	hp1181	1-1332/1332	===============	0/0	100	96.62	card	AE000511.1:1249487-1250819	hp1181 is a translocase that is part of the MFS efflux pump family. It is found in H. pylori and has role in the active efflux of antibiotics.	fluoroquinolone;nitroimidazole;tetracycline
card	HP_ISR21	HP_ISR21_00609	1	1332	+	hp1181	1-1332/1332	===============	0/0	100	96.1	card	AE000511.1:1249487-1250819	hp1181 is a translocase that is part of the MFS efflux pump family. It is found in H. pylori and has role in the active efflux of antibiotics.	fluoroquinolone;nitroimidazole;tetracycline
card	HP_ISR22	HP_ISR22_00907	1	1332	+	hp1181	1-1332/1332	===============	0/0	100	95.95	card	AE000511.1:1249487-1250819	hp1181 is a translocase that is part of the MFS efflux pump family. It is found in H. pylori and has role in the active efflux of antibiotics.	fluoroquinolone;nitroimidazole;tetracycline
card	HP_ISR23	HP_ISR23_00847	1	1331	+	hp1181	1-1331/1332	===============	0/0	99.92	95.27	card	AE000511.1:1249487-1250819	hp1181 is a translocase that is part of the MFS efflux pump family. It is found in H. pylori and has role in the active efflux of antibiotics.	fluoroquinolone;nitroimidazole;tetracycline
card	HP_ISR24	HP_ISR24_00460	1	1332	+	hp1181	1-1332/1332	===============	0/0	100	96.7	card	AE000511.1:1249487-1250819	hp1181 is a translocase that is part of the MFS efflux pump family. It is found in H. pylori and has role in the active efflux of antibiotics.	fluoroquinolone;nitroimidazole;tetracycline
card	HP_ISR25	HP_ISR25_00976	1	1332	+	hp1181	1-1332/1332	===============	0/0	100	96.1	card	AE000511.1:1249487-1250819	hp1181 is a translocase that is part of the MFS efflux pump family. It is found in H. pylori and has role in the active efflux of antibiotics.	fluoroquinolone;nitroimidazole;tetracycline
card	HP_ISR26	HP_ISR26_00794	1	1332	+	hp1181	1-1332/1332	===============	0/0	100	96.1	card	AE000511.1:1249487-1250819	hp1181 is a translocase that is part of the MFS efflux pump family. It is found in H. pylori and has role in the active efflux of antibiotics.	fluoroquinolone;nitroimidazole;tetracycline
card	HP_ISR27	HP_ISR27_01058	1	1332	+	hp1181	1-1332/1332	===============	0/0	100	95.05	card	AE000511.1:1249487-1250819	hp1181 is a translocase that is part of the MFS efflux pump family. It is found in H. pylori and has role in the active efflux of antibiotics.	fluoroquinolone;nitroimidazole;tetracycline
card	HP_ISR28	HP_ISR28_01174	1	1332	+	hp1181	1-1332/1332	===============	0/0	100	97	card	AE000511.1:1249487-1250819	hp1181 is a translocase that is part of the MFS efflux pump family. It is found in H. pylori and has role in the active efflux of antibiotics.	fluoroquinolone;nitroimidazole;tetracycline
card	HP_ISR29	HP_ISR29_00430	1	1332	+	hp1181	1-1332/1332	===============	0/0	100	96.7	card	AE000511.1:1249487-1250819	hp1181 is a translocase that is part of the MFS efflux pump family. It is found in H. pylori and has role in the active efflux of antibiotics.	fluoroquinolone;nitroimidazole;tetracycline
card	HP_ISR2	HP_ISR2_01250	1	1332	+	hp1181	1-1332/1332	===============	0/0	100	96.7	card	AE000511.1:1249487-1250819	hp1181 is a translocase that is part of the MFS efflux pump family. It is found in H. pylori and has role in the active efflux of antibiotics.	fluoroquinolone;nitroimidazole;tetracycline
card	HP_ISR30	HP_ISR30_00971	1	1332	+	hp1181	1-1332/1332	===============	0/0	100	95.8	card	AE000511.1:1249487-1250819	hp1181 is a translocase that is part of the MFS efflux pump family. It is found in H. pylori and has role in the active efflux of antibiotics.	fluoroquinolone;nitroimidazole;tetracycline
card	HP_ISR31	HP_ISR31_00913	1	1332	+	hp1181	1-1332/1332	===============	0/0	100	96.55	card	AE000511.1:1249487-1250819	hp1181 is a translocase that is part of the MFS efflux pump family. It is found in H. pylori and has role in the active efflux of antibiotics.	fluoroquinolone;nitroimidazole;tetracycline
card	HP_ISR32	HP_ISR32_00827	1	1332	+	hp1181	1-1332/1332	===============	0/0	100	95.87	card	AE000511.1:1249487-1250819	hp1181 is a translocase that is part of the MFS efflux pump family. It is found in H. pylori and has role in the active efflux of antibiotics.	fluoroquinolone;nitroimidazole;tetracycline
card	HP_ISR33	HP_ISR33_00552	1	1332	+	hp1181	1-1332/1332	===============	0/0	100	95.95	card	AE000511.1:1249487-1250819	hp1181 is a translocase that is part of the MFS efflux pump family. It is found in H. pylori and has role in the active efflux of antibiotics.	fluoroquinolone;nitroimidazole;tetracycline
card	HP_ISR34	HP_ISR34_00331	1	1332	+	hp1181	1-1332/1332	===============	0/0	100	95.65	card	AE000511.1:1249487-1250819	hp1181 is a translocase that is part of the MFS efflux pump family. It is found in H. pylori and has role in the active efflux of antibiotics.	fluoroquinolone;nitroimidazole;tetracycline
card	HP_ISR35	HP_ISR35_00652	1	1332	+	hp1181	1-1332/1332	===============	0/0	100	96.77	card	AE000511.1:1249487-1250819	hp1181 is a translocase that is part of the MFS efflux pump family. It is found in H. pylori and has role in the active efflux of antibiotics.	fluoroquinolone;nitroimidazole;tetracycline
card	HP_ISR36	HP_ISR36_00879	1	1332	+	hp1181	1-1332/1332	===============	0/0	100	96.1	card	AE000511.1:1249487-1250819	hp1181 is a translocase that is part of the MFS efflux pump family. It is found in H. pylori and has role in the active efflux of antibiotics.	fluoroquinolone;nitroimidazole;tetracycline
card	HP_ISR37	HP_ISR37_00409	1	1332	+	hp1181	1-1332/1332	===============	0/0	100	96.1	card	AE000511.1:1249487-1250819	hp1181 is a translocase that is part of the MFS efflux pump family. It is found in H. pylori and has role in the active efflux of antibiotics.	fluoroquinolone;nitroimidazole;tetracycline
card	HP_ISR38	HP_ISR38_00549	1	1332	+	hp1181	1-1332/1332	===============	0/0	100	96.92	card	AE000511.1:1249487-1250819	hp1181 is a translocase that is part of the MFS efflux pump family. It is found in H. pylori and has role in the active efflux of antibiotics.	fluoroquinolone;nitroimidazole;tetracycline
card	HP_ISR39	HP_ISR39_00543	1	1332	+	hp1181	1-1332/1332	===============	0/0	100	96.1	card	AE000511.1:1249487-1250819	hp1181 is a translocase that is part of the MFS efflux pump family. It is found in H. pylori and has role in the active efflux of antibiotics.	fluoroquinolone;nitroimidazole;tetracycline
card	HP_ISR3	HP_ISR3_01251	1	1332	+	hp1181	1-1332/1332	===============	0/0	100	95.65	card	AE000511.1:1249487-1250819	hp1181 is a translocase that is part of the MFS efflux pump family. It is found in H. pylori and has role in the active efflux of antibiotics.	fluoroquinolone;nitroimidazole;tetracycline
card	HP_ISR40	HP_ISR40_00655	1	1332	+	hp1181	1-1332/1332	===============	0/0	100	96.77	card	AE000511.1:1249487-1250819	hp1181 is a translocase that is part of the MFS efflux pump family. It is found in H. pylori and has role in the active efflux of antibiotics.	fluoroquinolone;nitroimidazole;tetracycline
card	HP_ISR41	HP_ISR41_01357	1	1332	+	hp1181	1-1332/1332	===============	0/0	100	96.55	card	AE000511.1:1249487-1250819	hp1181 is a translocase that is part of the MFS efflux pump family. It is found in H. pylori and has role in the active efflux of antibiotics.	fluoroquinolone;nitroimidazole;tetracycline
card	HP_ISR42	HP_ISR42_00797	1	1332	+	hp1181	1-1332/1332	===============	0/0	100	96.17	card	AE000511.1:1249487-1250819	hp1181 is a translocase that is part of the MFS efflux pump family. It is found in H. pylori and has role in the active efflux of antibiotics.	fluoroquinolone;nitroimidazole;tetracycline
card	HP_ISR43	HP_ISR43_00401	1	1332	+	hp1181	1-1332/1332	===============	0/0	100	96.77	card	AE000511.1:1249487-1250819	hp1181 is a translocase that is part of the MFS efflux pump family. It is found in H. pylori and has role in the active efflux of antibiotics.	fluoroquinolone;nitroimidazole;tetracycline
card	HP_ISR44	HP_ISR44_00925	1	1332	+	hp1181	1-1332/1332	===============	0/0	100	96.1	card	AE000511.1:1249487-1250819	hp1181 is a translocase that is part of the MFS efflux pump family. It is found in H. pylori and has role in the active efflux of antibiotics.	fluoroquinolone;nitroimidazole;tetracycline
card	HP_ISR45	HP_ISR45_01207	1	1332	+	hp1181	1-1332/1332	===============	0/0	100	96.32	card	AE000511.1:1249487-1250819	hp1181 is a translocase that is part of the MFS efflux pump family. It is found in H. pylori and has role in the active efflux of antibiotics.	fluoroquinolone;nitroimidazole;tetracycline
card	HP_ISR46	HP_ISR46_01025	1	1332	+	hp1181	1-1332/1332	===============	0/0	100	95.95	card	AE000511.1:1249487-1250819	hp1181 is a translocase that is part of the MFS efflux pump family. It is found in H. pylori and has role in the active efflux of antibiotics.	fluoroquinolone;nitroimidazole;tetracycline
card	HP_ISR47	HP_ISR47_01426	1	1332	+	hp1181	1-1332/1332	===============	0/0	100	96.7	card	AE000511.1:1249487-1250819	hp1181 is a translocase that is part of the MFS efflux pump family. It is found in H. pylori and has role in the active efflux of antibiotics.	fluoroquinolone;nitroimidazole;tetracycline
card	HP_ISR48	HP_ISR48_01302	1	1332	+	hp1181	1-1332/1332	===============	0/0	100	96.47	card	AE000511.1:1249487-1250819	hp1181 is a translocase that is part of the MFS efflux pump family. It is found in H. pylori and has role in the active efflux of antibiotics.	fluoroquinolone;nitroimidazole;tetracycline
card	HP_ISR4	HP_ISR4_01171	1	1332	+	hp1181	1-1332/1332	===============	0/0	100	96.1	card	AE000511.1:1249487-1250819	hp1181 is a translocase that is part of the MFS efflux pump family. It is found in H. pylori and has role in the active efflux of antibiotics.	fluoroquinolone;nitroimidazole;tetracycline
card	HP_ISR5	HP_ISR5_00752	1	1332	+	hp1181	1-1332/1332	===============	0/0	100	96.1	card	AE000511.1:1249487-1250819	hp1181 is a translocase that is part of the MFS efflux pump family. It is found in H. pylori and has role in the active efflux of antibiotics.	fluoroquinolone;nitroimidazole;tetracycline
card	HP_ISR6	HP_ISR6_00613	1	1332	+	hp1181	1-1332/1332	===============	0/0	100	96.1	card	AE000511.1:1249487-1250819	hp1181 is a translocase that is part of the MFS efflux pump family. It is found in H. pylori and has role in the active efflux of antibiotics.	fluoroquinolone;nitroimidazole;tetracycline
card	HP_ISR7	HP_ISR7_01145	1	1332	+	hp1181	1-1332/1332	===============	0/0	100	95.87	card	AE000511.1:1249487-1250819	hp1181 is a translocase that is part of the MFS efflux pump family. It is found in H. pylori and has role in the active efflux of antibiotics.	fluoroquinolone;nitroimidazole;tetracycline
card	HP_ISR8	HP_ISR8_00964	1	1332	+	hp1181	1-1332/1332	===============	0/0	100	96.1	card	AE000511.1:1249487-1250819	hp1181 is a translocase that is part of the MFS efflux pump family. It is found in H. pylori and has role in the active efflux of antibiotics.	fluoroquinolone;nitroimidazole;tetracycline
card	HP_ISR9	HP_ISR9_01527	1	1332	+	hp1181	1-1332/1332	===============	0/0	100	96.17	card	AE000511.1:1249487-1250819	hp1181 is a translocase that is part of the MFS efflux pump family. It is found in H. pylori and has role in the active efflux of antibiotics.	fluoroquinolone;nitroimidazole;tetracycline
card	HPJ003_WA	HPJ003_WA_01087	1	1332	+	hp1181	1-1332/1332	===============	0/0	100	95.42	card	AE000511.1:1249487-1250819	hp1181 is a translocase that is part of the MFS efflux pump family. It is found in H. pylori and has role in the active efflux of antibiotics.	fluoroquinolone;nitroimidazole;tetracycline
card	HPJ013_WA	HPJ013_WA_01280	1	1332	+	hp1181	1-1332/1332	===============	0/0	100	96.02	card	AE000511.1:1249487-1250819	hp1181 is a translocase that is part of the MFS efflux pump family. It is found in H. pylori and has role in the active efflux of antibiotics.	fluoroquinolone;nitroimidazole;tetracycline
card	HPJ022_WA	HPJ022_WA_00130	1	1332	+	hp1181	1-1332/1332	===============	0/0	100	93.47	card	AE000511.1:1249487-1250819	hp1181 is a translocase that is part of the MFS efflux pump family. It is found in H. pylori and has role in the active efflux of antibiotics.	fluoroquinolone;nitroimidazole;tetracycline
card	HPJ023_WA	HPJ023_WA_00485	1	1332	+	hp1181	1-1332/1332	===============	0/0	100	97.15	card	AE000511.1:1249487-1250819	hp1181 is a translocase that is part of the MFS efflux pump family. It is found in H. pylori and has role in the active efflux of antibiotics.	fluoroquinolone;nitroimidazole;tetracycline
card	HPJ024_WA	HPJ024_WA_00440	1	1332	+	hp1181	1-1332/1332	===============	0/0	100	95.8	card	AE000511.1:1249487-1250819	hp1181 is a translocase that is part of the MFS efflux pump family. It is found in H. pylori and has role in the active efflux of antibiotics.	fluoroquinolone;nitroimidazole;tetracycline
card	HPJ025_WA	HPJ025_WA_01504	1	1332	+	hp1181	1-1332/1332	===============	0/0	100	96.02	card	AE000511.1:1249487-1250819	hp1181 is a translocase that is part of the MFS efflux pump family. It is found in H. pylori and has role in the active efflux of antibiotics.	fluoroquinolone;nitroimidazole;tetracycline
card	HPJ040_WA	HPJ040_WA_00561	1	1332	+	hp1181	1-1332/1332	===============	0/0	100	96.25	card	AE000511.1:1249487-1250819	hp1181 is a translocase that is part of the MFS efflux pump family. It is found in H. pylori and has role in the active efflux of antibiotics.	fluoroquinolone;nitroimidazole;tetracycline
card	HPJ050_WA	HPJ050_WA_01084	1	1332	+	hp1181	1-1332/1332	===============	0/0	100	96.62	card	AE000511.1:1249487-1250819	hp1181 is a translocase that is part of the MFS efflux pump family. It is found in H. pylori and has role in the active efflux of antibiotics.	fluoroquinolone;nitroimidazole;tetracycline
card	HPJ055_WA	HPJ055_WA_00817	1	1332	+	hp1181	1-1332/1332	===============	0/0	100	97.22	card	AE000511.1:1249487-1250819	hp1181 is a translocase that is part of the MFS efflux pump family. It is found in H. pylori and has role in the active efflux of antibiotics.	fluoroquinolone;nitroimidazole;tetracycline
card	HPJ056_WA	HPJ056_WA_00539	1	1332	+	hp1181	1-1332/1332	===============	0/0	100	96.4	card	AE000511.1:1249487-1250819	hp1181 is a translocase that is part of the MFS efflux pump family. It is found in H. pylori and has role in the active efflux of antibiotics.	fluoroquinolone;nitroimidazole;tetracycline
card	HPJ057_WA	HPJ057_WA_00235	1	1332	+	hp1181	1-1332/1332	===============	0/0	100	95.8	card	AE000511.1:1249487-1250819	hp1181 is a translocase that is part of the MFS efflux pump family. It is found in H. pylori and has role in the active efflux of antibiotics.	fluoroquinolone;nitroimidazole;tetracycline
card	HPJ071_WA	HPJ071_WA_00168	1	1332	+	hp1181	1-1332/1332	===============	0/0	100	95.57	card	AE000511.1:1249487-1250819	hp1181 is a translocase that is part of the MFS efflux pump family. It is found in H. pylori and has role in the active efflux of antibiotics.	fluoroquinolone;nitroimidazole;tetracycline
card	HPJ098_WA	HPJ098_WA_00911	1	1332	+	hp1181	1-1332/1332	===============	0/0	100	96.55	card	AE000511.1:1249487-1250819	hp1181 is a translocase that is part of the MFS efflux pump family. It is found in H. pylori and has role in the active efflux of antibiotics.	fluoroquinolone;nitroimidazole;tetracycline
card	HPJ099_WA	HPJ099_WA_00444	1	1332	+	hp1181	1-1332/1332	===============	0/0	100	96.1	card	AE000511.1:1249487-1250819	hp1181 is a translocase that is part of the MFS efflux pump family. It is found in H. pylori and has role in the active efflux of antibiotics.	fluoroquinolone;nitroimidazole;tetracycline
card	HPJ117_WA	HPJ117_WA_01055	1	1332	+	hp1181	1-1332/1332	===============	0/0	100	95.57	card	AE000511.1:1249487-1250819	hp1181 is a translocase that is part of the MFS efflux pump family. It is found in H. pylori and has role in the active efflux of antibiotics.	fluoroquinolone;nitroimidazole;tetracycline
card	HPJ118_WA	HPJ118_WA_00861	1	1332	+	hp1181	1-1332/1332	===============	0/0	100	96.55	card	AE000511.1:1249487-1250819	hp1181 is a translocase that is part of the MFS efflux pump family. It is found in H. pylori and has role in the active efflux of antibiotics.	fluoroquinolone;nitroimidazole;tetracycline
card	HPJ119_WA	HPJ119_WA_00905	1	1332	+	hp1181	1-1332/1332	===============	0/0	100	96.85	card	AE000511.1:1249487-1250819	hp1181 is a translocase that is part of the MFS efflux pump family. It is found in H. pylori and has role in the active efflux of antibiotics.	fluoroquinolone;nitroimidazole;tetracycline
card	HPJ148_WA	HPJ148_WA_01133	1	1332	+	hp1181	1-1332/1332	===============	0/0	100	93.32	card	AE000511.1:1249487-1250819	hp1181 is a translocase that is part of the MFS efflux pump family. It is found in H. pylori and has role in the active efflux of antibiotics.	fluoroquinolone;nitroimidazole;tetracycline
card	HPJ156_WA	HPJ156_WA_00946	1	1332	+	hp1181	1-1332/1332	===============	0/0	100	95.72	card	AE000511.1:1249487-1250819	hp1181 is a translocase that is part of the MFS efflux pump family. It is found in H. pylori and has role in the active efflux of antibiotics.	fluoroquinolone;nitroimidazole;tetracycline
card	HPJ165_WA	HPJ165_WA_00262	1	1332	+	hp1181	1-1332/1332	===============	0/0	100	96.25	card	AE000511.1:1249487-1250819	hp1181 is a translocase that is part of the MFS efflux pump family. It is found in H. pylori and has role in the active efflux of antibiotics.	fluoroquinolone;nitroimidazole;tetracycline
card	HPJ207_WA	HPJ207_WA_01205	1	1332	+	hp1181	1-1332/1332	===============	0/0	100	96.1	card	AE000511.1:1249487-1250819	hp1181 is a translocase that is part of the MFS efflux pump family. It is found in H. pylori and has role in the active efflux of antibiotics.	fluoroquinolone;nitroimidazole;tetracycline
card	ind_KH10	ind_KH10_01009	1	1332	+	hp1181	1-1332/1332	===============	0/0	100	96.1	card	AE000511.1:1249487-1250819	hp1181 is a translocase that is part of the MFS efflux pump family. It is found in H. pylori and has role in the active efflux of antibiotics.	fluoroquinolone;nitroimidazole;tetracycline
card	ind_KH11	ind_KH11_01357	1	1332	+	hp1181	1-1332/1332	===============	0/0	100	96.1	card	AE000511.1:1249487-1250819	hp1181 is a translocase that is part of the MFS efflux pump family. It is found in H. pylori and has role in the active efflux of antibiotics.	fluoroquinolone;nitroimidazole;tetracycline
card	ind_KH12	ind_KH12_00415	1	1332	+	hp1181	1-1332/1332	===============	0/0	100	96.17	card	AE000511.1:1249487-1250819	hp1181 is a translocase that is part of the MFS efflux pump family. It is found in H. pylori and has role in the active efflux of antibiotics.	fluoroquinolone;nitroimidazole;tetracycline
card	ind_KH13	ind_KH13_00810	1	1332	+	hp1181	1-1332/1332	===============	0/0	100	95.65	card	AE000511.1:1249487-1250819	hp1181 is a translocase that is part of the MFS efflux pump family. It is found in H. pylori and has role in the active efflux of antibiotics.	fluoroquinolone;nitroimidazole;tetracycline
card	ind_KH14	ind_KH14_00582	1	1332	+	hp1181	1-1332/1332	===============	0/0	100	96.85	card	AE000511.1:1249487-1250819	hp1181 is a translocase that is part of the MFS efflux pump family. It is found in H. pylori and has role in the active efflux of antibiotics.	fluoroquinolone;nitroimidazole;tetracycline
card	ind_KH15	ind_KH15_01530	1	1332	+	hp1181	1-1332/1332	===============	0/0	100	96.32	card	AE000511.1:1249487-1250819	hp1181 is a translocase that is part of the MFS efflux pump family. It is found in H. pylori and has role in the active efflux of antibiotics.	fluoroquinolone;nitroimidazole;tetracycline
card	ind_KH16	ind_KH16_00568	1	1332	+	hp1181	1-1332/1332	===============	0/0	100	96.55	card	AE000511.1:1249487-1250819	hp1181 is a translocase that is part of the MFS efflux pump family. It is found in H. pylori and has role in the active efflux of antibiotics.	fluoroquinolone;nitroimidazole;tetracycline
card	ind_KH17	ind_KH17_01534	1	1332	+	hp1181	1-1332/1332	===============	0/0	100	95.57	card	AE000511.1:1249487-1250819	hp1181 is a translocase that is part of the MFS efflux pump family. It is found in H. pylori and has role in the active efflux of antibiotics.	fluoroquinolone;nitroimidazole;tetracycline
card	ind_KH18	ind_KH18_00546	1	1331	+	hp1181	1-1331/1332	===============	0/0	99.92	96.62	card	AE000511.1:1249487-1250819	hp1181 is a translocase that is part of the MFS efflux pump family. It is found in H. pylori and has role in the active efflux of antibiotics.	fluoroquinolone;nitroimidazole;tetracycline
card	ind_KH19	ind_KH19_01178	1	1332	+	hp1181	1-1332/1332	===============	0/0	100	95.27	card	AE000511.1:1249487-1250819	hp1181 is a translocase that is part of the MFS efflux pump family. It is found in H. pylori and has role in the active efflux of antibiotics.	fluoroquinolone;nitroimidazole;tetracycline
card	ind_KH1	ind_KH1_00963	1	1332	+	hp1181	1-1332/1332	===============	0/0	100	96.25	card	AE000511.1:1249487-1250819	hp1181 is a translocase that is part of the MFS efflux pump family. It is found in H. pylori and has role in the active efflux of antibiotics.	fluoroquinolone;nitroimidazole;tetracycline
card	ind_KH20	ind_KH20_00568	1	1332	+	hp1181	1-1332/1332	===============	0/0	100	96.47	card	AE000511.1:1249487-1250819	hp1181 is a translocase that is part of the MFS efflux pump family. It is found in H. pylori and has role in the active efflux of antibiotics.	fluoroquinolone;nitroimidazole;tetracycline
card	ind_KH21	ind_KH21_00737	1	1332	+	hp1181	1-1332/1332	===============	0/0	100	96.55	card	AE000511.1:1249487-1250819	hp1181 is a translocase that is part of the MFS efflux pump family. It is found in H. pylori and has role in the active efflux of antibiotics.	fluoroquinolone;nitroimidazole;tetracycline
card	ind_KH22	ind_KH22_01283	1	1332	+	hp1181	1-1332/1332	===============	0/0	100	96.47	card	AE000511.1:1249487-1250819	hp1181 is a translocase that is part of the MFS efflux pump family. It is found in H. pylori and has role in the active efflux of antibiotics.	fluoroquinolone;nitroimidazole;tetracycline
card	ind_KH23	ind_KH23_00619	1	1332	+	hp1181	1-1332/1332	===============	0/0	100	95.95	card	AE000511.1:1249487-1250819	hp1181 is a translocase that is part of the MFS efflux pump family. It is found in H. pylori and has role in the active efflux of antibiotics.	fluoroquinolone;nitroimidazole;tetracycline
card	ind_KH25	ind_KH25_00921	1	1332	+	hp1181	1-1332/1332	===============	0/0	100	95.34	card	AE000511.1:1249487-1250819	hp1181 is a translocase that is part of the MFS efflux pump family. It is found in H. pylori and has role in the active efflux of antibiotics.	fluoroquinolone;nitroimidazole;tetracycline
card	ind_KH26	ind_KH26_01587	1	1332	+	hp1181	1-1332/1332	===============	0/0	100	95.87	card	AE000511.1:1249487-1250819	hp1181 is a translocase that is part of the MFS efflux pump family. It is found in H. pylori and has role in the active efflux of antibiotics.	fluoroquinolone;nitroimidazole;tetracycline
card	ind_KH27	ind_KH27_00971	1	1332	+	hp1181	1-1332/1332	===============	0/0	100	96.32	card	AE000511.1:1249487-1250819	hp1181 is a translocase that is part of the MFS efflux pump family. It is found in H. pylori and has role in the active efflux of antibiotics.	fluoroquinolone;nitroimidazole;tetracycline
card	ind_KH28	ind_KH28_00036	1	1332	+	hp1181	1-1332/1332	===============	0/0	100	97	card	AE000511.1:1249487-1250819	hp1181 is a translocase that is part of the MFS efflux pump family. It is found in H. pylori and has role in the active efflux of antibiotics.	fluoroquinolone;nitroimidazole;tetracycline
card	ind_KH29	ind_KH29_00448	1	1332	+	hp1181	1-1332/1332	===============	0/0	100	95.72	card	AE000511.1:1249487-1250819	hp1181 is a translocase that is part of the MFS efflux pump family. It is found in H. pylori and has role in the active efflux of antibiotics.	fluoroquinolone;nitroimidazole;tetracycline
card	ind_KH2	ind_KH2_01061	1	1332	+	hp1181	1-1332/1332	===============	0/0	100	96.62	card	AE000511.1:1249487-1250819	hp1181 is a translocase that is part of the MFS efflux pump family. It is found in H. pylori and has role in the active efflux of antibiotics.	fluoroquinolone;nitroimidazole;tetracycline
card	ind_KH30	ind_KH30_00985	1	1332	+	hp1181	1-1332/1332	===============	0/0	100	95.34	card	AE000511.1:1249487-1250819	hp1181 is a translocase that is part of the MFS efflux pump family. It is found in H. pylori and has role in the active efflux of antibiotics.	fluoroquinolone;nitroimidazole;tetracycline
card	ind_KH31	ind_KH31_01291	1	1332	+	hp1181	1-1332/1332	===============	0/0	100	96.92	card	AE000511.1:1249487-1250819	hp1181 is a translocase that is part of the MFS efflux pump family. It is found in H. pylori and has role in the active efflux of antibiotics.	fluoroquinolone;nitroimidazole;tetracycline
card	ind_KH32	ind_KH32_00971	1	1332	+	hp1181	1-1332/1332	===============	0/0	100	96.47	card	AE000511.1:1249487-1250819	hp1181 is a translocase that is part of the MFS efflux pump family. It is found in H. pylori and has role in the active efflux of antibiotics.	fluoroquinolone;nitroimidazole;tetracycline
card	ind_KH33	ind_KH33_01278	1	1332	+	hp1181	1-1332/1332	===============	0/0	100	96.55	card	AE000511.1:1249487-1250819	hp1181 is a translocase that is part of the MFS efflux pump family. It is found in H. pylori and has role in the active efflux of antibiotics.	fluoroquinolone;nitroimidazole;tetracycline
card	ind_KH34	ind_KH34_01434	1	1332	+	hp1181	1-1332/1332	===============	0/0	100	96.85	card	AE000511.1:1249487-1250819	hp1181 is a translocase that is part of the MFS efflux pump family. It is found in H. pylori and has role in the active efflux of antibiotics.	fluoroquinolone;nitroimidazole;tetracycline
card	ind_KH35	ind_KH35_01528	1	1332	+	hp1181	1-1332/1332	===============	0/0	100	96.17	card	AE000511.1:1249487-1250819	hp1181 is a translocase that is part of the MFS efflux pump family. It is found in H. pylori and has role in the active efflux of antibiotics.	fluoroquinolone;nitroimidazole;tetracycline
card	ind_KH36	ind_KH36_01244	1	1332	+	hp1181	1-1332/1332	===============	0/0	100	95.95	card	AE000511.1:1249487-1250819	hp1181 is a translocase that is part of the MFS efflux pump family. It is found in H. pylori and has role in the active efflux of antibiotics.	fluoroquinolone;nitroimidazole;tetracycline
card	ind_KH37	ind_KH37_01515	1	1332	+	hp1181	1-1332/1332	===============	0/0	100	96.92	card	AE000511.1:1249487-1250819	hp1181 is a translocase that is part of the MFS efflux pump family. It is found in H. pylori and has role in the active efflux of antibiotics.	fluoroquinolone;nitroimidazole;tetracycline
card	ind_KH38	ind_KH38_01061	1	1332	+	hp1181	1-1332/1332	===============	0/0	100	95.05	card	AE000511.1:1249487-1250819	hp1181 is a translocase that is part of the MFS efflux pump family. It is found in H. pylori and has role in the active efflux of antibiotics.	fluoroquinolone;nitroimidazole;tetracycline
card	ind_KH39	ind_KH39_01462	1	1332	+	hp1181	1-1332/1332	===============	0/0	100	96.02	card	AE000511.1:1249487-1250819	hp1181 is a translocase that is part of the MFS efflux pump family. It is found in H. pylori and has role in the active efflux of antibiotics.	fluoroquinolone;nitroimidazole;tetracycline
card	ind_KH3	ind_KH3_00598	1	1332	+	hp1181	1-1332/1332	===============	0/0	100	95.12	card	AE000511.1:1249487-1250819	hp1181 is a translocase that is part of the MFS efflux pump family. It is found in H. pylori and has role in the active efflux of antibiotics.	fluoroquinolone;nitroimidazole;tetracycline
card	ind_KH40	ind_KH40_01348	1	1332	+	hp1181	1-1332/1332	===============	0/0	100	96.02	card	AE000511.1:1249487-1250819	hp1181 is a translocase that is part of the MFS efflux pump family. It is found in H. pylori and has role in the active efflux of antibiotics.	fluoroquinolone;nitroimidazole;tetracycline
card	ind_KH41	ind_KH41_01210	1	1332	+	hp1181	1-1332/1332	===============	0/0	100	96.17	card	AE000511.1:1249487-1250819	hp1181 is a translocase that is part of the MFS efflux pump family. It is found in H. pylori and has role in the active efflux of antibiotics.	fluoroquinolone;nitroimidazole;tetracycline
card	ind_KH43	ind_KH43_01341	1	1332	+	hp1181	1-1332/1332	===============	0/0	100	95.72	card	AE000511.1:1249487-1250819	hp1181 is a translocase that is part of the MFS efflux pump family. It is found in H. pylori and has role in the active efflux of antibiotics.	fluoroquinolone;nitroimidazole;tetracycline
card	ind_KH44	ind_KH44_01232	1	1332	+	hp1181	1-1332/1332	===============	0/0	100	96.1	card	AE000511.1:1249487-1250819	hp1181 is a translocase that is part of the MFS efflux pump family. It is found in H. pylori and has role in the active efflux of antibiotics.	fluoroquinolone;nitroimidazole;tetracycline
card	ind_KH45	ind_KH45_01544	1	1332	+	hp1181	1-1332/1332	===============	0/0	100	96.17	card	AE000511.1:1249487-1250819	hp1181 is a translocase that is part of the MFS efflux pump family. It is found in H. pylori and has role in the active efflux of antibiotics.	fluoroquinolone;nitroimidazole;tetracycline
card	ind_KH4	ind_KH4_01331	1	1332	+	hp1181	1-1332/1332	===============	0/0	100	96.4	card	AE000511.1:1249487-1250819	hp1181 is a translocase that is part of the MFS efflux pump family. It is found in H. pylori and has role in the active efflux of antibiotics.	fluoroquinolone;nitroimidazole;tetracycline
card	ind_KH6	ind_KH6_00603	1	1332	+	hp1181	1-1332/1332	===============	0/0	100	95.95	card	AE000511.1:1249487-1250819	hp1181 is a translocase that is part of the MFS efflux pump family. It is found in H. pylori and has role in the active efflux of antibiotics.	fluoroquinolone;nitroimidazole;tetracycline
card	ind_KH7	ind_KH7_01247	1	1332	+	hp1181	1-1332/1332	===============	0/0	100	96.17	card	AE000511.1:1249487-1250819	hp1181 is a translocase that is part of the MFS efflux pump family. It is found in H. pylori and has role in the active efflux of antibiotics.	fluoroquinolone;nitroimidazole;tetracycline
card	ind_KH8	ind_KH8_00506	1	1332	+	hp1181	1-1332/1332	===============	0/0	100	95.65	card	AE000511.1:1249487-1250819	hp1181 is a translocase that is part of the MFS efflux pump family. It is found in H. pylori and has role in the active efflux of antibiotics.	fluoroquinolone;nitroimidazole;tetracycline
card	ind_KH9	ind_KH9_01447	1	1332	+	hp1181	1-1332/1332	===============	0/0	100	96.55	card	AE000511.1:1249487-1250819	hp1181 is a translocase that is part of the MFS efflux pump family. It is found in H. pylori and has role in the active efflux of antibiotics.	fluoroquinolone;nitroimidazole;tetracycline
card	Ind_NAB47	Ind_NAB47_01218	1	1332	+	hp1181	1-1332/1332	===============	0/0	100	96.4	card	AE000511.1:1249487-1250819	hp1181 is a translocase that is part of the MFS efflux pump family. It is found in H. pylori and has role in the active efflux of antibiotics.	fluoroquinolone;nitroimidazole;tetracycline
card	Ind_Nad1	Ind_Nad1_00609	1	1332	+	hp1181	1-1332/1332	===============	0/0	100	96.02	card	AE000511.1:1249487-1250819	hp1181 is a translocase that is part of the MFS efflux pump family. It is found in H. pylori and has role in the active efflux of antibiotics.	fluoroquinolone;nitroimidazole;tetracycline
card	ind_NAK7	ind_NAK7_01405	1	1332	+	hp1181	1-1332/1332	===============	0/0	100	97.22	card	AE000511.1:1249487-1250819	hp1181 is a translocase that is part of the MFS efflux pump family. It is found in H. pylori and has role in the active efflux of antibiotics.	fluoroquinolone;nitroimidazole;tetracycline
card	Iran23	Iran23_00703	1	1332	+	hp1181	1-1332/1332	===============	0/0	100	97.07	card	AE000511.1:1249487-1250819	hp1181 is a translocase that is part of the MFS efflux pump family. It is found in H. pylori and has role in the active efflux of antibiotics.	fluoroquinolone;nitroimidazole;tetracycline
card	Isolate_A	Isolate_A_00246	1	1331	+	hp1181	1-1331/1332	===============	0/0	99.92	96.32	card	AE000511.1:1249487-1250819	hp1181 is a translocase that is part of the MFS efflux pump family. It is found in H. pylori and has role in the active efflux of antibiotics.	fluoroquinolone;nitroimidazole;tetracycline
card	Isolate_B	Isolate_B_00857	1	1332	+	hp1181	1-1332/1332	===============	0/0	100	96.7	card	AE000511.1:1249487-1250819	hp1181 is a translocase that is part of the MFS efflux pump family. It is found in H. pylori and has role in the active efflux of antibiotics.	fluoroquinolone;nitroimidazole;tetracycline
card	Isolate_C	Isolate_C_00422	1	1332	+	hp1181	1-1332/1332	===============	0/0	100	97	card	AE000511.1:1249487-1250819	hp1181 is a translocase that is part of the MFS efflux pump family. It is found in H. pylori and has role in the active efflux of antibiotics.	fluoroquinolone;nitroimidazole;tetracycline
card	Isolate_E	Isolate_E_01059	1	1332	+	hp1181	1-1332/1332	===============	0/0	100	96.25	card	AE000511.1:1249487-1250819	hp1181 is a translocase that is part of the MFS efflux pump family. It is found in H. pylori and has role in the active efflux of antibiotics.	fluoroquinolone;nitroimidazole;tetracycline
card	J182	J182_00295	1	1332	+	hp1181	1-1332/1332	===============	0/0	100	95.8	card	AE000511.1:1249487-1250819	hp1181 is a translocase that is part of the MFS efflux pump family. It is found in H. pylori and has role in the active efflux of antibiotics.	fluoroquinolone;nitroimidazole;tetracycline
card	JP0037	JP0037_01189	1	1332	+	hp1181	1-1332/1332	===============	0/0	100	96.7	card	AE000511.1:1249487-1250819	hp1181 is a translocase that is part of the MFS efflux pump family. It is found in H. pylori and has role in the active efflux of antibiotics.	fluoroquinolone;nitroimidazole;tetracycline
card	JP0038	JP0038_00669	1	1332	+	hp1181	1-1332/1332	===============	0/0	100	96.7	card	AE000511.1:1249487-1250819	hp1181 is a translocase that is part of the MFS efflux pump family. It is found in H. pylori and has role in the active efflux of antibiotics.	fluoroquinolone;nitroimidazole;tetracycline
card	JP0039	JP0039_01405	1	1332	+	hp1181	1-1332/1332	===============	0/0	100	96.17	card	AE000511.1:1249487-1250819	hp1181 is a translocase that is part of the MFS efflux pump family. It is found in H. pylori and has role in the active efflux of antibiotics.	fluoroquinolone;nitroimidazole;tetracycline
card	JP0040	JP0040_01206	1	1332	+	hp1181	1-1332/1332	===============	0/0	100	96.17	card	AE000511.1:1249487-1250819	hp1181 is a translocase that is part of the MFS efflux pump family. It is found in H. pylori and has role in the active efflux of antibiotics.	fluoroquinolone;nitroimidazole;tetracycline
card	JP0041	JP0041_01220	1	1332	+	hp1181	1-1332/1332	===============	0/0	100	96.25	card	AE000511.1:1249487-1250819	hp1181 is a translocase that is part of the MFS efflux pump family. It is found in H. pylori and has role in the active efflux of antibiotics.	fluoroquinolone;nitroimidazole;tetracycline
card	JP0042	JP0042_01218	1	1332	+	hp1181	1-1332/1332	===============	0/0	100	96.32	card	AE000511.1:1249487-1250819	hp1181 is a translocase that is part of the MFS efflux pump family. It is found in H. pylori and has role in the active efflux of antibiotics.	fluoroquinolone;nitroimidazole;tetracycline
card	JP0043	JP0043_01367	1	1332	+	hp1181	1-1332/1332	===============	0/0	100	96.17	card	AE000511.1:1249487-1250819	hp1181 is a translocase that is part of the MFS efflux pump family. It is found in H. pylori and has role in the active efflux of antibiotics.	fluoroquinolone;nitroimidazole;tetracycline
card	JP0044	JP0044_01305	1	1332	+	hp1181	1-1332/1332	===============	0/0	100	96.47	card	AE000511.1:1249487-1250819	hp1181 is a translocase that is part of the MFS efflux pump family. It is found in H. pylori and has role in the active efflux of antibiotics.	fluoroquinolone;nitroimidazole;tetracycline
card	JP0045	JP0045_01414	1	1332	+	hp1181	1-1332/1332	===============	0/0	100	95.95	card	AE000511.1:1249487-1250819	hp1181 is a translocase that is part of the MFS efflux pump family. It is found in H. pylori and has role in the active efflux of antibiotics.	fluoroquinolone;nitroimidazole;tetracycline
card	JP0046	JP0046_01344	1	1332	+	hp1181	1-1332/1332	===============	0/0	100	96.85	card	AE000511.1:1249487-1250819	hp1181 is a translocase that is part of the MFS efflux pump family. It is found in H. pylori and has role in the active efflux of antibiotics.	fluoroquinolone;nitroimidazole;tetracycline
card	JP0047	JP0047_01265	1	1332	+	hp1181	1-1332/1332	===============	0/0	100	96.4	card	AE000511.1:1249487-1250819	hp1181 is a translocase that is part of the MFS efflux pump family. It is found in H. pylori and has role in the active efflux of antibiotics.	fluoroquinolone;nitroimidazole;tetracycline
card	JP0048	JP0048_01060	1	1332	+	hp1181	1-1332/1332	===============	0/0	100	96.4	card	AE000511.1:1249487-1250819	hp1181 is a translocase that is part of the MFS efflux pump family. It is found in H. pylori and has role in the active efflux of antibiotics.	fluoroquinolone;nitroimidazole;tetracycline
card	JP0049	JP0049_01364	1	1332	+	hp1181	1-1332/1332	===============	0/0	100	96.47	card	AE000511.1:1249487-1250819	hp1181 is a translocase that is part of the MFS efflux pump family. It is found in H. pylori and has role in the active efflux of antibiotics.	fluoroquinolone;nitroimidazole;tetracycline
card	JP0050	JP0050_01345	1	1332	+	hp1181	1-1332/1332	===============	0/0	100	97	card	AE000511.1:1249487-1250819	hp1181 is a translocase that is part of the MFS efflux pump family. It is found in H. pylori and has role in the active efflux of antibiotics.	fluoroquinolone;nitroimidazole;tetracycline
card	JP0051	JP0051_01101	1	1332	+	hp1181	1-1332/1332	===============	0/0	100	96.17	card	AE000511.1:1249487-1250819	hp1181 is a translocase that is part of the MFS efflux pump family. It is found in H. pylori and has role in the active efflux of antibiotics.	fluoroquinolone;nitroimidazole;tetracycline
card	JP0052	JP0052_01455	1	1332	+	hp1181	1-1332/1332	===============	0/0	100	96.85	card	AE000511.1:1249487-1250819	hp1181 is a translocase that is part of the MFS efflux pump family. It is found in H. pylori and has role in the active efflux of antibiotics.	fluoroquinolone;nitroimidazole;tetracycline
card	JP0053	JP0053_01310	1	1332	+	hp1181	1-1332/1332	===============	0/0	100	96.4	card	AE000511.1:1249487-1250819	hp1181 is a translocase that is part of the MFS efflux pump family. It is found in H. pylori and has role in the active efflux of antibiotics.	fluoroquinolone;nitroimidazole;tetracycline
card	JP0054	JP0054_01283	1	1332	+	hp1181	1-1332/1332	===============	0/0	100	96.25	card	AE000511.1:1249487-1250819	hp1181 is a translocase that is part of the MFS efflux pump family. It is found in H. pylori and has role in the active efflux of antibiotics.	fluoroquinolone;nitroimidazole;tetracycline
card	JP0056	JP0056_01217	1	1332	+	hp1181	1-1332/1332	===============	0/0	100	96.17	card	AE000511.1:1249487-1250819	hp1181 is a translocase that is part of the MFS efflux pump family. It is found in H. pylori and has role in the active efflux of antibiotics.	fluoroquinolone;nitroimidazole;tetracycline
card	JP0057	JP0057_01402	1	1332	+	hp1181	1-1332/1332	===============	0/0	100	96.55	card	AE000511.1:1249487-1250819	hp1181 is a translocase that is part of the MFS efflux pump family. It is found in H. pylori and has role in the active efflux of antibiotics.	fluoroquinolone;nitroimidazole;tetracycline
card	JP0058	JP0058_01265	1	1332	+	hp1181	1-1332/1332	===============	0/0	100	96.1	card	AE000511.1:1249487-1250819	hp1181 is a translocase that is part of the MFS efflux pump family. It is found in H. pylori and has role in the active efflux of antibiotics.	fluoroquinolone;nitroimidazole;tetracycline
card	JP0059	JP0059_01523	1	1332	+	hp1181	1-1332/1332	===============	0/0	100	96.77	card	AE000511.1:1249487-1250819	hp1181 is a translocase that is part of the MFS efflux pump family. It is found in H. pylori and has role in the active efflux of antibiotics.	fluoroquinolone;nitroimidazole;tetracycline
card	JP0060	JP0060_00861	1	1332	+	hp1181	1-1332/1332	===============	0/0	100	96.77	card	AE000511.1:1249487-1250819	hp1181 is a translocase that is part of the MFS efflux pump family. It is found in H. pylori and has role in the active efflux of antibiotics.	fluoroquinolone;nitroimidazole;tetracycline
card	JP0061	JP0061_00402	1	1332	+	hp1181	1-1332/1332	===============	0/0	100	96.55	card	AE000511.1:1249487-1250819	hp1181 is a translocase that is part of the MFS efflux pump family. It is found in H. pylori and has role in the active efflux of antibiotics.	fluoroquinolone;nitroimidazole;tetracycline
card	JP0063	JP0063_01165	1	1332	+	hp1181	1-1332/1332	===============	0/0	100	96.7	card	AE000511.1:1249487-1250819	hp1181 is a translocase that is part of the MFS efflux pump family. It is found in H. pylori and has role in the active efflux of antibiotics.	fluoroquinolone;nitroimidazole;tetracycline
card	JP0065	JP0065_01248	1	1332	+	hp1181	1-1332/1332	===============	0/0	100	96.25	card	AE000511.1:1249487-1250819	hp1181 is a translocase that is part of the MFS efflux pump family. It is found in H. pylori and has role in the active efflux of antibiotics.	fluoroquinolone;nitroimidazole;tetracycline
card	JP0067	JP0067_00852	1	1332	+	hp1181	1-1332/1332	===============	0/0	100	96.85	card	AE000511.1:1249487-1250819	hp1181 is a translocase that is part of the MFS efflux pump family. It is found in H. pylori and has role in the active efflux of antibiotics.	fluoroquinolone;nitroimidazole;tetracycline
card	JP0068	JP0068_01269	1	1332	+	hp1181	1-1332/1332	===============	0/0	100	96.62	card	AE000511.1:1249487-1250819	hp1181 is a translocase that is part of the MFS efflux pump family. It is found in H. pylori and has role in the active efflux of antibiotics.	fluoroquinolone;nitroimidazole;tetracycline
card	JP0069	JP0069_01299	1	1332	+	hp1181	1-1332/1332	===============	0/0	100	96.62	card	AE000511.1:1249487-1250819	hp1181 is a translocase that is part of the MFS efflux pump family. It is found in H. pylori and has role in the active efflux of antibiotics.	fluoroquinolone;nitroimidazole;tetracycline
card	JP0070	JP0070_00595	1	1332	+	hp1181	1-1332/1332	===============	0/0	100	96.77	card	AE000511.1:1249487-1250819	hp1181 is a translocase that is part of the MFS efflux pump family. It is found in H. pylori and has role in the active efflux of antibiotics.	fluoroquinolone;nitroimidazole;tetracycline
card	JP0072	JP0072_01420	1	1332	+	hp1181	1-1332/1332	===============	0/0	100	96.62	card	AE000511.1:1249487-1250819	hp1181 is a translocase that is part of the MFS efflux pump family. It is found in H. pylori and has role in the active efflux of antibiotics.	fluoroquinolone;nitroimidazole;tetracycline
card	JP0074	JP0074_01412	1	1332	+	hp1181	1-1332/1332	===============	0/0	100	96.62	card	AE000511.1:1249487-1250819	hp1181 is a translocase that is part of the MFS efflux pump family. It is found in H. pylori and has role in the active efflux of antibiotics.	fluoroquinolone;nitroimidazole;tetracycline
card	JP0075	JP0075_00517	1	1332	+	hp1181	1-1332/1332	===============	0/0	100	96.55	card	AE000511.1:1249487-1250819	hp1181 is a translocase that is part of the MFS efflux pump family. It is found in H. pylori and has role in the active efflux of antibiotics.	fluoroquinolone;nitroimidazole;tetracycline
card	JP0076	JP0076_01050	1	1332	+	hp1181	1-1332/1332	===============	0/0	100	96.77	card	AE000511.1:1249487-1250819	hp1181 is a translocase that is part of the MFS efflux pump family. It is found in H. pylori and has role in the active efflux of antibiotics.	fluoroquinolone;nitroimidazole;tetracycline
card	JP0077	JP0077_01412	1	1332	+	hp1181	1-1332/1332	===============	0/0	100	96.47	card	AE000511.1:1249487-1250819	hp1181 is a translocase that is part of the MFS efflux pump family. It is found in H. pylori and has role in the active efflux of antibiotics.	fluoroquinolone;nitroimidazole;tetracycline
card	JP0078	JP0078_01297	1	1332	+	hp1181	1-1332/1332	===============	0/0	100	96.25	card	AE000511.1:1249487-1250819	hp1181 is a translocase that is part of the MFS efflux pump family. It is found in H. pylori and has role in the active efflux of antibiotics.	fluoroquinolone;nitroimidazole;tetracycline
card	JP0079	JP0079_01237	1	1332	+	hp1181	1-1332/1332	===============	0/0	100	96.77	card	AE000511.1:1249487-1250819	hp1181 is a translocase that is part of the MFS efflux pump family. It is found in H. pylori and has role in the active efflux of antibiotics.	fluoroquinolone;nitroimidazole;tetracycline
card	JP0085	JP0085_01114	1	1332	+	hp1181	1-1332/1332	===============	0/0	100	96.32	card	AE000511.1:1249487-1250819	hp1181 is a translocase that is part of the MFS efflux pump family. It is found in H. pylori and has role in the active efflux of antibiotics.	fluoroquinolone;nitroimidazole;tetracycline
card	JP0086	JP0086_01296	1	1332	+	hp1181	1-1332/1332	===============	0/0	100	96.92	card	AE000511.1:1249487-1250819	hp1181 is a translocase that is part of the MFS efflux pump family. It is found in H. pylori and has role in the active efflux of antibiotics.	fluoroquinolone;nitroimidazole;tetracycline
card	JP0087	JP0087_01389	1	1332	+	hp1181	1-1332/1332	===============	0/0	100	96.02	card	AE000511.1:1249487-1250819	hp1181 is a translocase that is part of the MFS efflux pump family. It is found in H. pylori and has role in the active efflux of antibiotics.	fluoroquinolone;nitroimidazole;tetracycline
card	JP0088	JP0088_01353	1	1332	+	hp1181	1-1332/1332	===============	0/0	100	96.25	card	AE000511.1:1249487-1250819	hp1181 is a translocase that is part of the MFS efflux pump family. It is found in H. pylori and has role in the active efflux of antibiotics.	fluoroquinolone;nitroimidazole;tetracycline
card	JP0089	JP0089_01355	1	1332	+	hp1181	1-1332/1332	===============	0/0	100	96.55	card	AE000511.1:1249487-1250819	hp1181 is a translocase that is part of the MFS efflux pump family. It is found in H. pylori and has role in the active efflux of antibiotics.	fluoroquinolone;nitroimidazole;tetracycline
card	JP0090	JP0090_01227	1	1332	+	hp1181	1-1332/1332	===============	0/0	100	96.47	card	AE000511.1:1249487-1250819	hp1181 is a translocase that is part of the MFS efflux pump family. It is found in H. pylori and has role in the active efflux of antibiotics.	fluoroquinolone;nitroimidazole;tetracycline
card	JP0092	JP0092_00982	1	1332	+	hp1181	1-1332/1332	===============	0/0	100	96.7	card	AE000511.1:1249487-1250819	hp1181 is a translocase that is part of the MFS efflux pump family. It is found in H. pylori and has role in the active efflux of antibiotics.	fluoroquinolone;nitroimidazole;tetracycline
card	JP0093	JP0093_01472	1	1332	+	hp1181	1-1332/1332	===============	0/0	100	96.02	card	AE000511.1:1249487-1250819	hp1181 is a translocase that is part of the MFS efflux pump family. It is found in H. pylori and has role in the active efflux of antibiotics.	fluoroquinolone;nitroimidazole;tetracycline
card	JP0094	JP0094_00837	1	1332	+	hp1181	1-1332/1332	===============	0/0	100	96.32	card	AE000511.1:1249487-1250819	hp1181 is a translocase that is part of the MFS efflux pump family. It is found in H. pylori and has role in the active efflux of antibiotics.	fluoroquinolone;nitroimidazole;tetracycline
card	JP0095	JP0095_01454	1	1332	+	hp1181	1-1332/1332	===============	0/0	100	96.55	card	AE000511.1:1249487-1250819	hp1181 is a translocase that is part of the MFS efflux pump family. It is found in H. pylori and has role in the active efflux of antibiotics.	fluoroquinolone;nitroimidazole;tetracycline
card	JP0096	JP0096_01233	1	1332	+	hp1181	1-1332/1332	===============	0/0	100	96.17	card	AE000511.1:1249487-1250819	hp1181 is a translocase that is part of the MFS efflux pump family. It is found in H. pylori and has role in the active efflux of antibiotics.	fluoroquinolone;nitroimidazole;tetracycline
card	JP0097	JP0097_01384	1	1332	+	hp1181	1-1332/1332	===============	0/0	100	96.17	card	AE000511.1:1249487-1250819	hp1181 is a translocase that is part of the MFS efflux pump family. It is found in H. pylori and has role in the active efflux of antibiotics.	fluoroquinolone;nitroimidazole;tetracycline
card	JP0098	JP0098_01236	1	1332	+	hp1181	1-1332/1332	===============	0/0	100	96.32	card	AE000511.1:1249487-1250819	hp1181 is a translocase that is part of the MFS efflux pump family. It is found in H. pylori and has role in the active efflux of antibiotics.	fluoroquinolone;nitroimidazole;tetracycline
card	JP0099	JP0099_01088	1	1332	+	hp1181	1-1332/1332	===============	0/0	100	96.02	card	AE000511.1:1249487-1250819	hp1181 is a translocase that is part of the MFS efflux pump family. It is found in H. pylori and has role in the active efflux of antibiotics.	fluoroquinolone;nitroimidazole;tetracycline
card	JP0100	JP0100_01299	1	1332	+	hp1181	1-1332/1332	===============	0/0	100	96.02	card	AE000511.1:1249487-1250819	hp1181 is a translocase that is part of the MFS efflux pump family. It is found in H. pylori and has role in the active efflux of antibiotics.	fluoroquinolone;nitroimidazole;tetracycline
card	JP0101	JP0101_01217	1	1332	+	hp1181	1-1332/1332	===============	0/0	100	96.02	card	AE000511.1:1249487-1250819	hp1181 is a translocase that is part of the MFS efflux pump family. It is found in H. pylori and has role in the active efflux of antibiotics.	fluoroquinolone;nitroimidazole;tetracycline
card	JP0103	JP0103_01339	1	1332	+	hp1181	1-1332/1332	===============	0/0	100	96.55	card	AE000511.1:1249487-1250819	hp1181 is a translocase that is part of the MFS efflux pump family. It is found in H. pylori and has role in the active efflux of antibiotics.	fluoroquinolone;nitroimidazole;tetracycline
card	JP0104	JP0104_01374	1	1332	+	hp1181	1-1332/1332	===============	0/0	100	96.85	card	AE000511.1:1249487-1250819	hp1181 is a translocase that is part of the MFS efflux pump family. It is found in H. pylori and has role in the active efflux of antibiotics.	fluoroquinolone;nitroimidazole;tetracycline
card	JP0105	JP0105_00829	1	1332	+	hp1181	1-1332/1332	===============	0/0	100	96.77	card	AE000511.1:1249487-1250819	hp1181 is a translocase that is part of the MFS efflux pump family. It is found in H. pylori and has role in the active efflux of antibiotics.	fluoroquinolone;nitroimidazole;tetracycline
card	JP0106	JP0106_01364	1	1332	+	hp1181	1-1332/1332	===============	0/0	100	96.32	card	AE000511.1:1249487-1250819	hp1181 is a translocase that is part of the MFS efflux pump family. It is found in H. pylori and has role in the active efflux of antibiotics.	fluoroquinolone;nitroimidazole;tetracycline
card	JP0108	JP0108_01203	1	1332	+	hp1181	1-1332/1332	===============	0/0	100	96.17	card	AE000511.1:1249487-1250819	hp1181 is a translocase that is part of the MFS efflux pump family. It is found in H. pylori and has role in the active efflux of antibiotics.	fluoroquinolone;nitroimidazole;tetracycline
card	JP0109	JP0109_00920	1	1332	+	hp1181	1-1332/1332	===============	0/0	100	95.65	card	AE000511.1:1249487-1250819	hp1181 is a translocase that is part of the MFS efflux pump family. It is found in H. pylori and has role in the active efflux of antibiotics.	fluoroquinolone;nitroimidazole;tetracycline
card	JP0110	JP0110_01352	1	1332	+	hp1181	1-1332/1332	===============	0/0	100	96.4	card	AE000511.1:1249487-1250819	hp1181 is a translocase that is part of the MFS efflux pump family. It is found in H. pylori and has role in the active efflux of antibiotics.	fluoroquinolone;nitroimidazole;tetracycline
card	JP0111	JP0111_01340	1	1332	+	hp1181	1-1332/1332	===============	0/0	100	96.25	card	AE000511.1:1249487-1250819	hp1181 is a translocase that is part of the MFS efflux pump family. It is found in H. pylori and has role in the active efflux of antibiotics.	fluoroquinolone;nitroimidazole;tetracycline
card	JP0112	JP0112_01408	1	1332	+	hp1181	1-1332/1332	===============	0/0	100	96.92	card	AE000511.1:1249487-1250819	hp1181 is a translocase that is part of the MFS efflux pump family. It is found in H. pylori and has role in the active efflux of antibiotics.	fluoroquinolone;nitroimidazole;tetracycline
card	JP0113	JP0113_00837	1	1332	+	hp1181	1-1332/1332	===============	0/0	100	96.4	card	AE000511.1:1249487-1250819	hp1181 is a translocase that is part of the MFS efflux pump family. It is found in H. pylori and has role in the active efflux of antibiotics.	fluoroquinolone;nitroimidazole;tetracycline
card	JP0115	JP0115_00826	1	1332	+	hp1181	1-1332/1332	===============	0/0	100	96.25	card	AE000511.1:1249487-1250819	hp1181 is a translocase that is part of the MFS efflux pump family. It is found in H. pylori and has role in the active efflux of antibiotics.	fluoroquinolone;nitroimidazole;tetracycline
card	JP0116	JP0116_01445	1	1332	+	hp1181	1-1332/1332	===============	0/0	100	96.32	card	AE000511.1:1249487-1250819	hp1181 is a translocase that is part of the MFS efflux pump family. It is found in H. pylori and has role in the active efflux of antibiotics.	fluoroquinolone;nitroimidazole;tetracycline
card	JP0117	JP0117_01032	1	1332	+	hp1181	1-1332/1332	===============	0/0	100	96.7	card	AE000511.1:1249487-1250819	hp1181 is a translocase that is part of the MFS efflux pump family. It is found in H. pylori and has role in the active efflux of antibiotics.	fluoroquinolone;nitroimidazole;tetracycline
card	JP0118	JP0118_01314	1	1332	+	hp1181	1-1332/1332	===============	0/0	100	96.4	card	AE000511.1:1249487-1250819	hp1181 is a translocase that is part of the MFS efflux pump family. It is found in H. pylori and has role in the active efflux of antibiotics.	fluoroquinolone;nitroimidazole;tetracycline
card	JP0119	JP0119_01495	1	1332	+	hp1181	1-1332/1332	===============	0/0	100	96.1	card	AE000511.1:1249487-1250819	hp1181 is a translocase that is part of the MFS efflux pump family. It is found in H. pylori and has role in the active efflux of antibiotics.	fluoroquinolone;nitroimidazole;tetracycline
card	JP0120	JP0120_01420	1	1332	+	hp1181	1-1332/1332	===============	0/0	100	96.62	card	AE000511.1:1249487-1250819	hp1181 is a translocase that is part of the MFS efflux pump family. It is found in H. pylori and has role in the active efflux of antibiotics.	fluoroquinolone;nitroimidazole;tetracycline
card	JP0121	JP0121_01062	1	1332	+	hp1181	1-1332/1332	===============	0/0	100	96.4	card	AE000511.1:1249487-1250819	hp1181 is a translocase that is part of the MFS efflux pump family. It is found in H. pylori and has role in the active efflux of antibiotics.	fluoroquinolone;nitroimidazole;tetracycline
card	JP0122	JP0122_01164	1	1332	+	hp1181	1-1332/1332	===============	0/0	100	96.7	card	AE000511.1:1249487-1250819	hp1181 is a translocase that is part of the MFS efflux pump family. It is found in H. pylori and has role in the active efflux of antibiotics.	fluoroquinolone;nitroimidazole;tetracycline
card	JP0123	JP0123_01338	1	1332	+	hp1181	1-1332/1332	===============	0/0	100	96.7	card	AE000511.1:1249487-1250819	hp1181 is a translocase that is part of the MFS efflux pump family. It is found in H. pylori and has role in the active efflux of antibiotics.	fluoroquinolone;nitroimidazole;tetracycline
card	JP0125	JP0125_01259	1	1332	+	hp1181	1-1332/1332	===============	0/0	100	96.7	card	AE000511.1:1249487-1250819	hp1181 is a translocase that is part of the MFS efflux pump family. It is found in H. pylori and has role in the active efflux of antibiotics.	fluoroquinolone;nitroimidazole;tetracycline
card	JP0126	JP0126_01221	1	1332	+	hp1181	1-1332/1332	===============	0/0	100	96.32	card	AE000511.1:1249487-1250819	hp1181 is a translocase that is part of the MFS efflux pump family. It is found in H. pylori and has role in the active efflux of antibiotics.	fluoroquinolone;nitroimidazole;tetracycline
card	JP0128	JP0128_01354	1	1332	+	hp1181	1-1332/1332	===============	0/0	100	96.55	card	AE000511.1:1249487-1250819	hp1181 is a translocase that is part of the MFS efflux pump family. It is found in H. pylori and has role in the active efflux of antibiotics.	fluoroquinolone;nitroimidazole;tetracycline
card	JP0129	JP0129_01307	1	1332	+	hp1181	1-1332/1332	===============	0/0	100	96.25	card	AE000511.1:1249487-1250819	hp1181 is a translocase that is part of the MFS efflux pump family. It is found in H. pylori and has role in the active efflux of antibiotics.	fluoroquinolone;nitroimidazole;tetracycline
card	JP0130	JP0130_01210	1	1332	+	hp1181	1-1332/1332	===============	0/0	100	96.4	card	AE000511.1:1249487-1250819	hp1181 is a translocase that is part of the MFS efflux pump family. It is found in H. pylori and has role in the active efflux of antibiotics.	fluoroquinolone;nitroimidazole;tetracycline
card	JP0131	JP0131_01022	1	1332	+	hp1181	1-1332/1332	===============	0/0	100	96.17	card	AE000511.1:1249487-1250819	hp1181 is a translocase that is part of the MFS efflux pump family. It is found in H. pylori and has role in the active efflux of antibiotics.	fluoroquinolone;nitroimidazole;tetracycline
card	JP0132	JP0132_01015	1	1332	+	hp1181	1-1332/1332	===============	0/0	100	96.77	card	AE000511.1:1249487-1250819	hp1181 is a translocase that is part of the MFS efflux pump family. It is found in H. pylori and has role in the active efflux of antibiotics.	fluoroquinolone;nitroimidazole;tetracycline
card	JP0133	JP0133_01324	1	1332	+	hp1181	1-1332/1332	===============	0/0	100	96.55	card	AE000511.1:1249487-1250819	hp1181 is a translocase that is part of the MFS efflux pump family. It is found in H. pylori and has role in the active efflux of antibiotics.	fluoroquinolone;nitroimidazole;tetracycline
card	JP0134	JP0134_01307	1	1332	+	hp1181	1-1332/1332	===============	0/0	100	96.17	card	AE000511.1:1249487-1250819	hp1181 is a translocase that is part of the MFS efflux pump family. It is found in H. pylori and has role in the active efflux of antibiotics.	fluoroquinolone;nitroimidazole;tetracycline
card	K26A1	K26A1_01094	1	1332	+	hp1181	1-1332/1332	===============	0/0	100	94.07	card	AE000511.1:1249487-1250819	hp1181 is a translocase that is part of the MFS efflux pump family. It is found in H. pylori and has role in the active efflux of antibiotics.	fluoroquinolone;nitroimidazole;tetracycline
card	KAZ3172	KAZ3172_00917	1	1332	+	hp1181	1-1332/1332	===============	0/0	100	96.4	card	AE000511.1:1249487-1250819	hp1181 is a translocase that is part of the MFS efflux pump family. It is found in H. pylori and has role in the active efflux of antibiotics.	fluoroquinolone;nitroimidazole;tetracycline
card	KAZ3176	KAZ3176_01120	1	1332	+	hp1181	1-1332/1332	===============	0/0	100	96.7	card	AE000511.1:1249487-1250819	hp1181 is a translocase that is part of the MFS efflux pump family. It is found in H. pylori and has role in the active efflux of antibiotics.	fluoroquinolone;nitroimidazole;tetracycline
card	KAZ3177	KAZ3177_00058	1	1332	+	hp1181	1-1332/1332	===============	0/0	100	96.77	card	AE000511.1:1249487-1250819	hp1181 is a translocase that is part of the MFS efflux pump family. It is found in H. pylori and has role in the active efflux of antibiotics.	fluoroquinolone;nitroimidazole;tetracycline
card	KAZ3190	KAZ3190_00874	1	1332	+	hp1181	1-1332/1332	===============	0/0	100	95.87	card	AE000511.1:1249487-1250819	hp1181 is a translocase that is part of the MFS efflux pump family. It is found in H. pylori and has role in the active efflux of antibiotics.	fluoroquinolone;nitroimidazole;tetracycline
card	KAZ3193	KAZ3193_00983	1	1332	+	hp1181	1-1332/1332	===============	0/0	100	95.72	card	AE000511.1:1249487-1250819	hp1181 is a translocase that is part of the MFS efflux pump family. It is found in H. pylori and has role in the active efflux of antibiotics.	fluoroquinolone;nitroimidazole;tetracycline
card	KAZ3194	KAZ3194_01145	1	1332	+	hp1181	1-1332/1332	===============	0/0	100	96.85	card	AE000511.1:1249487-1250819	hp1181 is a translocase that is part of the MFS efflux pump family. It is found in H. pylori and has role in the active efflux of antibiotics.	fluoroquinolone;nitroimidazole;tetracycline
card	Keto18	Keto18_01099	1	1332	+	hp1181	1-1332/1332	===============	0/0	100	96.25	card	AE000511.1:1249487-1250819	hp1181 is a translocase that is part of the MFS efflux pump family. It is found in H. pylori and has role in the active efflux of antibiotics.	fluoroquinolone;nitroimidazole;tetracycline
card	Keto60	Keto60_01500	1	1332	+	hp1181	1-1332/1332	===============	0/0	100	96.17	card	AE000511.1:1249487-1250819	hp1181 is a translocase that is part of the MFS efflux pump family. It is found in H. pylori and has role in the active efflux of antibiotics.	fluoroquinolone;nitroimidazole;tetracycline
card	Khanty04	Khanty04_00284	1	1332	+	hp1181	1-1332/1332	===============	0/0	100	96.47	card	AE000511.1:1249487-1250819	hp1181 is a translocase that is part of the MFS efflux pump family. It is found in H. pylori and has role in the active efflux of antibiotics.	fluoroquinolone;nitroimidazole;tetracycline
card	Khanty15	Khanty15_01035	1	1332	+	hp1181	1-1332/1332	===============	0/0	100	96.32	card	AE000511.1:1249487-1250819	hp1181 is a translocase that is part of the MFS efflux pump family. It is found in H. pylori and has role in the active efflux of antibiotics.	fluoroquinolone;nitroimidazole;tetracycline
card	Khanty16	Khanty16_00230	1	1332	+	hp1181	1-1332/1332	===============	0/0	100	96.1	card	AE000511.1:1249487-1250819	hp1181 is a translocase that is part of the MFS efflux pump family. It is found in H. pylori and has role in the active efflux of antibiotics.	fluoroquinolone;nitroimidazole;tetracycline
card	Khanty17	Khanty17_00148	1	1332	+	hp1181	1-1332/1332	===============	0/0	100	96.62	card	AE000511.1:1249487-1250819	hp1181 is a translocase that is part of the MFS efflux pump family. It is found in H. pylori and has role in the active efflux of antibiotics.	fluoroquinolone;nitroimidazole;tetracycline
card	Khanty23	Khanty23_00363	1	1332	+	hp1181	1-1332/1332	===============	0/0	100	96.25	card	AE000511.1:1249487-1250819	hp1181 is a translocase that is part of the MFS efflux pump family. It is found in H. pylori and has role in the active efflux of antibiotics.	fluoroquinolone;nitroimidazole;tetracycline
card	Khanty26	Khanty26_00108	1	1332	+	hp1181	1-1332/1332	===============	0/0	100	96.1	card	AE000511.1:1249487-1250819	hp1181 is a translocase that is part of the MFS efflux pump family. It is found in H. pylori and has role in the active efflux of antibiotics.	fluoroquinolone;nitroimidazole;tetracycline
card	Khanty27	Khanty27_00771	1	1332	+	hp1181	1-1332/1332	===============	0/0	100	96.1	card	AE000511.1:1249487-1250819	hp1181 is a translocase that is part of the MFS efflux pump family. It is found in H. pylori and has role in the active efflux of antibiotics.	fluoroquinolone;nitroimidazole;tetracycline
card	Khanty30	Khanty30_01142	1	1331	+	hp1181	1-1331/1332	===============	0/0	99.92	96.24	card	AE000511.1:1249487-1250819	hp1181 is a translocase that is part of the MFS efflux pump family. It is found in H. pylori and has role in the active efflux of antibiotics.	fluoroquinolone;nitroimidazole;tetracycline
card	Khanty39	Khanty39_00320	1	1332	+	hp1181	1-1332/1332	===============	0/0	100	96.55	card	AE000511.1:1249487-1250819	hp1181 is a translocase that is part of the MFS efflux pump family. It is found in H. pylori and has role in the active efflux of antibiotics.	fluoroquinolone;nitroimidazole;tetracycline
card	Khanty40	Khanty40_01162	1	1331	+	hp1181	1-1331/1332	===============	0/0	99.92	96.24	card	AE000511.1:1249487-1250819	hp1181 is a translocase that is part of the MFS efflux pump family. It is found in H. pylori and has role in the active efflux of antibiotics.	fluoroquinolone;nitroimidazole;tetracycline
card	Khanty47	Khanty47_01137	1	1332	+	hp1181	1-1332/1332	===============	0/0	100	96.02	card	AE000511.1:1249487-1250819	hp1181 is a translocase that is part of the MFS efflux pump family. It is found in H. pylori and has role in the active efflux of antibiotics.	fluoroquinolone;nitroimidazole;tetracycline
card	Khoisan01A	Khoisan01A_00137	1	1332	+	hp1181	1-1332/1332	===============	0/0	100	93.84	card	AE000511.1:1249487-1250819	hp1181 is a translocase that is part of the MFS efflux pump family. It is found in H. pylori and has role in the active efflux of antibiotics.	fluoroquinolone;nitroimidazole;tetracycline
card	Khoisan03A	Khoisan03A_01187	1	1332	+	hp1181	1-1332/1332	===============	0/0	100	92.87	card	AE000511.1:1249487-1250819	hp1181 is a translocase that is part of the MFS efflux pump family. It is found in H. pylori and has role in the active efflux of antibiotics.	fluoroquinolone;nitroimidazole;tetracycline
card	Khoisan07A	Khoisan07A_00962	1	1332	+	hp1181	1-1332/1332	===============	0/0	100	93.77	card	AE000511.1:1249487-1250819	hp1181 is a translocase that is part of the MFS efflux pump family. It is found in H. pylori and has role in the active efflux of antibiotics.	fluoroquinolone;nitroimidazole;tetracycline
card	Koryak28	Koryak28_00789	1	1332	+	hp1181	1-1332/1332	===============	0/0	100	96.17	card	AE000511.1:1249487-1250819	hp1181 is a translocase that is part of the MFS efflux pump family. It is found in H. pylori and has role in the active efflux of antibiotics.	fluoroquinolone;nitroimidazole;tetracycline
card	Koryak35	Koryak35_01475	1	1332	+	hp1181	1-1332/1332	===============	0/0	100	96.17	card	AE000511.1:1249487-1250819	hp1181 is a translocase that is part of the MFS efflux pump family. It is found in H. pylori and has role in the active efflux of antibiotics.	fluoroquinolone;nitroimidazole;tetracycline
[truncated: 3,042 more rows]

## Sheet: Comparison
Strain	ARG-ANNOT			CARD				MEGARes			ResFinder			Total ARG in the strain
[truncated: 2,155 more rows]

## Sheet: Overall ARG found
ARG name	Database (n = number of strains harburing the ARG)				Grand Total
	ARG-ANNOT	CARD	MEGARes	ResFinder
(AGly)aph(3'')-III	2				2
(Bla)blaTEM-116	2				2
(MLS)lin(A)	1				1
[truncated: 14 more rows]
