# Supplementary material for: Global Antimicrobial Resistance Gene Study of Helicobacter pylori: Comparison of Detection Tools, ARG and Efflux Pump Gene Analysis, Worldwide Epidemiological Distribution, and Information Related to the Antimicrobial-Resistant Phenotype
Source: Antibiotics (Basel). 2023 Jun 28;12(7):1118. doi: 10.3390/antibiotics12071118 (PMC10376887; doi:10.3390/antibiotics12071118)
Supplement: Supplementary file 1 [file antibiotics-12-01118-s001.zip › Spreadsheet S10 - Clinical Implication metadata.xlsx]

## Sheet: Clarithromycin
Strain	Country	Clarithromycin_status	Code	carA	macB	srmB	Total
16_MO17	Indonesia	Resistant	2	1	0	0	1
18_MO27	Indonesia	Susceptible	1	1	0	0	1
21_MN11	Indonesia	Resistant	2	1	0	0	1
25_SMS22	Indonesia	Resistant	2	1	0	0	1
28_SMS25	Indonesia	Susceptible	1	1	0	0	1
29_SMS28	Indonesia	Susceptible	1	1	0	0	1
3_IND69	Indonesia	Susceptible	1	1	0	0	1
37_PTN20	Indonesia	Resistant	2	1	0	0	1
38_PTN44	Indonesia	Resistant	2	1	0	0	1
39_PTN50	Indonesia	Resistant	2	1	0	0	1
49_KPG2	Indonesia	Resistant	2	1	0	0	1
50_KPG5	Indonesia	Susceptible	1	1	0	0	1
51_KPG6	Indonesia	Susceptible	1	1	0	0	1
69_MEDAN18	Indonesia	Resistant	2	1	0	0	1
75_NIAS37	Indonesia	Susceptible	1	1	0	0	1
BGD115	Bangladesh	Susceptible	1	1	0	0	1
BGD130	Bangladesh	Susceptible	1	1	0	0	1
BGD133	Bangladesh	Susceptible	1	2	0	0	2
BGD3	Bangladesh	Resistant	2	1	0	0	1
BGD53	Bangladesh	Susceptible	1	1	0	0	1
BGD84	Bangladesh	Resistant	2	1	0	0	1
BGD96	Bangladesh	Resistant	2	1	0	0	1
Isolate_A	New Zealand	Susceptible	1	1	0	0	1
Isolate_E	New Zealand	Resistant	2	1	0	1	2
MHP19	United State of America	Resistant	2	1	0	0	1
MHP23	United State of America	Resistant	2	1	0	0	1
MHP30	United State of America	Susceptible	1	1	0	0	1
MHP40	United State of America	Resistant	2	1	0	0	1
MHP42	United State of America	Susceptible	1	1	0	0	1
MHP44	United State of America	Susceptible	1	1	0	0	1
MHP47	United State of America	Resistant	2	1	0	0	1
SZ105	China	Resistant	2	1	0	0	1
SZ155	China	Resistant	2	1	0	0	1
SZ161A	China	Resistant	2	1	0	0	1
SZ166A	China	Resistant	2	1	0	0	1
SZ2042	China	Resistant	2	1	0	0	1
SZ2053A	China	Resistant	2	1	0	0	1
SZ2061	China	Resistant	2	1	0	0	1
SZ2081	China	Resistant	2	1	0	0	1
SZ2089	China	Resistant	2	1	0	0	1
SZ2157	China	Resistant	2	1	0	0	1
SZ2181	China	Resistant	2	1	0	0	1
SZ2198	China	Resistant	2	1	0	0	1
SZ2199	China	Resistant	2	1	0	0	1
SZ2210	China	Resistant	2	1	0	0	1
SZ3083A	China	Resistant	2	1	0	0	1
SZ3097A	China	Resistant	2	1	0	0	1
SZ3117	China	Resistant	2	1	0	0	1
VN0220	Vietnam	Susceptible	1	1	0	0	1
VN0223	Vietnam	Susceptible	1	1	0	0	1
VN0224	Vietnam	Susceptible	1	1	0	0	1
VN0268	Vietnam	Susceptible	1	1	0	0	1
VN0272	Vietnam	Resistant	2	1	0	0	1
VN0280	Vietnam	Susceptible	1	1	0	0	1
VN0283	Vietnam	Susceptible	1	1	0	0	1
VN0363	Vietnam	Susceptible	1	1	0	0	1
VN0366	Vietnam	Resistant	2	1	0	0	1
VN0403	Vietnam	Susceptible	1	1	0	0	1
VN0411	Vietnam	Susceptible	1	1	0	0	1
VN0443	Vietnam	Susceptible	1	1	0	0	1
VN0448	Vietnam	Susceptible	1	1	0	0	1

## Sheet: Metronidazole
Strain	Country	Metronidazole_status	hp1181	msbA	Total
16_MO17	Indonesia	Resistant	1	1	2
18_MO27	Indonesia	Resistant	1	2	3
21_MN11	Indonesia	Susceptible	1	2	3
25_SMS22	Indonesia	Resistant	1	2	3
28_SMS25	Indonesia	Resistant	1	1	2
29_SMS28	Indonesia	Resistant	1	2	3
3_IND69	Indonesia	Resistant	1	1	2
37_PTN20	Indonesia	Resistant	1	1	2
38_PTN44	Indonesia	Susceptible	1	1	2
39_PTN50	Indonesia	Susceptible	1	1	2
49_KPG2	Indonesia	Susceptible	1	1	2
50_KPG5	Indonesia	Resistant	1	1	2
51_KPG6	Indonesia	Susceptible	1	1	2
69_MEDAN18	Indonesia	Resistant	1	1	2
75_NIAS37	Indonesia	Resistant	1	1	2
BGD115	Bangladesh	Susceptible	1	2	3
BGD130	Bangladesh	Susceptible	1	1	2
BGD133	Bangladesh	Resistant	1	1	2
BGD3	Bangladesh	Resistant	1	1	2
BGD53	Bangladesh	Resistant	3	2	5
BGD84	Bangladesh	Resistant	1	1	2
BGD96	Bangladesh	Resistant	1	1	2
Isolate_A	New Zealand	Susceptible	1	1	2
Isolate_E	New Zealand	Resistant	1	1	2
MHP19	United State of America	Susceptible	1	1	2
MHP23	United State of America	Susceptible	1	1	2
MHP30	United State of America	Susceptible	1	1	2
MHP40	United State of America	Resistant	1	1	2
MHP42	United State of America	Susceptible	1	1	2
MHP44	United State of America	Resistant	1	1	2
MHP47	United State of America	Resistant	1	1	2
SZ105	China	Resistant	1	2	3
SZ155	China	Resistant	1	2	3
SZ161A	China	Resistant	1	1	2
SZ166A	China	Resistant	1	2	3
SZ2042	China	Resistant	1	1	2
SZ2053A	China	Resistant	1	1	2
SZ2061	China	Susceptible	1	1	2
SZ2081	China	Resistant	1	1	2
SZ2089	China	Resistant	1	2	3
SZ2157	China	Resistant	1	2	3
SZ2181	China	Resistant	1	1	2
SZ2198	China	Resistant	1	1	2
SZ2199	China	Resistant	1	1	2
SZ2210	China	Resistant	1	2	3
SZ3083A	China	Resistant	1	1	2
SZ3097A	China	Resistant	1	1	2
SZ3117	China	Susceptible	1	1	2
VN0220	Vietnam	Resistant	1	1	2
VN0223	Vietnam	Resistant	1	1	2
VN0224	Vietnam	Susceptible	1	1	2
VN0268	Vietnam	Resistant	1	1	2
VN0272	Vietnam	Susceptible	1	2	3
VN0280	Vietnam	Resistant	1	2	3
VN0283	Vietnam	Susceptible	1	2	3
VN0363	Vietnam	Susceptible	1	1	2
VN0366	Vietnam	Resistant	1	1	2
VN0403	Vietnam	Resistant	1	2	3
VN0411	Vietnam	Resistant	1	2	3
VN0443	Vietnam	Resistant	1	1	2
VN0448	Vietnam	Resistant	1	1	2

## Sheet: Levofloxacin
Strain	Country	Levofloxacin_status	adeF	arlR	hp1181	patA	ramA	yajC	Total
21_MN11	Indonesia	Susceptible	0	1	1	0	0	0	2
25_SMS22	Indonesia	Susceptible	0	1	1	0	0	1	3
29_SMS28	Indonesia	Susceptible	0	1	1	0	0	1	3
39_PTN50	Indonesia	Susceptible	0	1	1	0	0	0	2
51_KPG6	Indonesia	Susceptible	0	1	1	0	0	0	2
49_KPG2	Indonesia	Susceptible	0	1	1	0	0	1	3
16_MO17	Indonesia	Susceptible	0	1	1	0	0	1	3
50_KPG5	Indonesia	Susceptible	0	1	1	0	0	1	3
38_PTN44	Indonesia	Susceptible	0	2	1	0	0	1	4
18_MO27	Indonesia	Susceptible	0	1	1	0	0	1	3
28_SMS25	Indonesia	Susceptible	0	1	1	0	0	0	2
3_IND69	Indonesia	Susceptible	0	1	1	0	0	1	3
MHP47	United State of America	Susceptible	0	1	1	0	0	1	3
MHP30	United State of America	Susceptible	0	1	1	0	0	1	3
VN0272	Vietnam	Susceptible	0	2	1	0	0	1	4
VN0280	Vietnam	Susceptible	0	1	1	0	0	0	2
69_MEDAN18	Indonesia	Susceptible	0	1	1	0	0	1	3
75_NIAS37	Indonesia	Susceptible	0	1	1	0	0	1	3
MHP19	United State of America	Susceptible	0	1	1	0	0	0	2
37_PTN20	Indonesia	Susceptible	0	1	1	0	0	1	3
BGD115	Bangladesh	Susceptible	0	1	1	0	0	0	2
BGD133	Bangladesh	Susceptible	0	1	1	0	0	0	2
BGD96	Bangladesh	Susceptible	0	1	1	1	0	0	3
VN0224	Vietnam	Susceptible	0	1	1	0	0	1	3
VN0363	Vietnam	Susceptible	0	1	1	0	0	0	2
VN0403	Vietnam	Susceptible	0	1	1	0	0	1	3
VN0411	Vietnam	Susceptible	0	1	1	0	0	0	2
VN0443	Vietnam	Susceptible	0	1	1	0	0	1	3
VN0283	Vietnam	Susceptible	0	2	1	0	0	1	4
VN0448	Vietnam	Susceptible	0	2	1	0	0	0	3
BGD3	Bangladesh	Resistant	0	1	1	0	0	0	2
VN0220	Vietnam	Resistant	0	1	1	0	0	0	2
BGD130	Bangladesh	Resistant	0	1	1	0	0	0	2
BGD53	Bangladesh	Resistant	0	2	3	2	0	0	7
VN0223	Vietnam	Resistant	0	1	1	0	0	1	3
VN0268	Vietnam	Resistant	0	1	1	0	0	1	3
VN0366	Vietnam	Resistant	0	1	1	0	0	0	2
BGD84	Bangladesh	Resistant	0	1	1	1	0	0	3
MHP23	United State of America	Resistant	0	1	1	0	0	1	3
MHP40	United State of America	Resistant	0	1	1	0	0	1	3
MHP42	United State of America	Resistant	0	1	1	0	0	1	3
MHP44	United State of America	Resistant	0	1	1	0	0	1	3
