# Supplementary material for: Global Antimicrobial Resistance Gene Study of Helicobacter pylori: Comparison of Detection Tools, ARG and Efflux Pump Gene Analysis, Worldwide Epidemiological Distribution, and Information Related to the Antimicrobial-Resistant Phenotype
Source: Antibiotics (Basel). 2023 Jun 28;12(7):1118. doi: 10.3390/antibiotics12071118 (PMC10376887; doi:10.3390/antibiotics12071118)
Supplement: Supplementary file 1 [file antibiotics-12-01118-s001.zip › Spreadsheet S2 - Global ARG Identification results from ResFinder.xlsx]

## Sheet: Sheet1
Strain	Resistance gene	Identity	Alignment Length/Gene Length	Coverage	Position in reference	Contig	Position in contig	Phenotype	Accession no.
N6_del_htrA	aph(3')-III	99.75	795/795	100.0	1..795	gnl|X|N6_del_htrA_2	104872..105666	Kanamycin, Amikacin, Neomycin, Butirosin, Isepamicin, Lividomycin, Paromomycin, Ribostamycin	M26832
N6_mut_htrA661	aph(3')-III	99.75	795/795	100.0	1..795	gnl|X|N6_mut_htrA661_4	105029..105823	Kanamycin, Amikacin, Neomycin, Butirosin, Isepamicin, Lividomycin, Paromomycin, Ribostamycin	M26832
VE_HET052	lnu(A)	99.79	486/486	100.0	1..486	gnl|X|VE_HET052_19	2038..2523	Lincomycin	M14039
MHP04	blaTEM-116	100.00	861/861	100.0	1..861	gnl|X|MHP04_38	2953..3813	Beta-lactam resistance	AY425988
MHP29	blaTEM-116	100.00	861/861	100.0	1..861	gnl|X|MHP29_39	192..1052	Beta-lactam resistance	AY425988
