# Supplementary material for: Global Antimicrobial Resistance Gene Study of Helicobacter pylori: Comparison of Detection Tools, ARG and Efflux Pump Gene Analysis, Worldwide Epidemiological Distribution, and Information Related to the Antimicrobial-Resistant Phenotype
Source: Antibiotics (Basel). 2023 Jun 28;12(7):1118. doi: 10.3390/antibiotics12071118 (PMC10376887; doi:10.3390/antibiotics12071118)
Supplement: Supplementary file 1 [file antibiotics-12-01118-s001.zip › Spreadsheet S4 - Global ARG Identification results from AMRFinderPlus.xls.xlsx]

## Sheet: combined_amrfinder
Name	Protein identifier	Contig id	Start	Stop	Strand	Gene symbol	Sequence name	Scope	Element type	Element subtype	Class	Subclass	Method	Target length	Reference sequence length	% Coverage of reference sequence	% Identity to reference sequence	Alignment length	Accession of closest sequence	Name of closest sequence	HMM id	HMM description
178	178_00320	gnl|X|178_11	61760	61960	+	copP	copper-binding metallochaperone CopP	plus	STRESS	METAL	COPPER	COPPER	BLASTP	66	66	100	96.97	66	AAD05936.1	copper-binding metallochaperone CopP	NF033781.1	copper-binding metallochaperone CopP
241	241_00328	gnl|X|241_11	79972	80172	+	copP	copper-binding metallochaperone CopP	plus	STRESS	METAL	COPPER	COPPER	BLASTP	66	66	100	93.94	66	AAD05936.1	copper-binding metallochaperone CopP	NF033781.1	copper-binding metallochaperone CopP
428	428_00958	gnl|X|428_24	41659	41859	-	copP	copper-binding metallochaperone CopP	plus	STRESS	METAL	COPPER	COPPER	BLASTP	66	66	100	96.97	66	AAD05936.1	copper-binding metallochaperone CopP	NF033781.1	copper-binding metallochaperone CopP
448	448_00141	gnl|X|448_8	23950	24150	-	copP	copper-binding metallochaperone CopP	plus	STRESS	METAL	COPPER	COPPER	BLASTP	66	66	100	96.97	66	AAD05936.1	copper-binding metallochaperone CopP	NF033781.1	copper-binding metallochaperone CopP
456	456_00848	gnl|X|456_16	148036	148236	-	copP	copper-binding metallochaperone CopP	plus	STRESS	METAL	COPPER	COPPER	BLASTP	66	66	100	96.97	66	AAD05936.1	copper-binding metallochaperone CopP	NF033781.1	copper-binding metallochaperone CopP
462	NA	gnl|X|462_11	363	542	+	copP	copper-binding metallochaperone CopP	plus	STRESS	METAL	COPPER	COPPER	BLASTX	60	66	90.91	95	60	AAD05936.1	copper-binding metallochaperone CopP	NA	NA
462	462_01085	gnl|X|462_115	3810	3944	-	copP	copper-binding metallochaperone CopP	plus	STRESS	METAL	COPPER	COPPER	PARTIALP	44	66	66.67	95.45	44	AAD05936.1	copper-binding metallochaperone CopP	NA	NA
462	NA	gnl|X|462_128	363	542	+	copP	copper-binding metallochaperone CopP	plus	STRESS	METAL	COPPER	COPPER	BLASTX	60	66	90.91	98.33	60	AAD05936.1	copper-binding metallochaperone CopP	NA	NA
518	518_00545	gnl|X|518_19	61600	61800	+	copP	copper-binding metallochaperone CopP	plus	STRESS	METAL	COPPER	COPPER	BLASTP	66	66	100	98.48	66	AAD05936.1	copper-binding metallochaperone CopP	NF033781.1	copper-binding metallochaperone CopP
638	638_00964	gnl|X|638_27	130176	130376	+	copP	copper-binding metallochaperone CopP	plus	STRESS	METAL	COPPER	COPPER	BLASTP	66	66	100	95.45	66	AAD05936.1	copper-binding metallochaperone CopP	NF033781.1	copper-binding metallochaperone CopP
908	908_00374	gnl|X|908_1	376602	376802	-	copP	copper-binding metallochaperone CopP	plus	STRESS	METAL	COPPER	COPPER	BLASTP	66	66	100	96.97	66	AAD05936.1	copper-binding metallochaperone CopP	NF033781.1	copper-binding metallochaperone CopP
1177	1177_00588	gnl|X|1177_11	194884	195084	-	copP	copper-binding metallochaperone CopP	plus	STRESS	METAL	COPPER	COPPER	BLASTP	66	66	100	96.97	66	AAD05936.1	copper-binding metallochaperone CopP	NF033781.1	copper-binding metallochaperone CopP
3699	3699_00361	gnl|X|3699_12	38223	38423	-	copP	copper-binding metallochaperone CopP	plus	STRESS	METAL	COPPER	COPPER	BLASTP	66	66	100	96.97	66	AAD05936.1	copper-binding metallochaperone CopP	NF033781.1	copper-binding metallochaperone CopP
3755	3755_00762	gnl|X|3755_20	64433	64633	+	copP	copper-binding metallochaperone CopP	plus	STRESS	METAL	COPPER	COPPER	BLASTP	66	66	100	95.45	66	AAD05936.1	copper-binding metallochaperone CopP	NF033781.1	copper-binding metallochaperone CopP
3770	3770_01059	gnl|X|3770_80	39814	40014	+	copP	copper-binding metallochaperone CopP	plus	STRESS	METAL	COPPER	COPPER	BLASTP	66	66	100	98.48	66	AAD05936.1	copper-binding metallochaperone CopP	NF033781.1	copper-binding metallochaperone CopP
3802	3802_01191	gnl|X|3802_47	64212	64412	+	copP	copper-binding metallochaperone CopP	plus	STRESS	METAL	COPPER	COPPER	BLASTP	66	66	100	98.48	66	AAD05936.1	copper-binding metallochaperone CopP	NF033781.1	copper-binding metallochaperone CopP
3824	3824_00713	gnl|X|3824_35	33207	33407	-	copP	copper-binding metallochaperone CopP	plus	STRESS	METAL	COPPER	COPPER	BLASTP	66	66	100	93.94	66	AAD05936.1	copper-binding metallochaperone CopP	NF033781.1	copper-binding metallochaperone CopP
30908	30908_00282	gnl|X|30908_25	54952	55152	-	copP	copper-binding metallochaperone CopP	plus	STRESS	METAL	COPPER	COPPER	BLASTP	66	66	100	96.97	66	AAD05936.1	copper-binding metallochaperone CopP	NF033781.1	copper-binding metallochaperone CopP
30908	30908_00348	gnl|X|30908_29	1554	1754	-	copP	copper-binding metallochaperone CopP	plus	STRESS	METAL	COPPER	COPPER	BLASTP	66	66	100	95.45	66	AAD05936.1	copper-binding metallochaperone CopP	NF033781.1	copper-binding metallochaperone CopP
30950	30950_00875	gnl|X|30950_15	149413	149613	-	copP	copper-binding metallochaperone CopP	plus	STRESS	METAL	COPPER	COPPER	BLASTP	66	66	100	92.42	66	AAD05936.1	copper-binding metallochaperone CopP	NF033781.1	copper-binding metallochaperone CopP
31235	31235_00066	gnl|X|31235_2	62786	62986	+	copP	copper-binding metallochaperone CopP	plus	STRESS	METAL	COPPER	COPPER	BLASTP	66	66	100	95.45	66	AAD05936.1	copper-binding metallochaperone CopP	NF033781.1	copper-binding metallochaperone CopP
36166	36166_00144	gnl|X|36166_3	147841	148041	-	copP	copper-binding metallochaperone CopP	plus	STRESS	METAL	COPPER	COPPER	BLASTP	66	66	100	96.97	66	AAD05936.1	copper-binding metallochaperone CopP	NF033781.1	copper-binding metallochaperone CopP
38185	38185_01348	gnl|X|38185_63	146890	147090	-	copP	copper-binding metallochaperone CopP	plus	STRESS	METAL	COPPER	COPPER	BLASTP	66	66	100	95.45	66	AAD05936.1	copper-binding metallochaperone CopP	NF033781.1	copper-binding metallochaperone CopP
1_IND07	1_IND07_00224	gnl|X|1_IND07_2	54422	54622	-	copP	copper-binding metallochaperone CopP	plus	STRESS	METAL	COPPER	COPPER	BLASTP	66	66	100	93.94	66	AAD05936.1	copper-binding metallochaperone CopP	NF033781.1	copper-binding metallochaperone CopP
10_JAY08	10_JAY08_00392	gnl|X|10_JAY08_2	79509	79709	+	copP	copper-binding metallochaperone CopP	plus	STRESS	METAL	COPPER	COPPER	BLASTP	66	66	100	96.97	66	AAD05936.1	copper-binding metallochaperone CopP	NF033781.1	copper-binding metallochaperone CopP
100_KOL56	100_KOL56_00314	gnl|X|100_KOL56_2	80217	80417	+	copP	copper-binding metallochaperone CopP	plus	STRESS	METAL	COPPER	COPPER	BLASTP	66	66	100	93.94	66	AAD05936.1	copper-binding metallochaperone CopP	NF033781.1	copper-binding metallochaperone CopP
101_KOL72	101_KOL72_00339	gnl|X|101_KOL72_3	60805	61005	+	copP	copper-binding metallochaperone CopP	plus	STRESS	METAL	COPPER	COPPER	BLASTP	66	66	100	96.97	66	AAD05936.1	copper-binding metallochaperone CopP	NF033781.1	copper-binding metallochaperone CopP
102_KOL79	102_KOL79_00458	gnl|X|102_KOL79_4	11582	11782	-	copP	copper-binding metallochaperone CopP	plus	STRESS	METAL	COPPER	COPPER	BLASTP	66	66	100	95.45	66	AAD05936.1	copper-binding metallochaperone CopP	NF033781.1	copper-binding metallochaperone CopP
103_KOL94	103_KOL94_00601	gnl|X|103_KOL94_4	54991	55191	-	copP	copper-binding metallochaperone CopP	plus	STRESS	METAL	COPPER	COPPER	BLASTP	66	66	100	95.45	66	AAD05936.1	copper-binding metallochaperone CopP	NF033781.1	copper-binding metallochaperone CopP
104_KOL96	104_KOL96_00158	gnl|X|104_KOL96_1	161861	162061	+	copP	copper-binding metallochaperone CopP	plus	STRESS	METAL	COPPER	COPPER	BLASTP	66	66	100	92.42	66	AAD05936.1	copper-binding metallochaperone CopP	NF033781.1	copper-binding metallochaperone CopP
105_KOL98	105_KOL98_00346	gnl|X|105_KOL98_3	54462	54662	-	copP	copper-binding metallochaperone CopP	plus	STRESS	METAL	COPPER	COPPER	BLASTP	66	66	100	95.45	66	AAD05936.1	copper-binding metallochaperone CopP	NF033781.1	copper-binding metallochaperone CopP
106_KOL99	106_KOL99_00560	gnl|X|106_KOL99_2	39706	39906	-	copP	copper-binding metallochaperone CopP	plus	STRESS	METAL	COPPER	COPPER	BLASTP	66	66	100	95.45	66	AAD05936.1	copper-binding metallochaperone CopP	NF033781.1	copper-binding metallochaperone CopP
107_MLG1	107_MLG1_00396	gnl|X|107_MLG1_4	64191	64391	+	copP	copper-binding metallochaperone CopP	plus	STRESS	METAL	COPPER	COPPER	BLASTP	66	66	100	93.94	66	AAD05936.1	copper-binding metallochaperone CopP	NF033781.1	copper-binding metallochaperone CopP
108_TER9	108_TER9_00082	gnl|X|108_TER9_1	79673	79873	+	copP	copper-binding metallochaperone CopP	plus	STRESS	METAL	COPPER	COPPER	BLASTP	66	66	100	96.97	66	AAD05936.1	copper-binding metallochaperone CopP	NF033781.1	copper-binding metallochaperone CopP
109_TER81	109_TER81_00081	gnl|X|109_TER81_1	79498	79698	+	copP	copper-binding metallochaperone CopP	plus	STRESS	METAL	COPPER	COPPER	BLASTP	66	66	100	95.45	66	AAD05936.1	copper-binding metallochaperone CopP	NF033781.1	copper-binding metallochaperone CopP
109_TER81	109_TER81_01523	gnl|X|109_TER81_20	9772	10572	+	erm	23S ribosomal RNA methyltransferase Erm	core	AMR	AMR	MACROLIDE	MACROLIDE	HMM	266	284	92.61	59.7	263	WP_063844894.1	23S ribosomal RNA methyltransferase Erm	NF000499.1	23S ribosomal RNA methyltransferase Erm
11_JAY12	11_JAY12_00358	gnl|X|11_JAY12_5	27602	27802	+	copP	copper-binding metallochaperone CopP	plus	STRESS	METAL	COPPER	COPPER	BLASTP	66	66	100	92.42	66	AAD05936.1	copper-binding metallochaperone CopP	NF033781.1	copper-binding metallochaperone CopP
13_JAY16	13_JAY16_00535	gnl|X|13_JAY16_2	79353	79553	+	copP	copper-binding metallochaperone CopP	plus	STRESS	METAL	COPPER	COPPER	BLASTP	66	66	100	96.97	66	AAD05936.1	copper-binding metallochaperone CopP	NF033781.1	copper-binding metallochaperone CopP
132A	132A_00509	gnl|X|132A_11	250955	251155	-	copP	copper-binding metallochaperone CopP	plus	STRESS	METAL	COPPER	COPPER	BLASTP	66	66	100	95.45	66	AAD05936.1	copper-binding metallochaperone CopP	NF033781.1	copper-binding metallochaperone CopP
1341_SouthAfrica20	1341_SouthAfrica20_00390	gnl|X|1341_SouthAfrica20_1	386790	386990	-	copP	copper-binding metallochaperone CopP	plus	STRESS	METAL	COPPER	COPPER	BLASTP	66	66	100	90.91	66	AAD05936.1	copper-binding metallochaperone CopP	NF033781.1	copper-binding metallochaperone CopP
1342_SouthAfrica50	1342_SouthAfrica50_00844	gnl|X|1342_SouthAfrica50_1	756843	757043	+	copP	copper-binding metallochaperone CopP	plus	STRESS	METAL	COPPER	COPPER	BLASTP	66	66	100	92.42	66	AAD05936.1	copper-binding metallochaperone CopP	NF033781.1	copper-binding metallochaperone CopP
1343_UM023	1343_UM023_00592	gnl|X|1343_UM023_12	30786	30986	-	copP	copper-binding metallochaperone CopP	plus	STRESS	METAL	COPPER	COPPER	BLASTP	66	66	100	96.97	66	AAD05936.1	copper-binding metallochaperone CopP	NF033781.1	copper-binding metallochaperone CopP
1344_UM032	1344_UM032_00485	gnl|X|1344_UM032_1	446891	447091	-	copP	copper-binding metallochaperone CopP	plus	STRESS	METAL	COPPER	COPPER	BLASTP	66	66	100	95.45	66	AAD05936.1	copper-binding metallochaperone CopP	NF033781.1	copper-binding metallochaperone CopP
1347_UM038	1347_UM038_00308	gnl|X|1347_UM038_8	79516	79716	+	copP	copper-binding metallochaperone CopP	plus	STRESS	METAL	COPPER	COPPER	BLASTP	66	66	100	95.45	66	AAD05936.1	copper-binding metallochaperone CopP	NF033781.1	copper-binding metallochaperone CopP
1348_UM065	1348_UM065_00250	gnl|X|1348_UM065_8	80459	80659	+	copP	copper-binding metallochaperone CopP	plus	STRESS	METAL	COPPER	COPPER	BLASTP	66	66	100	95.45	66	AAD05936.1	copper-binding metallochaperone CopP	NF033781.1	copper-binding metallochaperone CopP
1349_UM066	1349_UM066_00849	gnl|X|1349_UM066_21	209587	209787	-	copP	copper-binding metallochaperone CopP	plus	STRESS	METAL	COPPER	COPPER	BLASTP	66	66	100	93.94	66	AAD05936.1	copper-binding metallochaperone CopP	NF033781.1	copper-binding metallochaperone CopP
1351_UM067	1351_UM067_00573	gnl|X|1351_UM067_12	105516	105716	-	copP	copper-binding metallochaperone CopP	plus	STRESS	METAL	COPPER	COPPER	BLASTP	66	66	100	92.42	66	AAD05936.1	copper-binding metallochaperone CopP	NF033781.1	copper-binding metallochaperone CopP
1352_UM077	1352_UM077_00861	gnl|X|1352_UM077_35	33163	33363	-	copP	copper-binding metallochaperone CopP	plus	STRESS	METAL	COPPER	COPPER	BLASTP	66	66	100	92.42	66	AAD05936.1	copper-binding metallochaperone CopP	NF033781.1	copper-binding metallochaperone CopP
1353_UM084	1353_UM084_00602	gnl|X|1353_UM084_12	127863	128063	-	copP	copper-binding metallochaperone CopP	plus	STRESS	METAL	COPPER	COPPER	BLASTP	66	66	100	93.94	66	AAD05936.1	copper-binding metallochaperone CopP	NF033781.1	copper-binding metallochaperone CopP
1354_UM085	1354_UM085_01088	gnl|X|1354_UM085_36	80920	81120	+	copP	copper-binding metallochaperone CopP	plus	STRESS	METAL	COPPER	COPPER	BLASTP	66	66	100	95.45	66	AAD05936.1	copper-binding metallochaperone CopP	NF033781.1	copper-binding metallochaperone CopP
1355_UM111	1355_UM111_01547	gnl|X|1355_UM111_37	80633	80833	+	copP	copper-binding metallochaperone CopP	plus	STRESS	METAL	COPPER	COPPER	BLASTP	66	66	100	95.45	66	AAD05936.1	copper-binding metallochaperone CopP	NF033781.1	copper-binding metallochaperone CopP
1356_UM114	1356_UM114_00113	gnl|X|1356_UM114_7	66099	66299	+	copP	copper-binding metallochaperone CopP	plus	STRESS	METAL	COPPER	COPPER	BLASTP	66	66	100	93.94	66	AAD05936.1	copper-binding metallochaperone CopP	NF033781.1	copper-binding metallochaperone CopP
1361_PZ5004	1361_PZ5004_00633	gnl|X|1361_PZ5004_102	320	520	+	copP	copper-binding metallochaperone CopP	plus	STRESS	METAL	COPPER	COPPER	BLASTP	66	66	100	92.42	66	AAD05936.1	copper-binding metallochaperone CopP	NF033781.1	copper-binding metallochaperone CopP
1363_PZ5026	1363_PZ5026_01255	gnl|X|1363_PZ5026_162	3905	4105	-	copP	copper-binding metallochaperone CopP	plus	STRESS	METAL	COPPER	COPPER	BLASTP	66	66	100	96.97	66	AAD05936.1	copper-binding metallochaperone CopP	NF033781.1	copper-binding metallochaperone CopP
1364_PZ5056	1364_PZ5056_01042	gnl|X|1364_PZ5056_191	299	499	+	copP	copper-binding metallochaperone CopP	plus	STRESS	METAL	COPPER	COPPER	BLASTP	66	66	100	98.48	66	AAD05936.1	copper-binding metallochaperone CopP	NF033781.1	copper-binding metallochaperone CopP
1365_PZ5080	1365_PZ5080_00821	gnl|X|1365_PZ5080_122	8727	8927	-	copP	copper-binding metallochaperone CopP	plus	STRESS	METAL	COPPER	COPPER	BLASTP	66	66	100	96.97	66	AAD05936.1	copper-binding metallochaperone CopP	NF033781.1	copper-binding metallochaperone CopP
1366_PZ5086	1366_PZ5086_01038	gnl|X|1366_PZ5086_146	8808	9008	-	copP	copper-binding metallochaperone CopP	plus	STRESS	METAL	COPPER	COPPER	BLASTP	66	66	100	95.45	66	AAD05936.1	copper-binding metallochaperone CopP	NF033781.1	copper-binding metallochaperone CopP
1367_GAM117Ai	1367_GAM117Ai_01239	gnl|X|1367_GAM117Ai_76	254	454	-	copP	copper-binding metallochaperone CopP	plus	STRESS	METAL	COPPER	COPPER	BLASTP	66	66	100	95.45	66	AAD05936.1	copper-binding metallochaperone CopP	NF033781.1	copper-binding metallochaperone CopP
1368_NAK7	1368_NAK7_00093	gnl|X|1368_NAK7_2	93383	93583	+	copP	copper-binding metallochaperone CopP	plus	STRESS	METAL	COPPER	COPPER	BLASTP	66	66	100	95.45	66	AAD05936.1	copper-binding metallochaperone CopP	NF033781.1	copper-binding metallochaperone CopP
1369_SA157A	1369_SA157A_00080	gnl|X|1369_SA157A_2	78146	78346	+	copP	copper-binding metallochaperone CopP	plus	STRESS	METAL	COPPER	COPPER	BLASTP	66	66	100	98.48	66	AAD05936.1	copper-binding metallochaperone CopP	NF033781.1	copper-binding metallochaperone CopP
1370_SA144A	1370_SA144A_01491	gnl|X|1370_SA144A_28	105965	106165	-	copP	copper-binding metallochaperone CopP	plus	STRESS	METAL	COPPER	COPPER	BLASTP	66	66	100	92.42	66	AAD05936.1	copper-binding metallochaperone CopP	NF033781.1	copper-binding metallochaperone CopP
1372_SA146A	1372_SA146A_00211	gnl|X|1372_SA146A_2	78216	78416	+	copP	copper-binding metallochaperone CopP	plus	STRESS	METAL	COPPER	COPPER	BLASTP	66	66	100	96.97	66	AAD05936.1	copper-binding metallochaperone CopP	NF033781.1	copper-binding metallochaperone CopP
1374_SA155A	1374_SA155A_00942	gnl|X|1374_SA155A_20	77969	78169	+	copP	copper-binding metallochaperone CopP	plus	STRESS	METAL	COPPER	COPPER	BLASTP	66	66	100	92.42	66	AAD05936.1	copper-binding metallochaperone CopP	NF033781.1	copper-binding metallochaperone CopP
1376_SA156A	1376_SA156A_00946	gnl|X|1376_SA156A_27	192199	192399	-	copP	copper-binding metallochaperone CopP	plus	STRESS	METAL	COPPER	COPPER	BLASTP	66	66	100	98.48	66	AAD05936.1	copper-binding metallochaperone CopP	NF033781.1	copper-binding metallochaperone CopP
1379_SA158A	1379_SA158A_01249	gnl|X|1379_SA158A_27	76728	76928	+	copP	copper-binding metallochaperone CopP	plus	STRESS	METAL	COPPER	COPPER	BLASTP	66	66	100	96.97	66	AAD05936.1	copper-binding metallochaperone CopP	NF033781.1	copper-binding metallochaperone CopP
1381_SA161A	1381_SA161A_01285	gnl|X|1381_SA161A_32	91439	91639	+	copP	copper-binding metallochaperone CopP	plus	STRESS	METAL	COPPER	COPPER	BLASTP	66	66	100	98.48	66	AAD05936.1	copper-binding metallochaperone CopP	NF033781.1	copper-binding metallochaperone CopP
1383_SA162A	1383_SA162A_01266	gnl|X|1383_SA162A_53	78516	78716	+	copP	copper-binding metallochaperone CopP	plus	STRESS	METAL	COPPER	COPPER	BLASTP	66	66	100	98.48	66	AAD05936.1	copper-binding metallochaperone CopP	NF033781.1	copper-binding metallochaperone CopP
1387_SA164A	1387_SA164A_01343	gnl|X|1387_SA164A_29	144991	145191	-	copP	copper-binding metallochaperone CopP	plus	STRESS	METAL	COPPER	COPPER	BLASTP	66	66	100	96.97	66	AAD05936.1	copper-binding metallochaperone CopP	NF033781.1	copper-binding metallochaperone CopP
1391_SA166A	1391_SA166A_00718	gnl|X|1391_SA166A_24	63897	64097	+	copP	copper-binding metallochaperone CopP	plus	STRESS	METAL	COPPER	COPPER	BLASTP	66	66	100	92.42	66	AAD05936.1	copper-binding metallochaperone CopP	NF033781.1	copper-binding metallochaperone CopP
1392_SA168A	1392_SA168A_01204	gnl|X|1392_SA168A_51	59729	59929	+	copP	copper-binding metallochaperone CopP	plus	STRESS	METAL	COPPER	COPPER	BLASTP	66	66	100	96.97	66	AAD05936.1	copper-binding metallochaperone CopP	NF033781.1	copper-binding metallochaperone CopP
1394_SA169C	1394_SA169C_00953	gnl|X|1394_SA169C_30	178471	178671	-	copP	copper-binding metallochaperone CopP	plus	STRESS	METAL	COPPER	COPPER	BLASTP	66	66	100	92.42	66	AAD05936.1	copper-binding metallochaperone CopP	NF033781.1	copper-binding metallochaperone CopP
1396_SA170C	1396_SA170C_00383	gnl|X|1396_SA170C_11	78299	78499	+	copP	copper-binding metallochaperone CopP	plus	STRESS	METAL	COPPER	COPPER	BLASTP	66	66	100	95.45	66	AAD05936.1	copper-binding metallochaperone CopP	NF033781.1	copper-binding metallochaperone CopP
1397_SA171A	1397_SA171A_01138	gnl|X|1397_SA171A_26	79881	80081	+	copP	copper-binding metallochaperone CopP	plus	STRESS	METAL	COPPER	COPPER	BLASTP	66	66	100	96.97	66	AAD05936.1	copper-binding metallochaperone CopP	NF033781.1	copper-binding metallochaperone CopP
14_JAY26	14_JAY26_00079	gnl|X|14_JAY26_1	79481	79681	+	copP	copper-binding metallochaperone CopP	plus	STRESS	METAL	COPPER	COPPER	BLASTP	66	66	100	95.45	66	AAD05936.1	copper-binding metallochaperone CopP	NF033781.1	copper-binding metallochaperone CopP
1400_SA172C	1400_SA172C_00332	gnl|X|1400_SA172C_13	57298	57498	-	copP	copper-binding metallochaperone CopP	plus	STRESS	METAL	COPPER	COPPER	BLASTP	66	66	100	92.42	66	AAD05936.1	copper-binding metallochaperone CopP	NF033781.1	copper-binding metallochaperone CopP
1401_SA173A	1401_SA173A_01244	gnl|X|1401_SA173A_65	21556	21756	-	copP	copper-binding metallochaperone CopP	plus	STRESS	METAL	COPPER	COPPER	BLASTP	66	66	100	95.45	66	AAD05936.1	copper-binding metallochaperone CopP	NF033781.1	copper-binding metallochaperone CopP
1404_SA175A	1404_SA175A_00886	gnl|X|1404_SA175A_15	51838	52038	-	copP	copper-binding metallochaperone CopP	plus	STRESS	METAL	COPPER	COPPER	BLASTP	66	66	100	92.42	66	AAD05936.1	copper-binding metallochaperone CopP	NF033781.1	copper-binding metallochaperone CopP
1406_SA194A	1406_SA194A_00946	gnl|X|1406_SA194A_28	4459	4659	-	copP	copper-binding metallochaperone CopP	plus	STRESS	METAL	COPPER	COPPER	BLASTP	66	66	100	90.91	66	AAD05936.1	copper-binding metallochaperone CopP	NF033781.1	copper-binding metallochaperone CopP
1410_SA213A	1410_SA213A_00976	gnl|X|1410_SA213A_48	92774	92974	+	copP	copper-binding metallochaperone CopP	plus	STRESS	METAL	COPPER	COPPER	BLASTP	66	66	100	96.97	66	AAD05936.1	copper-binding metallochaperone CopP	NF033781.1	copper-binding metallochaperone CopP
1411_SA214A	1411_SA214A_00310	gnl|X|1411_SA214A_8	4390	4590	-	copP	copper-binding metallochaperone CopP	plus	STRESS	METAL	COPPER	COPPER	BLASTP	66	66	100	98.48	66	AAD05936.1	copper-binding metallochaperone CopP	NF033781.1	copper-binding metallochaperone CopP
1415_SA220A	1415_SA220A_00375	gnl|X|1415_SA220A_25	4479	4679	-	copP	copper-binding metallochaperone CopP	plus	STRESS	METAL	COPPER	COPPER	BLASTP	66	66	100	96.97	66	AAD05936.1	copper-binding metallochaperone CopP	NF033781.1	copper-binding metallochaperone CopP
1417_SA221A	1417_SA221A_00902	gnl|X|1417_SA221A_29	79807	80007	+	copP	copper-binding metallochaperone CopP	plus	STRESS	METAL	COPPER	COPPER	BLASTP	66	66	100	96.97	66	AAD05936.1	copper-binding metallochaperone CopP	NF033781.1	copper-binding metallochaperone CopP
1419_SA222A	1419_SA222A_00994	gnl|X|1419_SA222A_34	4047	4247	-	copP	copper-binding metallochaperone CopP	plus	STRESS	METAL	COPPER	COPPER	BLASTP	66	66	100	92.42	66	AAD05936.1	copper-binding metallochaperone CopP	NF033781.1	copper-binding metallochaperone CopP
1423_SA226A	1423_SA226A_00921	gnl|X|1423_SA226A_28	61452	61652	+	copP	copper-binding metallochaperone CopP	plus	STRESS	METAL	COPPER	COPPER	BLASTP	66	66	100	98.48	66	AAD05936.1	copper-binding metallochaperone CopP	NF033781.1	copper-binding metallochaperone CopP
1424_SA227A	1424_SA227A_00082	gnl|X|1424_SA227A_5	70104	70304	-	copP	copper-binding metallochaperone CopP	plus	STRESS	METAL	COPPER	COPPER	BLASTP	66	66	100	98.48	66	AAD05936.1	copper-binding metallochaperone CopP	NF033781.1	copper-binding metallochaperone CopP
1425_SA233A	1425_SA233A_00552	gnl|X|1425_SA233A_19	57298	57498	-	copP	copper-binding metallochaperone CopP	plus	STRESS	METAL	COPPER	COPPER	BLASTP	66	66	100	90.91	66	AAD05936.1	copper-binding metallochaperone CopP	NF033781.1	copper-binding metallochaperone CopP
1431_SA253A	1431_SA253A_00471	gnl|X|1431_SA253A_14	67964	68164	+	copP	copper-binding metallochaperone CopP	plus	STRESS	METAL	COPPER	COPPER	BLASTP	66	66	100	90.91	66	AAD05936.1	copper-binding metallochaperone CopP	NF033781.1	copper-binding metallochaperone CopP
1433_SA29A	1433_SA29A_00211	gnl|X|1433_SA29A_4	57877	58077	-	copP	copper-binding metallochaperone CopP	plus	STRESS	METAL	COPPER	COPPER	BLASTP	66	66	100	92.42	66	AAD05936.1	copper-binding metallochaperone CopP	NF033781.1	copper-binding metallochaperone CopP
1437_SA301A	1437_SA301A_00869	gnl|X|1437_SA301A_27	60738	60938	+	copP	copper-binding metallochaperone CopP	plus	STRESS	METAL	COPPER	COPPER	BLASTP	66	66	100	98.48	66	AAD05936.1	copper-binding metallochaperone CopP	NF033781.1	copper-binding metallochaperone CopP
1439_SA302A	1439_SA302A_00580	gnl|X|1439_SA302A_15	61668	61868	+	copP	copper-binding metallochaperone CopP	plus	STRESS	METAL	COPPER	COPPER	BLASTP	66	66	100	96.97	66	AAD05936.1	copper-binding metallochaperone CopP	NF033781.1	copper-binding metallochaperone CopP
1441_SA303C	1441_SA303C_00079	gnl|X|1441_SA303C_2	77721	77921	+	copP	copper-binding metallochaperone CopP	plus	STRESS	METAL	COPPER	COPPER	BLASTP	66	66	100	90.91	66	AAD05936.1	copper-binding metallochaperone CopP	NF033781.1	copper-binding metallochaperone CopP
1442_SA30A	1442_SA30A_00912	gnl|X|1442_SA30A_27	76780	76980	+	copP	copper-binding metallochaperone CopP	plus	STRESS	METAL	COPPER	COPPER	BLASTP	66	66	100	96.97	66	AAD05936.1	copper-binding metallochaperone CopP	NF033781.1	copper-binding metallochaperone CopP
1445_SA34A	1445_SA34A_00609	gnl|X|1445_SA34A_15	77895	78095	+	copP	copper-binding metallochaperone CopP	plus	STRESS	METAL	COPPER	COPPER	BLASTP	66	66	100	90.91	66	AAD05936.1	copper-binding metallochaperone CopP	NF033781.1	copper-binding metallochaperone CopP
1447_SA35A	1447_SA35A_01520	gnl|X|1447_SA35A_50	18497	18697	-	copP	copper-binding metallochaperone CopP	plus	STRESS	METAL	COPPER	COPPER	BLASTP	66	66	100	98.48	66	AAD05936.1	copper-binding metallochaperone CopP	NF033781.1	copper-binding metallochaperone CopP
1448_SA36C	1448_SA36C_00138	gnl|X|1448_SA36C_4	58840	59040	-	copP	copper-binding metallochaperone CopP	plus	STRESS	METAL	COPPER	COPPER	BLASTP	66	66	100	92.42	66	AAD05936.1	copper-binding metallochaperone CopP	NF033781.1	copper-binding metallochaperone CopP
1449_SA37A	1449_SA37A_01483	gnl|X|1449_SA37A_42	150094	150294	-	copP	copper-binding metallochaperone CopP	plus	STRESS	METAL	COPPER	COPPER	BLASTP	66	66	100	96.97	66	AAD05936.1	copper-binding metallochaperone CopP	NF033781.1	copper-binding metallochaperone CopP
1451_SA40A	1451_SA40A_00379	gnl|X|1451_SA40A_7	77110	77310	+	copP	copper-binding metallochaperone CopP	plus	STRESS	METAL	COPPER	COPPER	BLASTP	66	66	100	92.42	66	AAD05936.1	copper-binding metallochaperone CopP	NF033781.1	copper-binding metallochaperone CopP
1453_SA45A	1453_SA45A_00945	gnl|X|1453_SA45A_33	4818	5018	-	copP	copper-binding metallochaperone CopP	plus	STRESS	METAL	COPPER	COPPER	BLASTP	66	66	100	98.48	66	AAD05936.1	copper-binding metallochaperone CopP	NF033781.1	copper-binding metallochaperone CopP
1455_SA46C	1455_SA46C_01182	gnl|X|1455_SA46C_33	78193	78393	+	copP	copper-binding metallochaperone CopP	plus	STRESS	METAL	COPPER	COPPER	BLASTP	66	66	100	96.97	66	AAD05936.1	copper-binding metallochaperone CopP	NF033781.1	copper-binding metallochaperone CopP
1456_SA47A	1456_SA47A_00430	gnl|X|1456_SA47A_14	78004	78204	+	copP	copper-binding metallochaperone CopP	plus	STRESS	METAL	COPPER	COPPER	BLASTP	66	66	100	90.91	66	AAD05936.1	copper-binding metallochaperone CopP	NF033781.1	copper-binding metallochaperone CopP
1458_SA160A	1458_SA160A_00391	gnl|X|1458_SA160A_13	57850	58050	-	copP	copper-binding metallochaperone CopP	plus	STRESS	METAL	COPPER	COPPER	BLASTP	66	66	100	90.91	66	AAD05936.1	copper-binding metallochaperone CopP	NF033781.1	copper-binding metallochaperone CopP
16_MO17	16_MO17_00047	gnl|X|16_MO17_1	48246	48446	-	copP	copper-binding metallochaperone CopP	plus	STRESS	METAL	COPPER	COPPER	BLASTP	66	66	100	96.97	66	AAD05936.1	copper-binding metallochaperone CopP	NF033781.1	copper-binding metallochaperone CopP
17_MO23	17_MO23_00298	gnl|X|17_MO23_3	74858	75058	+	copP	copper-binding metallochaperone CopP	plus	STRESS	METAL	COPPER	COPPER	BLASTP	66	66	100	96.97	66	AAD05936.1	copper-binding metallochaperone CopP	NF033781.1	copper-binding metallochaperone CopP
178a	178a_00474	gnl|X|178a_11	79976	80176	+	copP	copper-binding metallochaperone CopP	plus	STRESS	METAL	COPPER	COPPER	BLASTP	66	66	100	96.97	66	AAD05936.1	copper-binding metallochaperone CopP	NF033781.1	copper-binding metallochaperone CopP
18_MO27	18_MO27_00678	gnl|X|18_MO27_7	3670	3870	-	copP	copper-binding metallochaperone CopP	plus	STRESS	METAL	COPPER	COPPER	BLASTP	66	66	100	96.97	66	AAD05936.1	copper-binding metallochaperone CopP	NF033781.1	copper-binding metallochaperone CopP
19_MN3	19_MN3_00632	gnl|X|19_MN3_21	13310	13510	+	copP	copper-binding metallochaperone CopP	plus	STRESS	METAL	COPPER	COPPER	BLASTP	66	66	100	96.97	66	AAD05936.1	copper-binding metallochaperone CopP	NF033781.1	copper-binding metallochaperone CopP
2_IND68	2_IND68_00532	gnl|X|2_IND68_4	47431	47631	-	copP	copper-binding metallochaperone CopP	plus	STRESS	METAL	COPPER	COPPER	BLASTP	66	66	100	92.42	66	AAD05936.1	copper-binding metallochaperone CopP	NF033781.1	copper-binding metallochaperone CopP
20_MN10	20_MN10_00140	gnl|X|20_MN10_3	6959	7159	-	copP	copper-binding metallochaperone CopP	plus	STRESS	METAL	COPPER	COPPER	BLASTP	66	66	100	98.48	66	AAD05936.1	copper-binding metallochaperone CopP	NF033781.1	copper-binding metallochaperone CopP
21_MN11	21_MN11_00053	gnl|X|21_MN11_1	52863	53063	-	copP	copper-binding metallochaperone CopP	plus	STRESS	METAL	COPPER	COPPER	BLASTP	66	66	100	96.97	66	AAD05936.1	copper-binding metallochaperone CopP	NF033781.1	copper-binding metallochaperone CopP
212_5	212_5_00107	gnl|X|212_5_2	57218	57418	-	copP	copper-binding metallochaperone CopP	plus	STRESS	METAL	COPPER	COPPER	BLASTP	66	66	100	90.91	66	AAD05936.1	copper-binding metallochaperone CopP	NF033781.1	copper-binding metallochaperone CopP
22_SMS15	22_SMS15_00083	gnl|X|22_SMS15_1	82780	82980	-	copP	copper-binding metallochaperone CopP	plus	STRESS	METAL	COPPER	COPPER	BLASTP	66	66	100	96.97	66	AAD05936.1	copper-binding metallochaperone CopP	NF033781.1	copper-binding metallochaperone CopP
23_SMS19	23_SMS19_00286	gnl|X|23_SMS19_3	74889	75089	+	copP	copper-binding metallochaperone CopP	plus	STRESS	METAL	COPPER	COPPER	BLASTP	66	66	100	96.97	66	AAD05936.1	copper-binding metallochaperone CopP	NF033781.1	copper-binding metallochaperone CopP
24_SMS20	24_SMS20_00164	gnl|X|24_SMS20_2	35555	35755	-	copP	copper-binding metallochaperone CopP	plus	STRESS	METAL	COPPER	COPPER	BLASTP	66	66	100	95.45	66	AAD05936.1	copper-binding metallochaperone CopP	NF033781.1	copper-binding metallochaperone CopP
25_SMS22	25_SMS22_00224	gnl|X|25_SMS22_2	73104	73304	+	copP	copper-binding metallochaperone CopP	plus	STRESS	METAL	COPPER	COPPER	BLASTP	66	66	100	96.97	66	AAD05936.1	copper-binding metallochaperone CopP	NF033781.1	copper-binding metallochaperone CopP
26_SMS23	26_SMS23_00569	gnl|X|26_SMS23_6	38252	38452	-	copP	copper-binding metallochaperone CopP	plus	STRESS	METAL	COPPER	COPPER	BLASTP	66	66	100	96.97	66	AAD05936.1	copper-binding metallochaperone CopP	NF033781.1	copper-binding metallochaperone CopP
27_SMS24	27_SMS24_00714	gnl|X|27_SMS24_6	72396	72596	+	copP	copper-binding metallochaperone CopP	plus	STRESS	METAL	COPPER	COPPER	BLASTP	66	66	100	96.97	66	AAD05936.1	copper-binding metallochaperone CopP	NF033781.1	copper-binding metallochaperone CopP
28_SMS25	28_SMS25_00761	gnl|X|28_SMS25_7	73086	73286	+	copP	copper-binding metallochaperone CopP	plus	STRESS	METAL	COPPER	COPPER	BLASTP	66	66	100	96.97	66	AAD05936.1	copper-binding metallochaperone CopP	NF033781.1	copper-binding metallochaperone CopP
29_SMS28	29_SMS28_00138	gnl|X|29_SMS28_2	48723	48923	-	copP	copper-binding metallochaperone CopP	plus	STRESS	METAL	COPPER	COPPER	BLASTP	66	66	100	96.97	66	AAD05936.1	copper-binding metallochaperone CopP	NF033781.1	copper-binding metallochaperone CopP
3_IND69	3_IND69_00287	gnl|X|3_IND69_2	52476	52676	-	copP	copper-binding metallochaperone CopP	plus	STRESS	METAL	COPPER	COPPER	BLASTP	66	66	100	95.45	66	AAD05936.1	copper-binding metallochaperone CopP	NF033781.1	copper-binding metallochaperone CopP
30_SMS30	30_SMS30_00563	gnl|X|30_SMS30_5	38518	38718	-	copP	copper-binding metallochaperone CopP	plus	STRESS	METAL	COPPER	COPPER	BLASTP	66	66	100	96.97	66	AAD05936.1	copper-binding metallochaperone CopP	NF033781.1	copper-binding metallochaperone CopP
31_MKS31	31_MKS31_00190	gnl|X|31_MKS31_2	53261	53461	-	copP	copper-binding metallochaperone CopP	plus	STRESS	METAL	COPPER	COPPER	BLASTP	66	66	100	98.48	66	AAD05936.1	copper-binding metallochaperone CopP	NF033781.1	copper-binding metallochaperone CopP
32_MKS45	32_MKS45_00271	gnl|X|32_MKS45_1	264641	264841	-	copP	copper-binding metallochaperone CopP	plus	STRESS	METAL	COPPER	COPPER	BLASTP	66	66	100	95.45	66	AAD05936.1	copper-binding metallochaperone CopP	NF033781.1	copper-binding metallochaperone CopP
33_MKS47	33_MKS47_00457	gnl|X|33_MKS47_3	49848	50048	-	copP	copper-binding metallochaperone CopP	plus	STRESS	METAL	COPPER	COPPER	BLASTP	66	66	100	96.97	66	AAD05936.1	copper-binding metallochaperone CopP	NF033781.1	copper-binding metallochaperone CopP
34_MKS52	34_MKS52_00119	gnl|X|34_MKS52_1	109420	109620	-	copP	copper-binding metallochaperone CopP	plus	STRESS	METAL	COPPER	COPPER	BLASTP	66	66	100	95.45	66	AAD05936.1	copper-binding metallochaperone CopP	NF033781.1	copper-binding metallochaperone CopP
35_MKS55	35_MKS55_00048	gnl|X|35_MKS55_1	42932	43132	+	copP	copper-binding metallochaperone CopP	plus	STRESS	METAL	COPPER	COPPER	BLASTP	66	66	100	95.45	66	AAD05936.1	copper-binding metallochaperone CopP	NF033781.1	copper-binding metallochaperone CopP
36_MKS56	36_MKS56_00440	gnl|X|36_MKS56_3	35452	35652	-	copP	copper-binding metallochaperone CopP	plus	STRESS	METAL	COPPER	COPPER	BLASTP	66	66	100	95.45	66	AAD05936.1	copper-binding metallochaperone CopP	NF033781.1	copper-binding metallochaperone CopP
3614_SSR2	3614_SSR2_00580	gnl|X|3614_SSR2_30	23399	23599	-	copP	copper-binding metallochaperone CopP	plus	STRESS	METAL	COPPER	COPPER	BLASTP	66	66	100	95.45	66	AAD05936.1	copper-binding metallochaperone CopP	NF033781.1	copper-binding metallochaperone CopP
3615_SSR3	3615_SSR3_00050	gnl|X|3615_SSR3_4	30782	30982	-	copP	copper-binding metallochaperone CopP	plus	STRESS	METAL	COPPER	COPPER	BLASTP	66	66	100	95.45	66	AAD05936.1	copper-binding metallochaperone CopP	NF033781.1	copper-binding metallochaperone CopP
3616_SSR4	3616_SSR4_01315	gnl|X|3616_SSR4_77	60913	61113	+	copP	copper-binding metallochaperone CopP	plus	STRESS	METAL	COPPER	COPPER	BLASTP	66	66	100	95.45	66	AAD05936.1	copper-binding metallochaperone CopP	NF033781.1	copper-binding metallochaperone CopP
3617_SSR5	3617_SSR5_00887	gnl|X|3617_SSR5_31	54819	55019	-	copP	copper-binding metallochaperone CopP	plus	STRESS	METAL	COPPER	COPPER	BLASTP	66	66	100	93.94	66	AAD05936.1	copper-binding metallochaperone CopP	NF033781.1	copper-binding metallochaperone CopP
3618_SSR7	3618_SSR7_01515	gnl|X|3618_SSR7_54	54628	54828	-	copP	copper-binding metallochaperone CopP	plus	STRESS	METAL	COPPER	COPPER	BLASTP	66	66	100	95.45	66	AAD05936.1	copper-binding metallochaperone CopP	NF033781.1	copper-binding metallochaperone CopP
3619_SSR8	3619_SSR8_00562	gnl|X|3619_SSR8_20	39802	40002	-	copP	copper-binding metallochaperone CopP	plus	STRESS	METAL	COPPER	COPPER	BLASTP	66	66	100	95.45	66	AAD05936.1	copper-binding metallochaperone CopP	NF033781.1	copper-binding metallochaperone CopP
3620_SSR9	3620_SSR9_01511	gnl|X|3620_SSR9_62	57271	57471	-	copP	copper-binding metallochaperone CopP	plus	STRESS	METAL	COPPER	COPPER	BLASTP	66	66	100	93.94	66	AAD05936.1	copper-binding metallochaperone CopP	NF033781.1	copper-binding metallochaperone CopP
3622_SSR12	3622_SSR12_00965	gnl|X|3622_SSR12_45	66106	66306	+	copP	copper-binding metallochaperone CopP	plus	STRESS	METAL	COPPER	COPPER	BLASTP	66	66	100	93.94	66	AAD05936.1	copper-binding metallochaperone CopP	NF033781.1	copper-binding metallochaperone CopP
3623_SSR13	3623_SSR13_00863	gnl|X|3623_SSR13_32	66242	66442	+	copP	copper-binding metallochaperone CopP	plus	STRESS	METAL	COPPER	COPPER	BLASTP	66	66	100	98.48	66	AAD05936.1	copper-binding metallochaperone CopP	NF033781.1	copper-binding metallochaperone CopP
3624_SSR14	3624_SSR14_01098	gnl|X|3624_SSR14_44	66700	66900	+	copP	copper-binding metallochaperone CopP	plus	STRESS	METAL	COPPER	COPPER	BLASTP	66	66	100	95.45	66	AAD05936.1	copper-binding metallochaperone CopP	NF033781.1	copper-binding metallochaperone CopP
3625_SSR17	3625_SSR17_00902	gnl|X|3625_SSR17_36	43078	43278	-	copP	copper-binding metallochaperone CopP	plus	STRESS	METAL	COPPER	COPPER	BLASTP	66	66	100	95.45	66	AAD05936.1	copper-binding metallochaperone CopP	NF033781.1	copper-binding metallochaperone CopP
3627_SSR20	3627_SSR20_00984	gnl|X|3627_SSR20_27	66275	66475	+	copP	copper-binding metallochaperone CopP	plus	STRESS	METAL	COPPER	COPPER	BLASTP	66	66	100	96.97	66	AAD05936.1	copper-binding metallochaperone CopP	NF033781.1	copper-binding metallochaperone CopP
3628_SSR22	3628_SSR22_01011	gnl|X|3628_SSR22_37	66271	66471	+	copP	copper-binding metallochaperone CopP	plus	STRESS	METAL	COPPER	COPPER	BLASTP	66	66	100	95.45	66	AAD05936.1	copper-binding metallochaperone CopP	NF033781.1	copper-binding metallochaperone CopP
3629_SSR23	3629_SSR23_00267	gnl|X|3629_SSR23_6	52421	52621	-	copP	copper-binding metallochaperone CopP	plus	STRESS	METAL	COPPER	COPPER	BLASTP	66	66	100	95.45	66	AAD05936.1	copper-binding metallochaperone CopP	NF033781.1	copper-binding metallochaperone CopP
3630_SSR33	3630_SSR33_00433	gnl|X|3630_SSR33_17	66067	66267	+	copP	copper-binding metallochaperone CopP	plus	STRESS	METAL	COPPER	COPPER	BLASTP	66	66	100	95.45	66	AAD05936.1	copper-binding metallochaperone CopP	NF033781.1	copper-binding metallochaperone CopP
3631_SSR40	3631_SSR40_01269	gnl|X|3631_SSR40_68	54466	54666	-	copP	copper-binding metallochaperone CopP	plus	STRESS	METAL	COPPER	COPPER	BLASTP	66	66	100	95.45	66	AAD05936.1	copper-binding metallochaperone CopP	NF033781.1	copper-binding metallochaperone CopP
3632_SSR43	3632_SSR43_00281	gnl|X|3632_SSR43_6	66369	66569	+	copP	copper-binding metallochaperone CopP	plus	STRESS	METAL	COPPER	COPPER	BLASTP	66	66	100	93.94	66	AAD05936.1	copper-binding metallochaperone CopP	NF033781.1	copper-binding metallochaperone CopP
3635_3843	3635_3843_00326	gnl|X|3635_3843_64	3233	3433	-	copP	copper-binding metallochaperone CopP	plus	STRESS	METAL	COPPER	COPPER	BLASTP	66	66	100	96.97	66	AAD05936.1	copper-binding metallochaperone CopP	NF033781.1	copper-binding metallochaperone CopP
3639_BON_254	3639_BON_254_01153	gnl|X|3639_BON_254_27	172741	172941	-	copP	copper-binding metallochaperone CopP	plus	STRESS	METAL	COPPER	COPPER	BLASTP	66	66	100	96.97	66	AAD05936.1	copper-binding metallochaperone CopP	NF033781.1	copper-binding metallochaperone CopP
3640_CHA_185	3640_CHA_185_00091	gnl|X|3640_CHA_185_3	66297	66497	+	copP	copper-binding metallochaperone CopP	plus	STRESS	METAL	COPPER	COPPER	BLASTP	66	66	100	96.97	66	AAD05936.1	copper-binding metallochaperone CopP	NF033781.1	copper-binding metallochaperone CopP
3641_GRA_247	3641_GRA_247_00547	gnl|X|3641_GRA_247_19	53732	53932	-	copP	copper-binding metallochaperone CopP	plus	STRESS	METAL	COPPER	COPPER	BLASTP	66	66	100	96.97	66	AAD05936.1	copper-binding metallochaperone CopP	NF033781.1	copper-binding metallochaperone CopP
3642_PHI_092	3642_PHI_092_00576	gnl|X|3642_PHI_092_26	38266	38466	-	copP	copper-binding metallochaperone CopP	plus	STRESS	METAL	COPPER	COPPER	BLASTP	66	66	100	95.45	66	AAD05936.1	copper-binding metallochaperone CopP	NF033781.1	copper-binding metallochaperone CopP
3647_3800	3647_3800_00255	gnl|X|3647_3800_7	149920	150120	-	copP	copper-binding metallochaperone CopP	plus	STRESS	METAL	COPPER	COPPER	BLASTP	66	66	100	96.97	66	AAD05936.1	copper-binding metallochaperone CopP	NF033781.1	copper-binding metallochaperone CopP
3658_3754	3658_3754_00727	gnl|X|3658_3754_24	66374	66574	+	copP	copper-binding metallochaperone CopP	plus	STRESS	METAL	COPPER	COPPER	BLASTP	66	66	100	96.97	66	AAD05936.1	copper-binding metallochaperone CopP	NF033781.1	copper-binding metallochaperone CopP
3659_3745	3659_3745_00264	gnl|X|3659_3745_24	42889	43089	+	copP	copper-binding metallochaperone CopP	plus	STRESS	METAL	COPPER	COPPER	BLASTP	66	66	100	98.48	66	AAD05936.1	copper-binding metallochaperone CopP	NF033781.1	copper-binding metallochaperone CopP
3662_3697	3662_3697_01098	gnl|X|3662_3697_46	65770	65970	+	copP	copper-binding metallochaperone CopP	plus	STRESS	METAL	COPPER	COPPER	BLASTP	66	66	100	96.97	66	AAD05936.1	copper-binding metallochaperone CopP	NF033781.1	copper-binding metallochaperone CopP
3663_3738	3663_3738_00639	gnl|X|3663_3738_26	66488	66688	+	copP	copper-binding metallochaperone CopP	plus	STRESS	METAL	COPPER	COPPER	BLASTP	66	66	100	98.48	66	AAD05936.1	copper-binding metallochaperone CopP	NF033781.1	copper-binding metallochaperone CopP
3666_3746	3666_3746_00087	gnl|X|3666_3746_2	80047	80247	+	copP	copper-binding metallochaperone CopP	plus	STRESS	METAL	COPPER	COPPER	BLASTP	66	66	100	95.45	66	AAD05936.1	copper-binding metallochaperone CopP	NF033781.1	copper-binding metallochaperone CopP
3667_SW7A	3667_SW7A_00202	gnl|X|3667_SW7A_6	42566	42766	+	copP	copper-binding metallochaperone CopP	plus	STRESS	METAL	COPPER	COPPER	BLASTP	66	66	100	95.45	66	AAD05936.1	copper-binding metallochaperone CopP	NF033781.1	copper-binding metallochaperone CopP
3669_SW21A	3669_SW21A_00895	gnl|X|3669_SW21A_28	66486	66686	+	copP	copper-binding metallochaperone CopP	plus	STRESS	METAL	COPPER	COPPER	BLASTP	66	66	100	96.97	66	AAD05936.1	copper-binding metallochaperone CopP	NF033781.1	copper-binding metallochaperone CopP
3671_SW23Ai	3671_SW23Ai_00436	gnl|X|3671_SW23Ai_14	23319	23519	-	copP	copper-binding metallochaperone CopP	plus	STRESS	METAL	COPPER	COPPER	BLASTP	66	66	100	93.94	66	AAD05936.1	copper-binding metallochaperone CopP	NF033781.1	copper-binding metallochaperone CopP
37_PTN20	37_PTN20_00345	gnl|X|37_PTN20_4	38588	38788	-	copP	copper-binding metallochaperone CopP	plus	STRESS	METAL	COPPER	COPPER	BLASTP	66	66	100	96.97	66	AAD05936.1	copper-binding metallochaperone CopP	NF033781.1	copper-binding metallochaperone CopP
38_PTN44	38_PTN44_00311	gnl|X|38_PTN44_3	71181	71381	-	copP	copper-binding metallochaperone CopP	plus	STRESS	METAL	COPPER	COPPER	BLASTP	66	66	100	93.94	66	AAD05936.1	copper-binding metallochaperone CopP	NF033781.1	copper-binding metallochaperone CopP
40_PTN63	40_PTN63_00423	gnl|X|40_PTN63_3	35469	35669	-	copP	copper-binding metallochaperone CopP	plus	STRESS	METAL	COPPER	COPPER	BLASTP	66	66	100	95.45	66	AAD05936.1	copper-binding metallochaperone CopP	NF033781.1	copper-binding metallochaperone CopP
41_PTN75	41_PTN75_00574	gnl|X|41_PTN75_5	3843	4043	-	copP	copper-binding metallochaperone CopP	plus	STRESS	METAL	COPPER	COPPER	BLASTP	66	66	100	95.45	66	AAD05936.1	copper-binding metallochaperone CopP	NF033781.1	copper-binding metallochaperone CopP
42_MANADO5	42_MANADO5_00561	gnl|X|42_MANADO5_5	51711	51911	-	copP	copper-binding metallochaperone CopP	plus	STRESS	METAL	COPPER	COPPER	BLASTP	66	66	100	93.94	66	AAD05936.1	copper-binding metallochaperone CopP	NF033781.1	copper-binding metallochaperone CopP
43_MANADO18	43_MANADO18_00268	gnl|X|43_MANADO18_2	80005	80205	+	copP	copper-binding metallochaperone CopP	plus	STRESS	METAL	COPPER	COPPER	BLASTP	66	66	100	95.45	66	AAD05936.1	copper-binding metallochaperone CopP	NF033781.1	copper-binding metallochaperone CopP
44_MANADO20	44_MANADO20_00456	gnl|X|44_MANADO20_3	51814	52014	-	copP	copper-binding metallochaperone CopP	plus	STRESS	METAL	COPPER	COPPER	BLASTP	66	66	100	93.94	66	AAD05936.1	copper-binding metallochaperone CopP	NF033781.1	copper-binding metallochaperone CopP
4449_Yangon244	4449_Yangon244_00395	gnl|X|4449_Yangon244_6	247865	248065	-	copP	copper-binding metallochaperone CopP	plus	STRESS	METAL	COPPER	COPPER	BLASTP	66	66	100	95.45	66	AAD05936.1	copper-binding metallochaperone CopP	NF033781.1	copper-binding metallochaperone CopP
4450_Yangon233	4450_Yangon233_01212	gnl|X|4450_Yangon233_31	221415	221615	-	copP	copper-binding metallochaperone CopP	plus	STRESS	METAL	COPPER	COPPER	BLASTP	66	66	100	92.42	66	AAD05936.1	copper-binding metallochaperone CopP	NF033781.1	copper-binding metallochaperone CopP
4451_Yangon222	4451_Yangon222_00874	gnl|X|4451_Yangon222_23	110702	110902	-	copP	copper-binding metallochaperone CopP	plus	STRESS	METAL	COPPER	COPPER	BLASTP	66	66	100	95.45	66	AAD05936.1	copper-binding metallochaperone CopP	NF033781.1	copper-binding metallochaperone CopP
4452_Yangon202	4452_Yangon202_00869	gnl|X|4452_Yangon202_23	80242	80442	+	copP	copper-binding metallochaperone CopP	plus	STRESS	METAL	COPPER	COPPER	BLASTP	66	66	100	93.94	66	AAD05936.1	copper-binding metallochaperone CopP	NF033781.1	copper-binding metallochaperone CopP
4453_Yangon190	4453_Yangon190_00570	gnl|X|4453_Yangon190_13	93503	93703	+	copP	copper-binding metallochaperone CopP	plus	STRESS	METAL	COPPER	COPPER	BLASTP	66	66	100	93.94	66	AAD05936.1	copper-binding metallochaperone CopP	NF033781.1	copper-binding metallochaperone CopP
4455_Yangon179	4455_Yangon179_01014	gnl|X|4455_Yangon179_22	79887	80087	+	copP	copper-binding metallochaperone CopP	plus	STRESS	METAL	COPPER	COPPER	BLASTP	66	66	100	93.94	66	AAD05936.1	copper-binding metallochaperone CopP	NF033781.1	copper-binding metallochaperone CopP
4456_Yangon173	4456_Yangon173_00084	gnl|X|4456_Yangon173_2	78679	78879	+	copP	copper-binding metallochaperone CopP	plus	STRESS	METAL	COPPER	COPPER	BLASTP	66	66	100	95.45	66	AAD05936.1	copper-binding metallochaperone CopP	NF033781.1	copper-binding metallochaperone CopP
4457_Yangon159	4457_Yangon159_01158	gnl|X|4457_Yangon159_16	582756	582956	-	copP	copper-binding metallochaperone CopP	plus	STRESS	METAL	COPPER	COPPER	BLASTP	66	66	100	95.45	66	AAD05936.1	copper-binding metallochaperone CopP	NF033781.1	copper-binding metallochaperone CopP
4458_Yangon142	4458_Yangon142_01111	gnl|X|4458_Yangon142_25	126879	127079	-	copP	copper-binding metallochaperone CopP	plus	STRESS	METAL	COPPER	COPPER	BLASTP	66	66	100	93.94	66	AAD05936.1	copper-binding metallochaperone CopP	NF033781.1	copper-binding metallochaperone CopP
4461_NP05	4461_NP05_00611	gnl|X|4461_NP05_12	145235	145435	-	copP	copper-binding metallochaperone CopP	plus	STRESS	METAL	COPPER	COPPER	BLASTP	66	66	100	98.48	66	AAD05936.1	copper-binding metallochaperone CopP	NF033781.1	copper-binding metallochaperone CopP
4463_NP05_278	4463_NP05_278_00803	gnl|X|4463_NP05_278_20	60911	61111	+	copP	copper-binding metallochaperone CopP	plus	STRESS	METAL	COPPER	COPPER	BLASTP	66	66	100	92.42	66	AAD05936.1	copper-binding metallochaperone CopP	NF033781.1	copper-binding metallochaperone CopP
4464_NP05_272	4464_NP05_272_00151	gnl|X|4464_NP05_272_10	79995	80195	+	copP	copper-binding metallochaperone CopP	plus	STRESS	METAL	COPPER	COPPER	BLASTP	66	66	100	93.94	66	AAD05936.1	copper-binding metallochaperone CopP	NF033781.1	copper-binding metallochaperone CopP
4467_NP05_250	4467_NP05_250_00345	gnl|X|4467_NP05_250_8	79957	80157	+	copP	copper-binding metallochaperone CopP	plus	STRESS	METAL	COPPER	COPPER	BLASTP	66	66	100	92.42	66	AAD05936.1	copper-binding metallochaperone CopP	NF033781.1	copper-binding metallochaperone CopP
4471_NP05_121	4471_NP05_121_00875	gnl|X|4471_NP05_121_20	138337	138537	+	copP	copper-binding metallochaperone CopP	plus	STRESS	METAL	COPPER	COPPER	BLASTP	66	66	100	93.94	66	AAD05936.1	copper-binding metallochaperone CopP	NF033781.1	copper-binding metallochaperone CopP
4472_NP05_112	4472_NP05_112_00083	gnl|X|4472_NP05_112_2	80133	80333	+	copP	copper-binding metallochaperone CopP	plus	STRESS	METAL	COPPER	COPPER	BLASTP	66	66	100	93.94	66	AAD05936.1	copper-binding metallochaperone CopP	NF033781.1	copper-binding metallochaperone CopP
4473_NP05_107	4473_NP05_107_00701	gnl|X|4473_NP05_107_23	80116	80316	+	copP	copper-binding metallochaperone CopP	plus	STRESS	METAL	COPPER	COPPER	BLASTP	66	66	100	98.48	66	AAD05936.1	copper-binding metallochaperone CopP	NF033781.1	copper-binding metallochaperone CopP
4474_NP05_105	4474_NP05_105_00822	gnl|X|4474_NP05_105_26	79616	79816	+	copP	copper-binding metallochaperone CopP	plus	STRESS	METAL	COPPER	COPPER	BLASTP	66	66	100	95.45	66	AAD05936.1	copper-binding metallochaperone CopP	NF033781.1	copper-binding metallochaperone CopP
4475_NP04	4475_NP04_01317	gnl|X|4475_NP04_39	115653	115853	-	copP	copper-binding metallochaperone CopP	plus	STRESS	METAL	COPPER	COPPER	BLASTP	66	66	100	93.94	66	AAD05936.1	copper-binding metallochaperone CopP	NF033781.1	copper-binding metallochaperone CopP
4476_Myanmar66	4476_Myanmar66_00081	gnl|X|4476_Myanmar66_1	80158	80358	+	copP	copper-binding metallochaperone CopP	plus	STRESS	METAL	COPPER	COPPER	BLASTP	66	66	100	96.97	66	AAD05936.1	copper-binding metallochaperone CopP	NF033781.1	copper-binding metallochaperone CopP
4477_Myanmar52	4477_Myanmar52_00624	gnl|X|4477_Myanmar52_10	79913	80113	+	copP	copper-binding metallochaperone CopP	plus	STRESS	METAL	COPPER	COPPER	BLASTP	66	66	100	92.42	66	AAD05936.1	copper-binding metallochaperone CopP	NF033781.1	copper-binding metallochaperone CopP
4478_Myanmar51	4478_Myanmar51_00231	gnl|X|4478_Myanmar51_14	65700	65900	+	copP	copper-binding metallochaperone CopP	plus	STRESS	METAL	COPPER	COPPER	BLASTP	66	66	100	92.42	66	AAD05936.1	copper-binding metallochaperone CopP	NF033781.1	copper-binding metallochaperone CopP
4481_Mandalay38	4481_Mandalay38_01028	gnl|X|4481_Mandalay38_29	65176	65376	+	copP	copper-binding metallochaperone CopP	plus	STRESS	METAL	COPPER	COPPER	BLASTP	66	66	100	93.94	66	AAD05936.1	copper-binding metallochaperone CopP	NF033781.1	copper-binding metallochaperone CopP
4482_Mandalay30	4482_Mandalay30_00159	gnl|X|4482_Mandalay30_1	170306	170506	-	copP	copper-binding metallochaperone CopP	plus	STRESS	METAL	COPPER	COPPER	BLASTP	66	66	100	92.42	66	AAD05936.1	copper-binding metallochaperone CopP	NF033781.1	copper-binding metallochaperone CopP
4484_Mandalay03	4484_Mandalay03_00957	gnl|X|4484_Mandalay03_14	290898	291098	-	copP	copper-binding metallochaperone CopP	plus	STRESS	METAL	COPPER	COPPER	BLASTP	66	66	100	92.42	66	AAD05936.1	copper-binding metallochaperone CopP	NF033781.1	copper-binding metallochaperone CopP
45_MANADO26	45_MANADO26_00943	gnl|X|45_MANADO26_39	10225	10425	+	copP	copper-binding metallochaperone CopP	plus	STRESS	METAL	COPPER	COPPER	BLASTP	66	66	100	93.94	66	AAD05936.1	copper-binding metallochaperone CopP	NF033781.1	copper-binding metallochaperone CopP
4528_Nic01_A	4528_Nic01_A_01310	gnl|X|4528_Nic01_A_39	80749	80949	+	copP	copper-binding metallochaperone CopP	plus	STRESS	METAL	COPPER	COPPER	BLASTP	66	66	100	96.97	66	AAD05936.1	copper-binding metallochaperone CopP	NF033781.1	copper-binding metallochaperone CopP
4530_Nic03_A	4530_Nic03_A_00502	gnl|X|4530_Nic03_A_15	64388	64588	+	copP	copper-binding metallochaperone CopP	plus	STRESS	METAL	COPPER	COPPER	BLASTP	66	66	100	98.48	66	AAD05936.1	copper-binding metallochaperone CopP	NF033781.1	copper-binding metallochaperone CopP
4532_Nic04_A	4532_Nic04_A_00693	gnl|X|4532_Nic04_A_23	80470	80670	+	copP	copper-binding metallochaperone CopP	plus	STRESS	METAL	COPPER	COPPER	BLASTP	66	66	100	96.97	66	AAD05936.1	copper-binding metallochaperone CopP	NF033781.1	copper-binding metallochaperone CopP
4534_Nic05_A	4534_Nic05_A_00522	gnl|X|4534_Nic05_A_10	119	319	-	copP	copper-binding metallochaperone CopP	plus	STRESS	METAL	COPPER	COPPER	BLASTP	66	66	100	96.97	66	AAD05936.1	copper-binding metallochaperone CopP	NF033781.1	copper-binding metallochaperone CopP
4536_Nic06_A	4536_Nic06_A_00857	gnl|X|4536_Nic06_A_24	80799	80999	+	copP	copper-binding metallochaperone CopP	plus	STRESS	METAL	COPPER	COPPER	BLASTP	66	66	100	93.94	66	AAD05936.1	copper-binding metallochaperone CopP	NF033781.1	copper-binding metallochaperone CopP
4538_Nic07_A	4538_Nic07_A_00928	gnl|X|4538_Nic07_A_22	77671	77871	+	copP	copper-binding metallochaperone CopP	plus	STRESS	METAL	COPPER	COPPER	BLASTP	66	66	100	96.97	66	AAD05936.1	copper-binding metallochaperone CopP	NF033781.1	copper-binding metallochaperone CopP
4540_Nic08_C2	4540_Nic08_C2_00305	gnl|X|4540_Nic08_C2_5	95223	95423	+	copP	copper-binding metallochaperone CopP	plus	STRESS	METAL	COPPER	COPPER	BLASTP	66	66	100	95.45	66	AAD05936.1	copper-binding metallochaperone CopP	NF033781.1	copper-binding metallochaperone CopP
4542_Nic09_A	4542_Nic09_A_00397	gnl|X|4542_Nic09_A_11	28311	28511	-	copP	copper-binding metallochaperone CopP	plus	STRESS	METAL	COPPER	COPPER	BLASTP	66	66	100	96.97	66	AAD05936.1	copper-binding metallochaperone CopP	NF033781.1	copper-binding metallochaperone CopP
4544_Nic10_A	4544_Nic10_A_00613	gnl|X|4544_Nic10_A_23	49691	49891	-	copP	copper-binding metallochaperone CopP	plus	STRESS	METAL	COPPER	COPPER	BLASTP	66	66	100	93.94	66	AAD05936.1	copper-binding metallochaperone CopP	NF033781.1	copper-binding metallochaperone CopP
4546_Nic11_A	4546_Nic11_A_00946	gnl|X|4546_Nic11_A_23	91952	92152	+	copP	copper-binding metallochaperone CopP	plus	STRESS	METAL	COPPER	COPPER	BLASTP	66	66	100	95.45	66	AAD05936.1	copper-binding metallochaperone CopP	NF033781.1	copper-binding metallochaperone CopP
4548_Nic12_A	4548_Nic12_A_00375	gnl|X|4548_Nic12_A_23	66941	67141	-	copP	copper-binding metallochaperone CopP	plus	STRESS	METAL	COPPER	COPPER	BLASTP	66	66	100	96.97	66	AAD05936.1	copper-binding metallochaperone CopP	NF033781.1	copper-binding metallochaperone CopP
4550_Nic13_A	4550_Nic13_A_01565	gnl|X|4550_Nic13_A_58	13485	13685	+	copP	copper-binding metallochaperone CopP	plus	STRESS	METAL	COPPER	COPPER	BLASTP	66	66	100	98.48	66	AAD05936.1	copper-binding metallochaperone CopP	NF033781.1	copper-binding metallochaperone CopP
4552_Nic14_A	4552_Nic14_A_00923	gnl|X|4552_Nic14_A_27	113391	113591	+	copP	copper-binding metallochaperone CopP	plus	STRESS	METAL	COPPER	COPPER	BLASTP	66	66	100	95.45	66	AAD05936.1	copper-binding metallochaperone CopP	NF033781.1	copper-binding metallochaperone CopP
4553_Nic14_C	4553_Nic14_C_01320	gnl|X|4553_Nic14_C_53	69336	69536	+	copP	copper-binding metallochaperone CopP	plus	STRESS	METAL	COPPER	COPPER	BLASTP	66	66	100	98.48	66	AAD05936.1	copper-binding metallochaperone CopP	NF033781.1	copper-binding metallochaperone CopP
4554_Nic15_A	4554_Nic15_A_01242	gnl|X|4554_Nic15_A_26	198902	199102	-	copP	copper-binding metallochaperone CopP	plus	STRESS	METAL	COPPER	COPPER	BLASTP	66	66	100	93.94	66	AAD05936.1	copper-binding metallochaperone CopP	NF033781.1	copper-binding metallochaperone CopP
4556_Nic16_A	4556_Nic16_A_01244	gnl|X|4556_Nic16_A_24	78437	78637	+	copP	copper-binding metallochaperone CopP	plus	STRESS	METAL	COPPER	COPPER	BLASTP	66	66	100	95.45	66	AAD05936.1	copper-binding metallochaperone CopP	NF033781.1	copper-binding metallochaperone CopP
4558_Nic17_A	4558_Nic17_A_00163	gnl|X|4558_Nic17_A_6	23184	23384	-	copP	copper-binding metallochaperone CopP	plus	STRESS	METAL	COPPER	COPPER	BLASTP	66	66	100	93.94	66	AAD05936.1	copper-binding metallochaperone CopP	NF033781.1	copper-binding metallochaperone CopP
4560_Nic18_A	4560_Nic18_A_00543	gnl|X|4560_Nic18_A_19	78505	78705	+	copP	copper-binding metallochaperone CopP	plus	STRESS	METAL	COPPER	COPPER	BLASTP	66	66	100	96.97	66	AAD05936.1	copper-binding metallochaperone CopP	NF033781.1	copper-binding metallochaperone CopP
4562_Nic19_A	4562_Nic19_A_01159	gnl|X|4562_Nic19_A_25	290365	290565	-	copP	copper-binding metallochaperone CopP	plus	STRESS	METAL	COPPER	COPPER	BLASTP	66	66	100	95.45	66	AAD05936.1	copper-binding metallochaperone CopP	NF033781.1	copper-binding metallochaperone CopP
4564_Nic20_A	4564_Nic20_A_00687	gnl|X|4564_Nic20_A_18	80036	80236	+	copP	copper-binding metallochaperone CopP	plus	STRESS	METAL	COPPER	COPPER	BLASTP	66	66	100	95.45	66	AAD05936.1	copper-binding metallochaperone CopP	NF033781.1	copper-binding metallochaperone CopP
4565_Nic20_C	4565_Nic20_C_01477	gnl|X|4565_Nic20_C_41	20320	20520	-	copP	copper-binding metallochaperone CopP	plus	STRESS	METAL	COPPER	COPPER	BLASTP	66	66	100	96.97	66	AAD05936.1	copper-binding metallochaperone CopP	NF033781.1	copper-binding metallochaperone CopP
4566_Nic21_C	4566_Nic21_C_01484	gnl|X|4566_Nic21_C_31	176653	176853	-	copP	copper-binding metallochaperone CopP	plus	STRESS	METAL	COPPER	COPPER	BLASTP	66	66	100	95.45	66	AAD05936.1	copper-binding metallochaperone CopP	NF033781.1	copper-binding metallochaperone CopP
4568_NQ315	4568_NQ315_00410	gnl|X|4568_NQ315_15	63641	63841	+	copP	copper-binding metallochaperone CopP	plus	STRESS	METAL	COPPER	COPPER	BLASTP	66	66	100	96.97	66	AAD05936.1	copper-binding metallochaperone CopP	NF033781.1	copper-binding metallochaperone CopP
4569_NQ392	4569_NQ392_00688	gnl|X|4569_NQ392_20	78189	78389	+	copP	copper-binding metallochaperone CopP	plus	STRESS	METAL	COPPER	COPPER	BLASTP	66	66	100	96.97	66	AAD05936.1	copper-binding metallochaperone CopP	NF033781.1	copper-binding metallochaperone CopP
4578_Manado_1	4578_Manado_1_00976	gnl|X|4578_Manado_1_29	79172	79372	+	copP	copper-binding metallochaperone CopP	plus	STRESS	METAL	COPPER	COPPER	BLASTP	66	66	100	96.97	66	AAD05936.1	copper-binding metallochaperone CopP	NF033781.1	copper-binding metallochaperone CopP
4579_Taiwan_47	4579_Taiwan_47_00654	gnl|X|4579_Taiwan_47_21	43600	43800	+	copP	copper-binding metallochaperone CopP	plus	STRESS	METAL	COPPER	COPPER	BLASTP	66	66	100	96.97	66	AAD05936.1	copper-binding metallochaperone CopP	NF033781.1	copper-binding metallochaperone CopP
46_MANADO28	46_MANADO28_00444	gnl|X|46_MANADO28_2	149766	149966	-	copP	copper-binding metallochaperone CopP	plus	STRESS	METAL	COPPER	COPPER	BLASTP	66	66	100	96.97	66	AAD05936.1	copper-binding metallochaperone CopP	NF033781.1	copper-binding metallochaperone CopP
47_MANADO29	47_MANADO29_00313	gnl|X|47_MANADO29_2	51766	51966	-	copP	copper-binding metallochaperone CopP	plus	STRESS	METAL	COPPER	COPPER	BLASTP	66	66	100	93.94	66	AAD05936.1	copper-binding metallochaperone CopP	NF033781.1	copper-binding metallochaperone CopP
48_MANADO31	48_MANADO31_00795	gnl|X|48_MANADO31_23	5061	5261	+	copP	copper-binding metallochaperone CopP	plus	STRESS	METAL	COPPER	COPPER	BLASTP	66	66	100	95.45	66	AAD05936.1	copper-binding metallochaperone CopP	NF033781.1	copper-binding metallochaperone CopP
49_KPG2	49_KPG2_00752	gnl|X|49_KPG2_19	26580	26780	+	copP	copper-binding metallochaperone CopP	plus	STRESS	METAL	COPPER	COPPER	BLASTP	66	66	100	96.97	66	AAD05936.1	copper-binding metallochaperone CopP	NF033781.1	copper-binding metallochaperone CopP
5_IND79	5_IND79_00081	gnl|X|5_IND79_1	79874	80074	+	copP	copper-binding metallochaperone CopP	plus	STRESS	METAL	COPPER	COPPER	BLASTP	66	66	100	95.45	66	AAD05936.1	copper-binding metallochaperone CopP	NF033781.1	copper-binding metallochaperone CopP
50_KPG5	50_KPG5_00063	gnl|X|50_KPG5_1	58843	59043	+	copP	copper-binding metallochaperone CopP	plus	STRESS	METAL	COPPER	COPPER	BLASTP	66	66	100	96.97	66	AAD05936.1	copper-binding metallochaperone CopP	NF033781.1	copper-binding metallochaperone CopP
51_KPG6	51_KPG6_00376	gnl|X|51_KPG6_7	3655	3855	-	copP	copper-binding metallochaperone CopP	plus	STRESS	METAL	COPPER	COPPER	BLASTP	66	66	100	95.45	66	AAD05936.1	copper-binding metallochaperone CopP	NF033781.1	copper-binding metallochaperone CopP
52_KPG10	52_KPG10_01211	gnl|X|52_KPG10_46	1921	2121	-	copP	copper-binding metallochaperone CopP	plus	STRESS	METAL	COPPER	COPPER	BLASTP	66	66	100	95.45	66	AAD05936.1	copper-binding metallochaperone CopP	NF033781.1	copper-binding metallochaperone CopP
53_KPG11	53_KPG11_00692	gnl|X|53_KPG11_8	30773	30973	-	copP	copper-binding metallochaperone CopP	plus	STRESS	METAL	COPPER	COPPER	BLASTP	66	66	100	95.45	66	AAD05936.1	copper-binding metallochaperone CopP	NF033781.1	copper-binding metallochaperone CopP
54_KPG15	54_KPG15_00415	gnl|X|54_KPG15_13	16060	16260	+	copP	copper-binding metallochaperone CopP	plus	STRESS	METAL	COPPER	COPPER	BLASTP	66	66	100	95.45	66	AAD05936.1	copper-binding metallochaperone CopP	NF033781.1	copper-binding metallochaperone CopP
55_KPG23	55_KPG23_00066	gnl|X|55_KPG23_1	64094	64294	+	copP	copper-binding metallochaperone CopP	plus	STRESS	METAL	COPPER	COPPER	BLASTP	66	66	100	96.97	66	AAD05936.1	copper-binding metallochaperone CopP	NF033781.1	copper-binding metallochaperone CopP
56_KPG26	56_KPG26_00395	gnl|X|56_KPG26_7	26459	26659	+	copP	copper-binding metallochaperone CopP	plus	STRESS	METAL	COPPER	COPPER	BLASTP	66	66	100	96.97	66	AAD05936.1	copper-binding metallochaperone CopP	NF033781.1	copper-binding metallochaperone CopP
565_99	565_99_00681	gnl|X|565_99_16	71005	71205	-	copP	copper-binding metallochaperone CopP	plus	STRESS	METAL	COPPER	COPPER	BLASTP	66	66	100	95.45	66	AAD05936.1	copper-binding metallochaperone CopP	NF033781.1	copper-binding metallochaperone CopP
57_KPG28	57_KPG28_00053	gnl|X|57_KPG28_1	53567	53767	-	copP	copper-binding metallochaperone CopP	plus	STRESS	METAL	COPPER	COPPER	BLASTP	66	66	100	96.97	66	AAD05936.1	copper-binding metallochaperone CopP	NF033781.1	copper-binding metallochaperone CopP
58_KPG29	58_KPG29_00339	gnl|X|58_KPG29_3	52630	52830	+	copP	copper-binding metallochaperone CopP	plus	STRESS	METAL	COPPER	COPPER	BLASTP	66	66	100	95.45	66	AAD05936.1	copper-binding metallochaperone CopP	NF033781.1	copper-binding metallochaperone CopP
59_KPG30	59_KPG30_00453	gnl|X|59_KPG30_10	28585	28785	+	copP	copper-binding metallochaperone CopP	plus	STRESS	METAL	COPPER	COPPER	BLASTP	66	66	100	96.97	66	AAD05936.1	copper-binding metallochaperone CopP	NF033781.1	copper-binding metallochaperone CopP
6_JAY01	6_JAY01_00616	gnl|X|6_JAY01_6	26232	26432	+	copP	copper-binding metallochaperone CopP	plus	STRESS	METAL	COPPER	COPPER	BLASTP	66	66	100	95.45	66	AAD05936.1	copper-binding metallochaperone CopP	NF033781.1	copper-binding metallochaperone CopP
60_KPG33	60_KPG33_00122	gnl|X|60_KPG33_2	20571	20771	+	copP	copper-binding metallochaperone CopP	plus	STRESS	METAL	COPPER	COPPER	BLASTP	66	66	100	95.45	66	AAD05936.1	copper-binding metallochaperone CopP	NF033781.1	copper-binding metallochaperone CopP
61_KPG34	61_KPG34_00723	gnl|X|61_KPG34_10	1138	1338	+	copP	copper-binding metallochaperone CopP	plus	STRESS	METAL	COPPER	COPPER	BLASTP	66	66	100	96.97	66	AAD05936.1	copper-binding metallochaperone CopP	NF033781.1	copper-binding metallochaperone CopP
62_KPG35	62_KPG35_00129	gnl|X|62_KPG35_1	124866	125066	-	copP	copper-binding metallochaperone CopP	plus	STRESS	METAL	COPPER	COPPER	BLASTP	66	66	100	96.97	66	AAD05936.1	copper-binding metallochaperone CopP	NF033781.1	copper-binding metallochaperone CopP
6283_Nic29_A	6283_Nic29_A_00501	gnl|X|6283_Nic29_A_9	152719	152919	-	copP	copper-binding metallochaperone CopP	plus	STRESS	METAL	COPPER	COPPER	BLASTP	66	66	100	95.45	66	AAD05936.1	copper-binding metallochaperone CopP	NF033781.1	copper-binding metallochaperone CopP
6284_Nic30_A	6284_Nic30_A_00079	gnl|X|6284_Nic30_A_1	77989	78189	+	copP	copper-binding metallochaperone CopP	plus	STRESS	METAL	COPPER	COPPER	BLASTP	66	66	100	95.45	66	AAD05936.1	copper-binding metallochaperone CopP	NF033781.1	copper-binding metallochaperone CopP
6285_Nic31_A	6285_Nic31_A_00499	gnl|X|6285_Nic31_A_17	123016	123216	-	copP	copper-binding metallochaperone CopP	plus	STRESS	METAL	COPPER	COPPER	BLASTP	66	66	100	95.45	66	AAD05936.1	copper-binding metallochaperone CopP	NF033781.1	copper-binding metallochaperone CopP
6286_Nic32_A	6286_Nic32_A_00829	gnl|X|6286_Nic32_A_13	77792	77992	+	copP	copper-binding metallochaperone CopP	plus	STRESS	METAL	COPPER	COPPER	BLASTP	66	66	100	98.48	66	AAD05936.1	copper-binding metallochaperone CopP	NF033781.1	copper-binding metallochaperone CopP
6288_Nic23_A	6288_Nic23_A_01478	gnl|X|6288_Nic23_A_39	80526	80726	+	copP	copper-binding metallochaperone CopP	plus	STRESS	METAL	COPPER	COPPER	BLASTP	66	66	100	95.45	66	AAD05936.1	copper-binding metallochaperone CopP	NF033781.1	copper-binding metallochaperone CopP
6289_Nic24_A	6289_Nic24_A_01350	gnl|X|6289_Nic24_A_35	150189	150389	-	copP	copper-binding metallochaperone CopP	plus	STRESS	METAL	COPPER	COPPER	BLASTP	66	66	100	95.45	66	AAD05936.1	copper-binding metallochaperone CopP	NF033781.1	copper-binding metallochaperone CopP
6290_Nic25_A	6290_Nic25_A_00933	gnl|X|6290_Nic25_A_20	80081	80281	+	copP	copper-binding metallochaperone CopP	plus	STRESS	METAL	COPPER	COPPER	BLASTP	66	66	100	96.97	66	AAD05936.1	copper-binding metallochaperone CopP	NF033781.1	copper-binding metallochaperone CopP
6291_Nic26_A	6291_Nic26_A_00514	gnl|X|6291_Nic26_A_17	152202	152402	-	copP	copper-binding metallochaperone CopP	plus	STRESS	METAL	COPPER	COPPER	BLASTP	66	66	100	95.45	66	AAD05936.1	copper-binding metallochaperone CopP	NF033781.1	copper-binding metallochaperone CopP
6292_Nic27_A	6292_Nic27_A_00822	gnl|X|6292_Nic27_A_18	5220	5420	-	copP	copper-binding metallochaperone CopP	plus	STRESS	METAL	COPPER	COPPER	BLASTP	66	66	100	93.94	66	AAD05936.1	copper-binding metallochaperone CopP	NF033781.1	copper-binding metallochaperone CopP
6293_Nic28_A	6293_Nic28_A_00415	gnl|X|6293_Nic28_A_14	78781	78981	+	copP	copper-binding metallochaperone CopP	plus	STRESS	METAL	COPPER	COPPER	BLASTP	66	66	100	95.45	66	AAD05936.1	copper-binding metallochaperone CopP	NF033781.1	copper-binding metallochaperone CopP
63_KPG41	63_KPG41_00194	gnl|X|63_KPG41_2	25612	25812	-	copP	copper-binding metallochaperone CopP	plus	STRESS	METAL	COPPER	COPPER	HMM	66	66	100	89.39	66	AAD05936.1	copper-binding metallochaperone CopP	NF033781.1	copper-binding metallochaperone CopP
637_26695_Tomb	637_26695_Tomb_01100	gnl|X|637_26695_Tomb_1	1132746	1132946	+	copP	copper-binding metallochaperone CopP	plus	STRESS	METAL	COPPER	COPPER	BLASTP	66	66	100	95.45	66	AAD05936.1	copper-binding metallochaperone CopP	NF033781.1	copper-binding metallochaperone CopP
638_Puno135	638_Puno135_00368	gnl|X|638_Puno135_1	379020	379220	-	copP	copper-binding metallochaperone CopP	plus	STRESS	METAL	COPPER	COPPER	BLASTP	66	66	100	95.45	66	AAD05936.1	copper-binding metallochaperone CopP	NF033781.1	copper-binding metallochaperone CopP
639_Gambia94_24	639_Gambia94_24_00391	gnl|X|639_Gambia94_24_1	402446	402646	-	copP	copper-binding metallochaperone CopP	plus	STRESS	METAL	COPPER	COPPER	BLASTP	66	66	100	95.45	66	AAD05936.1	copper-binding metallochaperone CopP	NF033781.1	copper-binding metallochaperone CopP
64_KPG42	64_KPG42_01029	gnl|X|64_KPG42_26	13561	13761	-	copP	copper-binding metallochaperone CopP	plus	STRESS	METAL	COPPER	COPPER	BLASTP	66	66	100	93.94	66	AAD05936.1	copper-binding metallochaperone CopP	NF033781.1	copper-binding metallochaperone CopP
640_B45	640_B45_01316	gnl|X|640_B45_50	148710	148910	-	copP	copper-binding metallochaperone CopP	plus	STRESS	METAL	COPPER	COPPER	BLASTP	66	66	100	93.94	66	AAD05936.1	copper-binding metallochaperone CopP	NF033781.1	copper-binding metallochaperone CopP
641_52	641_52_00396	gnl|X|641_52_1	391589	391789	-	copP	copper-binding metallochaperone CopP	plus	STRESS	METAL	COPPER	COPPER	BLASTP	66	66	100	95.45	66	AAD05936.1	copper-binding metallochaperone CopP	NF033781.1	copper-binding metallochaperone CopP
645_35A	645_35A_00606	gnl|X|645_35A_1	599985	600185	-	copP	copper-binding metallochaperone CopP	plus	STRESS	METAL	COPPER	COPPER	BLASTP	66	66	100	95.45	66	AAD05936.1	copper-binding metallochaperone CopP	NF033781.1	copper-binding metallochaperone CopP
646_51	646_51_00388	gnl|X|646_51_1	387482	387682	-	copP	copper-binding metallochaperone CopP	plus	STRESS	METAL	COPPER	COPPER	BLASTP	66	66	100	95.45	66	AAD05936.1	copper-binding metallochaperone CopP	NF033781.1	copper-binding metallochaperone CopP
647_83	647_83_00428	gnl|X|647_83_1	421187	421387	-	copP	copper-binding metallochaperone CopP	plus	STRESS	METAL	COPPER	COPPER	BLASTP	66	66	100	95.45	66	AAD05936.1	copper-binding metallochaperone CopP	NF033781.1	copper-binding metallochaperone CopP
649_Aklavik117	649_Aklavik117_00362	gnl|X|649_Aklavik117_1	373085	373288	-	copP	copper-binding metallochaperone CopP	plus	STRESS	METAL	COPPER	COPPER	BLASTP	67	66	98.48	95.38	65	AAD05936.1	copper-binding metallochaperone CopP	NF033781.1	copper-binding metallochaperone CopP
65_KPG47	65_KPG47_00067	gnl|X|65_KPG47_1	65952	66152	+	copP	copper-binding metallochaperone CopP	plus	STRESS	METAL	COPPER	COPPER	BLASTP	66	66	100	93.94	66	AAD05936.1	copper-binding metallochaperone CopP	NF033781.1	copper-binding metallochaperone CopP
651_B38	651_B38_00367	gnl|X|651_B38_1	374809	375009	-	copP	copper-binding metallochaperone CopP	plus	STRESS	METAL	COPPER	COPPER	BLASTP	66	66	100	93.94	66	AAD05936.1	copper-binding metallochaperone CopP	NF033781.1	copper-binding metallochaperone CopP
652_B8	652_B8_01126	gnl|X|652_B8_1	1164646	1164846	+	copP	copper-binding metallochaperone CopP	plus	STRESS	METAL	COPPER	COPPER	BLASTP	66	66	100	98.48	66	AAD05936.1	copper-binding metallochaperone CopP	NF033781.1	copper-binding metallochaperone CopP
653_Cuz20	653_Cuz20_00430	gnl|X|653_Cuz20_1	437866	438066	-	copP	copper-binding metallochaperone CopP	plus	STRESS	METAL	COPPER	COPPER	BLASTP	66	66	100	93.94	66	AAD05936.1	copper-binding metallochaperone CopP	NF033781.1	copper-binding metallochaperone CopP
654_ELS37	654_ELS37_00946	gnl|X|654_ELS37_1	997108	997308	+	copP	copper-binding metallochaperone CopP	plus	STRESS	METAL	COPPER	COPPER	BLASTP	66	66	100	93.94	66	AAD05936.1	copper-binding metallochaperone CopP	NF033781.1	copper-binding metallochaperone CopP
655_F16	655_F16_00395	gnl|X|655_F16_1	385279	385479	-	copP	copper-binding metallochaperone CopP	plus	STRESS	METAL	COPPER	COPPER	BLASTP	66	66	100	96.97	66	AAD05936.1	copper-binding metallochaperone CopP	NF033781.1	copper-binding metallochaperone CopP
656_F30	656_F30_00953	gnl|X|656_F30_1	992670	992870	+	copP	copper-binding metallochaperone CopP	plus	STRESS	METAL	COPPER	COPPER	BLASTP	66	66	100	95.45	66	AAD05936.1	copper-binding metallochaperone CopP	NF033781.1	copper-binding metallochaperone CopP
657_F32	657_F32_00962	gnl|X|657_F32_1	1002902	1003102	+	copP	copper-binding metallochaperone CopP	plus	STRESS	METAL	COPPER	COPPER	BLASTP	66	66	100	95.45	66	AAD05936.1	copper-binding metallochaperone CopP	NF033781.1	copper-binding metallochaperone CopP
658_F57	658_F57_00438	gnl|X|658_F57_1	435184	435384	-	copP	copper-binding metallochaperone CopP	plus	STRESS	METAL	COPPER	COPPER	BLASTP	66	66	100	93.94	66	AAD05936.1	copper-binding metallochaperone CopP	NF033781.1	copper-binding metallochaperone CopP
659_G27	659_G27_00384	gnl|X|659_G27_1	387476	387676	-	copP	copper-binding metallochaperone CopP	plus	STRESS	METAL	COPPER	COPPER	BLASTP	66	66	100	96.97	66	AAD05936.1	copper-binding metallochaperone CopP	NF033781.1	copper-binding metallochaperone CopP
66_KPG64	66_KPG64_00410	gnl|X|66_KPG64_4	9515	9715	-	copP	copper-binding metallochaperone CopP	plus	STRESS	METAL	COPPER	COPPER	BLASTP	66	66	100	92.42	66	AAD05936.1	copper-binding metallochaperone CopP	NF033781.1	copper-binding metallochaperone CopP
660_HPAG1	660_HPAG1_00379	gnl|X|660_HPAG1_1	386503	386703	-	copP	copper-binding metallochaperone CopP	plus	STRESS	METAL	COPPER	COPPER	BLASTP	66	66	100	93.94	66	AAD05936.1	copper-binding metallochaperone CopP	NF033781.1	copper-binding metallochaperone CopP
661_HUP_B14	661_HUP_B14_00358	gnl|X|661_HUP_B14_1	373507	373707	-	copP	copper-binding metallochaperone CopP	plus	STRESS	METAL	COPPER	COPPER	BLASTP	66	66	100	96.97	66	AAD05936.1	copper-binding metallochaperone CopP	NF033781.1	copper-binding metallochaperone CopP
662_India7	662_India7_00331	gnl|X|662_India7_1	344661	344861	-	copP	copper-binding metallochaperone CopP	plus	STRESS	METAL	COPPER	COPPER	BLASTP	66	66	100	95.45	66	AAD05936.1	copper-binding metallochaperone CopP	NF033781.1	copper-binding metallochaperone CopP
663_J99	663_J99_00373	gnl|X|663_J99_1	383426	383626	-	copP	copper-binding metallochaperone CopP	plus	STRESS	METAL	COPPER	COPPER	EXACTP	66	66	100	100	66	AAD05936.1	copper-binding metallochaperone CopP	NF033781.1	copper-binding metallochaperone CopP
664_Lithuania75	664_Lithuania75_00378	gnl|X|664_Lithuania75_1	378213	378413	-	copP	copper-binding metallochaperone CopP	plus	STRESS	METAL	COPPER	COPPER	BLASTP	66	66	100	96.97	66	AAD05936.1	copper-binding metallochaperone CopP	NF033781.1	copper-binding metallochaperone CopP
665_OK113	665_OK113_00396	gnl|X|665_OK113_1	395106	395306	-	copP	copper-binding metallochaperone CopP	plus	STRESS	METAL	COPPER	COPPER	BLASTP	66	66	100	95.45	66	AAD05936.1	copper-binding metallochaperone CopP	NF033781.1	copper-binding metallochaperone CopP
666_OK310	666_OK310_00391	gnl|X|666_OK310_1	390740	390940	-	copP	copper-binding metallochaperone CopP	plus	STRESS	METAL	COPPER	COPPER	BLASTP	66	66	100	95.45	66	AAD05936.1	copper-binding metallochaperone CopP	NF033781.1	copper-binding metallochaperone CopP
667_P12	667_P12_00377	gnl|X|667_P12_1	386770	386970	-	copP	copper-binding metallochaperone CopP	plus	STRESS	METAL	COPPER	COPPER	BLASTP	66	66	100	95.45	66	AAD05936.1	copper-binding metallochaperone CopP	NF033781.1	copper-binding metallochaperone CopP
669_PeCan4	669_PeCan4_00367	gnl|X|669_PeCan4_1	373721	373924	-	copP	copper-binding metallochaperone CopP	plus	STRESS	METAL	COPPER	COPPER	BLASTP	67	66	100	93.94	66	AAD05936.1	copper-binding metallochaperone CopP	NF033781.1	copper-binding metallochaperone CopP
67_KPG73	67_KPG73_00144	gnl|X|67_KPG73_1	147130	147330	-	copP	copper-binding metallochaperone CopP	plus	STRESS	METAL	COPPER	COPPER	BLASTP	66	66	100	93.94	66	AAD05936.1	copper-binding metallochaperone CopP	NF033781.1	copper-binding metallochaperone CopP
670_Puno120	670_Puno120_00367	gnl|X|670_Puno120_1	376550	376750	-	copP	copper-binding metallochaperone CopP	plus	STRESS	METAL	COPPER	COPPER	BLASTP	66	66	100	95.45	66	AAD05936.1	copper-binding metallochaperone CopP	NF033781.1	copper-binding metallochaperone CopP
673_SJM180	673_SJM180_00373	gnl|X|673_SJM180_1	388081	388281	-	copP	copper-binding metallochaperone CopP	plus	STRESS	METAL	COPPER	COPPER	BLASTP	66	66	100	93.94	66	AAD05936.1	copper-binding metallochaperone CopP	NF033781.1	copper-binding metallochaperone CopP
674_SNT49	674_SNT49_00400	gnl|X|674_SNT49_1	411203	411403	-	copP	copper-binding metallochaperone CopP	plus	STRESS	METAL	COPPER	COPPER	BLASTP	66	66	100	92.42	66	AAD05936.1	copper-binding metallochaperone CopP	NF033781.1	copper-binding metallochaperone CopP
675_Sat464	675_Sat464_00363	gnl|X|675_Sat464_1	370573	370776	-	copP	copper-binding metallochaperone CopP	plus	STRESS	METAL	COPPER	COPPER	BLASTP	67	66	100	95.45	66	AAD05936.1	copper-binding metallochaperone CopP	NF033781.1	copper-binding metallochaperone CopP
676_Shi112	676_Shi112_00427	gnl|X|676_Shi112_1	433053	433253	-	copP	copper-binding metallochaperone CopP	plus	STRESS	METAL	COPPER	COPPER	BLASTP	66	66	100	93.94	66	AAD05936.1	copper-binding metallochaperone CopP	NF033781.1	copper-binding metallochaperone CopP
677_Shi169	677_Shi169_00402	gnl|X|677_Shi169_1	413046	413246	-	copP	copper-binding metallochaperone CopP	plus	STRESS	METAL	COPPER	COPPER	BLASTP	66	66	100	93.94	66	AAD05936.1	copper-binding metallochaperone CopP	NF033781.1	copper-binding metallochaperone CopP
678_Shi417	678_Shi417_00368	gnl|X|678_Shi417_1	373490	373693	-	copP	copper-binding metallochaperone CopP	plus	STRESS	METAL	COPPER	COPPER	BLASTP	67	66	100	95.45	66	AAD05936.1	copper-binding metallochaperone CopP	NF033781.1	copper-binding metallochaperone CopP
679_Shi470	679_Shi470_00371	gnl|X|679_Shi470_1	373835	374038	-	copP	copper-binding metallochaperone CopP	plus	STRESS	METAL	COPPER	COPPER	BLASTP	67	66	100	95.45	66	AAD05936.1	copper-binding metallochaperone CopP	NF033781.1	copper-binding metallochaperone CopP
68_KPG83	68_KPG83_00598	gnl|X|68_KPG83_25	3149	3349	-	copP	copper-binding metallochaperone CopP	plus	STRESS	METAL	COPPER	COPPER	BLASTP	66	66	100	95.45	66	AAD05936.1	copper-binding metallochaperone CopP	NF033781.1	copper-binding metallochaperone CopP
680_SouthAfrica7	680_SouthAfrica7_00364	gnl|X|680_SouthAfrica7_1	385253	385453	-	copP	copper-binding metallochaperone CopP	plus	STRESS	METAL	COPPER	COPPER	BLASTP	66	66	100	90.91	66	AAD05936.1	copper-binding metallochaperone CopP	NF033781.1	copper-binding metallochaperone CopP
681_XZ274	681_XZ274_00430	gnl|X|681_XZ274_1	405598	405798	-	copP	copper-binding metallochaperone CopP	plus	STRESS	METAL	COPPER	COPPER	BLASTP	66	66	100	95.45	66	AAD05936.1	copper-binding metallochaperone CopP	NF033781.1	copper-binding metallochaperone CopP
682_v225d	682_v225d_00366	gnl|X|682_v225d_1	372306	372506	-	copP	copper-binding metallochaperone CopP	plus	STRESS	METAL	COPPER	COPPER	BLASTP	66	66	100	95.45	66	AAD05936.1	copper-binding metallochaperone CopP	NF033781.1	copper-binding metallochaperone CopP
683_FD423	683_FD423_01344	gnl|X|683_FD423_175	8864	9064	-	copP	copper-binding metallochaperone CopP	plus	STRESS	METAL	COPPER	COPPER	BLASTP	66	66	100	92.42	66	AAD05936.1	copper-binding metallochaperone CopP	NF033781.1	copper-binding metallochaperone CopP
684_FD430	684_FD430_00359	gnl|X|684_FD430_30	8869	9069	-	copP	copper-binding metallochaperone CopP	plus	STRESS	METAL	COPPER	COPPER	BLASTP	66	66	100	92.42	66	AAD05936.1	copper-binding metallochaperone CopP	NF033781.1	copper-binding metallochaperone CopP
685_FD506	685_FD506_00760	gnl|X|685_FD506_131	8902	9102	-	copP	copper-binding metallochaperone CopP	plus	STRESS	METAL	COPPER	COPPER	BLASTP	66	66	100	96.97	66	AAD05936.1	copper-binding metallochaperone CopP	NF033781.1	copper-binding metallochaperone CopP
686_FD535	686_FD535_00724	gnl|X|686_FD535_49	72566	72766	+	copP	copper-binding metallochaperone CopP	plus	STRESS	METAL	COPPER	COPPER	BLASTP	66	66	100	93.94	66	AAD05936.1	copper-binding metallochaperone CopP	NF033781.1	copper-binding metallochaperone CopP
687_FD568	687_FD568_00932	gnl|X|687_FD568_89	22245	22445	+	copP	copper-binding metallochaperone CopP	plus	STRESS	METAL	COPPER	COPPER	BLASTP	66	66	100	96.97	66	AAD05936.1	copper-binding metallochaperone CopP	NF033781.1	copper-binding metallochaperone CopP
688_FD577	688_FD577_00897	gnl|X|688_FD577_69	33495	33695	-	copP	copper-binding metallochaperone CopP	plus	STRESS	METAL	COPPER	COPPER	BLASTP	66	66	100	96.97	66	AAD05936.1	copper-binding metallochaperone CopP	NF033781.1	copper-binding metallochaperone CopP
689_FD703	689_FD703_00663	gnl|X|689_FD703_47	22193	22393	+	copP	copper-binding metallochaperone CopP	plus	STRESS	METAL	COPPER	COPPER	BLASTP	66	66	100	93.94	66	AAD05936.1	copper-binding metallochaperone CopP	NF033781.1	copper-binding metallochaperone CopP
69_MEDAN18	69_MEDAN18_00269	gnl|X|69_MEDAN18_1	269639	269839	-	copP	copper-binding metallochaperone CopP	plus	STRESS	METAL	COPPER	COPPER	BLASTP	66	66	100	95.45	66	AAD05936.1	copper-binding metallochaperone CopP	NF033781.1	copper-binding metallochaperone CopP
693_8A3	693_8A3_01401	gnl|X|693_8A3_35	255998	256198	-	copP	copper-binding metallochaperone CopP	plus	STRESS	METAL	COPPER	COPPER	BLASTP	66	66	100	96.97	66	AAD05936.1	copper-binding metallochaperone CopP	NF033781.1	copper-binding metallochaperone CopP
694_98_10	694_98_10_00500	gnl|X|694_98_10_18	79458	79658	+	copP	copper-binding metallochaperone CopP	plus	STRESS	METAL	COPPER	COPPER	BLASTP	66	66	100	93.94	66	AAD05936.1	copper-binding metallochaperone CopP	NF033781.1	copper-binding metallochaperone CopP
698_CCHI33	698_CCHI33_00901	gnl|X|698_CCHI33_8	149980	150180	-	copP	copper-binding metallochaperone CopP	plus	STRESS	METAL	COPPER	COPPER	BLASTP	66	66	100	95.45	66	AAD05936.1	copper-binding metallochaperone CopP	NF033781.1	copper-binding metallochaperone CopP
699_CPY1124	699_CPY1124_01358	gnl|X|699_CPY1124_11	395232	395432	+	copP	copper-binding metallochaperone CopP	plus	STRESS	METAL	COPPER	COPPER	BLASTP	66	66	100	95.45	66	AAD05936.1	copper-binding metallochaperone CopP	NF033781.1	copper-binding metallochaperone CopP
7_13	7_13_01115	gnl|X|7_13_1	1159634	1159834	+	copP	copper-binding metallochaperone CopP	plus	STRESS	METAL	COPPER	COPPER	BLASTP	66	66	100	95.45	66	AAD05936.1	copper-binding metallochaperone CopP	NF033781.1	copper-binding metallochaperone CopP
7_JAY03	7_JAY03_00466	gnl|X|7_JAY03_3	51521	51721	-	copP	copper-binding metallochaperone CopP	plus	STRESS	METAL	COPPER	COPPER	BLASTP	66	66	100	95.45	66	AAD05936.1	copper-binding metallochaperone CopP	NF033781.1	copper-binding metallochaperone CopP
70_MEDAN31	70_MEDAN31_00325	gnl|X|70_MEDAN31_2	78009	78209	+	copP	copper-binding metallochaperone CopP	plus	STRESS	METAL	COPPER	COPPER	BLASTP	66	66	100	96.97	66	AAD05936.1	copper-binding metallochaperone CopP	NF033781.1	copper-binding metallochaperone CopP
700_CPY1313	700_CPY1313_00689	gnl|X|700_CPY1313_2	413469	413669	-	copP	copper-binding metallochaperone CopP	plus	STRESS	METAL	COPPER	COPPER	BLASTP	66	66	100	95.45	66	AAD05936.1	copper-binding metallochaperone CopP	NF033781.1	copper-binding metallochaperone CopP
701_CPY1662	701_CPY1662_00711	gnl|X|701_CPY1662_6	317538	317738	+	copP	copper-binding metallochaperone CopP	plus	STRESS	METAL	COPPER	COPPER	BLASTP	66	66	100	96.97	66	AAD05936.1	copper-binding metallochaperone CopP	NF033781.1	copper-binding metallochaperone CopP
702_CPY1962	702_CPY1962_01257	gnl|X|702_CPY1962_5	586096	586296	-	copP	copper-binding metallochaperone CopP	plus	STRESS	METAL	COPPER	COPPER	BLASTP	66	66	100	93.94	66	AAD05936.1	copper-binding metallochaperone CopP	NF033781.1	copper-binding metallochaperone CopP
703_CPY3281	703_CPY3281_01264	gnl|X|703_CPY3281_5	207826	208026	-	copP	copper-binding metallochaperone CopP	plus	STRESS	METAL	COPPER	COPPER	BLASTP	66	66	100	95.45	66	AAD05936.1	copper-binding metallochaperone CopP	NF033781.1	copper-binding metallochaperone CopP
704_CPY6081	704_CPY6081_01167	gnl|X|704_CPY6081_6	335452	335652	+	copP	copper-binding metallochaperone CopP	plus	STRESS	METAL	COPPER	COPPER	BLASTP	66	66	100	96.97	66	AAD05936.1	copper-binding metallochaperone CopP	NF033781.1	copper-binding metallochaperone CopP
705_CPY6261	705_CPY6261_00654	gnl|X|705_CPY6261_2	653385	653585	-	copP	copper-binding metallochaperone CopP	plus	STRESS	METAL	COPPER	COPPER	BLASTP	66	66	100	95.45	66	AAD05936.1	copper-binding metallochaperone CopP	NF033781.1	copper-binding metallochaperone CopP
706_CPY6271	706_CPY6271_00987	gnl|X|706_CPY6271_4	507202	507402	+	copP	copper-binding metallochaperone CopP	plus	STRESS	METAL	COPPER	COPPER	BLASTP	66	66	100	96.97	66	AAD05936.1	copper-binding metallochaperone CopP	NF033781.1	copper-binding metallochaperone CopP
707_CPY6311	707_CPY6311_00707	gnl|X|707_CPY6311_4	205651	205851	-	copP	copper-binding metallochaperone CopP	plus	STRESS	METAL	COPPER	COPPER	BLASTP	66	66	100	92.42	66	AAD05936.1	copper-binding metallochaperone CopP	NF033781.1	copper-binding metallochaperone CopP
708_GAM100Ai	708_GAM100Ai_00647	gnl|X|708_GAM100Ai_30	78071	78271	+	copP	copper-binding metallochaperone CopP	plus	STRESS	METAL	COPPER	COPPER	BLASTP	66	66	100	95.45	66	AAD05936.1	copper-binding metallochaperone CopP	NF033781.1	copper-binding metallochaperone CopP
709_GAM101Biv	709_GAM101Biv_00998	gnl|X|709_GAM101Biv_53	66701	66901	+	copP	copper-binding metallochaperone CopP	plus	STRESS	METAL	COPPER	COPPER	BLASTP	66	66	100	95.45	66	AAD05936.1	copper-binding metallochaperone CopP	NF033781.1	copper-binding metallochaperone CopP
71_MEDAN32	71_MEDAN32_00081	gnl|X|71_MEDAN32_1	78982	79182	+	copP	copper-binding metallochaperone CopP	plus	STRESS	METAL	COPPER	COPPER	BLASTP	66	66	100	95.45	66	AAD05936.1	copper-binding metallochaperone CopP	NF033781.1	copper-binding metallochaperone CopP
710_GAM103Bi	710_GAM103Bi_01411	gnl|X|710_GAM103Bi_58	64124	64324	+	copP	copper-binding metallochaperone CopP	plus	STRESS	METAL	COPPER	COPPER	BLASTP	66	66	100	96.97	66	AAD05936.1	copper-binding metallochaperone CopP	NF033781.1	copper-binding metallochaperone CopP
711_GAM105Ai	711_GAM105Ai_01457	gnl|X|711_GAM105Ai_72	64088	64288	+	copP	copper-binding metallochaperone CopP	plus	STRESS	METAL	COPPER	COPPER	BLASTP	66	66	100	93.94	66	AAD05936.1	copper-binding metallochaperone CopP	NF033781.1	copper-binding metallochaperone CopP
712_GAM112Ai	712_GAM112Ai_01076	gnl|X|712_GAM112Ai_86	5583	5783	-	copP	copper-binding metallochaperone CopP	plus	STRESS	METAL	COPPER	COPPER	BLASTP	66	66	100	98.48	66	AAD05936.1	copper-binding metallochaperone CopP	NF033781.1	copper-binding metallochaperone CopP
713_GAM114Ai	713_GAM114Ai_00436	gnl|X|713_GAM114Ai_22	78345	78545	+	copP	copper-binding metallochaperone CopP	plus	STRESS	METAL	COPPER	COPPER	BLASTP	66	66	100	93.94	66	AAD05936.1	copper-binding metallochaperone CopP	NF033781.1	copper-binding metallochaperone CopP
714_GAM115Ai	714_GAM115Ai_00181	gnl|X|714_GAM115Ai_10	78271	78471	+	copP	copper-binding metallochaperone CopP	plus	STRESS	METAL	COPPER	COPPER	BLASTP	66	66	100	96.97	66	AAD05936.1	copper-binding metallochaperone CopP	NF033781.1	copper-binding metallochaperone CopP
715_GAM118Bi	715_GAM118Bi_00052	gnl|X|715_GAM118Bi_7	18360	18560	+	copP	copper-binding metallochaperone CopP	plus	STRESS	METAL	COPPER	COPPER	BLASTP	66	66	100	95.45	66	AAD05936.1	copper-binding metallochaperone CopP	NF033781.1	copper-binding metallochaperone CopP
716_GAM119Bi	716_GAM119Bi_00376	gnl|X|716_GAM119Bi_17	64234	64434	+	copP	copper-binding metallochaperone CopP	plus	STRESS	METAL	COPPER	COPPER	BLASTP	66	66	100	93.94	66	AAD05936.1	copper-binding metallochaperone CopP	NF033781.1	copper-binding metallochaperone CopP
717_GAM120Ai	717_GAM120Ai_01046	gnl|X|717_GAM120Ai_53	53669	53869	-	copP	copper-binding metallochaperone CopP	plus	STRESS	METAL	COPPER	COPPER	BLASTP	66	66	100	96.97	66	AAD05936.1	copper-binding metallochaperone CopP	NF033781.1	copper-binding metallochaperone CopP
718_GAM121Aii	718_GAM121Aii_00576	gnl|X|718_GAM121Aii_18	66850	67050	+	copP	copper-binding metallochaperone CopP	plus	STRESS	METAL	COPPER	COPPER	BLASTP	66	66	100	98.48	66	AAD05936.1	copper-binding metallochaperone CopP	NF033781.1	copper-binding metallochaperone CopP
719_GAM201Ai	719_GAM201Ai_01417	gnl|X|719_GAM201Ai_72	30616	30816	-	copP	copper-binding metallochaperone CopP	plus	STRESS	METAL	COPPER	COPPER	BLASTP	66	66	100	95.45	66	AAD05936.1	copper-binding metallochaperone CopP	NF033781.1	copper-binding metallochaperone CopP
72_MEDAN33	72_MEDAN33_01085	gnl|X|72_MEDAN33_9	53913	54113	-	copP	copper-binding metallochaperone CopP	plus	STRESS	METAL	COPPER	COPPER	BLASTP	66	66	100	98.48	66	AAD05936.1	copper-binding metallochaperone CopP	NF033781.1	copper-binding metallochaperone CopP
721_GAM231Ai	721_GAM231Ai_01065	gnl|X|721_GAM231Ai_76	80112	80312	+	copP	copper-binding metallochaperone CopP	plus	STRESS	METAL	COPPER	COPPER	BLASTP	66	66	100	96.97	66	AAD05936.1	copper-binding metallochaperone CopP	NF033781.1	copper-binding metallochaperone CopP
722_GAM239Bi	722_GAM239Bi_01106	gnl|X|722_GAM239Bi_69	66303	66503	+	copP	copper-binding metallochaperone CopP	plus	STRESS	METAL	COPPER	COPPER	BLASTP	66	66	100	96.97	66	AAD05936.1	copper-binding metallochaperone CopP	NF033781.1	copper-binding metallochaperone CopP
723_GAM244Ai	723_GAM244Ai_00582	gnl|X|723_GAM244Ai_24	65610	65810	+	copP	copper-binding metallochaperone CopP	plus	STRESS	METAL	COPPER	COPPER	BLASTP	66	66	100	95.45	66	AAD05936.1	copper-binding metallochaperone CopP	NF033781.1	copper-binding metallochaperone CopP
724_GAM245Ai	724_GAM245Ai_00555	gnl|X|724_GAM245Ai_25	64342	64542	+	copP	copper-binding metallochaperone CopP	plus	STRESS	METAL	COPPER	COPPER	BLASTP	66	66	100	96.97	66	AAD05936.1	copper-binding metallochaperone CopP	NF033781.1	copper-binding metallochaperone CopP
725_GAM246Ai	725_GAM246Ai_00143	gnl|X|725_GAM246Ai_7	55814	56014	-	copP	copper-binding metallochaperone CopP	plus	STRESS	METAL	COPPER	COPPER	BLASTP	66	66	100	95.45	66	AAD05936.1	copper-binding metallochaperone CopP	NF033781.1	copper-binding metallochaperone CopP
726_GAM249T	726_GAM249T_00955	gnl|X|726_GAM249T_49	32405	32605	-	copP	copper-binding metallochaperone CopP	plus	STRESS	METAL	COPPER	COPPER	BLASTP	66	66	100	96.97	66	AAD05936.1	copper-binding metallochaperone CopP	NF033781.1	copper-binding metallochaperone CopP
73_NIAS9	73_NIAS9_01198	gnl|X|73_NIAS9_45	3773	3973	-	copP	copper-binding metallochaperone CopP	plus	STRESS	METAL	COPPER	COPPER	BLASTP	66	66	100	96.97	66	AAD05936.1	copper-binding metallochaperone CopP	NF033781.1	copper-binding metallochaperone CopP
731_GAM254Ai	731_GAM254Ai_01506	gnl|X|731_GAM254Ai_67	64618	64818	+	copP	copper-binding metallochaperone CopP	plus	STRESS	METAL	COPPER	COPPER	BLASTP	66	66	100	96.97	66	AAD05936.1	copper-binding metallochaperone CopP	NF033781.1	copper-binding metallochaperone CopP
732_GAM260ASi	732_GAM260ASi_00561	gnl|X|732_GAM260ASi_21	64331	64531	+	copP	copper-binding metallochaperone CopP	plus	STRESS	METAL	COPPER	COPPER	BLASTP	66	66	100	95.45	66	AAD05936.1	copper-binding metallochaperone CopP	NF033781.1	copper-binding metallochaperone CopP
733_GAM260BSi	733_GAM260BSi_00548	gnl|X|733_GAM260BSi_27	25961	26161	-	copP	copper-binding metallochaperone CopP	plus	STRESS	METAL	COPPER	COPPER	BLASTP	66	66	100	95.45	66	AAD05936.1	copper-binding metallochaperone CopP	NF033781.1	copper-binding metallochaperone CopP
734_GAM260Bi	734_GAM260Bi_00454	gnl|X|734_GAM260Bi_22	36955	37155	-	copP	copper-binding metallochaperone CopP	plus	STRESS	METAL	COPPER	COPPER	BLASTP	66	66	100	93.94	66	AAD05936.1	copper-binding metallochaperone CopP	NF033781.1	copper-binding metallochaperone CopP
735_GAM263BFi	735_GAM263BFi_01022	gnl|X|735_GAM263BFi_47	77843	78043	+	copP	copper-binding metallochaperone CopP	plus	STRESS	METAL	COPPER	COPPER	BLASTP	66	66	100	95.45	66	AAD05936.1	copper-binding metallochaperone CopP	NF033781.1	copper-binding metallochaperone CopP
736_GAM264Ai	736_GAM264Ai_00394	gnl|X|736_GAM264Ai_18	79978	80178	+	copP	copper-binding metallochaperone CopP	plus	STRESS	METAL	COPPER	COPPER	BLASTP	66	66	100	93.94	66	AAD05936.1	copper-binding metallochaperone CopP	NF033781.1	copper-binding metallochaperone CopP
737_GAM265BSii	737_GAM265BSii_01080	gnl|X|737_GAM265BSii_60	221	421	-	copP	copper-binding metallochaperone CopP	plus	STRESS	METAL	COPPER	COPPER	BLASTP	66	66	100	93.94	66	AAD05936.1	copper-binding metallochaperone CopP	NF033781.1	copper-binding metallochaperone CopP
739_GAM270ASi	739_GAM270ASi_00565	gnl|X|739_GAM270ASi_26	9299	9499	-	copP	copper-binding metallochaperone CopP	plus	STRESS	METAL	COPPER	COPPER	BLASTP	66	66	100	96.97	66	AAD05936.1	copper-binding metallochaperone CopP	NF033781.1	copper-binding metallochaperone CopP
74_NIAS36	74_NIAS36_00797	gnl|X|74_NIAS36_8	26542	26742	+	copP	copper-binding metallochaperone CopP	plus	STRESS	METAL	COPPER	COPPER	BLASTP	66	66	100	93.94	66	AAD05936.1	copper-binding metallochaperone CopP	NF033781.1	copper-binding metallochaperone CopP
741_GAM71Ai	741_GAM71Ai_00868	gnl|X|741_GAM71Ai_67	53976	54176	+	copP	copper-binding metallochaperone CopP	plus	STRESS	METAL	COPPER	COPPER	BLASTP	66	66	100	93.94	66	AAD05936.1	copper-binding metallochaperone CopP	NF033781.1	copper-binding metallochaperone CopP
742_GAM80Ai	742_GAM80Ai_01456	gnl|X|742_GAM80Ai_65	5871	6071	-	copP	copper-binding metallochaperone CopP	plus	STRESS	METAL	COPPER	COPPER	BLASTP	66	66	100	95.45	66	AAD05936.1	copper-binding metallochaperone CopP	NF033781.1	copper-binding metallochaperone CopP
743_GAM83Bi	743_GAM83Bi_00466	gnl|X|743_GAM83Bi_20	64628	64828	+	copP	copper-binding metallochaperone CopP	plus	STRESS	METAL	COPPER	COPPER	BLASTP	66	66	100	95.45	66	AAD05936.1	copper-binding metallochaperone CopP	NF033781.1	copper-binding metallochaperone CopP
746_GAM96Ai	746_GAM96Ai_01309	gnl|X|746_GAM96Ai_85	25557	25757	-	copP	copper-binding metallochaperone CopP	plus	STRESS	METAL	COPPER	COPPER	BLASTP	66	66	100	95.45	66	AAD05936.1	copper-binding metallochaperone CopP	NF033781.1	copper-binding metallochaperone CopP
747_GAMchjs106B	747_GAMchjs106B_00840	gnl|X|747_GAMchjs106B_39	66519	66719	+	copP	copper-binding metallochaperone CopP	plus	STRESS	METAL	COPPER	COPPER	BLASTP	66	66	100	92.42	66	AAD05936.1	copper-binding metallochaperone CopP	NF033781.1	copper-binding metallochaperone CopP
748_GAMchjs114i	748_GAMchjs114i_01380	gnl|X|748_GAMchjs114i_70	53386	53586	-	copP	copper-binding metallochaperone CopP	plus	STRESS	METAL	COPPER	COPPER	BLASTP	66	66	100	95.45	66	AAD05936.1	copper-binding metallochaperone CopP	NF033781.1	copper-binding metallochaperone CopP
749_GAMchjs117Ai	749_GAMchjs117Ai_00756	gnl|X|749_GAMchjs117Ai_30	66301	66501	+	copP	copper-binding metallochaperone CopP	plus	STRESS	METAL	COPPER	COPPER	BLASTP	66	66	100	96.97	66	AAD05936.1	copper-binding metallochaperone CopP	NF033781.1	copper-binding metallochaperone CopP
75_NIAS37	75_NIAS37_00323	gnl|X|75_NIAS37_3	38367	38567	-	copP	copper-binding metallochaperone CopP	plus	STRESS	METAL	COPPER	COPPER	BLASTP	66	66	100	96.97	66	AAD05936.1	copper-binding metallochaperone CopP	NF033781.1	copper-binding metallochaperone CopP
750_GAMchjs124i	750_GAMchjs124i_01255	gnl|X|750_GAMchjs124i_61	38446	38646	-	copP	copper-binding metallochaperone CopP	plus	STRESS	METAL	COPPER	COPPER	BLASTP	66	66	100	96.97	66	AAD05936.1	copper-binding metallochaperone CopP	NF033781.1	copper-binding metallochaperone CopP
751_GAMchjs136i	751_GAMchjs136i_01327	gnl|X|751_GAMchjs136i_62	64261	64461	+	copP	copper-binding metallochaperone CopP	plus	STRESS	METAL	COPPER	COPPER	BLASTP	66	66	100	95.45	66	AAD05936.1	copper-binding metallochaperone CopP	NF033781.1	copper-binding metallochaperone CopP
752_HLJHP193	752_HLJHP193_00637	gnl|X|752_HLJHP193_21	25807	26007	-	copP	copper-binding metallochaperone CopP	plus	STRESS	METAL	COPPER	COPPER	BLASTP	66	66	100	93.94	66	AAD05936.1	copper-binding metallochaperone CopP	NF033781.1	copper-binding metallochaperone CopP
753_HLJHP253	753_HLJHP253_00243	gnl|X|753_HLJHP253_5	65790	65990	+	copP	copper-binding metallochaperone CopP	plus	STRESS	METAL	COPPER	COPPER	BLASTP	66	66	100	95.45	66	AAD05936.1	copper-binding metallochaperone CopP	NF033781.1	copper-binding metallochaperone CopP
754_HLJHP256	754_HLJHP256_00832	gnl|X|754_HLJHP256_27	66145	66345	+	copP	copper-binding metallochaperone CopP	plus	STRESS	METAL	COPPER	COPPER	BLASTP	66	66	100	96.97	66	AAD05936.1	copper-binding metallochaperone CopP	NF033781.1	copper-binding metallochaperone CopP
755_HLJHP271	755_HLJHP271_00269	gnl|X|755_HLJHP271_8	79786	79986	+	copP	copper-binding metallochaperone CopP	plus	STRESS	METAL	COPPER	COPPER	BLASTP	66	66	100	95.45	66	AAD05936.1	copper-binding metallochaperone CopP	NF033781.1	copper-binding metallochaperone CopP
756_HP116Bi	756_HP116Bi_01369	gnl|X|756_HP116Bi_62	80661	80861	+	copP	copper-binding metallochaperone CopP	plus	STRESS	METAL	COPPER	COPPER	BLASTP	66	66	100	95.45	66	AAD05936.1	copper-binding metallochaperone CopP	NF033781.1	copper-binding metallochaperone CopP
76_NIAS40	76_NIAS40_00467	gnl|X|76_NIAS40_4	49645	49845	-	copP	copper-binding metallochaperone CopP	plus	STRESS	METAL	COPPER	COPPER	BLASTP	66	66	100	96.97	66	AAD05936.1	copper-binding metallochaperone CopP	NF033781.1	copper-binding metallochaperone CopP
776_Hp_A_11	776_Hp_A_11_00661	gnl|X|776_Hp_A_11_1	668151	668351	+	copP	copper-binding metallochaperone CopP	plus	STRESS	METAL	COPPER	COPPER	BLASTP	66	66	100	95.45	66	AAD05936.1	copper-binding metallochaperone CopP	NF033781.1	copper-binding metallochaperone CopP
777_Hp_A_14	777_Hp_A_14_00337	gnl|X|777_Hp_A_14_1	346193	346393	-	copP	copper-binding metallochaperone CopP	plus	STRESS	METAL	COPPER	COPPER	BLASTP	66	66	100	93.94	66	AAD05936.1	copper-binding metallochaperone CopP	NF033781.1	copper-binding metallochaperone CopP
778_Hp_A_16	778_Hp_A_16_00682	gnl|X|778_Hp_A_16_4	275776	275976	-	copP	copper-binding metallochaperone CopP	plus	STRESS	METAL	COPPER	COPPER	BLASTP	66	66	100	98.48	66	AAD05936.1	copper-binding metallochaperone CopP	NF033781.1	copper-binding metallochaperone CopP
779_Hp_A_17	779_Hp_A_17_00583	gnl|X|779_Hp_A_17_4	461157	461357	-	copP	copper-binding metallochaperone CopP	plus	STRESS	METAL	COPPER	COPPER	BLASTP	66	66	100	98.48	66	AAD05936.1	copper-binding metallochaperone CopP	NF033781.1	copper-binding metallochaperone CopP
78_NIAS50	78_NIAS50_00718	gnl|X|78_NIAS50_8	27961	28161	+	copP	copper-binding metallochaperone CopP	plus	STRESS	METAL	COPPER	COPPER	BLASTP	66	66	100	93.94	66	AAD05936.1	copper-binding metallochaperone CopP	NF033781.1	copper-binding metallochaperone CopP
780_Hp_A_20	780_Hp_A_20_01090	gnl|X|780_Hp_A_20_4	475789	475989	-	copP	copper-binding metallochaperone CopP	plus	STRESS	METAL	COPPER	COPPER	BLASTP	66	66	100	95.45	66	AAD05936.1	copper-binding metallochaperone CopP	NF033781.1	copper-binding metallochaperone CopP
781_Hp_A_26	781_Hp_A_26_00998	gnl|X|781_Hp_A_26_7	404333	404533	-	copP	copper-binding metallochaperone CopP	plus	STRESS	METAL	COPPER	COPPER	BLASTP	66	66	100	96.97	66	AAD05936.1	copper-binding metallochaperone CopP	NF033781.1	copper-binding metallochaperone CopP
782_Hp_A_27	782_Hp_A_27_00354	gnl|X|782_Hp_A_27_2	293738	293938	-	copP	copper-binding metallochaperone CopP	plus	STRESS	METAL	COPPER	COPPER	BLASTP	66	66	100	96.97	66	AAD05936.1	copper-binding metallochaperone CopP	NF033781.1	copper-binding metallochaperone CopP
784_Hp_A_5	784_Hp_A_5_01376	gnl|X|784_Hp_A_5_6	466049	466249	-	copP	copper-binding metallochaperone CopP	plus	STRESS	METAL	COPPER	COPPER	BLASTP	66	66	100	96.97	66	AAD05936.1	copper-binding metallochaperone CopP	NF033781.1	copper-binding metallochaperone CopP
785_Hp_A_6	785_Hp_A_6_01432	gnl|X|785_Hp_A_6_10	64753	64953	+	copP	copper-binding metallochaperone CopP	plus	STRESS	METAL	COPPER	COPPER	BLASTP	66	66	100	95.45	66	AAD05936.1	copper-binding metallochaperone CopP	NF033781.1	copper-binding metallochaperone CopP
786_Hp_A_8	786_Hp_A_8_00607	gnl|X|786_Hp_A_8_4	285365	285565	-	copP	copper-binding metallochaperone CopP	plus	STRESS	METAL	COPPER	COPPER	BLASTP	66	66	100	96.97	66	AAD05936.1	copper-binding metallochaperone CopP	NF033781.1	copper-binding metallochaperone CopP
787_Hp_A_9	787_Hp_A_9_00992	gnl|X|787_Hp_A_9_11	55380	55580	-	copP	copper-binding metallochaperone CopP	plus	STRESS	METAL	COPPER	COPPER	BLASTP	66	66	100	96.97	66	AAD05936.1	copper-binding metallochaperone CopP	NF033781.1	copper-binding metallochaperone CopP
788_Hp_H_1	788_Hp_H_1_00891	gnl|X|788_Hp_H_1_25	51193	51393	+	copP	copper-binding metallochaperone CopP	plus	STRESS	METAL	COPPER	COPPER	BLASTP	66	66	100	96.97	66	AAD05936.1	copper-binding metallochaperone CopP	NF033781.1	copper-binding metallochaperone CopP
789_Hp_H_10	789_Hp_H_10_00289	gnl|X|789_Hp_H_10_2	257767	257967	-	copP	copper-binding metallochaperone CopP	plus	STRESS	METAL	COPPER	COPPER	BLASTP	66	66	100	98.48	66	AAD05936.1	copper-binding metallochaperone CopP	NF033781.1	copper-binding metallochaperone CopP
79_NIAS56	79_NIAS56_00545	gnl|X|79_NIAS56_4	39666	39866	-	copP	copper-binding metallochaperone CopP	plus	STRESS	METAL	COPPER	COPPER	BLASTP	66	66	100	96.97	66	AAD05936.1	copper-binding metallochaperone CopP	NF033781.1	copper-binding metallochaperone CopP
790_Hp_H_11	790_Hp_H_11_01278	gnl|X|790_Hp_H_11_6	80063	80263	+	copP	copper-binding metallochaperone CopP	plus	STRESS	METAL	COPPER	COPPER	BLASTP	66	66	100	96.97	66	AAD05936.1	copper-binding metallochaperone CopP	NF033781.1	copper-binding metallochaperone CopP
792_Hp_H_18	792_Hp_H_18_01245	gnl|X|792_Hp_H_18_15	212224	212424	-	copP	copper-binding metallochaperone CopP	plus	STRESS	METAL	COPPER	COPPER	BLASTP	66	66	100	96.97	66	AAD05936.1	copper-binding metallochaperone CopP	NF033781.1	copper-binding metallochaperone CopP
793_Hp_H_19	793_Hp_H_19_01460	gnl|X|793_Hp_H_19_6	593913	594113	-	copP	copper-binding metallochaperone CopP	plus	STRESS	METAL	COPPER	COPPER	BLASTP	66	66	100	96.97	66	AAD05936.1	copper-binding metallochaperone CopP	NF033781.1	copper-binding metallochaperone CopP
794_Hp_H_21	794_Hp_H_21_00406	gnl|X|794_Hp_H_21_1	419094	419294	-	copP	copper-binding metallochaperone CopP	plus	STRESS	METAL	COPPER	COPPER	BLASTP	66	66	100	93.94	66	AAD05936.1	copper-binding metallochaperone CopP	NF033781.1	copper-binding metallochaperone CopP
795_Hp_H_23	795_Hp_H_23_01022	gnl|X|795_Hp_H_23_3	64411	64611	+	copP	copper-binding metallochaperone CopP	plus	STRESS	METAL	COPPER	COPPER	BLASTP	66	66	100	98.48	66	AAD05936.1	copper-binding metallochaperone CopP	NF033781.1	copper-binding metallochaperone CopP
796_Hp_H_24	796_Hp_H_24_01049	gnl|X|796_Hp_H_24_4	213772	213972	-	copP	copper-binding metallochaperone CopP	plus	STRESS	METAL	COPPER	COPPER	BLASTP	66	66	100	98.48	66	AAD05936.1	copper-binding metallochaperone CopP	NF033781.1	copper-binding metallochaperone CopP
799_Hp_H_27	799_Hp_H_27_01286	gnl|X|799_Hp_H_27_5	204154	204354	-	copP	copper-binding metallochaperone CopP	plus	STRESS	METAL	COPPER	COPPER	BLASTP	66	66	100	95.45	66	AAD05936.1	copper-binding metallochaperone CopP	NF033781.1	copper-binding metallochaperone CopP
8_JAY04	8_JAY04_00066	gnl|X|8_JAY04_1	63740	63940	+	copP	copper-binding metallochaperone CopP	plus	STRESS	METAL	COPPER	COPPER	BLASTP	66	66	100	92.42	66	AAD05936.1	copper-binding metallochaperone CopP	NF033781.1	copper-binding metallochaperone CopP
80_NIAS67	80_NIAS67_00578	gnl|X|80_NIAS67_5	36916	37116	-	copP	copper-binding metallochaperone CopP	plus	STRESS	METAL	COPPER	COPPER	BLASTP	66	66	100	96.97	66	AAD05936.1	copper-binding metallochaperone CopP	NF033781.1	copper-binding metallochaperone CopP
800_Hp_H_28	800_Hp_H_28_00550	gnl|X|800_Hp_H_28_3	439631	439831	+	copP	copper-binding metallochaperone CopP	plus	STRESS	METAL	COPPER	COPPER	BLASTP	66	66	100	95.45	66	AAD05936.1	copper-binding metallochaperone CopP	NF033781.1	copper-binding metallochaperone CopP
801_Hp_H_29	801_Hp_H_29_00583	gnl|X|801_Hp_H_29_10	175697	175897	-	copP	copper-binding metallochaperone CopP	plus	STRESS	METAL	COPPER	COPPER	BLASTP	66	66	100	96.97	66	AAD05936.1	copper-binding metallochaperone CopP	NF033781.1	copper-binding metallochaperone CopP
802_Hp_H_3	802_Hp_H_3_00637	gnl|X|802_Hp_H_3_4	283960	284160	-	copP	copper-binding metallochaperone CopP	plus	STRESS	METAL	COPPER	COPPER	BLASTP	66	66	100	98.48	66	AAD05936.1	copper-binding metallochaperone CopP	NF033781.1	copper-binding metallochaperone CopP
803_Hp_H_30	803_Hp_H_30_00438	gnl|X|803_Hp_H_30_1	462637	462837	-	copP	copper-binding metallochaperone CopP	plus	STRESS	METAL	COPPER	COPPER	BLASTP	66	66	100	96.97	66	AAD05936.1	copper-binding metallochaperone CopP	NF033781.1	copper-binding metallochaperone CopP
804_Hp_H_34	804_Hp_H_34_00711	gnl|X|804_Hp_H_34_3	282443	282643	-	copP	copper-binding metallochaperone CopP	plus	STRESS	METAL	COPPER	COPPER	BLASTP	66	66	100	96.97	66	AAD05936.1	copper-binding metallochaperone CopP	NF033781.1	copper-binding metallochaperone CopP
805_Hp_H_36	805_Hp_H_36_00668	gnl|X|805_Hp_H_36_6	149937	150137	-	copP	copper-binding metallochaperone CopP	plus	STRESS	METAL	COPPER	COPPER	BLASTP	66	66	100	93.94	66	AAD05936.1	copper-binding metallochaperone CopP	NF033781.1	copper-binding metallochaperone CopP
806_Hp_H_4	806_Hp_H_4_00450	gnl|X|806_Hp_H_4_1	456799	456999	-	copP	copper-binding metallochaperone CopP	plus	STRESS	METAL	COPPER	COPPER	BLASTP	66	66	100	95.45	66	AAD05936.1	copper-binding metallochaperone CopP	NF033781.1	copper-binding metallochaperone CopP
807_Hp_H_41	807_Hp_H_41_00566	gnl|X|807_Hp_H_41_7	149270	149470	-	copP	copper-binding metallochaperone CopP	plus	STRESS	METAL	COPPER	COPPER	BLASTP	66	66	100	93.94	66	AAD05936.1	copper-binding metallochaperone CopP	NF033781.1	copper-binding metallochaperone CopP
808_Hp_H_42	808_Hp_H_42_00213	gnl|X|808_Hp_H_42_2	214640	214840	-	copP	copper-binding metallochaperone CopP	plus	STRESS	METAL	COPPER	COPPER	BLASTP	66	66	100	95.45	66	AAD05936.1	copper-binding metallochaperone CopP	NF033781.1	copper-binding metallochaperone CopP
809_Hp_H_43	809_Hp_H_43_01383	gnl|X|809_Hp_H_43_11	148685	148885	-	copP	copper-binding metallochaperone CopP	plus	STRESS	METAL	COPPER	COPPER	BLASTP	66	66	100	98.48	66	AAD05936.1	copper-binding metallochaperone CopP	NF033781.1	copper-binding metallochaperone CopP
81_NIAS68	81_NIAS68_00415	gnl|X|81_NIAS68_6	23802	24002	+	copP	copper-binding metallochaperone CopP	plus	STRESS	METAL	COPPER	COPPER	BLASTP	66	66	100	93.94	66	AAD05936.1	copper-binding metallochaperone CopP	NF033781.1	copper-binding metallochaperone CopP
810_Hp_H_44	810_Hp_H_44_00700	gnl|X|810_Hp_H_44_10	152963	153163	-	copP	copper-binding metallochaperone CopP	plus	STRESS	METAL	COPPER	COPPER	BLASTP	66	66	100	96.97	66	AAD05936.1	copper-binding metallochaperone CopP	NF033781.1	copper-binding metallochaperone CopP
811_Hp_H_45	811_Hp_H_45_00567	gnl|X|811_Hp_H_45_4	275368	275568	-	copP	copper-binding metallochaperone CopP	plus	STRESS	METAL	COPPER	COPPER	BLASTP	66	66	100	95.45	66	AAD05936.1	copper-binding metallochaperone CopP	NF033781.1	copper-binding metallochaperone CopP
812_Hp_H_5b	812_Hp_H_5b_01370	gnl|X|812_Hp_H_5b_11	149698	149898	-	copP	copper-binding metallochaperone CopP	plus	STRESS	METAL	COPPER	COPPER	BLASTP	66	66	100	92.42	66	AAD05936.1	copper-binding metallochaperone CopP	NF033781.1	copper-binding metallochaperone CopP
814_Hp_H_9	814_Hp_H_9_01230	gnl|X|814_Hp_H_9_10	369924	370124	-	copP	copper-binding metallochaperone CopP	plus	STRESS	METAL	COPPER	COPPER	BLASTP	66	66	100	96.97	66	AAD05936.1	copper-binding metallochaperone CopP	NF033781.1	copper-binding metallochaperone CopP
82_NIAS73	82_NIAS73_00202	gnl|X|82_NIAS73_2	65409	65609	+	copP	copper-binding metallochaperone CopP	plus	STRESS	METAL	COPPER	COPPER	BLASTP	66	66	100	96.97	66	AAD05936.1	copper-binding metallochaperone CopP	NF033781.1	copper-binding metallochaperone CopP
822_Hp_P_1	822_Hp_P_1_00576	gnl|X|822_Hp_P_1_1	603370	603570	-	copP	copper-binding metallochaperone CopP	plus	STRESS	METAL	COPPER	COPPER	BLASTP	66	66	100	92.42	66	AAD05936.1	copper-binding metallochaperone CopP	NF033781.1	copper-binding metallochaperone CopP
823_Hp_P_11	823_Hp_P_11_00826	gnl|X|823_Hp_P_11_4	420409	420609	-	copP	copper-binding metallochaperone CopP	plus	STRESS	METAL	COPPER	COPPER	BLASTP	66	66	100	95.45	66	AAD05936.1	copper-binding metallochaperone CopP	NF033781.1	copper-binding metallochaperone CopP
825_Hp_P_13	825_Hp_P_13_00468	gnl|X|825_Hp_P_13_1	469757	469957	-	copP	copper-binding metallochaperone CopP	plus	STRESS	METAL	COPPER	COPPER	BLASTP	66	66	100	92.42	66	AAD05936.1	copper-binding metallochaperone CopP	NF033781.1	copper-binding metallochaperone CopP
827_Hp_P_15	827_Hp_P_15_00528	gnl|X|827_Hp_P_15_2	203753	203953	-	copP	copper-binding metallochaperone CopP	plus	STRESS	METAL	COPPER	COPPER	BLASTP	66	66	100	95.45	66	AAD05936.1	copper-binding metallochaperone CopP	NF033781.1	copper-binding metallochaperone CopP
829_Hp_P_16	829_Hp_P_16_01067	gnl|X|829_Hp_P_16_3	363946	364146	-	copP	copper-binding metallochaperone CopP	plus	STRESS	METAL	COPPER	COPPER	BLASTP	66	66	100	93.94	66	AAD05936.1	copper-binding metallochaperone CopP	NF033781.1	copper-binding metallochaperone CopP
83_NIAS75	83_NIAS75_00176	gnl|X|83_NIAS75_1	181295	181495	-	copP	copper-binding metallochaperone CopP	plus	STRESS	METAL	COPPER	COPPER	BLASTP	66	66	100	96.97	66	AAD05936.1	copper-binding metallochaperone CopP	NF033781.1	copper-binding metallochaperone CopP
831_Hp_P_2	831_Hp_P_2_00504	gnl|X|831_Hp_P_2_2	463327	463527	-	copP	copper-binding metallochaperone CopP	plus	STRESS	METAL	COPPER	COPPER	BLASTP	66	66	100	98.48	66	AAD05936.1	copper-binding metallochaperone CopP	NF033781.1	copper-binding metallochaperone CopP
832_Hp_P_23	832_Hp_P_23_00750	gnl|X|832_Hp_P_23_2	316483	316683	-	copP	copper-binding metallochaperone CopP	plus	STRESS	METAL	COPPER	COPPER	BLASTP	66	66	100	95.45	66	AAD05936.1	copper-binding metallochaperone CopP	NF033781.1	copper-binding metallochaperone CopP
836_Hp_P_26	836_Hp_P_26_01450	gnl|X|836_Hp_P_26_9	465751	465951	-	copP	copper-binding metallochaperone CopP	plus	STRESS	METAL	COPPER	COPPER	BLASTP	66	66	100	95.45	66	AAD05936.1	copper-binding metallochaperone CopP	NF033781.1	copper-binding metallochaperone CopP
837_Hp_P_28b	837_Hp_P_28b_01203	gnl|X|837_Hp_P_28b_11	289723	289923	-	copP	copper-binding metallochaperone CopP	plus	STRESS	METAL	COPPER	COPPER	BLASTP	66	66	100	92.42	66	AAD05936.1	copper-binding metallochaperone CopP	NF033781.1	copper-binding metallochaperone CopP
839_Hp_P_3	839_Hp_P_3_00563	gnl|X|839_Hp_P_3_2	472270	472470	-	copP	copper-binding metallochaperone CopP	plus	STRESS	METAL	COPPER	COPPER	BLASTP	66	66	100	95.45	66	AAD05936.1	copper-binding metallochaperone CopP	NF033781.1	copper-binding metallochaperone CopP
84_PDG42	84_PDG42_00500	gnl|X|84_PDG42_2	205307	205507	-	copP	copper-binding metallochaperone CopP	plus	STRESS	METAL	COPPER	COPPER	BLASTP	66	66	100	93.94	66	AAD05936.1	copper-binding metallochaperone CopP	NF033781.1	copper-binding metallochaperone CopP
840_Hp_P_30	840_Hp_P_30_00982	gnl|X|840_Hp_P_30_4	252168	252368	-	copP	copper-binding metallochaperone CopP	plus	STRESS	METAL	COPPER	COPPER	BLASTP	66	66	100	93.94	66	AAD05936.1	copper-binding metallochaperone CopP	NF033781.1	copper-binding metallochaperone CopP
847_Hp_P_74	847_Hp_P_74_00418	gnl|X|847_Hp_P_74_1	432592	432792	-	copP	copper-binding metallochaperone CopP	plus	STRESS	METAL	COPPER	COPPER	BLASTP	66	66	100	95.45	66	AAD05936.1	copper-binding metallochaperone CopP	NF033781.1	copper-binding metallochaperone CopP
85_SBY106	85_SBY106_00521	gnl|X|85_SBY106_5	52658	52858	+	copP	copper-binding metallochaperone CopP	plus	STRESS	METAL	COPPER	COPPER	BLASTP	66	66	100	95.45	66	AAD05936.1	copper-binding metallochaperone CopP	NF033781.1	copper-binding metallochaperone CopP
850_N6	850_N6_00938	gnl|X|850_N6_29	36345	36545	-	copP	copper-binding metallochaperone CopP	plus	STRESS	METAL	COPPER	COPPER	BLASTP	66	66	100	96.97	66	AAD05936.1	copper-binding metallochaperone CopP	NF033781.1	copper-binding metallochaperone CopP
851_NAB47	851_NAB47_01136	gnl|X|851_NAB47_65	46601	46801	+	copP	copper-binding metallochaperone CopP	plus	STRESS	METAL	COPPER	COPPER	BLASTP	66	66	100	92.42	66	AAD05936.1	copper-binding metallochaperone CopP	NF033781.1	copper-binding metallochaperone CopP
853_NCTC_11637	853_NCTC_11637_01034	gnl|X|853_NCTC_11637_88	11843	12043	-	copP	copper-binding metallochaperone CopP	plus	STRESS	METAL	COPPER	COPPER	BLASTP	66	66	100	95.45	66	AAD05936.1	copper-binding metallochaperone CopP	NF033781.1	copper-binding metallochaperone CopP
854_NQ1671	854_NQ1671_00899	gnl|X|854_NQ1671_22	150082	150282	-	copP	copper-binding metallochaperone CopP	plus	STRESS	METAL	COPPER	COPPER	BLASTP	66	66	100	96.97	66	AAD05936.1	copper-binding metallochaperone CopP	NF033781.1	copper-binding metallochaperone CopP
855_NQ1701	855_NQ1701_00346	gnl|X|855_NQ1701_18	24703	24831	+	copP	copper-binding metallochaperone CopP	plus	STRESS	METAL	COPPER	COPPER	PARTIALP	42	66	60.61	95	40	AAD05936.1	copper-binding metallochaperone CopP	NA	NA
862_NQ4044	862_NQ4044_01031	gnl|X|862_NQ4044_12	277392	277592	-	copP	copper-binding metallochaperone CopP	plus	STRESS	METAL	COPPER	COPPER	BLASTP	66	66	100	95.45	66	AAD05936.1	copper-binding metallochaperone CopP	NF033781.1	copper-binding metallochaperone CopP
863_NQ4053	863_NQ4053_00792	gnl|X|863_NQ4053_4	49458	49658	+	copP	copper-binding metallochaperone CopP	plus	STRESS	METAL	COPPER	COPPER	BLASTP	66	66	100	95.45	66	AAD05936.1	copper-binding metallochaperone CopP	NF033781.1	copper-binding metallochaperone CopP
865_NQ4076	865_NQ4076_00985	gnl|X|865_NQ4076_4	229547	229747	-	copP	copper-binding metallochaperone CopP	plus	STRESS	METAL	COPPER	COPPER	BLASTP	66	66	100	98.48	66	AAD05936.1	copper-binding metallochaperone CopP	NF033781.1	copper-binding metallochaperone CopP
866_NQ4099	866_NQ4099_00194	gnl|X|866_NQ4099_1	195141	195341	-	copP	copper-binding metallochaperone CopP	plus	STRESS	METAL	COPPER	COPPER	BLASTP	66	66	100	96.97	66	AAD05936.1	copper-binding metallochaperone CopP	NF033781.1	copper-binding metallochaperone CopP
867_NQ4110	867_NQ4110_00960	gnl|X|867_NQ4110_2	576020	576220	-	copP	copper-binding metallochaperone CopP	plus	STRESS	METAL	COPPER	COPPER	BLASTP	66	66	100	93.94	66	AAD05936.1	copper-binding metallochaperone CopP	NF033781.1	copper-binding metallochaperone CopP
868_NQ4161	868_NQ4161_01003	gnl|X|868_NQ4161_8	53887	54087	-	copP	copper-binding metallochaperone CopP	plus	STRESS	METAL	COPPER	COPPER	BLASTP	66	66	100	93.94	66	AAD05936.1	copper-binding metallochaperone CopP	NF033781.1	copper-binding metallochaperone CopP
8681_2012_26	8681_2012_26_00148	gnl|X|8681_2012_26_8	32515	32715	-	copP	copper-binding metallochaperone CopP	plus	STRESS	METAL	COPPER	COPPER	BLASTP	66	66	100	93.94	66	AAD05936.1	copper-binding metallochaperone CopP	NF033781.1	copper-binding metallochaperone CopP
8682_22025	8682_22025_01060	gnl|X|8682_22025_37	66422	66622	+	copP	copper-binding metallochaperone CopP	plus	STRESS	METAL	COPPER	COPPER	BLASTP	66	66	100	98.48	66	AAD05936.1	copper-binding metallochaperone CopP	NF033781.1	copper-binding metallochaperone CopP
8683_ms167	8683_ms167_01486	gnl|X|8683_ms167_58	58458	58658	-	copP	copper-binding metallochaperone CopP	plus	STRESS	METAL	COPPER	COPPER	BLASTP	66	66	100	93.94	66	AAD05936.1	copper-binding metallochaperone CopP	NF033781.1	copper-binding metallochaperone CopP
8684_ms1055	8684_ms1055_00508	gnl|X|8684_ms1055_24	28669	28869	+	copP	copper-binding metallochaperone CopP	plus	STRESS	METAL	COPPER	COPPER	BLASTP	66	66	100	95.45	66	AAD05936.1	copper-binding metallochaperone CopP	NF033781.1	copper-binding metallochaperone CopP
8685_22402	8685_22402_00339	gnl|X|8685_22402_13	30255	30455	-	copP	copper-binding metallochaperone CopP	plus	STRESS	METAL	COPPER	COPPER	BLASTP	66	66	100	96.97	66	AAD05936.1	copper-binding metallochaperone CopP	NF033781.1	copper-binding metallochaperone CopP
8687_22087_ve	8687_22087_ve_01356	gnl|X|8687_22087_ve_10	410252	410452	+	copP	copper-binding metallochaperone CopP	plus	STRESS	METAL	COPPER	COPPER	BLASTP	66	66	100	93.94	66	AAD05936.1	copper-binding metallochaperone CopP	NF033781.1	copper-binding metallochaperone CopP
8688_ms1063	8688_ms1063_00965	gnl|X|8688_ms1063_43	13455	13655	+	copP	copper-binding metallochaperone CopP	plus	STRESS	METAL	COPPER	COPPER	BLASTP	66	66	100	95.45	66	AAD05936.1	copper-binding metallochaperone CopP	NF033781.1	copper-binding metallochaperone CopP
8690_26084	8690_26084_00409	gnl|X|8690_26084_21	28613	28813	+	copP	copper-binding metallochaperone CopP	plus	STRESS	METAL	COPPER	COPPER	BLASTP	66	66	100	95.45	66	AAD05936.1	copper-binding metallochaperone CopP	NF033781.1	copper-binding metallochaperone CopP
8692_2004_20	8692_2004_20_00858	gnl|X|8692_2004_20_39	20167	20367	-	copP	copper-binding metallochaperone CopP	plus	STRESS	METAL	COPPER	COPPER	BLASTP	66	66	100	93.94	66	AAD05936.1	copper-binding metallochaperone CopP	NF033781.1	copper-binding metallochaperone CopP
8693_2005_98	8693_2005_98_01490	gnl|X|8693_2005_98_78	60896	61096	+	copP	copper-binding metallochaperone CopP	plus	STRESS	METAL	COPPER	COPPER	BLASTP	66	66	100	95.45	66	AAD05936.1	copper-binding metallochaperone CopP	NF033781.1	copper-binding metallochaperone CopP
8694_ms203	8694_ms203_01570	gnl|X|8694_ms203_80	32282	32482	-	copP	copper-binding metallochaperone CopP	plus	STRESS	METAL	COPPER	COPPER	BLASTP	66	66	100	96.97	66	AAD05936.1	copper-binding metallochaperone CopP	NF033781.1	copper-binding metallochaperone CopP
8695_2005_72	8695_2005_72_01502	gnl|X|8695_2005_72_73	32722	32922	-	copP	copper-binding metallochaperone CopP	plus	STRESS	METAL	COPPER	COPPER	BLASTP	66	66	100	98.48	66	AAD05936.1	copper-binding metallochaperone CopP	NF033781.1	copper-binding metallochaperone CopP
8696_26093	8696_26093_00996	gnl|X|8696_26093_54	30343	30543	-	copP	copper-binding metallochaperone CopP	plus	STRESS	METAL	COPPER	COPPER	BLASTP	66	66	100	93.94	66	AAD05936.1	copper-binding metallochaperone CopP	NF033781.1	copper-binding metallochaperone CopP
8697_ms1078	8697_ms1078_00329	gnl|X|8697_ms1078_16	10291	10491	-	copP	copper-binding metallochaperone CopP	plus	STRESS	METAL	COPPER	COPPER	BLASTP	66	66	100	93.94	66	AAD05936.1	copper-binding metallochaperone CopP	NF033781.1	copper-binding metallochaperone CopP
8698_2006_52	8698_2006_52_00687	gnl|X|8698_2006_52_48	54304	54504	-	copP	copper-binding metallochaperone CopP	plus	STRESS	METAL	COPPER	COPPER	BLASTP	66	66	100	96.97	66	AAD05936.1	copper-binding metallochaperone CopP	NF033781.1	copper-binding metallochaperone CopP
8699_2003_98	8699_2003_98_00495	gnl|X|8699_2003_98_28	66453	66653	+	copP	copper-binding metallochaperone CopP	plus	STRESS	METAL	COPPER	COPPER	BLASTP	66	66	100	98.48	66	AAD05936.1	copper-binding metallochaperone CopP	NF033781.1	copper-binding metallochaperone CopP
870_NQ4200	870_NQ4200_01074	gnl|X|870_NQ4200_7	268839	269042	-	copP	copper-binding metallochaperone CopP	plus	STRESS	METAL	COPPER	COPPER	BLASTP	67	66	100	98.48	66	AAD05936.1	copper-binding metallochaperone CopP	NF033781.1	copper-binding metallochaperone CopP
8700_2006_407	8700_2006_407_00348	gnl|X|8700_2006_407_21	58	258	-	copP	copper-binding metallochaperone CopP	plus	STRESS	METAL	COPPER	COPPER	BLASTP	66	66	100	95.45	66	AAD05936.1	copper-binding metallochaperone CopP	NF033781.1	copper-binding metallochaperone CopP
8701_2006_103	8701_2006_103_01176	gnl|X|8701_2006_103_60	10488	10688	-	copP	copper-binding metallochaperone CopP	plus	STRESS	METAL	COPPER	COPPER	BLASTP	66	66	100	92.42	66	AAD05936.1	copper-binding metallochaperone CopP	NF033781.1	copper-binding metallochaperone CopP
8702_22346	8702_22346_00902	gnl|X|8702_22346_50	30404	30604	-	copP	copper-binding metallochaperone CopP	plus	STRESS	METAL	COPPER	COPPER	BLASTP	66	66	100	95.45	66	AAD05936.1	copper-binding metallochaperone CopP	NF033781.1	copper-binding metallochaperone CopP
8703_ms15	8703_ms15_00321	gnl|X|8703_ms15_20	47337	47537	-	copP	copper-binding metallochaperone CopP	plus	STRESS	METAL	COPPER	COPPER	BLASTP	66	66	100	95.45	66	AAD05936.1	copper-binding metallochaperone CopP	NF033781.1	copper-binding metallochaperone CopP
8704_22337	8704_22337_00279	gnl|X|8704_22337_17	27238	27438	+	copP	copper-binding metallochaperone CopP	plus	STRESS	METAL	COPPER	COPPER	BLASTP	66	66	100	95.45	66	AAD05936.1	copper-binding metallochaperone CopP	NF033781.1	copper-binding metallochaperone CopP
8705_ms23	8705_ms23_00539	gnl|X|8705_ms23_32	24196	24396	-	copP	copper-binding metallochaperone CopP	plus	STRESS	METAL	COPPER	COPPER	BLASTP	66	66	100	93.94	66	AAD05936.1	copper-binding metallochaperone CopP	NF033781.1	copper-binding metallochaperone CopP
8707_ms2_ve	8707_ms2_ve_00210	gnl|X|8707_ms2_ve_4	187440	187640	+	copP	copper-binding metallochaperone CopP	plus	STRESS	METAL	COPPER	COPPER	BLASTP	66	66	100	95.45	66	AAD05936.1	copper-binding metallochaperone CopP	NF033781.1	copper-binding metallochaperone CopP
8709_22341_ve	8709_22341_ve_01440	gnl|X|8709_22341_ve_9	600259	600459	+	copP	copper-binding metallochaperone CopP	plus	STRESS	METAL	COPPER	COPPER	BLASTP	66	66	100	95.45	66	AAD05936.1	copper-binding metallochaperone CopP	NF033781.1	copper-binding metallochaperone CopP
871_NQ4216	871_NQ4216_00707	gnl|X|871_NQ4216_6	569004	569204	-	copP	copper-binding metallochaperone CopP	plus	STRESS	METAL	COPPER	COPPER	BLASTP	66	66	100	93.94	66	AAD05936.1	copper-binding metallochaperone CopP	NF033781.1	copper-binding metallochaperone CopP
8710_2006_56	8710_2006_56_00270	gnl|X|8710_2006_56_21	13463	13663	+	copP	copper-binding metallochaperone CopP	plus	STRESS	METAL	COPPER	COPPER	BLASTP	66	66	100	96.97	66	AAD05936.1	copper-binding metallochaperone CopP	NF033781.1	copper-binding metallochaperone CopP
8711_22023	8711_22023_00361	gnl|X|8711_22023_21	28719	28919	+	copP	copper-binding metallochaperone CopP	plus	STRESS	METAL	COPPER	COPPER	BLASTP	66	66	100	96.97	66	AAD05936.1	copper-binding metallochaperone CopP	NF033781.1	copper-binding metallochaperone CopP
8712_22327	8712_22327_00172	gnl|X|8712_22327_17	9	164	+	copP	copper-binding metallochaperone CopP	plus	STRESS	METAL	COPPER	COPPER	PARTIALP	51	66	77.27	96.08	51	AAD05936.1	copper-binding metallochaperone CopP	NA	NA
8712_22327	NA	gnl|X|8712_22327_55	1	123	-	copP	copper-binding metallochaperone CopP	plus	STRESS	METAL	COPPER	COPPER	PARTIAL_CONTIG_ENDX	41	66	62.12	100	41	AAD05936.1	copper-binding metallochaperone CopP	NA	NA
8713_ms931	8713_ms931_00694	gnl|X|8713_ms931_40	66475	66675	+	copP	copper-binding metallochaperone CopP	plus	STRESS	METAL	COPPER	COPPER	BLASTP	66	66	100	92.42	66	AAD05936.1	copper-binding metallochaperone CopP	NF033781.1	copper-binding metallochaperone CopP
8714_2005_100	8714_2005_100_00389	gnl|X|8714_2005_100_25	28621	28821	+	copP	copper-binding metallochaperone CopP	plus	STRESS	METAL	COPPER	COPPER	BLASTP	66	66	100	95.45	66	AAD05936.1	copper-binding metallochaperone CopP	NF033781.1	copper-binding metallochaperone CopP
8715_ms1080	8715_ms1080_00906	gnl|X|8715_ms1080_60	16085	16285	-	copP	copper-binding metallochaperone CopP	plus	STRESS	METAL	COPPER	COPPER	BLASTP	66	66	100	96.97	66	AAD05936.1	copper-binding metallochaperone CopP	NF033781.1	copper-binding metallochaperone CopP
8716_ms13	8716_ms13_00493	gnl|X|8716_ms13_34	14523	14723	+	copP	copper-binding metallochaperone CopP	plus	STRESS	METAL	COPPER	COPPER	BLASTP	66	66	100	95.45	66	AAD05936.1	copper-binding metallochaperone CopP	NF033781.1	copper-binding metallochaperone CopP
8717_26100	8717_26100_00926	gnl|X|8717_26100_49	32236	32436	-	copP	copper-binding metallochaperone CopP	plus	STRESS	METAL	COPPER	COPPER	BLASTP	66	66	100	95.45	66	AAD05936.1	copper-binding metallochaperone CopP	NF033781.1	copper-binding metallochaperone CopP
8718_2003_84	8718_2003_84_01478	gnl|X|8718_2003_84_101	5256	5456	-	copP	copper-binding metallochaperone CopP	plus	STRESS	METAL	COPPER	COPPER	BLASTP	66	66	100	95.45	66	AAD05936.1	copper-binding metallochaperone CopP	NF033781.1	copper-binding metallochaperone CopP
872_NQ4228	872_NQ4228_01047	gnl|X|872_NQ4228_5	55379	55579	-	copP	copper-binding metallochaperone CopP	plus	STRESS	METAL	COPPER	COPPER	BLASTP	66	66	100	93.94	66	AAD05936.1	copper-binding metallochaperone CopP	NF033781.1	copper-binding metallochaperone CopP
8720_22046_ve	8720_22046_ve_01179	gnl|X|8720_22046_ve_18	159349	159549	+	copP	copper-binding metallochaperone CopP	plus	STRESS	METAL	COPPER	COPPER	BLASTP	66	66	100	95.45	66	AAD05936.1	copper-binding metallochaperone CopP	NF033781.1	copper-binding metallochaperone CopP
8721_2006_479	8721_2006_479_01081	gnl|X|8721_2006_479_69	3653	3853	-	copP	copper-binding metallochaperone CopP	plus	STRESS	METAL	COPPER	COPPER	BLASTP	66	66	100	96.97	66	AAD05936.1	copper-binding metallochaperone CopP	NF033781.1	copper-binding metallochaperone CopP
8722_ms1054	8722_ms1054_01429	gnl|X|8722_ms1054_97	26533	26733	+	copP	copper-binding metallochaperone CopP	plus	STRESS	METAL	COPPER	COPPER	BLASTP	66	66	100	98.48	66	AAD05936.1	copper-binding metallochaperone CopP	NF033781.1	copper-binding metallochaperone CopP
8723_ms44	8723_ms44_01453	gnl|X|8723_ms44_99	28608	28808	+	copP	copper-binding metallochaperone CopP	plus	STRESS	METAL	COPPER	COPPER	BLASTP	66	66	100	95.45	66	AAD05936.1	copper-binding metallochaperone CopP	NF033781.1	copper-binding metallochaperone CopP
8724_22389	8724_22389_00275	gnl|X|8724_22389_30	3689	3889	-	copP	copper-binding metallochaperone CopP	plus	STRESS	METAL	COPPER	COPPER	BLASTP	66	66	100	96.97	66	AAD05936.1	copper-binding metallochaperone CopP	NF033781.1	copper-binding metallochaperone CopP
8726_22366_ve	8726_22366_ve_01110	gnl|X|8726_22366_ve_13	840381	840581	+	copP	copper-binding metallochaperone CopP	plus	STRESS	METAL	COPPER	COPPER	BLASTP	66	66	100	96.97	66	AAD05936.1	copper-binding metallochaperone CopP	NF033781.1	copper-binding metallochaperone CopP
8728_22013	8728_22013_01166	gnl|X|8728_22013_90	18287	18487	-	copP	copper-binding metallochaperone CopP	plus	STRESS	METAL	COPPER	COPPER	BLASTP	66	66	100	96.97	66	AAD05936.1	copper-binding metallochaperone CopP	NF033781.1	copper-binding metallochaperone CopP
8730_22362	8730_22362_01274	gnl|X|8730_22362_103	27334	27534	+	copP	copper-binding metallochaperone CopP	plus	STRESS	METAL	COPPER	COPPER	BLASTP	66	66	100	96.97	66	AAD05936.1	copper-binding metallochaperone CopP	NF033781.1	copper-binding metallochaperone CopP
8731_2005_126	8731_2005_126_00377	gnl|X|8731_2005_126_31	32752	32952	-	copP	copper-binding metallochaperone CopP	plus	STRESS	METAL	COPPER	COPPER	BLASTP	66	66	100	95.45	66	AAD05936.1	copper-binding metallochaperone CopP	NF033781.1	copper-binding metallochaperone CopP
8732_2003_103	8732_2003_103_00128	gnl|X|8732_2003_103_7	6741	6941	+	copP	copper-binding metallochaperone CopP	plus	STRESS	METAL	COPPER	COPPER	BLASTP	66	66	100	96.97	66	AAD05936.1	copper-binding metallochaperone CopP	NF033781.1	copper-binding metallochaperone CopP
8734_22367_ve	8734_22367_ve_00997	gnl|X|8734_22367_ve_8	431660	431860	+	copP	copper-binding metallochaperone CopP	plus	STRESS	METAL	COPPER	COPPER	BLASTP	66	66	100	95.45	66	AAD05936.1	copper-binding metallochaperone CopP	NF033781.1	copper-binding metallochaperone CopP
8735_22021	8735_22021_00172	gnl|X|8735_22021_19	30881	31081	-	copP	copper-binding metallochaperone CopP	plus	STRESS	METAL	COPPER	COPPER	BLASTP	66	66	100	96.97	66	AAD05936.1	copper-binding metallochaperone CopP	NF033781.1	copper-binding metallochaperone CopP
8736_2003_107	8736_2003_107_00797	gnl|X|8736_2003_107_67	32502	32702	-	copP	copper-binding metallochaperone CopP	plus	STRESS	METAL	COPPER	COPPER	BLASTP	66	66	100	96.97	66	AAD05936.1	copper-binding metallochaperone CopP	NF033781.1	copper-binding metallochaperone CopP
8737_2006_480	8737_2006_480_00483	gnl|X|8737_2006_480_43	3794	3994	-	copP	copper-binding metallochaperone CopP	plus	STRESS	METAL	COPPER	COPPER	BLASTP	66	66	100	95.45	66	AAD05936.1	copper-binding metallochaperone CopP	NF033781.1	copper-binding metallochaperone CopP
8738_22385	8738_22385_00276	gnl|X|8738_22385_32	60	260	-	copP	copper-binding metallochaperone CopP	plus	STRESS	METAL	COPPER	COPPER	BLASTP	66	66	100	95.45	66	AAD05936.1	copper-binding metallochaperone CopP	NF033781.1	copper-binding metallochaperone CopP
8739_24004	8739_24004_01504	gnl|X|8739_24004_143	4817	5017	-	copP	copper-binding metallochaperone CopP	plus	STRESS	METAL	COPPER	COPPER	BLASTP	66	66	100	96.97	66	AAD05936.1	copper-binding metallochaperone CopP	NF033781.1	copper-binding metallochaperone CopP
874_R018c	874_R018c_01227	gnl|X|874_R018c_10	149458	149658	-	copP	copper-binding metallochaperone CopP	plus	STRESS	METAL	COPPER	COPPER	BLASTP	66	66	100	96.97	66	AAD05936.1	copper-binding metallochaperone CopP	NF033781.1	copper-binding metallochaperone CopP
8740_2006_4	8740_2006_4_00210	gnl|X|8740_2006_4_14	55226	55426	-	copP	copper-binding metallochaperone CopP	plus	STRESS	METAL	COPPER	COPPER	BLASTP	66	66	98.48	96.92	65	AAD05936.1	copper-binding metallochaperone CopP	NF033781.1	copper-binding metallochaperone CopP
8740_2006_4	8740_2006_4_01000	gnl|X|8740_2006_4_73	55226	55426	-	copP	copper-binding metallochaperone CopP	plus	STRESS	METAL	COPPER	COPPER	BLASTP	66	66	98.48	96.92	65	AAD05936.1	copper-binding metallochaperone CopP	NF033781.1	copper-binding metallochaperone CopP
8741_22370	8741_22370_00140	gnl|X|8741_22370_17	13673	13873	+	copP	copper-binding metallochaperone CopP	plus	STRESS	METAL	COPPER	COPPER	BLASTP	66	66	100	98.48	66	AAD05936.1	copper-binding metallochaperone CopP	NF033781.1	copper-binding metallochaperone CopP
8742_22311	8742_22311_00479	gnl|X|8742_22311_43	53091	53291	+	copP	copper-binding metallochaperone CopP	plus	STRESS	METAL	COPPER	COPPER	BLASTP	66	66	100	96.97	66	AAD05936.1	copper-binding metallochaperone CopP	NF033781.1	copper-binding metallochaperone CopP
8743_22390	8743_22390_01433	gnl|X|8743_22390_149	42719	42919	+	copP	copper-binding metallochaperone CopP	plus	STRESS	METAL	COPPER	COPPER	BLASTP	66	66	100	95.45	66	AAD05936.1	copper-binding metallochaperone CopP	NF033781.1	copper-binding metallochaperone CopP
8744_22339	8744_22339_01278	gnl|X|8744_22339_116	33686	33886	+	copP	copper-binding metallochaperone CopP	plus	STRESS	METAL	COPPER	COPPER	BLASTP	66	66	100	98.48	66	AAD05936.1	copper-binding metallochaperone CopP	NF033781.1	copper-binding metallochaperone CopP
8744_22339	8744_22339_00204	gnl|X|8744_22339_17	3573	3773	-	copP	copper-binding metallochaperone CopP	plus	STRESS	METAL	COPPER	COPPER	BLASTP	66	66	100	98.48	66	AAD05936.1	copper-binding metallochaperone CopP	NF033781.1	copper-binding metallochaperone CopP
8745_2011_145	8745_2011_145_00232	gnl|X|8745_2011_145_27	719	919	-	copP	copper-binding metallochaperone CopP	plus	STRESS	METAL	COPPER	COPPER	BLASTP	66	66	100	95.45	66	AAD05936.1	copper-binding metallochaperone CopP	NF033781.1	copper-binding metallochaperone CopP
8746_22312	8746_22312_00732	gnl|X|8746_22312_68	14807	15007	+	copP	copper-binding metallochaperone CopP	plus	STRESS	METAL	COPPER	COPPER	BLASTP	66	66	100	96.97	66	AAD05936.1	copper-binding metallochaperone CopP	NF033781.1	copper-binding metallochaperone CopP
8747_22322	8747_22322_00124	gnl|X|8747_22322_12	30275	30475	-	copP	copper-binding metallochaperone CopP	plus	STRESS	METAL	COPPER	COPPER	BLASTP	66	66	100	96.97	66	AAD05936.1	copper-binding metallochaperone CopP	NF033781.1	copper-binding metallochaperone CopP
8749_2004_2	8749_2004_2_00937	gnl|X|8749_2004_2_106	3902	4102	-	copP	copper-binding metallochaperone CopP	plus	STRESS	METAL	COPPER	COPPER	BLASTP	66	66	100	93.94	66	AAD05936.1	copper-binding metallochaperone CopP	NF033781.1	copper-binding metallochaperone CopP
8750_22331	8750_22331_01056	gnl|X|8750_22331_106	3612	3812	-	copP	copper-binding metallochaperone CopP	plus	STRESS	METAL	COPPER	COPPER	BLASTP	66	66	100	96.97	66	AAD05936.1	copper-binding metallochaperone CopP	NF033781.1	copper-binding metallochaperone CopP
8751_26024	8751_26024_01524	gnl|X|8751_26024_158	20116	20316	-	copP	copper-binding metallochaperone CopP	plus	STRESS	METAL	COPPER	COPPER	BLASTP	66	66	100	95.45	66	AAD05936.1	copper-binding metallochaperone CopP	NF033781.1	copper-binding metallochaperone CopP
8752_22368	8752_22368_00270	gnl|X|8752_22368_36	24746	24946	-	copP	copper-binding metallochaperone CopP	plus	STRESS	METAL	COPPER	COPPER	BLASTP	66	66	100	95.45	66	AAD05936.1	copper-binding metallochaperone CopP	NF033781.1	copper-binding metallochaperone CopP
8753_22360	8753_22360_00619	gnl|X|8753_22360_67	18241	18441	-	copP	copper-binding metallochaperone CopP	plus	STRESS	METAL	COPPER	COPPER	BLASTP	66	66	100	95.45	66	AAD05936.1	copper-binding metallochaperone CopP	NF033781.1	copper-binding metallochaperone CopP
8754_22378	8754_22378_00203	gnl|X|8754_22378_24	3635	3835	-	copP	copper-binding metallochaperone CopP	plus	STRESS	METAL	COPPER	COPPER	BLASTP	66	66	100	96.97	66	AAD05936.1	copper-binding metallochaperone CopP	NF033781.1	copper-binding metallochaperone CopP
8756_22019_ve	8756_22019_ve_00252	gnl|X|8756_22019_ve_11	246255	246455	+	copP	copper-binding metallochaperone CopP	plus	STRESS	METAL	COPPER	COPPER	BLASTP	66	66	100	96.97	66	AAD05936.1	copper-binding metallochaperone CopP	NF033781.1	copper-binding metallochaperone CopP
8757_22371	8757_22371_00111	gnl|X|8757_22371_16	60	260	-	copP	copper-binding metallochaperone CopP	plus	STRESS	METAL	COPPER	COPPER	BLASTP	66	66	100	95.45	66	AAD05936.1	copper-binding metallochaperone CopP	NF033781.1	copper-binding metallochaperone CopP
8758_22020	8758_22020_00282	gnl|X|8758_22020_33	6770	6970	+	copP	copper-binding metallochaperone CopP	plus	STRESS	METAL	COPPER	COPPER	BLASTP	66	66	100	96.97	66	AAD05936.1	copper-binding metallochaperone CopP	NF033781.1	copper-binding metallochaperone CopP
876_R036d	876_R036d_00629	gnl|X|876_R036d_2	363164	363364	-	copP	copper-binding metallochaperone CopP	plus	STRESS	METAL	COPPER	COPPER	BLASTP	66	66	100	93.94	66	AAD05936.1	copper-binding metallochaperone CopP	NF033781.1	copper-binding metallochaperone CopP
8760_22315_ve	8760_22315_ve_00379	gnl|X|8760_22315_ve_32	170289	170489	+	copP	copper-binding metallochaperone CopP	plus	STRESS	METAL	COPPER	COPPER	BLASTP	66	66	100	96.97	66	AAD05936.1	copper-binding metallochaperone CopP	NF033781.1	copper-binding metallochaperone CopP
8761_22335	8761_22335_00062	gnl|X|8761_22335_10	8299	8499	-	copP	copper-binding metallochaperone CopP	plus	STRESS	METAL	COPPER	COPPER	BLASTP	66	66	100	96.97	66	AAD05936.1	copper-binding metallochaperone CopP	NF033781.1	copper-binding metallochaperone CopP
8762_ms176	8762_ms176_01288	gnl|X|8762_ms176_155	4354	4554	-	copP	copper-binding metallochaperone CopP	plus	STRESS	METAL	COPPER	COPPER	BLASTP	66	66	100	93.94	66	AAD05936.1	copper-binding metallochaperone CopP	NF033781.1	copper-binding metallochaperone CopP
8763_22393	8763_22393_00468	gnl|X|8763_22393_78	8433	8633	+	copP	copper-binding metallochaperone CopP	plus	STRESS	METAL	COPPER	COPPER	BLASTP	66	66	100	95.45	66	AAD05936.1	copper-binding metallochaperone CopP	NF033781.1	copper-binding metallochaperone CopP
8764_22093	8764_22093_00558	gnl|X|8764_22093_77	28724	28924	+	copP	copper-binding metallochaperone CopP	plus	STRESS	METAL	COPPER	COPPER	BLASTP	66	66	100	96.97	66	AAD05936.1	copper-binding metallochaperone CopP	NF033781.1	copper-binding metallochaperone CopP
8766_22095	8766_22095_01020	gnl|X|8766_22095_158	13489	13689	+	copP	copper-binding metallochaperone CopP	plus	STRESS	METAL	COPPER	COPPER	BLASTP	66	66	100	96.97	66	AAD05936.1	copper-binding metallochaperone CopP	NF033781.1	copper-binding metallochaperone CopP
8768_22347	8768_22347_00915	gnl|X|8768_22347_114	20691	20891	+	copP	copper-binding metallochaperone CopP	plus	STRESS	METAL	COPPER	COPPER	BLASTP	66	66	100	96.97	66	AAD05936.1	copper-binding metallochaperone CopP	NF033781.1	copper-binding metallochaperone CopP
8768_22347	8768_22347_01046	gnl|X|8768_22347_124	20691	20891	+	copP	copper-binding metallochaperone CopP	plus	STRESS	METAL	COPPER	COPPER	BLASTP	66	66	100	96.97	66	AAD05936.1	copper-binding metallochaperone CopP	NF033781.1	copper-binding metallochaperone CopP
877_R037c	877_R037c_00767	gnl|X|877_R037c_5	147620	147820	-	copP	copper-binding metallochaperone CopP	plus	STRESS	METAL	COPPER	COPPER	BLASTP	66	66	100	95.45	66	AAD05936.1	copper-binding metallochaperone CopP	NF033781.1	copper-binding metallochaperone CopP
8771_2011_41	8771_2011_41_01538	gnl|X|8771_2011_41_167	6781	6981	+	copP	copper-binding metallochaperone CopP	plus	STRESS	METAL	COPPER	COPPER	BLASTP	66	66	100	95.45	66	AAD05936.1	copper-binding metallochaperone CopP	NF033781.1	copper-binding metallochaperone CopP
8773_22388	8773_22388_00830	gnl|X|8773_22388_153	369	569	-	copP	copper-binding metallochaperone CopP	plus	STRESS	METAL	COPPER	COPPER	BLASTP	66	66	100	93.94	66	AAD05936.1	copper-binding metallochaperone CopP	NF033781.1	copper-binding metallochaperone CopP
8775_22351	8775_22351_01617	gnl|X|8775_22351_325	5687	5887	+	copP	copper-binding metallochaperone CopP	plus	STRESS	METAL	COPPER	COPPER	BLASTP	66	66	100	96.97	66	AAD05936.1	copper-binding metallochaperone CopP	NF033781.1	copper-binding metallochaperone CopP
878_R038b	878_R038b_00820	gnl|X|878_R038b_8	150323	150523	-	copP	copper-binding metallochaperone CopP	plus	STRESS	METAL	COPPER	COPPER	BLASTP	66	66	100	93.94	66	AAD05936.1	copper-binding metallochaperone CopP	NF033781.1	copper-binding metallochaperone CopP
8783_ms965_ve	8783_ms965_ve_00699	gnl|X|8783_ms965_ve_75	14575	14775	+	copP	copper-binding metallochaperone CopP	plus	STRESS	METAL	COPPER	COPPER	BLASTP	66	66	100	96.97	66	AAD05936.1	copper-binding metallochaperone CopP	NF033781.1	copper-binding metallochaperone CopP
879_R046Wa	879_R046Wa_01491	gnl|X|879_R046Wa_7	502363	502563	+	copP	copper-binding metallochaperone CopP	plus	STRESS	METAL	COPPER	COPPER	BLASTP	66	66	100	96.97	66	AAD05936.1	copper-binding metallochaperone CopP	NF033781.1	copper-binding metallochaperone CopP
880_R055a	880_R055a_00355	gnl|X|880_R055a_8	37992	38192	-	copP	copper-binding metallochaperone CopP	plus	STRESS	METAL	COPPER	COPPER	BLASTP	66	66	100	98.48	66	AAD05936.1	copper-binding metallochaperone CopP	NF033781.1	copper-binding metallochaperone CopP
882_R32b	882_R32b_00890	gnl|X|882_R32b_8	500487	500687	+	copP	copper-binding metallochaperone CopP	plus	STRESS	METAL	COPPER	COPPER	BLASTP	66	66	100	93.94	66	AAD05936.1	copper-binding metallochaperone CopP	NF033781.1	copper-binding metallochaperone CopP
883_UMB_G1	883_UMB_G1_01368	gnl|X|883_UMB_G1_4	600218	600418	-	copP	copper-binding metallochaperone CopP	plus	STRESS	METAL	COPPER	COPPER	BLASTP	66	66	100	93.94	66	AAD05936.1	copper-binding metallochaperone CopP	NF033781.1	copper-binding metallochaperone CopP
884_UM007	884_UM007_00725	gnl|X|884_UM007_34	79578	79778	+	copP	copper-binding metallochaperone CopP	plus	STRESS	METAL	COPPER	COPPER	BLASTP	66	66	100	93.94	66	AAD05936.1	copper-binding metallochaperone CopP	NF033781.1	copper-binding metallochaperone CopP
885_UM018	885_UM018_00727	gnl|X|885_UM018_18	166009	166209	-	copP	copper-binding metallochaperone CopP	plus	STRESS	METAL	COPPER	COPPER	BLASTP	66	66	100	92.42	66	AAD05936.1	copper-binding metallochaperone CopP	NF033781.1	copper-binding metallochaperone CopP
886_UM034	886_UM034_00289	gnl|X|886_UM034_12	65007	65207	+	copP	copper-binding metallochaperone CopP	plus	STRESS	METAL	COPPER	COPPER	BLASTP	66	66	100	96.97	66	AAD05936.1	copper-binding metallochaperone CopP	NF033781.1	copper-binding metallochaperone CopP
888_UM054	888_UM054_00161	gnl|X|888_UM054_8	37116	37316	-	copP	copper-binding metallochaperone CopP	plus	STRESS	METAL	COPPER	COPPER	BLASTP	66	66	100	96.97	66	AAD05936.1	copper-binding metallochaperone CopP	NF033781.1	copper-binding metallochaperone CopP
89_SBY283	89_SBY283_00150	gnl|X|89_SBY283_1	156632	156832	-	copP	copper-binding metallochaperone CopP	plus	STRESS	METAL	COPPER	COPPER	BLASTP	66	66	100	92.42	66	AAD05936.1	copper-binding metallochaperone CopP	NF033781.1	copper-binding metallochaperone CopP
9_JAY06	9_JAY06_00146	gnl|X|9_JAY06_1	152558	152758	-	copP	copper-binding metallochaperone CopP	plus	STRESS	METAL	COPPER	COPPER	BLASTP	66	66	100	92.42	66	AAD05936.1	copper-binding metallochaperone CopP	NF033781.1	copper-binding metallochaperone CopP
90_SBY304	90_SBY304_00350	gnl|X|90_SBY304_4	37381	37581	-	copP	copper-binding metallochaperone CopP	plus	STRESS	METAL	COPPER	COPPER	BLASTP	66	66	100	96.97	66	AAD05936.1	copper-binding metallochaperone CopP	NF033781.1	copper-binding metallochaperone CopP
91_MER3	91_MER3_00334	gnl|X|91_MER3_1	338711	338911	-	copP	copper-binding metallochaperone CopP	plus	STRESS	METAL	COPPER	COPPER	BLASTP	66	66	100	92.42	66	AAD05936.1	copper-binding metallochaperone CopP	NF033781.1	copper-binding metallochaperone CopP
92_MER5	92_MER5_00053	gnl|X|92_MER5_1	47621	47821	+	copP	copper-binding metallochaperone CopP	plus	STRESS	METAL	COPPER	COPPER	BLASTP	66	66	100	92.42	66	AAD05936.1	copper-binding metallochaperone CopP	NF033781.1	copper-binding metallochaperone CopP
93_MER7	93_MER7_00331	gnl|X|93_MER7_1	336916	337116	-	copP	copper-binding metallochaperone CopP	plus	STRESS	METAL	COPPER	COPPER	BLASTP	66	66	100	92.42	66	AAD05936.1	copper-binding metallochaperone CopP	NF033781.1	copper-binding metallochaperone CopP
94_MER8	94_MER8_00145	gnl|X|94_MER8_1	149554	149754	-	copP	copper-binding metallochaperone CopP	plus	STRESS	METAL	COPPER	COPPER	BLASTP	66	66	100	92.42	66	AAD05936.1	copper-binding metallochaperone CopP	NF033781.1	copper-binding metallochaperone CopP
95_MER12	95_MER12_00243	gnl|X|95_MER12_1	245951	246154	-	copP	copper-binding metallochaperone CopP	plus	STRESS	METAL	COPPER	COPPER	BLASTP	67	66	100	92.42	66	AAD05936.1	copper-binding metallochaperone CopP	NF033781.1	copper-binding metallochaperone CopP
96_MER20	96_MER20_00785	gnl|X|96_MER20_9	18315	18515	-	copP	copper-binding metallochaperone CopP	plus	STRESS	METAL	COPPER	COPPER	BLASTP	66	66	100	92.42	66	AAD05936.1	copper-binding metallochaperone CopP	NF033781.1	copper-binding metallochaperone CopP
97_MER21	97_MER21_00082	gnl|X|97_MER21_1	77149	77349	+	copP	copper-binding metallochaperone CopP	plus	STRESS	METAL	COPPER	COPPER	BLASTP	66	66	100	92.42	66	AAD05936.1	copper-binding metallochaperone CopP	NF033781.1	copper-binding metallochaperone CopP
98_MER27	98_MER27_00083	gnl|X|98_MER27_1	86675	86875	-	copP	copper-binding metallochaperone CopP	plus	STRESS	METAL	COPPER	COPPER	BLASTP	66	66	100	92.42	66	AAD05936.1	copper-binding metallochaperone CopP	NF033781.1	copper-binding metallochaperone CopP
99_MER37	99_MER37_00245	gnl|X|99_MER37_1	245984	246184	-	copP	copper-binding metallochaperone CopP	plus	STRESS	METAL	COPPER	COPPER	BLASTP	66	66	100	92.42	66	AAD05936.1	copper-binding metallochaperone CopP	NF033781.1	copper-binding metallochaperone CopP
A45	A45_00563	gnl|X|A45_1	591688	591888	-	copP	copper-binding metallochaperone CopP	plus	STRESS	METAL	COPPER	COPPER	BLASTP	66	66	100	95.45	66	AAD05936.1	copper-binding metallochaperone CopP	NF033781.1	copper-binding metallochaperone CopP
Aklavik86	Aklavik86_00600	gnl|X|Aklavik86_1	612561	612764	-	copP	copper-binding metallochaperone CopP	plus	STRESS	METAL	COPPER	COPPER	BLASTP	67	66	98.48	95.38	65	AAD05936.1	copper-binding metallochaperone CopP	NF033781.1	copper-binding metallochaperone CopP
altai11	altai11_01237	gnl|X|altai11_59	60789	60989	+	copP	copper-binding metallochaperone CopP	plus	STRESS	METAL	COPPER	COPPER	BLASTP	66	66	100	93.94	66	AAD05936.1	copper-binding metallochaperone CopP	NF033781.1	copper-binding metallochaperone CopP
altai59	altai59_01172	gnl|X|altai59_45	60383	60583	+	copP	copper-binding metallochaperone CopP	plus	STRESS	METAL	COPPER	COPPER	BLASTP	66	66	100	95.45	66	AAD05936.1	copper-binding metallochaperone CopP	NF033781.1	copper-binding metallochaperone CopP
ANT_170	ANT_170_00640	gnl|X|ANT_170_16	76462	76662	+	copP	copper-binding metallochaperone CopP	plus	STRESS	METAL	COPPER	COPPER	BLASTP	66	66	100	95.45	66	AAD05936.1	copper-binding metallochaperone CopP	NF033781.1	copper-binding metallochaperone CopP
Arg_118EC2	Arg_118EC2_00080	gnl|X|Arg_118EC2_1	80192	80392	+	copP	copper-binding metallochaperone CopP	plus	STRESS	METAL	COPPER	COPPER	BLASTP	66	66	100	95.45	66	AAD05936.1	copper-binding metallochaperone CopP	NF033781.1	copper-binding metallochaperone CopP
Arg_19RC1	Arg_19RC1_00438	gnl|X|Arg_19RC1_3	56158	56358	-	copP	copper-binding metallochaperone CopP	plus	STRESS	METAL	COPPER	COPPER	BLASTP	66	66	100	98.48	66	AAD05936.1	copper-binding metallochaperone CopP	NF033781.1	copper-binding metallochaperone CopP
Arg_23UA1	Arg_23UA1_00939	gnl|X|Arg_23UA1_5	105149	105352	-	copP	copper-binding metallochaperone CopP	plus	STRESS	METAL	COPPER	COPPER	BLASTP	67	66	100	95.45	66	AAD05936.1	copper-binding metallochaperone CopP	NF033781.1	copper-binding metallochaperone CopP
Arg_34UA2	Arg_34UA2_00650	gnl|X|Arg_34UA2_2	279096	279296	+	copP	copper-binding metallochaperone CopP	plus	STRESS	METAL	COPPER	COPPER	BLASTP	66	66	100	96.97	66	AAD05936.1	copper-binding metallochaperone CopP	NF033781.1	copper-binding metallochaperone CopP
Arg_38RA2	Arg_38RA2_00560	gnl|X|Arg_38RA2_1	584856	585056	-	copP	copper-binding metallochaperone CopP	plus	STRESS	METAL	COPPER	COPPER	BLASTP	66	66	100	95.45	66	AAD05936.1	copper-binding metallochaperone CopP	NF033781.1	copper-binding metallochaperone CopP
Arg_39UA2	Arg_39UA2_00654	gnl|X|Arg_39UA2_4	55472	55672	-	copP	copper-binding metallochaperone CopP	plus	STRESS	METAL	COPPER	COPPER	BLASTP	66	66	100	95.45	66	AAD05936.1	copper-binding metallochaperone CopP	NF033781.1	copper-binding metallochaperone CopP
Arg_53RA1	Arg_53RA1_01359	gnl|X|Arg_53RA1_26	80448	80648	+	copP	copper-binding metallochaperone CopP	plus	STRESS	METAL	COPPER	COPPER	BLASTP	66	66	100	95.45	66	AAD05936.1	copper-binding metallochaperone CopP	NF033781.1	copper-binding metallochaperone CopP
Arg_7RA1	Arg_7RA1_00536	gnl|X|Arg_7RA1_1	557592	557792	-	copP	copper-binding metallochaperone CopP	plus	STRESS	METAL	COPPER	COPPER	BLASTP	66	66	100	95.45	66	AAD05936.1	copper-binding metallochaperone CopP	NF033781.1	copper-binding metallochaperone CopP
ASHA_001	ASHA_001_00362	gnl|X|ASHA_001_1	367469	367672	-	copP	copper-binding metallochaperone CopP	plus	STRESS	METAL	COPPER	COPPER	BLASTP	67	66	100	95.45	66	AAD05936.1	copper-binding metallochaperone CopP	NF033781.1	copper-binding metallochaperone CopP
ASHA_002	ASHA_002_00371	gnl|X|ASHA_002_1	371353	371556	-	copP	copper-binding metallochaperone CopP	plus	STRESS	METAL	COPPER	COPPER	BLASTP	67	66	100	95.45	66	AAD05936.1	copper-binding metallochaperone CopP	NF033781.1	copper-binding metallochaperone CopP
ASHA_003	ASHA_003_00375	gnl|X|ASHA_003_1	389880	390080	-	copP	copper-binding metallochaperone CopP	plus	STRESS	METAL	COPPER	COPPER	BLASTP	66	66	100	96.97	66	AAD05936.1	copper-binding metallochaperone CopP	NF033781.1	copper-binding metallochaperone CopP
ASHA_004	ASHA_004_00402	gnl|X|ASHA_004_1	389210	389413	-	copP	copper-binding metallochaperone CopP	plus	STRESS	METAL	COPPER	COPPER	BLASTP	67	66	100	95.45	66	AAD05936.1	copper-binding metallochaperone CopP	NF033781.1	copper-binding metallochaperone CopP
ASHA_005	ASHA_005_00371	gnl|X|ASHA_005_1	370782	370985	-	copP	copper-binding metallochaperone CopP	plus	STRESS	METAL	COPPER	COPPER	BLASTP	67	66	100	95.45	66	AAD05936.1	copper-binding metallochaperone CopP	NF033781.1	copper-binding metallochaperone CopP
ASHA_006	ASHA_006_00386	gnl|X|ASHA_006_1	390454	390657	-	copP	copper-binding metallochaperone CopP	plus	STRESS	METAL	COPPER	COPPER	BLASTP	67	66	100	95.45	66	AAD05936.1	copper-binding metallochaperone CopP	NF033781.1	copper-binding metallochaperone CopP
ASHA_008	ASHA_008_00366	gnl|X|ASHA_008_1	370876	371079	-	copP	copper-binding metallochaperone CopP	plus	STRESS	METAL	COPPER	COPPER	BLASTP	67	66	100	95.45	66	AAD05936.1	copper-binding metallochaperone CopP	NF033781.1	copper-binding metallochaperone CopP
ASHA_009	ASHA_009_00941	gnl|X|ASHA_009_1	973908	974111	+	copP	copper-binding metallochaperone CopP	plus	STRESS	METAL	COPPER	COPPER	BLASTP	67	66	100	95.45	66	AAD05936.1	copper-binding metallochaperone CopP	NF033781.1	copper-binding metallochaperone CopP
ASHA_010	ASHA_010_00368	gnl|X|ASHA_010_1	370866	371069	-	copP	copper-binding metallochaperone CopP	plus	STRESS	METAL	COPPER	COPPER	BLASTP	67	66	100	95.45	66	AAD05936.1	copper-binding metallochaperone CopP	NF033781.1	copper-binding metallochaperone CopP
AusabrJ05	AusabrJ05_00363	gnl|X|AusabrJ05_1	368281	368481	-	copP	copper-binding metallochaperone CopP	plus	STRESS	METAL	COPPER	COPPER	BLASTP	66	66	100	90.91	66	AAD05936.1	copper-binding metallochaperone CopP	NF033781.1	copper-binding metallochaperone CopP
B125A	B125A_01130	gnl|X|B125A_1	1165855	1166055	+	copP	copper-binding metallochaperone CopP	plus	STRESS	METAL	COPPER	COPPER	BLASTP	66	66	100	98.48	66	AAD05936.1	copper-binding metallochaperone CopP	NF033781.1	copper-binding metallochaperone CopP
B128	B128_00163	gnl|X|B128_1	146106	146321	-	copP	copper-binding metallochaperone CopP	plus	STRESS	METAL	COPPER	COPPER	BLASTP	71	66	96.97	95.31	64	AAD05936.1	copper-binding metallochaperone CopP	NF033781.1	copper-binding metallochaperone CopP
B130A	B130A_00586	gnl|X|B130A_1	593132	593332	-	copP	copper-binding metallochaperone CopP	plus	STRESS	METAL	COPPER	COPPER	BLASTP	66	66	100	95.45	66	AAD05936.1	copper-binding metallochaperone CopP	NF033781.1	copper-binding metallochaperone CopP
B136A	B136A_01091	gnl|X|B136A_1	1119561	1119761	+	copP	copper-binding metallochaperone CopP	plus	STRESS	METAL	COPPER	COPPER	BLASTP	66	66	100	95.45	66	AAD05936.1	copper-binding metallochaperone CopP	NF033781.1	copper-binding metallochaperone CopP
B140	B140_01117	gnl|X|B140_1	1177299	1177499	+	copP	copper-binding metallochaperone CopP	plus	STRESS	METAL	COPPER	COPPER	BLASTP	66	66	100	95.45	66	AAD05936.1	copper-binding metallochaperone CopP	NF033781.1	copper-binding metallochaperone CopP
B147	B147_01147	gnl|X|B147_1	1175819	1176019	+	copP	copper-binding metallochaperone CopP	plus	STRESS	METAL	COPPER	COPPER	BLASTP	66	66	100	98.48	66	AAD05936.1	copper-binding metallochaperone CopP	NF033781.1	copper-binding metallochaperone CopP
B23	B23_00968	gnl|X|B23_212	10494	10694	+	copP	copper-binding metallochaperone CopP	plus	STRESS	METAL	COPPER	COPPER	BLASTP	66	66	100	98.48	66	AAD05936.1	copper-binding metallochaperone CopP	NF033781.1	copper-binding metallochaperone CopP
B24	B24_00174	gnl|X|B24_20	3640	3840	-	copP	copper-binding metallochaperone CopP	plus	STRESS	METAL	COPPER	COPPER	BLASTP	66	66	100	96.97	66	AAD05936.1	copper-binding metallochaperone CopP	NF033781.1	copper-binding metallochaperone CopP
B25	B25_01276	gnl|X|B25_41	95213	95413	+	copP	copper-binding metallochaperone CopP	plus	STRESS	METAL	COPPER	COPPER	BLASTP	66	66	100	96.97	66	AAD05936.1	copper-binding metallochaperone CopP	NF033781.1	copper-binding metallochaperone CopP
B26	B26_00691	gnl|X|B26_47	7581	7781	-	copP	copper-binding metallochaperone CopP	plus	STRESS	METAL	COPPER	COPPER	BLASTP	66	66	100	95.45	66	AAD05936.1	copper-binding metallochaperone CopP	NF033781.1	copper-binding metallochaperone CopP
B29	B29_01169	gnl|X|B29_36	66180	66380	+	copP	copper-binding metallochaperone CopP	plus	STRESS	METAL	COPPER	COPPER	BLASTP	66	66	100	95.45	66	AAD05936.1	copper-binding metallochaperone CopP	NF033781.1	copper-binding metallochaperone CopP
B30	B30_01338	gnl|X|B30_29	220136	220336	-	copP	copper-binding metallochaperone CopP	plus	STRESS	METAL	COPPER	COPPER	BLASTP	66	66	100	98.48	66	AAD05936.1	copper-binding metallochaperone CopP	NF033781.1	copper-binding metallochaperone CopP
B31	B31_01424	gnl|X|B31_56	32370	32570	-	copP	copper-binding metallochaperone CopP	plus	STRESS	METAL	COPPER	COPPER	BLASTP	66	66	100	93.94	66	AAD05936.1	copper-binding metallochaperone CopP	NF033781.1	copper-binding metallochaperone CopP
B35	B35_00284	gnl|X|B35_2	181669	181869	+	copP	copper-binding metallochaperone CopP	plus	STRESS	METAL	COPPER	COPPER	BLASTP	66	66	100	96.97	66	AAD05936.1	copper-binding metallochaperone CopP	NF033781.1	copper-binding metallochaperone CopP
B37	B37_01231	gnl|X|B37_276	2029	2229	-	copP	copper-binding metallochaperone CopP	plus	STRESS	METAL	COPPER	COPPER	BLASTP	66	66	100	95.45	66	AAD05936.1	copper-binding metallochaperone CopP	NF033781.1	copper-binding metallochaperone CopP
B40	B40_01509	gnl|X|B40_41	65979	66179	+	copP	copper-binding metallochaperone CopP	plus	STRESS	METAL	COPPER	COPPER	BLASTP	66	66	100	98.48	66	AAD05936.1	copper-binding metallochaperone CopP	NF033781.1	copper-binding metallochaperone CopP
B41	B41_00692	gnl|X|B41_35	78277	78477	+	copP	copper-binding metallochaperone CopP	plus	STRESS	METAL	COPPER	COPPER	BLASTP	66	66	100	98.48	66	AAD05936.1	copper-binding metallochaperone CopP	NF033781.1	copper-binding metallochaperone CopP
B43	B43_00253	gnl|X|B43_8	35742	35942	+	copP	copper-binding metallochaperone CopP	plus	STRESS	METAL	COPPER	COPPER	BLASTP	66	66	100	96.97	66	AAD05936.1	copper-binding metallochaperone CopP	NF033781.1	copper-binding metallochaperone CopP
B44	B44_01496	gnl|X|B44_50	32446	32646	-	copP	copper-binding metallochaperone CopP	plus	STRESS	METAL	COPPER	COPPER	BLASTP	66	66	100	96.97	66	AAD05936.1	copper-binding metallochaperone CopP	NF033781.1	copper-binding metallochaperone CopP
B47	B47_00462	gnl|X|B47_11	32171	32371	-	copP	copper-binding metallochaperone CopP	plus	STRESS	METAL	COPPER	COPPER	BLASTP	66	66	100	93.94	66	AAD05936.1	copper-binding metallochaperone CopP	NF033781.1	copper-binding metallochaperone CopP
Bang_149A3	Bang_149A3_00080	gnl|X|Bang_149A3_1	80040	80240	+	copP	copper-binding metallochaperone CopP	plus	STRESS	METAL	COPPER	COPPER	BLASTP	66	66	100	92.42	66	AAD05936.1	copper-binding metallochaperone CopP	NF033781.1	copper-binding metallochaperone CopP
Bang_152B5	Bang_152B5_00143	gnl|X|Bang_152B5_1	149992	150192	-	copP	copper-binding metallochaperone CopP	plus	STRESS	METAL	COPPER	COPPER	BLASTP	66	66	100	95.45	66	AAD05936.1	copper-binding metallochaperone CopP	NF033781.1	copper-binding metallochaperone CopP
Bang_17A6	Bang_17A6_00463	gnl|X|Bang_17A6_3	78046	78246	+	copP	copper-binding metallochaperone CopP	plus	STRESS	METAL	COPPER	COPPER	BLASTP	66	66	100	95.45	66	AAD05936.1	copper-binding metallochaperone CopP	NF033781.1	copper-binding metallochaperone CopP
Bang_19B6	Bang_19B6_00067	gnl|X|Bang_19B6_1	65971	66171	+	copP	copper-binding metallochaperone CopP	plus	STRESS	METAL	COPPER	COPPER	BLASTP	66	66	100	95.45	66	AAD05936.1	copper-binding metallochaperone CopP	NF033781.1	copper-binding metallochaperone CopP
Bang_20A8	Bang_20A8_00082	gnl|X|Bang_20A8_1	80466	80666	+	copP	copper-binding metallochaperone CopP	plus	STRESS	METAL	COPPER	COPPER	BLASTP	66	66	100	92.42	66	AAD05936.1	copper-binding metallochaperone CopP	NF033781.1	copper-binding metallochaperone CopP
Bang_25b2	Bang_25b2_00445	gnl|X|Bang_25b2_1	451212	451412	-	copP	copper-binding metallochaperone CopP	plus	STRESS	METAL	COPPER	COPPER	BLASTP	66	66	100	92.42	66	AAD05936.1	copper-binding metallochaperone CopP	NF033781.1	copper-binding metallochaperone CopP
Bang_28B4	Bang_28B4_00080	gnl|X|Bang_28B4_1	79841	80041	+	copP	copper-binding metallochaperone CopP	plus	STRESS	METAL	COPPER	COPPER	BLASTP	66	66	100	92.42	66	AAD05936.1	copper-binding metallochaperone CopP	NF033781.1	copper-binding metallochaperone CopP
Bang_37A5	Bang_37A5_00236	gnl|X|Bang_37A5_2	64232	64432	+	copP	copper-binding metallochaperone CopP	plus	STRESS	METAL	COPPER	COPPER	BLASTP	66	66	100	90.91	66	AAD05936.1	copper-binding metallochaperone CopP	NF033781.1	copper-binding metallochaperone CopP
Bang_40A6	Bang_40A6_00672	gnl|X|Bang_40A6_5	8768	8968	-	copP	copper-binding metallochaperone CopP	plus	STRESS	METAL	COPPER	COPPER	BLASTP	66	66	100	96.97	66	AAD05936.1	copper-binding metallochaperone CopP	NF033781.1	copper-binding metallochaperone CopP
Bang_43a2	Bang_43a2_00185	gnl|X|Bang_43a2_1	198317	198517	-	copP	copper-binding metallochaperone CopP	plus	STRESS	METAL	COPPER	COPPER	BLASTP	66	66	100	92.42	66	AAD05936.1	copper-binding metallochaperone CopP	NF033781.1	copper-binding metallochaperone CopP
Bang_44A4	Bang_44A4_00067	gnl|X|Bang_44A4_1	66555	66737	+	copP	copper-binding metallochaperone CopP	plus	STRESS	METAL	COPPER	COPPER	BLASTP	60	66	90.91	93.33	60	AAD05936.1	copper-binding metallochaperone CopP	NF033781.1	copper-binding metallochaperone CopP
Bang_59a9	Bang_59a9_00081	gnl|X|Bang_59a9_1	79261	79461	+	copP	copper-binding metallochaperone CopP	plus	STRESS	METAL	COPPER	COPPER	BLASTP	66	66	100	92.42	66	AAD05936.1	copper-binding metallochaperone CopP	NF033781.1	copper-binding metallochaperone CopP
Bang_60A7	Bang_60A7_00229	gnl|X|Bang_60A7_2	79538	79738	+	copP	copper-binding metallochaperone CopP	plus	STRESS	METAL	COPPER	COPPER	BLASTP	66	66	100	95.45	66	AAD05936.1	copper-binding metallochaperone CopP	NF033781.1	copper-binding metallochaperone CopP
Bang_61A5	Bang_61A5_00143	gnl|X|Bang_61A5_1	150385	150585	-	copP	copper-binding metallochaperone CopP	plus	STRESS	METAL	COPPER	COPPER	BLASTP	66	66	100	96.97	66	AAD05936.1	copper-binding metallochaperone CopP	NF033781.1	copper-binding metallochaperone CopP
Bang_86A5	Bang_86A5_00068	gnl|X|Bang_86A5_1	65691	65891	+	copP	copper-binding metallochaperone CopP	plus	STRESS	METAL	COPPER	COPPER	BLASTP	66	66	100	95.45	66	AAD05936.1	copper-binding metallochaperone CopP	NF033781.1	copper-binding metallochaperone CopP
Bang_88A4	Bang_88A4_00067	gnl|X|Bang_88A4_1	65672	65872	+	copP	copper-binding metallochaperone CopP	plus	STRESS	METAL	COPPER	COPPER	BLASTP	66	66	100	95.45	66	AAD05936.1	copper-binding metallochaperone CopP	NF033781.1	copper-binding metallochaperone CopP
Bang_89B9	Bang_89B9_00476	gnl|X|Bang_89B9_3	79578	79778	+	copP	copper-binding metallochaperone CopP	plus	STRESS	METAL	COPPER	COPPER	BLASTP	66	66	100	95.45	66	AAD05936.1	copper-binding metallochaperone CopP	NF033781.1	copper-binding metallochaperone CopP
Bang_GJ906	Bang_GJ906_00235	gnl|X|Bang_GJ906_1	244098	244298	-	copP	copper-binding metallochaperone CopP	plus	STRESS	METAL	COPPER	COPPER	BLASTP	66	66	100	95.45	66	AAD05936.1	copper-binding metallochaperone CopP	NF033781.1	copper-binding metallochaperone CopP
Bang_S106A3	Bang_S106A3_00067	gnl|X|Bang_S106A3_1	65537	65737	+	copP	copper-binding metallochaperone CopP	plus	STRESS	METAL	COPPER	COPPER	BLASTP	66	66	100	93.94	66	AAD05936.1	copper-binding metallochaperone CopP	NF033781.1	copper-binding metallochaperone CopP
Bang_S108A3	Bang_S108A3_00359	gnl|X|Bang_S108A3_3	79986	80186	+	copP	copper-binding metallochaperone CopP	plus	STRESS	METAL	COPPER	COPPER	BLASTP	66	66	100	95.45	66	AAD05936.1	copper-binding metallochaperone CopP	NF033781.1	copper-binding metallochaperone CopP
BGD10	BGD10_00770	gnl|X|BGD10_11	43883	44083	+	copP	copper-binding metallochaperone CopP	plus	STRESS	METAL	COPPER	COPPER	BLASTP	66	66	100	96.97	66	AAD05936.1	copper-binding metallochaperone CopP	NF033781.1	copper-binding metallochaperone CopP
BGD101	BGD101_00463	gnl|X|BGD101_4	58944	59144	+	copP	copper-binding metallochaperone CopP	plus	STRESS	METAL	COPPER	COPPER	BLASTP	66	66	100	96.97	66	AAD05936.1	copper-binding metallochaperone CopP	NF033781.1	copper-binding metallochaperone CopP
BGD103	BGD103_00143	gnl|X|BGD103_1	149683	149883	-	copP	copper-binding metallochaperone CopP	plus	STRESS	METAL	COPPER	COPPER	BLASTP	66	66	100	96.97	66	AAD05936.1	copper-binding metallochaperone CopP	NF033781.1	copper-binding metallochaperone CopP
BGD104	BGD104_00551	gnl|X|BGD104_5	58782	58982	+	copP	copper-binding metallochaperone CopP	plus	STRESS	METAL	COPPER	COPPER	BLASTP	66	66	100	95.45	66	AAD05936.1	copper-binding metallochaperone CopP	NF033781.1	copper-binding metallochaperone CopP
BGD107	BGD107_00081	gnl|X|BGD107_1	79809	80009	+	copP	copper-binding metallochaperone CopP	plus	STRESS	METAL	COPPER	COPPER	BLASTP	66	66	100	93.94	66	AAD05936.1	copper-binding metallochaperone CopP	NF033781.1	copper-binding metallochaperone CopP
BGD109	BGD109_00792	gnl|X|BGD109_6	60900	61100	+	copP	copper-binding metallochaperone CopP	plus	STRESS	METAL	COPPER	COPPER	BLASTP	66	66	100	96.97	66	AAD05936.1	copper-binding metallochaperone CopP	NF033781.1	copper-binding metallochaperone CopP
BGD110	BGD110_00137	gnl|X|BGD110_1	146121	146321	-	copP	copper-binding metallochaperone CopP	plus	STRESS	METAL	COPPER	COPPER	BLASTP	66	66	100	95.45	66	AAD05936.1	copper-binding metallochaperone CopP	NF033781.1	copper-binding metallochaperone CopP
BGD111	BGD111_00406	gnl|X|BGD111_2	147137	147337	-	copP	copper-binding metallochaperone CopP	plus	STRESS	METAL	COPPER	COPPER	BLASTP	66	66	100	96.97	66	AAD05936.1	copper-binding metallochaperone CopP	NF033781.1	copper-binding metallochaperone CopP
BGD112	BGD112_00080	gnl|X|BGD112_1	80477	80677	+	copP	copper-binding metallochaperone CopP	plus	STRESS	METAL	COPPER	COPPER	BLASTP	66	66	100	93.94	66	AAD05936.1	copper-binding metallochaperone CopP	NF033781.1	copper-binding metallochaperone CopP
BGD114	BGD114_00080	gnl|X|BGD114_1	80121	80321	+	copP	copper-binding metallochaperone CopP	plus	STRESS	METAL	COPPER	COPPER	BLASTP	66	66	100	98.48	66	AAD05936.1	copper-binding metallochaperone CopP	NF033781.1	copper-binding metallochaperone CopP
BGD115	BGD115_00153	gnl|X|BGD115_1	159433	159633	-	copP	copper-binding metallochaperone CopP	plus	STRESS	METAL	COPPER	COPPER	BLASTP	66	66	100	95.45	66	AAD05936.1	copper-binding metallochaperone CopP	NF033781.1	copper-binding metallochaperone CopP
BGD119	BGD119_00064	gnl|X|BGD119_1	60887	61087	+	copP	copper-binding metallochaperone CopP	plus	STRESS	METAL	COPPER	COPPER	HMM	66	66	100	89.39	66	AAD05936.1	copper-binding metallochaperone CopP	NF033781.1	copper-binding metallochaperone CopP
BGD120	BGD120_00366	gnl|X|BGD120_3	27830	28030	-	copP	copper-binding metallochaperone CopP	plus	STRESS	METAL	COPPER	COPPER	BLASTP	66	66	100	93.94	66	AAD05936.1	copper-binding metallochaperone CopP	NF033781.1	copper-binding metallochaperone CopP
BGD127	BGD127_00207	gnl|X|BGD127_2	46985	47185	-	copP	copper-binding metallochaperone CopP	plus	STRESS	METAL	COPPER	COPPER	BLASTP	66	66	100	95.45	66	AAD05936.1	copper-binding metallochaperone CopP	NF033781.1	copper-binding metallochaperone CopP
BGD13	BGD13_00080	gnl|X|BGD13_1	79894	80094	+	copP	copper-binding metallochaperone CopP	plus	STRESS	METAL	COPPER	COPPER	BLASTP	66	66	100	92.42	66	AAD05936.1	copper-binding metallochaperone CopP	NF033781.1	copper-binding metallochaperone CopP
BGD130	BGD130_00217	gnl|X|BGD130_1	225153	225353	-	copP	copper-binding metallochaperone CopP	plus	STRESS	METAL	COPPER	COPPER	BLASTP	66	66	100	92.42	66	AAD05936.1	copper-binding metallochaperone CopP	NF033781.1	copper-binding metallochaperone CopP
BGD133	BGD133_01237	gnl|X|BGD133_20	27771	27971	+	copP	copper-binding metallochaperone CopP	plus	STRESS	METAL	COPPER	COPPER	BLASTP	66	66	100	95.45	66	AAD05936.1	copper-binding metallochaperone CopP	NF033781.1	copper-binding metallochaperone CopP
BGD14	BGD14_00450	gnl|X|BGD14_3	80335	80535	+	copP	copper-binding metallochaperone CopP	plus	STRESS	METAL	COPPER	COPPER	BLASTP	66	66	100	93.94	66	AAD05936.1	copper-binding metallochaperone CopP	NF033781.1	copper-binding metallochaperone CopP
BGD15	BGD15_00142	gnl|X|BGD15_1	149714	149914	-	copP	copper-binding metallochaperone CopP	plus	STRESS	METAL	COPPER	COPPER	BLASTP	66	66	100	92.42	66	AAD05936.1	copper-binding metallochaperone CopP	NF033781.1	copper-binding metallochaperone CopP
BGD16	BGD16_00079	gnl|X|BGD16_1	80115	80315	+	copP	copper-binding metallochaperone CopP	plus	STRESS	METAL	COPPER	COPPER	BLASTP	66	66	100	90.91	66	AAD05936.1	copper-binding metallochaperone CopP	NF033781.1	copper-binding metallochaperone CopP
BGD24	BGD24_00350	gnl|X|BGD24_2	80111	80311	+	copP	copper-binding metallochaperone CopP	plus	STRESS	METAL	COPPER	COPPER	BLASTP	66	66	100	96.97	66	AAD05936.1	copper-binding metallochaperone CopP	NF033781.1	copper-binding metallochaperone CopP
BGD27	BGD27_01083	gnl|X|BGD27_10	23319	23519	-	copP	copper-binding metallochaperone CopP	plus	STRESS	METAL	COPPER	COPPER	BLASTP	66	66	100	95.45	66	AAD05936.1	copper-binding metallochaperone CopP	NF033781.1	copper-binding metallochaperone CopP
BGD3	BGD3_00271	gnl|X|BGD3_2	80202	80402	+	copP	copper-binding metallochaperone CopP	plus	STRESS	METAL	COPPER	COPPER	BLASTP	66	66	100	95.45	66	AAD05936.1	copper-binding metallochaperone CopP	NF033781.1	copper-binding metallochaperone CopP
BGD34	BGD34_00348	gnl|X|BGD34_2	80024	80224	+	copP	copper-binding metallochaperone CopP	plus	STRESS	METAL	COPPER	COPPER	BLASTP	66	66	100	92.42	66	AAD05936.1	copper-binding metallochaperone CopP	NF033781.1	copper-binding metallochaperone CopP
BGD36	BGD36_00244	gnl|X|BGD36_2	79973	80173	+	copP	copper-binding metallochaperone CopP	plus	STRESS	METAL	COPPER	COPPER	BLASTP	66	66	100	93.94	66	AAD05936.1	copper-binding metallochaperone CopP	NF033781.1	copper-binding metallochaperone CopP
BGD38	BGD38_00162	gnl|X|BGD38_1	171325	171525	-	copP	copper-binding metallochaperone CopP	plus	STRESS	METAL	COPPER	COPPER	BLASTP	66	66	100	92.42	66	AAD05936.1	copper-binding metallochaperone CopP	NF033781.1	copper-binding metallochaperone CopP
BGD42	BGD42_00519	gnl|X|BGD42_4	58801	59001	+	copP	copper-binding metallochaperone CopP	plus	STRESS	METAL	COPPER	COPPER	BLASTP	66	66	100	95.45	66	AAD05936.1	copper-binding metallochaperone CopP	NF033781.1	copper-binding metallochaperone CopP
BGD43	BGD43_00394	gnl|X|BGD43_3	55629	55829	-	copP	copper-binding metallochaperone CopP	plus	STRESS	METAL	COPPER	COPPER	BLASTP	66	66	100	95.45	66	AAD05936.1	copper-binding metallochaperone CopP	NF033781.1	copper-binding metallochaperone CopP
BGD45	BGD45_00151	gnl|X|BGD45_1	151865	152065	-	copP	copper-binding metallochaperone CopP	plus	STRESS	METAL	COPPER	COPPER	BLASTP	66	66	100	95.45	66	AAD05936.1	copper-binding metallochaperone CopP	NF033781.1	copper-binding metallochaperone CopP
BGD46	BGD46_00143	gnl|X|BGD46_1	150872	151072	-	copP	copper-binding metallochaperone CopP	plus	STRESS	METAL	COPPER	COPPER	BLASTP	66	66	100	90.91	66	AAD05936.1	copper-binding metallochaperone CopP	NF033781.1	copper-binding metallochaperone CopP
BGD47	BGD47_00205	gnl|X|BGD47_2	54735	54935	-	copP	copper-binding metallochaperone CopP	plus	STRESS	METAL	COPPER	COPPER	BLASTP	66	66	100	96.97	66	AAD05936.1	copper-binding metallochaperone CopP	NF033781.1	copper-binding metallochaperone CopP
BGD49	BGD49_00516	gnl|X|BGD49_3	86481	86681	+	copP	copper-binding metallochaperone CopP	plus	STRESS	METAL	COPPER	COPPER	BLASTP	66	66	100	95.45	66	AAD05936.1	copper-binding metallochaperone CopP	NF033781.1	copper-binding metallochaperone CopP
BGD52	BGD52_00610	gnl|X|BGD52_3	79793	79993	+	copP	copper-binding metallochaperone CopP	plus	STRESS	METAL	COPPER	COPPER	BLASTP	66	66	100	95.45	66	AAD05936.1	copper-binding metallochaperone CopP	NF033781.1	copper-binding metallochaperone CopP
BGD53	BGD53_01460	gnl|X|BGD53_145	2007	2207	-	copP	copper-binding metallochaperone CopP	plus	STRESS	METAL	COPPER	COPPER	BLASTP	66	66	100	96.97	66	AAD05936.1	copper-binding metallochaperone CopP	NF033781.1	copper-binding metallochaperone CopP
BGD53	BGD53_00468	gnl|X|BGD53_19	1970	2170	-	copP	copper-binding metallochaperone CopP	plus	STRESS	METAL	COPPER	COPPER	BLASTP	66	66	100	98.48	66	AAD05936.1	copper-binding metallochaperone CopP	NF033781.1	copper-binding metallochaperone CopP
BGD54	BGD54_00240	gnl|X|BGD54_2	80097	80297	+	copP	copper-binding metallochaperone CopP	plus	STRESS	METAL	COPPER	COPPER	BLASTP	66	66	100	96.97	66	AAD05936.1	copper-binding metallochaperone CopP	NF033781.1	copper-binding metallochaperone CopP
BGD63	BGD63_00384	gnl|X|BGD63_3	60546	60746	+	copP	copper-binding metallochaperone CopP	plus	STRESS	METAL	COPPER	COPPER	BLASTP	66	66	100	92.42	66	AAD05936.1	copper-binding metallochaperone CopP	NF033781.1	copper-binding metallochaperone CopP
BGD65	BGD65_00362	gnl|X|BGD65_2	100598	100798	-	copP	copper-binding metallochaperone CopP	plus	STRESS	METAL	COPPER	COPPER	BLASTP	66	66	100	93.94	66	AAD05936.1	copper-binding metallochaperone CopP	NF033781.1	copper-binding metallochaperone CopP
BGD68	BGD68_00064	gnl|X|BGD68_1	60663	60863	+	copP	copper-binding metallochaperone CopP	plus	STRESS	METAL	COPPER	COPPER	BLASTP	66	66	100	96.97	66	AAD05936.1	copper-binding metallochaperone CopP	NF033781.1	copper-binding metallochaperone CopP
BGD69	BGD69_00143	gnl|X|BGD69_1	153412	153612	-	copP	copper-binding metallochaperone CopP	plus	STRESS	METAL	COPPER	COPPER	BLASTP	66	66	100	92.42	66	AAD05936.1	copper-binding metallochaperone CopP	NF033781.1	copper-binding metallochaperone CopP
BGD70	BGD70_00284	gnl|X|BGD70_1	290658	290858	+	copP	copper-binding metallochaperone CopP	plus	STRESS	METAL	COPPER	COPPER	BLASTP	66	66	100	95.45	66	AAD05936.1	copper-binding metallochaperone CopP	NF033781.1	copper-binding metallochaperone CopP
BGD72	BGD72_00080	gnl|X|BGD72_1	79841	80041	+	copP	copper-binding metallochaperone CopP	plus	STRESS	METAL	COPPER	COPPER	BLASTP	66	66	100	92.42	66	AAD05936.1	copper-binding metallochaperone CopP	NF033781.1	copper-binding metallochaperone CopP
BGD73	BGD73_00226	gnl|X|BGD73_2	78188	78388	+	copP	copper-binding metallochaperone CopP	plus	STRESS	METAL	COPPER	COPPER	BLASTP	66	66	100	93.94	66	AAD05936.1	copper-binding metallochaperone CopP	NF033781.1	copper-binding metallochaperone CopP
BGD76	BGD76_00907	gnl|X|BGD76_7	80481	80681	+	copP	copper-binding metallochaperone CopP	plus	STRESS	METAL	COPPER	COPPER	BLASTP	66	66	100	93.94	66	AAD05936.1	copper-binding metallochaperone CopP	NF033781.1	copper-binding metallochaperone CopP
BGD78	BGD78_00394	gnl|X|BGD78_2	152262	152462	-	copP	copper-binding metallochaperone CopP	plus	STRESS	METAL	COPPER	COPPER	BLASTP	66	66	100	96.97	66	AAD05936.1	copper-binding metallochaperone CopP	NF033781.1	copper-binding metallochaperone CopP
BGD80	BGD80_00438	gnl|X|BGD80_2	146643	146843	-	copP	copper-binding metallochaperone CopP	plus	STRESS	METAL	COPPER	COPPER	BLASTP	66	66	100	96.97	66	AAD05936.1	copper-binding metallochaperone CopP	NF033781.1	copper-binding metallochaperone CopP
BGD81	BGD81_00411	gnl|X|BGD81_2	137645	137845	-	copP	copper-binding metallochaperone CopP	plus	STRESS	METAL	COPPER	COPPER	BLASTP	66	66	100	96.97	66	AAD05936.1	copper-binding metallochaperone CopP	NF033781.1	copper-binding metallochaperone CopP
BGD82	BGD82_00441	gnl|X|BGD82_2	52992	53192	-	copP	copper-binding metallochaperone CopP	plus	STRESS	METAL	COPPER	COPPER	BLASTP	66	66	100	98.48	66	AAD05936.1	copper-binding metallochaperone CopP	NF033781.1	copper-binding metallochaperone CopP
BGD84	BGD84_00172	gnl|X|BGD84_2	43432	43632	-	copP	copper-binding metallochaperone CopP	plus	STRESS	METAL	COPPER	COPPER	BLASTP	66	66	100	93.94	66	AAD05936.1	copper-binding metallochaperone CopP	NF033781.1	copper-binding metallochaperone CopP
BGD86	BGD86_00643	gnl|X|BGD86_4	66304	66504	+	copP	copper-binding metallochaperone CopP	plus	STRESS	METAL	COPPER	COPPER	BLASTP	66	66	100	92.42	66	AAD05936.1	copper-binding metallochaperone CopP	NF033781.1	copper-binding metallochaperone CopP
BGD90	BGD90_00357	gnl|X|BGD90_2	60677	60877	+	copP	copper-binding metallochaperone CopP	plus	STRESS	METAL	COPPER	COPPER	BLASTP	66	66	100	98.48	66	AAD05936.1	copper-binding metallochaperone CopP	NF033781.1	copper-binding metallochaperone CopP
BGD91	BGD91_00358	gnl|X|BGD91_2	79821	80021	+	copP	copper-binding metallochaperone CopP	plus	STRESS	METAL	COPPER	COPPER	BLASTP	66	66	100	95.45	66	AAD05936.1	copper-binding metallochaperone CopP	NF033781.1	copper-binding metallochaperone CopP
BGD94	BGD94_00527	gnl|X|BGD94_2	211226	211426	-	copP	copper-binding metallochaperone CopP	plus	STRESS	METAL	COPPER	COPPER	BLASTP	66	66	100	92.42	66	AAD05936.1	copper-binding metallochaperone CopP	NF033781.1	copper-binding metallochaperone CopP
BGD95	BGD95_00233	gnl|X|BGD95_2	78032	78232	+	copP	copper-binding metallochaperone CopP	plus	STRESS	METAL	COPPER	COPPER	BLASTP	66	66	100	95.45	66	AAD05936.1	copper-binding metallochaperone CopP	NF033781.1	copper-binding metallochaperone CopP
BGD96	BGD96_00464	gnl|X|BGD96_2	80013	80213	+	copP	copper-binding metallochaperone CopP	plus	STRESS	METAL	COPPER	COPPER	BLASTP	66	66	100	96.97	66	AAD05936.1	copper-binding metallochaperone CopP	NF033781.1	copper-binding metallochaperone CopP
BGD97	BGD97_00141	gnl|X|BGD97_1	148174	148374	-	copP	copper-binding metallochaperone CopP	plus	STRESS	METAL	COPPER	COPPER	BLASTP	66	66	100	93.94	66	AAD05936.1	copper-binding metallochaperone CopP	NF033781.1	copper-binding metallochaperone CopP
BM012A	BM012A_01268	gnl|X|BM012A_1	1297912	1298112	+	copP	copper-binding metallochaperone CopP	plus	STRESS	METAL	COPPER	COPPER	BLASTP	66	66	100	95.45	66	AAD05936.1	copper-binding metallochaperone CopP	NF033781.1	copper-binding metallochaperone CopP
BM012S	BM012S_01273	gnl|X|BM012S_1	1297950	1298150	+	copP	copper-binding metallochaperone CopP	plus	STRESS	METAL	COPPER	COPPER	BLASTP	66	66	100	95.45	66	AAD05936.1	copper-binding metallochaperone CopP	NF033781.1	copper-binding metallochaperone CopP
Bra_LPB32	Bra_LPB32_00079	gnl|X|Bra_LPB32_1	78413	78613	+	copP	copper-binding metallochaperone CopP	plus	STRESS	METAL	COPPER	COPPER	BLASTP	66	66	100	93.94	66	AAD05936.1	copper-binding metallochaperone CopP	NF033781.1	copper-binding metallochaperone CopP
Bra_LPB33	Bra_LPB33_00079	gnl|X|Bra_LPB33_1	80119	80319	+	copP	copper-binding metallochaperone CopP	plus	STRESS	METAL	COPPER	COPPER	BLASTP	66	66	100	96.97	66	AAD05936.1	copper-binding metallochaperone CopP	NF033781.1	copper-binding metallochaperone CopP
Bra_LPB34	Bra_LPB34_00146	gnl|X|Bra_LPB34_1	149410	149610	-	copP	copper-binding metallochaperone CopP	plus	STRESS	METAL	COPPER	COPPER	BLASTP	66	66	100	96.97	66	AAD05936.1	copper-binding metallochaperone CopP	NF033781.1	copper-binding metallochaperone CopP
Bra_LPB35	Bra_LPB35_00509	gnl|X|Bra_LPB35_2	78197	78397	+	copP	copper-binding metallochaperone CopP	plus	STRESS	METAL	COPPER	COPPER	BLASTP	66	66	100	96.97	66	AAD05936.1	copper-binding metallochaperone CopP	NF033781.1	copper-binding metallochaperone CopP
Bra_LPB37	Bra_LPB37_00079	gnl|X|Bra_LPB37_1	78398	78598	+	copP	copper-binding metallochaperone CopP	plus	STRESS	METAL	COPPER	COPPER	BLASTP	66	66	100	96.97	66	AAD05936.1	copper-binding metallochaperone CopP	NF033781.1	copper-binding metallochaperone CopP
Bra_LPB40	Bra_LPB40_00439	gnl|X|Bra_LPB40_2	150398	150598	-	copP	copper-binding metallochaperone CopP	plus	STRESS	METAL	COPPER	COPPER	BLASTP	66	66	100	98.48	66	AAD05936.1	copper-binding metallochaperone CopP	NF033781.1	copper-binding metallochaperone CopP
Bra_LPB41	Bra_LPB41_00409	gnl|X|Bra_LPB41_2	150149	150349	-	copP	copper-binding metallochaperone CopP	plus	STRESS	METAL	COPPER	COPPER	BLASTP	66	66	100	95.45	66	AAD05936.1	copper-binding metallochaperone CopP	NF033781.1	copper-binding metallochaperone CopP
Bra_LPB42	Bra_LPB42_00311	gnl|X|Bra_LPB42_2	78034	78234	+	copP	copper-binding metallochaperone CopP	plus	STRESS	METAL	COPPER	COPPER	BLASTP	66	66	100	96.97	66	AAD05936.1	copper-binding metallochaperone CopP	NF033781.1	copper-binding metallochaperone CopP
Bra_LPB43	Bra_LPB43_00079	gnl|X|Bra_LPB43_1	78299	78499	+	copP	copper-binding metallochaperone CopP	plus	STRESS	METAL	COPPER	COPPER	BLASTP	66	66	100	95.45	66	AAD05936.1	copper-binding metallochaperone CopP	NF033781.1	copper-binding metallochaperone CopP
Bra_LPB44	Bra_LPB44_00378	gnl|X|Bra_LPB44_2	78343	78543	+	copP	copper-binding metallochaperone CopP	plus	STRESS	METAL	COPPER	COPPER	BLASTP	66	66	100	93.94	66	AAD05936.1	copper-binding metallochaperone CopP	NF033781.1	copper-binding metallochaperone CopP
BURYAT14	BURYAT14_00458	gnl|X|BURYAT14_15	58322	58522	+	copP	copper-binding metallochaperone CopP	plus	STRESS	METAL	COPPER	COPPER	BLASTP	66	66	100	95.45	66	AAD05936.1	copper-binding metallochaperone CopP	NF033781.1	copper-binding metallochaperone CopP
BURYAT19	BURYAT19_01015	gnl|X|BURYAT19_33	66119	66322	-	copP	copper-binding metallochaperone CopP	plus	STRESS	METAL	COPPER	COPPER	BLASTP	67	66	100	95.45	66	AAD05936.1	copper-binding metallochaperone CopP	NF033781.1	copper-binding metallochaperone CopP
BURYAT2	BURYAT2_01348	gnl|X|BURYAT2_73	26092	26292	+	copP	copper-binding metallochaperone CopP	plus	STRESS	METAL	COPPER	COPPER	BLASTP	66	66	100	95.45	66	AAD05936.1	copper-binding metallochaperone CopP	NF033781.1	copper-binding metallochaperone CopP
BURYAT27	BURYAT27_01346	gnl|X|BURYAT27_57	3688	3888	-	copP	copper-binding metallochaperone CopP	plus	STRESS	METAL	COPPER	COPPER	BLASTP	66	66	100	95.45	66	AAD05936.1	copper-binding metallochaperone CopP	NF033781.1	copper-binding metallochaperone CopP
BURYAT49	BURYAT49_01515	gnl|X|BURYAT49_53	23427	23627	-	copP	copper-binding metallochaperone CopP	plus	STRESS	METAL	COPPER	COPPER	BLASTP	66	66	100	95.45	66	AAD05936.1	copper-binding metallochaperone CopP	NF033781.1	copper-binding metallochaperone CopP
BURYAT9	BURYAT9_00515	gnl|X|BURYAT9_11	58314	58514	+	copP	copper-binding metallochaperone CopP	plus	STRESS	METAL	COPPER	COPPER	BLASTP	66	66	100	95.45	66	AAD05936.1	copper-binding metallochaperone CopP	NF033781.1	copper-binding metallochaperone CopP
Ca_97_30	Ca_97_30_00541	gnl|X|Ca_97_30_3	94630	94830	-	copP	copper-binding metallochaperone CopP	plus	STRESS	METAL	COPPER	COPPER	BLASTP	66	66	100	95.45	66	AAD05936.1	copper-binding metallochaperone CopP	NF033781.1	copper-binding metallochaperone CopP
Ca_97_34	Ca_97_34_00552	gnl|X|Ca_97_34_3	94500	94700	-	copP	copper-binding metallochaperone CopP	plus	STRESS	METAL	COPPER	COPPER	BLASTP	66	66	100	95.45	66	AAD05936.1	copper-binding metallochaperone CopP	NF033781.1	copper-binding metallochaperone CopP
cam_KH0001	cam_KH0001_00408	gnl|X|cam_KH0001_3	77651	77851	+	copP	copper-binding metallochaperone CopP	plus	STRESS	METAL	COPPER	COPPER	BLASTP	66	66	100	95.45	66	AAD05936.1	copper-binding metallochaperone CopP	NF033781.1	copper-binding metallochaperone CopP
cam_KH0012	cam_KH0012_00153	gnl|X|cam_KH0012_1	157002	157202	-	copP	copper-binding metallochaperone CopP	plus	STRESS	METAL	COPPER	COPPER	BLASTP	66	66	100	95.45	66	AAD05936.1	copper-binding metallochaperone CopP	NF033781.1	copper-binding metallochaperone CopP
cam_KH0016	cam_KH0016_00720	gnl|X|cam_KH0016_7	40750	40950	-	copP	copper-binding metallochaperone CopP	plus	STRESS	METAL	COPPER	COPPER	BLASTP	66	66	100	95.45	66	AAD05936.1	copper-binding metallochaperone CopP	NF033781.1	copper-binding metallochaperone CopP
cam_KH0022	cam_KH0022_00474	gnl|X|cam_KH0022_2	79511	79711	+	copP	copper-binding metallochaperone CopP	plus	STRESS	METAL	COPPER	COPPER	BLASTP	66	66	100	93.94	66	AAD05936.1	copper-binding metallochaperone CopP	NF033781.1	copper-binding metallochaperone CopP
cam_KH0025	cam_KH0025_00393	gnl|X|cam_KH0025_2	80249	80449	+	copP	copper-binding metallochaperone CopP	plus	STRESS	METAL	COPPER	COPPER	BLASTP	66	66	100	93.94	66	AAD05936.1	copper-binding metallochaperone CopP	NF033781.1	copper-binding metallochaperone CopP
cam_KH0031	cam_KH0031_00082	gnl|X|cam_KH0031_1	79869	80069	+	copP	copper-binding metallochaperone CopP	plus	STRESS	METAL	COPPER	COPPER	BLASTP	66	66	100	96.97	66	AAD05936.1	copper-binding metallochaperone CopP	NF033781.1	copper-binding metallochaperone CopP
cam_KH0032	cam_KH0032_00627	gnl|X|cam_KH0032_6	28659	28859	+	copP	copper-binding metallochaperone CopP	plus	STRESS	METAL	COPPER	COPPER	BLASTP	66	66	100	95.45	66	AAD05936.1	copper-binding metallochaperone CopP	NF033781.1	copper-binding metallochaperone CopP
cam_KH0033	cam_KH0033_00148	gnl|X|cam_KH0033_1	152031	152231	-	copP	copper-binding metallochaperone CopP	plus	STRESS	METAL	COPPER	COPPER	BLASTP	66	66	100	96.97	66	AAD05936.1	copper-binding metallochaperone CopP	NF033781.1	copper-binding metallochaperone CopP
cam_KH0040	cam_KH0040_00031	gnl|X|cam_KH0040_1	28623	28823	+	copP	copper-binding metallochaperone CopP	plus	STRESS	METAL	COPPER	COPPER	BLASTP	66	66	100	95.45	66	AAD05936.1	copper-binding metallochaperone CopP	NF033781.1	copper-binding metallochaperone CopP
cam_KH0042	cam_KH0042_00081	gnl|X|cam_KH0042_1	79363	79563	+	copP	copper-binding metallochaperone CopP	plus	STRESS	METAL	COPPER	COPPER	BLASTP	66	66	100	96.97	66	AAD05936.1	copper-binding metallochaperone CopP	NF033781.1	copper-binding metallochaperone CopP
cam_KH0045	cam_KH0045_00375	gnl|X|cam_KH0045_2	80415	80615	+	copP	copper-binding metallochaperone CopP	plus	STRESS	METAL	COPPER	COPPER	BLASTP	66	66	100	96.97	66	AAD05936.1	copper-binding metallochaperone CopP	NF033781.1	copper-binding metallochaperone CopP
cam_KH0054	cam_KH0054_00665	gnl|X|cam_KH0054_5	52382	52582	-	copP	copper-binding metallochaperone CopP	plus	STRESS	METAL	COPPER	COPPER	BLASTP	66	66	100	95.45	66	AAD05936.1	copper-binding metallochaperone CopP	NF033781.1	copper-binding metallochaperone CopP
cam_KH0065	cam_KH0065_00081	gnl|X|cam_KH0065_1	80138	80338	+	copP	copper-binding metallochaperone CopP	plus	STRESS	METAL	COPPER	COPPER	BLASTP	66	66	100	93.94	66	AAD05936.1	copper-binding metallochaperone CopP	NF033781.1	copper-binding metallochaperone CopP
cam_KH0066	cam_KH0066_00109	gnl|X|cam_KH0066_1	112790	112990	-	copP	copper-binding metallochaperone CopP	plus	STRESS	METAL	COPPER	COPPER	BLASTP	66	66	100	95.45	66	AAD05936.1	copper-binding metallochaperone CopP	NF033781.1	copper-binding metallochaperone CopP
cam_KH0070	cam_KH0070_00253	gnl|X|cam_KH0070_2	55250	55450	-	copP	copper-binding metallochaperone CopP	plus	STRESS	METAL	COPPER	COPPER	BLASTP	66	66	100	93.94	66	AAD05936.1	copper-binding metallochaperone CopP	NF033781.1	copper-binding metallochaperone CopP
cam_KH0071	cam_KH0071_00505	gnl|X|cam_KH0071_4	52491	52691	-	copP	copper-binding metallochaperone CopP	plus	STRESS	METAL	COPPER	COPPER	BLASTP	66	66	100	98.48	66	AAD05936.1	copper-binding metallochaperone CopP	NF033781.1	copper-binding metallochaperone CopP
cam_KH0072	cam_KH0072_00740	gnl|X|cam_KH0072_4	79633	79833	+	copP	copper-binding metallochaperone CopP	plus	STRESS	METAL	COPPER	COPPER	BLASTP	66	66	100	96.97	66	AAD05936.1	copper-binding metallochaperone CopP	NF033781.1	copper-binding metallochaperone CopP
cam_KH0075	cam_KH0075_00067	gnl|X|cam_KH0075_1	65878	66078	+	copP	copper-binding metallochaperone CopP	plus	STRESS	METAL	COPPER	COPPER	BLASTP	66	66	100	95.45	66	AAD05936.1	copper-binding metallochaperone CopP	NF033781.1	copper-binding metallochaperone CopP
cam_KH0086	cam_KH0086_00215	gnl|X|cam_KH0086_2	79988	80188	+	copP	copper-binding metallochaperone CopP	plus	STRESS	METAL	COPPER	COPPER	BLASTP	66	66	100	95.45	66	AAD05936.1	copper-binding metallochaperone CopP	NF033781.1	copper-binding metallochaperone CopP
cam_KH0092	cam_KH0092_00818	gnl|X|cam_KH0092_7	26483	26683	+	copP	copper-binding metallochaperone CopP	plus	STRESS	METAL	COPPER	COPPER	BLASTP	66	66	100	95.45	66	AAD05936.1	copper-binding metallochaperone CopP	NF033781.1	copper-binding metallochaperone CopP
cam_KH0095	cam_KH0095_00353	gnl|X|cam_KH0095_2	51771	51971	-	copP	copper-binding metallochaperone CopP	plus	STRESS	METAL	COPPER	COPPER	BLASTP	66	66	100	96.97	66	AAD05936.1	copper-binding metallochaperone CopP	NF033781.1	copper-binding metallochaperone CopP
cam_KH0097	cam_KH0097_00132	gnl|X|cam_KH0097_1	138091	138291	-	copP	copper-binding metallochaperone CopP	plus	STRESS	METAL	COPPER	COPPER	BLASTP	66	66	100	92.42	66	AAD05936.1	copper-binding metallochaperone CopP	NF033781.1	copper-binding metallochaperone CopP
cam_KH0106	cam_KH0106_00081	gnl|X|cam_KH0106_1	79582	79782	+	copP	copper-binding metallochaperone CopP	plus	STRESS	METAL	COPPER	COPPER	BLASTP	66	66	100	93.94	66	AAD05936.1	copper-binding metallochaperone CopP	NF033781.1	copper-binding metallochaperone CopP
cam_KH0110	cam_KH0110_00361	gnl|X|cam_KH0110_2	149636	149836	-	copP	copper-binding metallochaperone CopP	plus	STRESS	METAL	COPPER	COPPER	BLASTP	66	66	100	96.97	66	AAD05936.1	copper-binding metallochaperone CopP	NF033781.1	copper-binding metallochaperone CopP
cam_KH0113	cam_KH0113_00383	gnl|X|cam_KH0113_2	157365	157565	-	copP	copper-binding metallochaperone CopP	plus	STRESS	METAL	COPPER	COPPER	BLASTP	66	66	100	95.45	66	AAD05936.1	copper-binding metallochaperone CopP	NF033781.1	copper-binding metallochaperone CopP
cam_KH0119	cam_KH0119_00144	gnl|X|cam_KH0119_1	150369	150569	-	copP	copper-binding metallochaperone CopP	plus	STRESS	METAL	COPPER	COPPER	BLASTP	66	66	100	96.97	66	AAD05936.1	copper-binding metallochaperone CopP	NF033781.1	copper-binding metallochaperone CopP
cam_KH0120	cam_KH0120_00083	gnl|X|cam_KH0120_1	80003	80203	+	copP	copper-binding metallochaperone CopP	plus	STRESS	METAL	COPPER	COPPER	BLASTP	66	66	100	93.94	66	AAD05936.1	copper-binding metallochaperone CopP	NF033781.1	copper-binding metallochaperone CopP
cam_KH0122	cam_KH0122_00225	gnl|X|cam_KH0122_2	53918	54118	-	copP	copper-binding metallochaperone CopP	plus	STRESS	METAL	COPPER	COPPER	BLASTP	66	66	100	96.97	66	AAD05936.1	copper-binding metallochaperone CopP	NF033781.1	copper-binding metallochaperone CopP
cam_KH0125	cam_KH0125_00390	gnl|X|cam_KH0125_3	79198	79398	+	copP	copper-binding metallochaperone CopP	plus	STRESS	METAL	COPPER	COPPER	BLASTP	66	66	100	96.97	66	AAD05936.1	copper-binding metallochaperone CopP	NF033781.1	copper-binding metallochaperone CopP
cam_KH0126	cam_KH0126_00551	gnl|X|cam_KH0126_4	51903	52103	-	copP	copper-binding metallochaperone CopP	plus	STRESS	METAL	COPPER	COPPER	BLASTP	66	66	100	98.48	66	AAD05936.1	copper-binding metallochaperone CopP	NF033781.1	copper-binding metallochaperone CopP
cam_KH0127	cam_KH0127_00081	gnl|X|cam_KH0127_1	79497	79697	+	copP	copper-binding metallochaperone CopP	plus	STRESS	METAL	COPPER	COPPER	BLASTP	66	66	100	96.97	66	AAD05936.1	copper-binding metallochaperone CopP	NF033781.1	copper-binding metallochaperone CopP
cam_KH0129	cam_KH0129_00222	gnl|X|cam_KH0129_2	54068	54268	-	copP	copper-binding metallochaperone CopP	plus	STRESS	METAL	COPPER	COPPER	BLASTP	66	66	100	96.97	66	AAD05936.1	copper-binding metallochaperone CopP	NF033781.1	copper-binding metallochaperone CopP
cam_KH0141	cam_KH0141_00442	gnl|X|cam_KH0141_3	79806	80006	+	copP	copper-binding metallochaperone CopP	plus	STRESS	METAL	COPPER	COPPER	BLASTP	66	66	100	96.97	66	AAD05936.1	copper-binding metallochaperone CopP	NF033781.1	copper-binding metallochaperone CopP
cam_KH0143	cam_KH0143_00254	gnl|X|cam_KH0143_3	36056	36256	-	copP	copper-binding metallochaperone CopP	plus	STRESS	METAL	COPPER	COPPER	BLASTP	66	66	100	95.45	66	AAD05936.1	copper-binding metallochaperone CopP	NF033781.1	copper-binding metallochaperone CopP
cam_KH0148	cam_KH0148_00311	gnl|X|cam_KH0148_2	79953	80153	+	copP	copper-binding metallochaperone CopP	plus	STRESS	METAL	COPPER	COPPER	BLASTP	66	66	100	96.97	66	AAD05936.1	copper-binding metallochaperone CopP	NF033781.1	copper-binding metallochaperone CopP
cam_KH0149	cam_KH0149_00605	gnl|X|cam_KH0149_3	146925	147125	-	copP	copper-binding metallochaperone CopP	plus	STRESS	METAL	COPPER	COPPER	BLASTP	66	66	100	95.45	66	AAD05936.1	copper-binding metallochaperone CopP	NF033781.1	copper-binding metallochaperone CopP
cam_KH0153	cam_KH0153_00150	gnl|X|cam_KH0153_1	152946	153146	-	copP	copper-binding metallochaperone CopP	plus	STRESS	METAL	COPPER	COPPER	BLASTP	66	66	100	93.94	66	AAD05936.1	copper-binding metallochaperone CopP	NF033781.1	copper-binding metallochaperone CopP
cam_KH0156	cam_KH0156_00558	gnl|X|cam_KH0156_3	79468	79668	+	copP	copper-binding metallochaperone CopP	plus	STRESS	METAL	COPPER	COPPER	BLASTP	66	66	100	95.45	66	AAD05936.1	copper-binding metallochaperone CopP	NF033781.1	copper-binding metallochaperone CopP
cam_KH0158	cam_KH0158_00523	gnl|X|cam_KH0158_4	40995	41195	-	copP	copper-binding metallochaperone CopP	plus	STRESS	METAL	COPPER	COPPER	BLASTP	66	66	100	92.42	66	AAD05936.1	copper-binding metallochaperone CopP	NF033781.1	copper-binding metallochaperone CopP
cam_KH0159	cam_KH0159_00080	gnl|X|cam_KH0159_1	79713	79913	+	copP	copper-binding metallochaperone CopP	plus	STRESS	METAL	COPPER	COPPER	BLASTP	66	66	100	92.42	66	AAD05936.1	copper-binding metallochaperone CopP	NF033781.1	copper-binding metallochaperone CopP
cam_KH0161	cam_KH0161_00081	gnl|X|cam_KH0161_1	79555	79755	+	copP	copper-binding metallochaperone CopP	plus	STRESS	METAL	COPPER	COPPER	BLASTP	66	66	100	95.45	66	AAD05936.1	copper-binding metallochaperone CopP	NF033781.1	copper-binding metallochaperone CopP
cam_KH0165	cam_KH0165_00639	gnl|X|cam_KH0165_4	77883	78083	+	copP	copper-binding metallochaperone CopP	plus	STRESS	METAL	COPPER	COPPER	BLASTP	66	66	100	93.94	66	AAD05936.1	copper-binding metallochaperone CopP	NF033781.1	copper-binding metallochaperone CopP
cam_KH0167	cam_KH0167_00153	gnl|X|cam_KH0167_1	148747	148947	-	copP	copper-binding metallochaperone CopP	plus	STRESS	METAL	COPPER	COPPER	BLASTP	66	66	100	96.97	66	AAD05936.1	copper-binding metallochaperone CopP	NF033781.1	copper-binding metallochaperone CopP
cam_KH0172	cam_KH0172_00481	gnl|X|cam_KH0172_2	91436	91636	+	copP	copper-binding metallochaperone CopP	plus	STRESS	METAL	COPPER	COPPER	BLASTP	66	66	100	93.94	66	AAD05936.1	copper-binding metallochaperone CopP	NF033781.1	copper-binding metallochaperone CopP
cam_KH0173	cam_KH0173_00151	gnl|X|cam_KH0173_1	157536	157736	-	copP	copper-binding metallochaperone CopP	plus	STRESS	METAL	COPPER	COPPER	BLASTP	66	66	100	96.97	66	AAD05936.1	copper-binding metallochaperone CopP	NF033781.1	copper-binding metallochaperone CopP
cam_KH0175	cam_KH0175_00067	gnl|X|cam_KH0175_1	65984	66184	+	copP	copper-binding metallochaperone CopP	plus	STRESS	METAL	COPPER	COPPER	BLASTP	66	66	100	95.45	66	AAD05936.1	copper-binding metallochaperone CopP	NF033781.1	copper-binding metallochaperone CopP
cam_KH0176	cam_KH0176_00339	gnl|X|cam_KH0176_3	52743	52943	-	copP	copper-binding metallochaperone CopP	plus	STRESS	METAL	COPPER	COPPER	BLASTP	66	66	100	95.45	66	AAD05936.1	copper-binding metallochaperone CopP	NF033781.1	copper-binding metallochaperone CopP
cam_KH0178	cam_KH0178_00446	gnl|X|cam_KH0178_2	52883	53083	-	copP	copper-binding metallochaperone CopP	plus	STRESS	METAL	COPPER	COPPER	BLASTP	66	66	100	95.45	66	AAD05936.1	copper-binding metallochaperone CopP	NF033781.1	copper-binding metallochaperone CopP
cam_KH0182	cam_KH0182_00147	gnl|X|cam_KH0182_1	146624	146824	-	copP	copper-binding metallochaperone CopP	plus	STRESS	METAL	COPPER	COPPER	BLASTP	66	66	100	96.97	66	AAD05936.1	copper-binding metallochaperone CopP	NF033781.1	copper-binding metallochaperone CopP
cam_KH0191	cam_KH0191_00150	gnl|X|cam_KH0191_1	157312	157512	-	copP	copper-binding metallochaperone CopP	plus	STRESS	METAL	COPPER	COPPER	BLASTP	66	66	100	95.45	66	AAD05936.1	copper-binding metallochaperone CopP	NF033781.1	copper-binding metallochaperone CopP
cam_KH0198	cam_KH0198_00609	gnl|X|cam_KH0198_8	23941	24141	-	copP	copper-binding metallochaperone CopP	plus	STRESS	METAL	COPPER	COPPER	BLASTP	66	66	100	95.45	66	AAD05936.1	copper-binding metallochaperone CopP	NF033781.1	copper-binding metallochaperone CopP
cam_KH0207	cam_KH0207_00281	gnl|X|cam_KH0207_2	53043	53243	-	copP	copper-binding metallochaperone CopP	plus	STRESS	METAL	COPPER	COPPER	BLASTP	66	66	100	95.45	66	AAD05936.1	copper-binding metallochaperone CopP	NF033781.1	copper-binding metallochaperone CopP
cam_KH0210	cam_KH0210_00673	gnl|X|cam_KH0210_7	52627	52827	-	copP	copper-binding metallochaperone CopP	plus	STRESS	METAL	COPPER	COPPER	BLASTP	66	66	100	92.42	66	AAD05936.1	copper-binding metallochaperone CopP	NF033781.1	copper-binding metallochaperone CopP
CAN_004	CAN_004_00228	gnl|X|CAN_004_1	232611	232811	+	copP	copper-binding metallochaperone CopP	plus	STRESS	METAL	COPPER	COPPER	BLASTP	66	66	100	95.45	66	AAD05936.1	copper-binding metallochaperone CopP	NF033781.1	copper-binding metallochaperone CopP
CAN_005	CAN_005_00364	gnl|X|CAN_005_2	89675	89878	-	copP	copper-binding metallochaperone CopP	plus	STRESS	METAL	COPPER	COPPER	BLASTP	67	66	100	95.45	66	AAD05936.1	copper-binding metallochaperone CopP	NF033781.1	copper-binding metallochaperone CopP
CAN_010	CAN_010_00589	gnl|X|CAN_010_3	95100	95303	-	copP	copper-binding metallochaperone CopP	plus	STRESS	METAL	COPPER	COPPER	BLASTP	67	66	98.48	95.38	65	AAD05936.1	copper-binding metallochaperone CopP	NF033781.1	copper-binding metallochaperone CopP
CAN_011	CAN_011_00718	gnl|X|CAN_011_3	89864	90067	-	copP	copper-binding metallochaperone CopP	plus	STRESS	METAL	COPPER	COPPER	BLASTP	67	66	100	95.45	66	AAD05936.1	copper-binding metallochaperone CopP	NF033781.1	copper-binding metallochaperone CopP
CAN_019	CAN_019_00547	gnl|X|CAN_019_3	95097	95300	-	copP	copper-binding metallochaperone CopP	plus	STRESS	METAL	COPPER	COPPER	BLASTP	67	66	98.48	95.38	65	AAD05936.1	copper-binding metallochaperone CopP	NF033781.1	copper-binding metallochaperone CopP
CAN_095	CAN_095_00852	gnl|X|CAN_095_4	90091	90294	-	copP	copper-binding metallochaperone CopP	plus	STRESS	METAL	COPPER	COPPER	BLASTP	67	66	100	95.45	66	AAD05936.1	copper-binding metallochaperone CopP	NF033781.1	copper-binding metallochaperone CopP
CAN_136	CAN_136_00582	gnl|X|CAN_136_3	90095	90298	-	copP	copper-binding metallochaperone CopP	plus	STRESS	METAL	COPPER	COPPER	BLASTP	67	66	100	95.45	66	AAD05936.1	copper-binding metallochaperone CopP	NF033781.1	copper-binding metallochaperone CopP
CAN_172	CAN_172_00740	gnl|X|CAN_172_3	90093	90296	-	copP	copper-binding metallochaperone CopP	plus	STRESS	METAL	COPPER	COPPER	BLASTP	67	66	100	95.45	66	AAD05936.1	copper-binding metallochaperone CopP	NF033781.1	copper-binding metallochaperone CopP
CAN_196	CAN_196_00830	gnl|X|CAN_196_3	77709	77912	+	copP	copper-binding metallochaperone CopP	plus	STRESS	METAL	COPPER	COPPER	BLASTP	67	66	98.48	95.38	65	AAD05936.1	copper-binding metallochaperone CopP	NF033781.1	copper-binding metallochaperone CopP
CAN_219	CAN_219_00588	gnl|X|CAN_219_5	70330	70533	+	copP	copper-binding metallochaperone CopP	plus	STRESS	METAL	COPPER	COPPER	BLASTP	67	66	98.48	95.38	65	AAD05936.1	copper-binding metallochaperone CopP	NF033781.1	copper-binding metallochaperone CopP
CAN_243	CAN_243_00607	gnl|X|CAN_243_5	4997	5197	-	copP	copper-binding metallochaperone CopP	plus	STRESS	METAL	COPPER	COPPER	BLASTP	66	66	100	95.45	66	AAD05936.1	copper-binding metallochaperone CopP	NF033781.1	copper-binding metallochaperone CopP
CAN_247	CAN_247_00537	gnl|X|CAN_247_3	78244	78447	+	copP	copper-binding metallochaperone CopP	plus	STRESS	METAL	COPPER	COPPER	BLASTP	67	66	98.48	95.38	65	AAD05936.1	copper-binding metallochaperone CopP	NF033781.1	copper-binding metallochaperone CopP
CAN_258	CAN_258_00548	gnl|X|CAN_258_3	89993	90196	-	copP	copper-binding metallochaperone CopP	plus	STRESS	METAL	COPPER	COPPER	BLASTP	67	66	100	95.45	66	AAD05936.1	copper-binding metallochaperone CopP	NF033781.1	copper-binding metallochaperone CopP
CAN_290	CAN_290_00929	gnl|X|CAN_290_5	63884	64087	+	copP	copper-binding metallochaperone CopP	plus	STRESS	METAL	COPPER	COPPER	BLASTP	67	66	98.48	95.38	65	AAD05936.1	copper-binding metallochaperone CopP	NF033781.1	copper-binding metallochaperone CopP
CC33C	CC33C_00432	gnl|X|CC33C_1	440925	441125	-	copP	copper-binding metallochaperone CopP	plus	STRESS	METAL	COPPER	COPPER	BLASTP	66	66	100	98.48	66	AAD05936.1	copper-binding metallochaperone CopP	NF033781.1	copper-binding metallochaperone CopP
CH_D_1801426	CH_D_1801426_01033	gnl|X|CH_D_1801426_13	35934	36134	+	copP	copper-binding metallochaperone CopP	plus	STRESS	METAL	COPPER	COPPER	BLASTP	66	66	100	93.94	66	AAD05936.1	copper-binding metallochaperone CopP	NF033781.1	copper-binding metallochaperone CopP
CH_D_1801431	CH_D_1801431_00396	gnl|X|CH_D_1801431_3	29158	29358	+	copP	copper-binding metallochaperone CopP	plus	STRESS	METAL	COPPER	COPPER	BLASTP	66	66	100	96.97	66	AAD05936.1	copper-binding metallochaperone CopP	NF033781.1	copper-binding metallochaperone CopP
CH_D_1801432	CH_D_1801432_00083	gnl|X|CH_D_1801432_1	80050	80250	+	copP	copper-binding metallochaperone CopP	plus	STRESS	METAL	COPPER	COPPER	BLASTP	66	66	100	96.97	66	AAD05936.1	copper-binding metallochaperone CopP	NF033781.1	copper-binding metallochaperone CopP
CH_D_1801434	CH_D_1801434_00081	gnl|X|CH_D_1801434_1	80066	80266	+	copP	copper-binding metallochaperone CopP	plus	STRESS	METAL	COPPER	COPPER	BLASTP	66	66	100	96.97	66	AAD05936.1	copper-binding metallochaperone CopP	NF033781.1	copper-binding metallochaperone CopP
CH_D_1801435	CH_D_1801435_00470	gnl|X|CH_D_1801435_7	34594	34809	+	copP	copper-binding metallochaperone CopP	plus	STRESS	METAL	COPPER	COPPER	BLASTP	71	66	98.48	93.85	65	AAD05936.1	copper-binding metallochaperone CopP	NF033781.1	copper-binding metallochaperone CopP
CH_D_1802583	CH_D_1802583_00646	gnl|X|CH_D_1802583_8	19815	20015	-	copP	copper-binding metallochaperone CopP	plus	STRESS	METAL	COPPER	COPPER	BLASTP	66	66	100	92.42	66	AAD05936.1	copper-binding metallochaperone CopP	NF033781.1	copper-binding metallochaperone CopP
CH_D_1802584	CH_D_1802584_00544	gnl|X|CH_D_1802584_6	7384	7584	-	copP	copper-binding metallochaperone CopP	plus	STRESS	METAL	COPPER	COPPER	BLASTP	66	66	100	96.97	66	AAD05936.1	copper-binding metallochaperone CopP	NF033781.1	copper-binding metallochaperone CopP
CH_D_1802585	CH_D_1802585_00081	gnl|X|CH_D_1802585_1	79937	80137	+	copP	copper-binding metallochaperone CopP	plus	STRESS	METAL	COPPER	COPPER	BLASTP	66	66	100	92.42	66	AAD05936.1	copper-binding metallochaperone CopP	NF033781.1	copper-binding metallochaperone CopP
CH_D_1802586	CH_D_1802586_00674	gnl|X|CH_D_1802586_7	24024	24224	-	copP	copper-binding metallochaperone CopP	plus	STRESS	METAL	COPPER	COPPER	BLASTP	66	66	100	96.97	66	AAD05936.1	copper-binding metallochaperone CopP	NF033781.1	copper-binding metallochaperone CopP
CH_D_1802588	CH_D_1802588_00439	gnl|X|CH_D_1802588_13	15747	15947	-	copP	copper-binding metallochaperone CopP	plus	STRESS	METAL	COPPER	COPPER	BLASTP	66	66	100	95.45	66	AAD05936.1	copper-binding metallochaperone CopP	NF033781.1	copper-binding metallochaperone CopP
CHL_01	CHL_01_00492	gnl|X|CHL_01_3	80083	80283	+	copP	copper-binding metallochaperone CopP	plus	STRESS	METAL	COPPER	COPPER	BLASTP	66	66	100	96.97	66	AAD05936.1	copper-binding metallochaperone CopP	NF033781.1	copper-binding metallochaperone CopP
CHL_02	CHL_02_00205	gnl|X|CHL_02_1	209403	209603	-	copP	copper-binding metallochaperone CopP	plus	STRESS	METAL	COPPER	COPPER	BLASTP	66	66	100	95.45	66	AAD05936.1	copper-binding metallochaperone CopP	NF033781.1	copper-binding metallochaperone CopP
CHL_03	CHL_03_00081	gnl|X|CHL_03_1	79678	79878	+	copP	copper-binding metallochaperone CopP	plus	STRESS	METAL	COPPER	COPPER	BLASTP	66	66	100	96.97	66	AAD05936.1	copper-binding metallochaperone CopP	NF033781.1	copper-binding metallochaperone CopP
CHL_04	CHL_04_00081	gnl|X|CHL_04_1	79879	80079	+	copP	copper-binding metallochaperone CopP	plus	STRESS	METAL	COPPER	COPPER	BLASTP	66	66	100	96.97	66	AAD05936.1	copper-binding metallochaperone CopP	NF033781.1	copper-binding metallochaperone CopP
CHL_05	CHL_05_00081	gnl|X|CHL_05_1	79488	79688	+	copP	copper-binding metallochaperone CopP	plus	STRESS	METAL	COPPER	COPPER	BLASTP	66	66	100	96.97	66	AAD05936.1	copper-binding metallochaperone CopP	NF033781.1	copper-binding metallochaperone CopP
CHL_06	CHL_06_00252	gnl|X|CHL_06_1	253260	253460	-	copP	copper-binding metallochaperone CopP	plus	STRESS	METAL	COPPER	COPPER	BLASTP	66	66	100	95.45	66	AAD05936.1	copper-binding metallochaperone CopP	NF033781.1	copper-binding metallochaperone CopP
CHL_07	CHL_07_00249	gnl|X|CHL_07_1	254953	255153	-	copP	copper-binding metallochaperone CopP	plus	STRESS	METAL	COPPER	COPPER	BLASTP	66	66	100	96.97	66	AAD05936.1	copper-binding metallochaperone CopP	NF033781.1	copper-binding metallochaperone CopP
CHL_08	CHL_08_00571	gnl|X|CHL_08_1	572898	573098	-	copP	copper-binding metallochaperone CopP	plus	STRESS	METAL	COPPER	COPPER	BLASTP	66	66	100	95.45	66	AAD05936.1	copper-binding metallochaperone CopP	NF033781.1	copper-binding metallochaperone CopP
CHL_09	CHL_09_00080	gnl|X|CHL_09_1	79627	79827	+	copP	copper-binding metallochaperone CopP	plus	STRESS	METAL	COPPER	COPPER	BLASTP	66	66	100	95.45	66	AAD05936.1	copper-binding metallochaperone CopP	NF033781.1	copper-binding metallochaperone CopP
CHL_10	CHL_10_00081	gnl|X|CHL_10_1	79927	80127	+	copP	copper-binding metallochaperone CopP	plus	STRESS	METAL	COPPER	COPPER	BLASTP	66	66	100	95.45	66	AAD05936.1	copper-binding metallochaperone CopP	NF033781.1	copper-binding metallochaperone CopP
CHL_11	CHL_11_00082	gnl|X|CHL_11_1	79573	79773	+	copP	copper-binding metallochaperone CopP	plus	STRESS	METAL	COPPER	COPPER	BLASTP	66	66	100	95.45	66	AAD05936.1	copper-binding metallochaperone CopP	NF033781.1	copper-binding metallochaperone CopP
CHL_12	CHL_12_00837	gnl|X|CHL_12_5	17066	17266	-	copP	copper-binding metallochaperone CopP	plus	STRESS	METAL	COPPER	COPPER	BLASTP	66	66	100	96.97	66	AAD05936.1	copper-binding metallochaperone CopP	NF033781.1	copper-binding metallochaperone CopP
CHL_14	CHL_14_00081	gnl|X|CHL_14_1	79908	80108	+	copP	copper-binding metallochaperone CopP	plus	STRESS	METAL	COPPER	COPPER	BLASTP	66	66	100	95.45	66	AAD05936.1	copper-binding metallochaperone CopP	NF033781.1	copper-binding metallochaperone CopP
CHL_16	CHL_16_00246	gnl|X|CHL_16_1	250282	250482	-	copP	copper-binding metallochaperone CopP	plus	STRESS	METAL	COPPER	COPPER	BLASTP	66	66	100	93.94	66	AAD05936.1	copper-binding metallochaperone CopP	NF033781.1	copper-binding metallochaperone CopP
CHL_17	CHL_17_00242	gnl|X|CHL_17_1	244370	244570	-	copP	copper-binding metallochaperone CopP	plus	STRESS	METAL	COPPER	COPPER	BLASTP	66	66	100	93.94	66	AAD05936.1	copper-binding metallochaperone CopP	NF033781.1	copper-binding metallochaperone CopP
CHL_19	CHL_19_00383	gnl|X|CHL_19_2	80074	80274	+	copP	copper-binding metallochaperone CopP	plus	STRESS	METAL	COPPER	COPPER	BLASTP	66	66	100	96.97	66	AAD05936.1	copper-binding metallochaperone CopP	NF033781.1	copper-binding metallochaperone CopP
CHL_20	CHL_20_00410	gnl|X|CHL_20_3	37609	37809	-	copP	copper-binding metallochaperone CopP	plus	STRESS	METAL	COPPER	COPPER	BLASTP	66	66	100	93.94	66	AAD05936.1	copper-binding metallochaperone CopP	NF033781.1	copper-binding metallochaperone CopP
CHL_21	CHL_21_00083	gnl|X|CHL_21_1	79887	80087	+	copP	copper-binding metallochaperone CopP	plus	STRESS	METAL	COPPER	COPPER	BLASTP	66	66	100	95.45	66	AAD05936.1	copper-binding metallochaperone CopP	NF033781.1	copper-binding metallochaperone CopP
CHL_22	CHL_22_00082	gnl|X|CHL_22_1	79907	80107	+	copP	copper-binding metallochaperone CopP	plus	STRESS	METAL	COPPER	COPPER	BLASTP	66	66	100	96.97	66	AAD05936.1	copper-binding metallochaperone CopP	NF033781.1	copper-binding metallochaperone CopP
CHL_23	CHL_23_00260	gnl|X|CHL_23_1	258438	258638	-	copP	copper-binding metallochaperone CopP	plus	STRESS	METAL	COPPER	COPPER	BLASTP	66	66	100	93.94	66	AAD05936.1	copper-binding metallochaperone CopP	NF033781.1	copper-binding metallochaperone CopP
CHL_24	CHL_24_00730	gnl|X|CHL_24_4	79704	79904	+	copP	copper-binding metallochaperone CopP	plus	STRESS	METAL	COPPER	COPPER	BLASTP	66	66	100	95.45	66	AAD05936.1	copper-binding metallochaperone CopP	NF033781.1	copper-binding metallochaperone CopP
CHL_25	CHL_25_00809	gnl|X|CHL_25_4	57121	57321	-	copP	copper-binding metallochaperone CopP	plus	STRESS	METAL	COPPER	COPPER	BLASTP	66	66	100	96.97	66	AAD05936.1	copper-binding metallochaperone CopP	NF033781.1	copper-binding metallochaperone CopP
CHL_26	CHL_26_00444	gnl|X|CHL_26_3	51391	51591	-	copP	copper-binding metallochaperone CopP	plus	STRESS	METAL	COPPER	COPPER	BLASTP	66	66	100	96.97	66	AAD05936.1	copper-binding metallochaperone CopP	NF033781.1	copper-binding metallochaperone CopP
CHL_27	CHL_27_00511	gnl|X|CHL_27_2	211913	212113	-	copP	copper-binding metallochaperone CopP	plus	STRESS	METAL	COPPER	COPPER	BLASTP	66	66	100	95.45	66	AAD05936.1	copper-binding metallochaperone CopP	NF033781.1	copper-binding metallochaperone CopP
CHL_29	CHL_29_00702	gnl|X|CHL_29_4	38232	38432	-	copP	copper-binding metallochaperone CopP	plus	STRESS	METAL	COPPER	COPPER	BLASTP	66	66	100	93.94	66	AAD05936.1	copper-binding metallochaperone CopP	NF033781.1	copper-binding metallochaperone CopP
CHL_31	CHL_31_00882	gnl|X|CHL_31_5	79699	79899	+	copP	copper-binding metallochaperone CopP	plus	STRESS	METAL	COPPER	COPPER	BLASTP	66	66	100	95.45	66	AAD05936.1	copper-binding metallochaperone CopP	NF033781.1	copper-binding metallochaperone CopP
CHL_32	CHL_32_00559	gnl|X|CHL_32_1	562368	562568	-	copP	copper-binding metallochaperone CopP	plus	STRESS	METAL	COPPER	COPPER	BLASTP	66	66	100	95.45	66	AAD05936.1	copper-binding metallochaperone CopP	NF033781.1	copper-binding metallochaperone CopP
CHL_33	CHL_33_00804	gnl|X|CHL_33_6	2059	2259	-	copP	copper-binding metallochaperone CopP	plus	STRESS	METAL	COPPER	COPPER	BLASTP	66	66	100	96.97	66	AAD05936.1	copper-binding metallochaperone CopP	NF033781.1	copper-binding metallochaperone CopP
CHL_35	CHL_35_00082	gnl|X|CHL_35_1	79541	79741	+	copP	copper-binding metallochaperone CopP	plus	STRESS	METAL	COPPER	COPPER	BLASTP	66	66	100	96.97	66	AAD05936.1	copper-binding metallochaperone CopP	NF033781.1	copper-binding metallochaperone CopP
CHL_36	CHL_36_00250	gnl|X|CHL_36_1	250229	250429	-	copP	copper-binding metallochaperone CopP	plus	STRESS	METAL	COPPER	COPPER	BLASTP	66	66	100	95.45	66	AAD05936.1	copper-binding metallochaperone CopP	NF033781.1	copper-binding metallochaperone CopP
CHL_37	CHL_37_00919	gnl|X|CHL_37_5	51406	51606	-	copP	copper-binding metallochaperone CopP	plus	STRESS	METAL	COPPER	COPPER	BLASTP	66	66	100	95.45	66	AAD05936.1	copper-binding metallochaperone CopP	NF033781.1	copper-binding metallochaperone CopP
CHL_38	CHL_38_00082	gnl|X|CHL_38_1	79322	79522	+	copP	copper-binding metallochaperone CopP	plus	STRESS	METAL	COPPER	COPPER	BLASTP	66	66	100	95.45	66	AAD05936.1	copper-binding metallochaperone CopP	NF033781.1	copper-binding metallochaperone CopP
CHL_39	CHL_39_00247	gnl|X|CHL_39_1	246956	247156	-	copP	copper-binding metallochaperone CopP	plus	STRESS	METAL	COPPER	COPPER	BLASTP	66	66	100	96.97	66	AAD05936.1	copper-binding metallochaperone CopP	NF033781.1	copper-binding metallochaperone CopP
CHL_41	CHL_41_00251	gnl|X|CHL_41_1	253399	253599	-	copP	copper-binding metallochaperone CopP	plus	STRESS	METAL	COPPER	COPPER	BLASTP	66	66	100	96.97	66	AAD05936.1	copper-binding metallochaperone CopP	NF033781.1	copper-binding metallochaperone CopP
CHL_42	CHL_42_00856	gnl|X|CHL_42_5	29438	29638	-	copP	copper-binding metallochaperone CopP	plus	STRESS	METAL	COPPER	COPPER	BLASTP	66	66	100	96.97	66	AAD05936.1	copper-binding metallochaperone CopP	NF033781.1	copper-binding metallochaperone CopP
CHL_44	CHL_44_00095	gnl|X|CHL_44_1	93971	94171	+	copP	copper-binding metallochaperone CopP	plus	STRESS	METAL	COPPER	COPPER	BLASTP	66	66	100	96.97	66	AAD05936.1	copper-binding metallochaperone CopP	NF033781.1	copper-binding metallochaperone CopP
CHL_46	CHL_46_00288	gnl|X|CHL_46_1	295679	295879	-	copP	copper-binding metallochaperone CopP	plus	STRESS	METAL	COPPER	COPPER	BLASTP	66	66	100	95.45	66	AAD05936.1	copper-binding metallochaperone CopP	NF033781.1	copper-binding metallochaperone CopP
CHL_47	CHL_47_00744	gnl|X|CHL_47_4	79851	80051	+	copP	copper-binding metallochaperone CopP	plus	STRESS	METAL	COPPER	COPPER	BLASTP	66	66	100	96.97	66	AAD05936.1	copper-binding metallochaperone CopP	NF033781.1	copper-binding metallochaperone CopP
CHL_48	CHL_48_00082	gnl|X|CHL_48_1	80081	80281	+	copP	copper-binding metallochaperone CopP	plus	STRESS	METAL	COPPER	COPPER	BLASTP	66	66	100	95.45	66	AAD05936.1	copper-binding metallochaperone CopP	NF033781.1	copper-binding metallochaperone CopP
CHL_49	CHL_49_00083	gnl|X|CHL_49_1	79909	80109	+	copP	copper-binding metallochaperone CopP	plus	STRESS	METAL	COPPER	COPPER	BLASTP	66	66	100	93.94	66	AAD05936.1	copper-binding metallochaperone CopP	NF033781.1	copper-binding metallochaperone CopP
CHL_50	CHL_50_01078	gnl|X|CHL_50_6	79467	79667	+	copP	copper-binding metallochaperone CopP	plus	STRESS	METAL	COPPER	COPPER	BLASTP	66	66	100	96.97	66	AAD05936.1	copper-binding metallochaperone CopP	NF033781.1	copper-binding metallochaperone CopP
CHL_51	CHL_51_00081	gnl|X|CHL_51_1	79640	79840	+	copP	copper-binding metallochaperone CopP	plus	STRESS	METAL	COPPER	COPPER	BLASTP	66	66	100	95.45	66	AAD05936.1	copper-binding metallochaperone CopP	NF033781.1	copper-binding metallochaperone CopP
CHL_52	CHL_52_00262	gnl|X|CHL_52_1	262327	262527	-	copP	copper-binding metallochaperone CopP	plus	STRESS	METAL	COPPER	COPPER	BLASTP	66	66	100	96.97	66	AAD05936.1	copper-binding metallochaperone CopP	NF033781.1	copper-binding metallochaperone CopP
CHL_54	CHL_54_00082	gnl|X|CHL_54_1	79472	79672	+	copP	copper-binding metallochaperone CopP	plus	STRESS	METAL	COPPER	COPPER	BLASTP	66	66	100	93.94	66	AAD05936.1	copper-binding metallochaperone CopP	NF033781.1	copper-binding metallochaperone CopP
Chukchi03	Chukchi03_01331	gnl|X|Chukchi03_54	65689	65892	+	copP	copper-binding metallochaperone CopP	plus	STRESS	METAL	COPPER	COPPER	BLASTP	67	66	100	93.94	66	AAD05936.1	copper-binding metallochaperone CopP	NF033781.1	copper-binding metallochaperone CopP
Chukchi08	Chukchi08_00452	gnl|X|Chukchi08_18	80274	80474	+	copP	copper-binding metallochaperone CopP	plus	STRESS	METAL	COPPER	COPPER	BLASTP	66	66	100	95.45	66	AAD05936.1	copper-binding metallochaperone CopP	NF033781.1	copper-binding metallochaperone CopP
CL_FE60	CL_FE60_00420	gnl|X|CL_FE60_2	123237	123437	+	copP	copper-binding metallochaperone CopP	plus	STRESS	METAL	COPPER	COPPER	BLASTP	66	66	100	96.97	66	AAD05936.1	copper-binding metallochaperone CopP	NF033781.1	copper-binding metallochaperone CopP
CL_FE70	CL_FE70_01283	gnl|X|CL_FE70_43	2544	2744	+	copP	copper-binding metallochaperone CopP	plus	STRESS	METAL	COPPER	COPPER	BLASTP	66	66	100	96.97	66	AAD05936.1	copper-binding metallochaperone CopP	NF033781.1	copper-binding metallochaperone CopP
CL_MASP	CL_MASP_00443	gnl|X|CL_MASP_2	79789	79989	+	copP	copper-binding metallochaperone CopP	plus	STRESS	METAL	COPPER	COPPER	BLASTP	66	66	100	96.97	66	AAD05936.1	copper-binding metallochaperone CopP	NF033781.1	copper-binding metallochaperone CopP
D1a	D1a_00871	gnl|X|D1a_22	64153	64353	+	copP	copper-binding metallochaperone CopP	plus	STRESS	METAL	COPPER	COPPER	BLASTP	66	66	100	96.97	66	AAD05936.1	copper-binding metallochaperone CopP	NF033781.1	copper-binding metallochaperone CopP
D3a	D3a_00538	gnl|X|D3a_11	78399	78599	+	copP	copper-binding metallochaperone CopP	plus	STRESS	METAL	COPPER	COPPER	BLASTP	66	66	100	93.94	66	AAD05936.1	copper-binding metallochaperone CopP	NF033781.1	copper-binding metallochaperone CopP
Du15	Du15_00889	gnl|X|Du15_1	904190	904390	+	copP	copper-binding metallochaperone CopP	plus	STRESS	METAL	COPPER	COPPER	BLASTP	66	66	100	95.45	66	AAD05936.1	copper-binding metallochaperone CopP	NF033781.1	copper-binding metallochaperone CopP
E48	E48_00282	gnl|X|E48_1	301771	301971	-	copP	copper-binding metallochaperone CopP	plus	STRESS	METAL	COPPER	COPPER	BLASTP	66	66	100	95.45	66	AAD05936.1	copper-binding metallochaperone CopP	NF033781.1	copper-binding metallochaperone CopP
EG-223	EG-223_01154	gnl|X|EG-223_21	78219	78419	+	copP	copper-binding metallochaperone CopP	plus	STRESS	METAL	COPPER	COPPER	BLASTP	66	66	100	95.45	66	AAD05936.1	copper-binding metallochaperone CopP	NF033781.1	copper-binding metallochaperone CopP
EGY1909	EGY1909_00526	gnl|X|EGY1909_11	155416	155616	-	copP	copper-binding metallochaperone CopP	plus	STRESS	METAL	COPPER	COPPER	BLASTP	66	66	100	96.97	66	AAD05936.1	copper-binding metallochaperone CopP	NF033781.1	copper-binding metallochaperone CopP
EGY2199	EGY2199_00859	gnl|X|EGY2199_22	65899	66099	+	copP	copper-binding metallochaperone CopP	plus	STRESS	METAL	COPPER	COPPER	BLASTP	66	66	100	93.94	66	AAD05936.1	copper-binding metallochaperone CopP	NF033781.1	copper-binding metallochaperone CopP
EGY3480	EGY3480_01105	gnl|X|EGY3480_33	54314	54514	-	copP	copper-binding metallochaperone CopP	plus	STRESS	METAL	COPPER	COPPER	BLASTP	66	66	100	92.42	66	AAD05936.1	copper-binding metallochaperone CopP	NF033781.1	copper-binding metallochaperone CopP
ES_10	ES_10_01105	gnl|X|ES_10_6	24580	24780	-	copP	copper-binding metallochaperone CopP	plus	STRESS	METAL	COPPER	COPPER	BLASTP	66	66	100	95.45	66	AAD05936.1	copper-binding metallochaperone CopP	NF033781.1	copper-binding metallochaperone CopP
ES_11	ES_11_00649	gnl|X|ES_11_3	146851	147051	-	copP	copper-binding metallochaperone CopP	plus	STRESS	METAL	COPPER	COPPER	BLASTP	66	66	100	95.45	66	AAD05936.1	copper-binding metallochaperone CopP	NF033781.1	copper-binding metallochaperone CopP
ES_12	ES_12_00312	gnl|X|ES_12_1	327311	327511	-	copP	copper-binding metallochaperone CopP	plus	STRESS	METAL	COPPER	COPPER	BLASTP	66	66	100	93.94	66	AAD05936.1	copper-binding metallochaperone CopP	NF033781.1	copper-binding metallochaperone CopP
ES_13	ES_13_00771	gnl|X|ES_13_3	149234	149437	-	copP	copper-binding metallochaperone CopP	plus	STRESS	METAL	COPPER	COPPER	BLASTP	67	66	100	96.97	66	AAD05936.1	copper-binding metallochaperone CopP	NF033781.1	copper-binding metallochaperone CopP
ES_15	ES_15_00082	gnl|X|ES_15_1	80456	80656	+	copP	copper-binding metallochaperone CopP	plus	STRESS	METAL	COPPER	COPPER	BLASTP	66	66	100	96.97	66	AAD05936.1	copper-binding metallochaperone CopP	NF033781.1	copper-binding metallochaperone CopP
ES_25	ES_25_00450	gnl|X|ES_25_2	79774	79974	+	copP	copper-binding metallochaperone CopP	plus	STRESS	METAL	COPPER	COPPER	BLASTP	66	66	100	96.97	66	AAD05936.1	copper-binding metallochaperone CopP	NF033781.1	copper-binding metallochaperone CopP
ES_26	ES_26_00243	gnl|X|ES_26_1	252223	252423	-	copP	copper-binding metallochaperone CopP	plus	STRESS	METAL	COPPER	COPPER	BLASTP	66	66	100	95.45	66	AAD05936.1	copper-binding metallochaperone CopP	NF033781.1	copper-binding metallochaperone CopP
ES_31	ES_31_00502	gnl|X|ES_31_1	521383	521583	-	copP	copper-binding metallochaperone CopP	plus	STRESS	METAL	COPPER	COPPER	BLASTP	66	66	100	95.45	66	AAD05936.1	copper-binding metallochaperone CopP	NF033781.1	copper-binding metallochaperone CopP
ES_46	ES_46_00080	gnl|X|ES_46_1	80363	80563	+	copP	copper-binding metallochaperone CopP	plus	STRESS	METAL	COPPER	COPPER	BLASTP	66	66	100	96.97	66	AAD05936.1	copper-binding metallochaperone CopP	NF033781.1	copper-binding metallochaperone CopP
ES_54	ES_54_01002	gnl|X|ES_54_6	10392	10592	-	copP	copper-binding metallochaperone CopP	plus	STRESS	METAL	COPPER	COPPER	BLASTP	66	66	100	96.97	66	AAD05936.1	copper-binding metallochaperone CopP	NF033781.1	copper-binding metallochaperone CopP
ES_58	ES_58_00589	gnl|X|ES_58_3	143585	143785	-	copP	copper-binding metallochaperone CopP	plus	STRESS	METAL	COPPER	COPPER	BLASTP	66	66	100	96.97	66	AAD05936.1	copper-binding metallochaperone CopP	NF033781.1	copper-binding metallochaperone CopP
ES_60	ES_60_00080	gnl|X|ES_60_1	79664	79864	+	copP	copper-binding metallochaperone CopP	plus	STRESS	METAL	COPPER	COPPER	BLASTP	66	66	100	96.97	66	AAD05936.1	copper-binding metallochaperone CopP	NF033781.1	copper-binding metallochaperone CopP
ES_61	ES_61_00968	gnl|X|ES_61_7	10392	10592	-	copP	copper-binding metallochaperone CopP	plus	STRESS	METAL	COPPER	COPPER	BLASTP	66	66	100	96.97	66	AAD05936.1	copper-binding metallochaperone CopP	NF033781.1	copper-binding metallochaperone CopP
ES_610	ES_610_00724	gnl|X|ES_610_3	148021	148221	-	copP	copper-binding metallochaperone CopP	plus	STRESS	METAL	COPPER	COPPER	BLASTP	66	66	100	96.97	66	AAD05936.1	copper-binding metallochaperone CopP	NF033781.1	copper-binding metallochaperone CopP
ES_68	ES_68_00081	gnl|X|ES_68_1	79870	80070	+	copP	copper-binding metallochaperone CopP	plus	STRESS	METAL	COPPER	COPPER	BLASTP	66	66	100	95.45	66	AAD05936.1	copper-binding metallochaperone CopP	NF033781.1	copper-binding metallochaperone CopP
ES_7	ES_7_00540	gnl|X|ES_7_1	555736	555936	-	copP	copper-binding metallochaperone CopP	plus	STRESS	METAL	COPPER	COPPER	BLASTP	66	66	100	96.97	66	AAD05936.1	copper-binding metallochaperone CopP	NF033781.1	copper-binding metallochaperone CopP
ES_76	ES_76_00778	gnl|X|ES_76_3	147072	147272	-	copP	copper-binding metallochaperone CopP	plus	STRESS	METAL	COPPER	COPPER	BLASTP	66	66	100	96.97	66	AAD05936.1	copper-binding metallochaperone CopP	NF033781.1	copper-binding metallochaperone CopP
ES_DO	ES_DO_00619	gnl|X|ES_DO_3	80078	80278	+	copP	copper-binding metallochaperone CopP	plus	STRESS	METAL	COPPER	COPPER	BLASTP	66	66	98.48	96.92	65	AAD05936.1	copper-binding metallochaperone CopP	NF033781.1	copper-binding metallochaperone CopP
ES_SN	ES_SN_00388	gnl|X|ES_SN_2	88384	88584	+	copP	copper-binding metallochaperone CopP	plus	STRESS	METAL	COPPER	COPPER	BLASTP	66	66	100	96.97	66	AAD05936.1	copper-binding metallochaperone CopP	NF033781.1	copper-binding metallochaperone CopP
ETH04	ETH04_00981	gnl|X|ETH04_25	78064	78264	+	copP	copper-binding metallochaperone CopP	plus	STRESS	METAL	COPPER	COPPER	BLASTP	66	66	100	96.97	66	AAD05936.1	copper-binding metallochaperone CopP	NF033781.1	copper-binding metallochaperone CopP
ETH09	ETH09_00572	gnl|X|ETH09_11	54614	54814	-	copP	copper-binding metallochaperone CopP	plus	STRESS	METAL	COPPER	COPPER	BLASTP	66	66	100	95.45	66	AAD05936.1	copper-binding metallochaperone CopP	NF033781.1	copper-binding metallochaperone CopP
ETH29	ETH29_00834	gnl|X|ETH29_25	56160	56360	-	copP	copper-binding metallochaperone CopP	plus	STRESS	METAL	COPPER	COPPER	BLASTP	66	66	100	96.97	66	AAD05936.1	copper-binding metallochaperone CopP	NF033781.1	copper-binding metallochaperone CopP
ETH52	ETH52_00848	gnl|X|ETH52_47	54531	54731	-	copP	copper-binding metallochaperone CopP	plus	STRESS	METAL	COPPER	COPPER	BLASTP	66	66	100	92.42	66	AAD05936.1	copper-binding metallochaperone CopP	NF033781.1	copper-binding metallochaperone CopP
Even14	Even14_00448	gnl|X|Even14_11	39545	39748	-	copP	copper-binding metallochaperone CopP	plus	STRESS	METAL	COPPER	COPPER	BLASTP	67	66	100	95.45	66	AAD05936.1	copper-binding metallochaperone CopP	NF033781.1	copper-binding metallochaperone CopP
Even33	Even33_01011	gnl|X|Even33_37	59135	59335	-	copP	copper-binding metallochaperone CopP	plus	STRESS	METAL	COPPER	COPPER	BLASTP	66	66	100	95.45	66	AAD05936.1	copper-binding metallochaperone CopP	NF033781.1	copper-binding metallochaperone CopP
Evenky01	Evenky01_01413	gnl|X|Evenky01_66	35588	35788	+	copP	copper-binding metallochaperone CopP	plus	STRESS	METAL	COPPER	COPPER	BLASTP	66	66	100	95.45	66	AAD05936.1	copper-binding metallochaperone CopP	NF033781.1	copper-binding metallochaperone CopP
Evenky05	Evenky05_01282	gnl|X|Evenky05_66	36304	36504	-	copP	copper-binding metallochaperone CopP	plus	STRESS	METAL	COPPER	COPPER	BLASTP	66	66	100	95.45	66	AAD05936.1	copper-binding metallochaperone CopP	NF033781.1	copper-binding metallochaperone CopP
Evenky11	Evenky11_01493	gnl|X|Evenky11_75	52976	53176	+	copP	copper-binding metallochaperone CopP	plus	STRESS	METAL	COPPER	COPPER	BLASTP	66	66	100	93.94	66	AAD05936.1	copper-binding metallochaperone CopP	NF033781.1	copper-binding metallochaperone CopP
Evenky58	Evenky58_00401	gnl|X|Evenky58_21	27285	27485	+	copP	copper-binding metallochaperone CopP	plus	STRESS	METAL	COPPER	COPPER	BLASTP	66	66	100	95.45	66	AAD05936.1	copper-binding metallochaperone CopP	NF033781.1	copper-binding metallochaperone CopP
Evenky65	Evenky65_00462	gnl|X|Evenky65_11	132698	132898	-	copP	copper-binding metallochaperone CopP	plus	STRESS	METAL	COPPER	COPPER	BLASTP	66	66	100	96.97	66	AAD05936.1	copper-binding metallochaperone CopP	NF033781.1	copper-binding metallochaperone CopP
Evenky73	Evenky73_00416	gnl|X|Evenky73_48	10087	10287	-	copP	copper-binding metallochaperone CopP	plus	STRESS	METAL	COPPER	COPPER	BLASTP	66	66	100	95.45	66	AAD05936.1	copper-binding metallochaperone CopP	NF033781.1	copper-binding metallochaperone CopP
GC11_HL	GC11_HL_00034	gnl|X|GC11_HL_6	5156	5356	+	copP	copper-binding metallochaperone CopP	plus	STRESS	METAL	COPPER	COPPER	BLASTP	66	66	100	96.97	66	AAD05936.1	copper-binding metallochaperone CopP	NF033781.1	copper-binding metallochaperone CopP
GC23_HL	GC23_HL_00271	gnl|X|GC23_HL_12	23830	24030	-	copP	copper-binding metallochaperone CopP	plus	STRESS	METAL	COPPER	COPPER	BLASTP	66	66	100	96.97	66	AAD05936.1	copper-binding metallochaperone CopP	NF033781.1	copper-binding metallochaperone CopP
GC26_HL	GC26_HL_00630	gnl|X|GC26_HL_13	37923	38123	-	copP	copper-binding metallochaperone CopP	plus	STRESS	METAL	COPPER	COPPER	BLASTP	66	66	100	96.97	66	AAD05936.1	copper-binding metallochaperone CopP	NF033781.1	copper-binding metallochaperone CopP
GC27_HL	GC27_HL_00940	gnl|X|GC27_HL_95	3978	4178	-	copP	copper-binding metallochaperone CopP	plus	STRESS	METAL	COPPER	COPPER	BLASTP	66	66	100	95.45	66	AAD05936.1	copper-binding metallochaperone CopP	NF033781.1	copper-binding metallochaperone CopP
GC30_HL	GC30_HL_01262	gnl|X|GC30_HL_32	66215	66415	+	copP	copper-binding metallochaperone CopP	plus	STRESS	METAL	COPPER	COPPER	BLASTP	66	66	100	96.97	66	AAD05936.1	copper-binding metallochaperone CopP	NF033781.1	copper-binding metallochaperone CopP
GC31_B	GC31_B_00743	gnl|X|GC31_B_21	65928	66128	+	copP	copper-binding metallochaperone CopP	plus	STRESS	METAL	COPPER	COPPER	BLASTP	66	66	100	96.97	66	AAD05936.1	copper-binding metallochaperone CopP	NF033781.1	copper-binding metallochaperone CopP
GC43_HL	GC43_HL_00093	gnl|X|GC43_HL_10	3796	3996	-	copP	copper-binding metallochaperone CopP	plus	STRESS	METAL	COPPER	COPPER	BLASTP	66	66	100	96.97	66	AAD05936.1	copper-binding metallochaperone CopP	NF033781.1	copper-binding metallochaperone CopP
GC52_HL	GC52_HL_00275	gnl|X|GC52_HL_10	66479	66679	+	copP	copper-binding metallochaperone CopP	plus	STRESS	METAL	COPPER	COPPER	BLASTP	66	66	100	95.45	66	AAD05936.1	copper-binding metallochaperone CopP	NF033781.1	copper-binding metallochaperone CopP
GC54_HL	GC54_HL_01482	gnl|X|GC54_HL_45	63612	63812	+	copP	copper-binding metallochaperone CopP	plus	STRESS	METAL	COPPER	COPPER	BLASTP	66	66	100	98.48	66	AAD05936.1	copper-binding metallochaperone CopP	NF033781.1	copper-binding metallochaperone CopP
GC65_HL	GC65_HL_01071	gnl|X|GC65_HL_30	41028	41228	-	copP	copper-binding metallochaperone CopP	plus	STRESS	METAL	COPPER	COPPER	BLASTP	66	66	100	95.45	66	AAD05936.1	copper-binding metallochaperone CopP	NF033781.1	copper-binding metallochaperone CopP
GC67_HL	GC67_HL_01268	gnl|X|GC67_HL_45	32098	32298	-	copP	copper-binding metallochaperone CopP	plus	STRESS	METAL	COPPER	COPPER	BLASTP	66	66	100	95.45	66	AAD05936.1	copper-binding metallochaperone CopP	NF033781.1	copper-binding metallochaperone CopP
GC69_HL	GC69_HL_00085	gnl|X|GC69_HL_2	66295	66495	+	copP	copper-binding metallochaperone CopP	plus	STRESS	METAL	COPPER	COPPER	BLASTP	66	66	100	96.97	66	AAD05936.1	copper-binding metallochaperone CopP	NF033781.1	copper-binding metallochaperone CopP
GD63	GD63_00513	gnl|X|GD63_1	497065	497265	-	copP	copper-binding metallochaperone CopP	plus	STRESS	METAL	COPPER	COPPER	BLASTP	66	66	100	96.97	66	AAD05936.1	copper-binding metallochaperone CopP	NF033781.1	copper-binding metallochaperone CopP
Gt_04_059	Gt_04_059_00635	gnl|X|Gt_04_059_4	50509	50709	-	copP	copper-binding metallochaperone CopP	plus	STRESS	METAL	COPPER	COPPER	BLASTP	66	66	100	96.97	66	AAD05936.1	copper-binding metallochaperone CopP	NF033781.1	copper-binding metallochaperone CopP
Gt_04_218	Gt_04_218_00723	gnl|X|Gt_04_218_3	80355	80555	+	copP	copper-binding metallochaperone CopP	plus	STRESS	METAL	COPPER	COPPER	BLASTP	66	66	100	95.45	66	AAD05936.1	copper-binding metallochaperone CopP	NF033781.1	copper-binding metallochaperone CopP
H13_1	H13_1_00155	gnl|X|H13_1_1	153939	154139	-	copP	copper-binding metallochaperone CopP	plus	STRESS	METAL	COPPER	COPPER	BLASTP	66	66	100	95.45	66	AAD05936.1	copper-binding metallochaperone CopP	NF033781.1	copper-binding metallochaperone CopP
H30	H30_00478	gnl|X|H30_11	79724	79924	+	copP	copper-binding metallochaperone CopP	plus	STRESS	METAL	COPPER	COPPER	BLASTP	66	66	100	95.45	66	AAD05936.1	copper-binding metallochaperone CopP	NF033781.1	copper-binding metallochaperone CopP
H30A	H30A_00571	gnl|X|H30A_11	128163	128363	-	copP	copper-binding metallochaperone CopP	plus	STRESS	METAL	COPPER	COPPER	BLASTP	66	66	100	95.45	66	AAD05936.1	copper-binding metallochaperone CopP	NF033781.1	copper-binding metallochaperone CopP
H9	H9_00367	gnl|X|H9_11	94506	94706	+	copP	copper-binding metallochaperone CopP	plus	STRESS	METAL	COPPER	COPPER	BLASTP	66	66	100	95.45	66	AAD05936.1	copper-binding metallochaperone CopP	NF033781.1	copper-binding metallochaperone CopP
H9A	H9A_00621	gnl|X|H9A_11	248520	248720	-	copP	copper-binding metallochaperone CopP	plus	STRESS	METAL	COPPER	COPPER	BLASTP	66	66	100	95.45	66	AAD05936.1	copper-binding metallochaperone CopP	NF033781.1	copper-binding metallochaperone CopP
HE_C10	HE_C10_00123	gnl|X|HE_C10_8	32166	32366	-	copP	copper-binding metallochaperone CopP	plus	STRESS	METAL	COPPER	COPPER	BLASTP	66	66	100	93.94	66	AAD05936.1	copper-binding metallochaperone CopP	NF033781.1	copper-binding metallochaperone CopP
HE_C15	HE_C15_00203	gnl|X|HE_C15_5	60616	60816	+	copP	copper-binding metallochaperone CopP	plus	STRESS	METAL	COPPER	COPPER	BLASTP	66	66	100	93.94	66	AAD05936.1	copper-binding metallochaperone CopP	NF033781.1	copper-binding metallochaperone CopP
HE_C16	HE_C16_00166	gnl|X|HE_C16_9	35884	36084	-	copP	copper-binding metallochaperone CopP	plus	STRESS	METAL	COPPER	COPPER	BLASTP	66	66	100	95.45	66	AAD05936.1	copper-binding metallochaperone CopP	NF033781.1	copper-binding metallochaperone CopP
HE_C18	HE_C18_00848	gnl|X|HE_C18_38	42841	43041	+	copP	copper-binding metallochaperone CopP	plus	STRESS	METAL	COPPER	COPPER	BLASTP	66	66	100	93.94	66	AAD05936.1	copper-binding metallochaperone CopP	NF033781.1	copper-binding metallochaperone CopP
HE_C21	HE_C21_00606	gnl|X|HE_C21_33	52749	52949	+	copP	copper-binding metallochaperone CopP	plus	STRESS	METAL	COPPER	COPPER	BLASTP	66	66	100	92.42	66	AAD05936.1	copper-binding metallochaperone CopP	NF033781.1	copper-binding metallochaperone CopP
HE_C23	HE_C23_01185	gnl|X|HE_C23_187	3264	3464	-	copP	copper-binding metallochaperone CopP	plus	STRESS	METAL	COPPER	COPPER	BLASTP	66	66	100	95.45	66	AAD05936.1	copper-binding metallochaperone CopP	NF033781.1	copper-binding metallochaperone CopP
HE_NC14	HE_NC14_00349	gnl|X|HE_NC14_22	4205	4405	-	copP	copper-binding metallochaperone CopP	plus	STRESS	METAL	COPPER	COPPER	BLASTP	66	66	100	95.45	66	AAD05936.1	copper-binding metallochaperone CopP	NF033781.1	copper-binding metallochaperone CopP
HE_NC20	HE_NC20_00617	gnl|X|HE_NC20_32	43651	43851	-	copP	copper-binding metallochaperone CopP	plus	STRESS	METAL	COPPER	COPPER	BLASTP	66	66	100	95.45	66	AAD05936.1	copper-binding metallochaperone CopP	NF033781.1	copper-binding metallochaperone CopP
HE_NC23	HE_NC23_00292	gnl|X|HE_NC23_11	37628	37828	-	copP	copper-binding metallochaperone CopP	plus	STRESS	METAL	COPPER	COPPER	BLASTP	66	66	100	95.45	66	AAD05936.1	copper-binding metallochaperone CopP	NF033781.1	copper-binding metallochaperone CopP
HE_NC24	HE_NC24_00303	gnl|X|HE_NC24_13	47935	48135	+	copP	copper-binding metallochaperone CopP	plus	STRESS	METAL	COPPER	COPPER	BLASTP	66	66	100	96.97	66	AAD05936.1	copper-binding metallochaperone CopP	NF033781.1	copper-binding metallochaperone CopP
HE_NC30	HE_NC30_01168	gnl|X|HE_NC30_96	21651	21851	-	copP	copper-binding metallochaperone CopP	plus	STRESS	METAL	COPPER	COPPER	BLASTP	66	66	100	96.97	66	AAD05936.1	copper-binding metallochaperone CopP	NF033781.1	copper-binding metallochaperone CopP
HE_NC32	HE_NC32_01150	gnl|X|HE_NC32_43	28292	28492	+	copP	copper-binding metallochaperone CopP	plus	STRESS	METAL	COPPER	COPPER	BLASTP	66	66	100	96.97	66	AAD05936.1	copper-binding metallochaperone CopP	NF033781.1	copper-binding metallochaperone CopP
HE_NC34	HE_NC34_01158	gnl|X|HE_NC34_43	32658	32858	-	copP	copper-binding metallochaperone CopP	plus	STRESS	METAL	COPPER	COPPER	BLASTP	66	66	100	98.48	66	AAD05936.1	copper-binding metallochaperone CopP	NF033781.1	copper-binding metallochaperone CopP
HE_NC36	HE_NC36_01438	gnl|X|HE_NC36_63	75768	75968	+	copP	copper-binding metallochaperone CopP	plus	STRESS	METAL	COPPER	COPPER	BLASTP	66	66	100	93.94	66	AAD05936.1	copper-binding metallochaperone CopP	NF033781.1	copper-binding metallochaperone CopP
HE_NC38	HE_NC38_00126	gnl|X|HE_NC38_2	47526	47726	+	copP	copper-binding metallochaperone CopP	plus	STRESS	METAL	COPPER	COPPER	BLASTP	66	66	100	96.97	66	AAD05936.1	copper-binding metallochaperone CopP	NF033781.1	copper-binding metallochaperone CopP
HE_NC39	HE_NC39_01305	gnl|X|HE_NC39_43	60909	61109	+	copP	copper-binding metallochaperone CopP	plus	STRESS	METAL	COPPER	COPPER	BLASTP	66	66	100	95.45	66	AAD05936.1	copper-binding metallochaperone CopP	NF033781.1	copper-binding metallochaperone CopP
HE_NC40	HE_NC40_01137	gnl|X|HE_NC40_69	60333	60533	+	copP	copper-binding metallochaperone CopP	plus	STRESS	METAL	COPPER	COPPER	BLASTP	66	66	100	96.97	66	AAD05936.1	copper-binding metallochaperone CopP	NF033781.1	copper-binding metallochaperone CopP
HE_NC41	HE_NC41_00849	gnl|X|HE_NC41_27	60847	61047	+	copP	copper-binding metallochaperone CopP	plus	STRESS	METAL	COPPER	COPPER	BLASTP	66	66	100	93.94	66	AAD05936.1	copper-binding metallochaperone CopP	NF033781.1	copper-binding metallochaperone CopP
HE_NC6	HE_NC6_01092	gnl|X|HE_NC6_34	60791	60991	+	copP	copper-binding metallochaperone CopP	plus	STRESS	METAL	COPPER	COPPER	BLASTP	66	66	100	96.97	66	AAD05936.1	copper-binding metallochaperone CopP	NF033781.1	copper-binding metallochaperone CopP
HN_G240	HN_G240_00247	gnl|X|HN_G240_1	257820	258020	-	copP	copper-binding metallochaperone CopP	plus	STRESS	METAL	COPPER	COPPER	BLASTP	66	66	100	96.97	66	AAD05936.1	copper-binding metallochaperone CopP	NF033781.1	copper-binding metallochaperone CopP
HN_G242	HN_G242_00563	gnl|X|HN_G242_3	80160	80360	+	copP	copper-binding metallochaperone CopP	plus	STRESS	METAL	COPPER	COPPER	BLASTP	66	66	100	95.45	66	AAD05936.1	copper-binding metallochaperone CopP	NF033781.1	copper-binding metallochaperone CopP
HN_G246	HN_G246_00275	gnl|X|HN_G246_2	77060	77260	+	copP	copper-binding metallochaperone CopP	plus	STRESS	METAL	COPPER	COPPER	BLASTP	66	66	100	96.97	66	AAD05936.1	copper-binding metallochaperone CopP	NF033781.1	copper-binding metallochaperone CopP
HN_G248	HN_G248_00649	gnl|X|HN_G248_4	57937	58137	-	copP	copper-binding metallochaperone CopP	plus	STRESS	METAL	COPPER	COPPER	BLASTP	66	66	100	96.97	66	AAD05936.1	copper-binding metallochaperone CopP	NF033781.1	copper-binding metallochaperone CopP
HN_G249	HN_G249_00620	gnl|X|HN_G249_3	80961	81161	+	copP	copper-binding metallochaperone CopP	plus	STRESS	METAL	COPPER	COPPER	BLASTP	66	66	100	96.97	66	AAD05936.1	copper-binding metallochaperone CopP	NF033781.1	copper-binding metallochaperone CopP
HN_G250	HN_G250_00809	gnl|X|HN_G250_4	53511	53711	-	copP	copper-binding metallochaperone CopP	plus	STRESS	METAL	COPPER	COPPER	BLASTP	66	66	100	96.97	66	AAD05936.1	copper-binding metallochaperone CopP	NF033781.1	copper-binding metallochaperone CopP
HN_G251	HN_G251_00646	gnl|X|HN_G251_6	10230	10430	-	copP	copper-binding metallochaperone CopP	plus	STRESS	METAL	COPPER	COPPER	BLASTP	66	66	100	96.97	66	AAD05936.1	copper-binding metallochaperone CopP	NF033781.1	copper-binding metallochaperone CopP
HN_G255	HN_G255_00605	gnl|X|HN_G255_4	97514	97714	+	copP	copper-binding metallochaperone CopP	plus	STRESS	METAL	COPPER	COPPER	BLASTP	66	66	100	95.45	66	AAD05936.1	copper-binding metallochaperone CopP	NF033781.1	copper-binding metallochaperone CopP
HN_G257	HN_G257_00313	gnl|X|HN_G257_2	80138	80338	+	copP	copper-binding metallochaperone CopP	plus	STRESS	METAL	COPPER	COPPER	BLASTP	66	66	100	96.97	66	AAD05936.1	copper-binding metallochaperone CopP	NF033781.1	copper-binding metallochaperone CopP
HN_G258	HN_G258_00328	gnl|X|HN_G258_2	144726	144926	-	copP	copper-binding metallochaperone CopP	plus	STRESS	METAL	COPPER	COPPER	BLASTP	66	66	100	96.97	66	AAD05936.1	copper-binding metallochaperone CopP	NF033781.1	copper-binding metallochaperone CopP
HN_G260	HN_G260_00703	gnl|X|HN_G260_5	53529	53729	-	copP	copper-binding metallochaperone CopP	plus	STRESS	METAL	COPPER	COPPER	BLASTP	66	66	100	96.97	66	AAD05936.1	copper-binding metallochaperone CopP	NF033781.1	copper-binding metallochaperone CopP
HN_G262	HN_G262_00461	gnl|X|HN_G262_2	181786	181986	-	copP	copper-binding metallochaperone CopP	plus	STRESS	METAL	COPPER	COPPER	BLASTP	66	66	100	96.97	66	AAD05936.1	copper-binding metallochaperone CopP	NF033781.1	copper-binding metallochaperone CopP
HN_G265	HN_G265_00233	gnl|X|HN_G265_1	245076	245276	-	copP	copper-binding metallochaperone CopP	plus	STRESS	METAL	COPPER	COPPER	BLASTP	66	66	100	96.97	66	AAD05936.1	copper-binding metallochaperone CopP	NF033781.1	copper-binding metallochaperone CopP
HN_G266	HN_G266_00080	gnl|X|HN_G266_1	79960	80160	+	copP	copper-binding metallochaperone CopP	plus	STRESS	METAL	COPPER	COPPER	BLASTP	66	66	100	95.45	66	AAD05936.1	copper-binding metallochaperone CopP	NF033781.1	copper-binding metallochaperone CopP
HN_G267	HN_G267_00092	gnl|X|HN_G267_1	95415	95615	+	copP	copper-binding metallochaperone CopP	plus	STRESS	METAL	COPPER	COPPER	BLASTP	66	66	100	96.97	66	AAD05936.1	copper-binding metallochaperone CopP	NF033781.1	copper-binding metallochaperone CopP
HN_G274	HN_G274_00915	gnl|X|HN_G274_5	40243	40443	-	copP	copper-binding metallochaperone CopP	plus	STRESS	METAL	COPPER	COPPER	BLASTP	66	66	100	96.97	66	AAD05936.1	copper-binding metallochaperone CopP	NF033781.1	copper-binding metallochaperone CopP
HN_G277	HN_G277_00711	gnl|X|HN_G277_4	79905	80105	+	copP	copper-binding metallochaperone CopP	plus	STRESS	METAL	COPPER	COPPER	BLASTP	66	66	100	96.97	66	AAD05936.1	copper-binding metallochaperone CopP	NF033781.1	copper-binding metallochaperone CopP
HN_G278	HN_G278_00711	gnl|X|HN_G278_4	79901	80101	+	copP	copper-binding metallochaperone CopP	plus	STRESS	METAL	COPPER	COPPER	BLASTP	66	66	100	96.97	66	AAD05936.1	copper-binding metallochaperone CopP	NF033781.1	copper-binding metallochaperone CopP
HN_G280	HN_G280_00080	gnl|X|HN_G280_1	80080	80280	+	copP	copper-binding metallochaperone CopP	plus	STRESS	METAL	COPPER	COPPER	BLASTP	66	66	100	96.97	66	AAD05936.1	copper-binding metallochaperone CopP	NF033781.1	copper-binding metallochaperone CopP
HN_G285	HN_G285_00265	gnl|X|HN_G285_1	278071	278271	-	copP	copper-binding metallochaperone CopP	plus	STRESS	METAL	COPPER	COPPER	BLASTP	66	66	100	96.97	66	AAD05936.1	copper-binding metallochaperone CopP	NF033781.1	copper-binding metallochaperone CopP
HN_G288	HN_G288_00457	gnl|X|HN_G288_2	80284	80484	+	copP	copper-binding metallochaperone CopP	plus	STRESS	METAL	COPPER	COPPER	BLASTP	66	66	100	98.48	66	AAD05936.1	copper-binding metallochaperone CopP	NF033781.1	copper-binding metallochaperone CopP
HN_G300	HN_G300_00623	gnl|X|HN_G300_4	53522	53722	-	copP	copper-binding metallochaperone CopP	plus	STRESS	METAL	COPPER	COPPER	BLASTP	66	66	100	98.48	66	AAD05936.1	copper-binding metallochaperone CopP	NF033781.1	copper-binding metallochaperone CopP
HN_G307	HN_G307_00699	gnl|X|HN_G307_3	80164	80364	+	copP	copper-binding metallochaperone CopP	plus	STRESS	METAL	COPPER	COPPER	BLASTP	66	66	100	95.45	66	AAD05936.1	copper-binding metallochaperone CopP	NF033781.1	copper-binding metallochaperone CopP
HN_G310	HN_G310_00526	gnl|X|HN_G310_4	80000	80200	+	copP	copper-binding metallochaperone CopP	plus	STRESS	METAL	COPPER	COPPER	BLASTP	66	66	100	95.45	66	AAD05936.1	copper-binding metallochaperone CopP	NF033781.1	copper-binding metallochaperone CopP
HN_G315	HN_G315_00312	gnl|X|HN_G315_2	66317	66517	+	copP	copper-binding metallochaperone CopP	plus	STRESS	METAL	COPPER	COPPER	BLASTP	66	66	100	95.45	66	AAD05936.1	copper-binding metallochaperone CopP	NF033781.1	copper-binding metallochaperone CopP
HN_G328	HN_G328_00376	gnl|X|HN_G328_2	79986	80186	+	copP	copper-binding metallochaperone CopP	plus	STRESS	METAL	COPPER	COPPER	BLASTP	66	66	100	96.97	66	AAD05936.1	copper-binding metallochaperone CopP	NF033781.1	copper-binding metallochaperone CopP
HN_G329	HN_G329_00135	gnl|X|HN_G329_2	51196	51396	-	copP	copper-binding metallochaperone CopP	plus	STRESS	METAL	COPPER	COPPER	BLASTP	66	66	100	96.97	66	AAD05936.1	copper-binding metallochaperone CopP	NF033781.1	copper-binding metallochaperone CopP
HN_G331	HN_G331_00854	gnl|X|HN_G331_10	21667	21867	+	copP	copper-binding metallochaperone CopP	plus	STRESS	METAL	COPPER	COPPER	BLASTP	66	66	100	96.97	66	AAD05936.1	copper-binding metallochaperone CopP	NF033781.1	copper-binding metallochaperone CopP
HN_G339	HN_G339_00544	gnl|X|HN_G339_4	79977	80177	+	copP	copper-binding metallochaperone CopP	plus	STRESS	METAL	COPPER	COPPER	BLASTP	66	66	100	95.45	66	AAD05936.1	copper-binding metallochaperone CopP	NF033781.1	copper-binding metallochaperone CopP
HN_G341	HN_G341_00483	gnl|X|HN_G341_3	53151	53351	-	copP	copper-binding metallochaperone CopP	plus	STRESS	METAL	COPPER	COPPER	BLASTP	66	66	100	98.48	66	AAD05936.1	copper-binding metallochaperone CopP	NF033781.1	copper-binding metallochaperone CopP
HN_G346	HN_G346_00238	gnl|X|HN_G346_1	248150	248350	-	copP	copper-binding metallochaperone CopP	plus	STRESS	METAL	COPPER	COPPER	BLASTP	66	66	100	95.45	66	AAD05936.1	copper-binding metallochaperone CopP	NF033781.1	copper-binding metallochaperone CopP
HP_ISR1	HP_ISR1_00074	gnl|X|HP_ISR1_1	70770	70970	-	copP	copper-binding metallochaperone CopP	plus	STRESS	METAL	COPPER	COPPER	BLASTP	66	66	100	95.45	66	AAD05936.1	copper-binding metallochaperone CopP	NF033781.1	copper-binding metallochaperone CopP
Hp_ISR10	Hp_ISR10_00073	gnl|X|Hp_ISR10_1	71752	71952	-	copP	copper-binding metallochaperone CopP	plus	STRESS	METAL	COPPER	COPPER	BLASTP	66	66	100	96.97	66	AAD05936.1	copper-binding metallochaperone CopP	NF033781.1	copper-binding metallochaperone CopP
HP_ISR11	HP_ISR11_00366	gnl|X|HP_ISR11_3	91768	91968	+	copP	copper-binding metallochaperone CopP	plus	STRESS	METAL	COPPER	COPPER	BLASTP	66	66	100	96.97	66	AAD05936.1	copper-binding metallochaperone CopP	NF033781.1	copper-binding metallochaperone CopP
HP_ISR12	HP_ISR12_00256	gnl|X|HP_ISR12_4	20711	20911	+	copP	copper-binding metallochaperone CopP	plus	STRESS	METAL	COPPER	COPPER	BLASTP	66	66	100	96.97	66	AAD05936.1	copper-binding metallochaperone CopP	NF033781.1	copper-binding metallochaperone CopP
HP_ISR13	HP_ISR13_00067	gnl|X|HP_ISR13_1	66007	66207	+	copP	copper-binding metallochaperone CopP	plus	STRESS	METAL	COPPER	COPPER	BLASTP	66	66	100	96.97	66	AAD05936.1	copper-binding metallochaperone CopP	NF033781.1	copper-binding metallochaperone CopP
HP_ISR14	HP_ISR14_00533	gnl|X|HP_ISR14_4	80057	80257	+	copP	copper-binding metallochaperone CopP	plus	STRESS	METAL	COPPER	COPPER	BLASTP	66	66	100	96.97	66	AAD05936.1	copper-binding metallochaperone CopP	NF033781.1	copper-binding metallochaperone CopP
HP_ISR15	HP_ISR15_00080	gnl|X|HP_ISR15_1	79711	79911	+	copP	copper-binding metallochaperone CopP	plus	STRESS	METAL	COPPER	COPPER	BLASTP	66	66	100	96.97	66	AAD05936.1	copper-binding metallochaperone CopP	NF033781.1	copper-binding metallochaperone CopP
HP_ISR16	HP_ISR16_00201	gnl|X|HP_ISR16_1	208902	209102	-	copP	copper-binding metallochaperone CopP	plus	STRESS	METAL	COPPER	COPPER	BLASTP	66	66	100	96.97	66	AAD05936.1	copper-binding metallochaperone CopP	NF033781.1	copper-binding metallochaperone CopP
HP_ISR17	HP_ISR17_00383	gnl|X|HP_ISR17_2	86260	86460	+	copP	copper-binding metallochaperone CopP	plus	STRESS	METAL	COPPER	COPPER	BLASTP	66	66	100	95.45	66	AAD05936.1	copper-binding metallochaperone CopP	NF033781.1	copper-binding metallochaperone CopP
HP_ISR18	HP_ISR18_00310	gnl|X|HP_ISR18_1	324096	324296	-	copP	copper-binding metallochaperone CopP	plus	STRESS	METAL	COPPER	COPPER	BLASTP	66	66	100	96.97	66	AAD05936.1	copper-binding metallochaperone CopP	NF033781.1	copper-binding metallochaperone CopP
HP_ISR19	HP_ISR19_00199	gnl|X|HP_ISR19_1	208833	209033	-	copP	copper-binding metallochaperone CopP	plus	STRESS	METAL	COPPER	COPPER	BLASTP	66	66	100	96.97	66	AAD05936.1	copper-binding metallochaperone CopP	NF033781.1	copper-binding metallochaperone CopP
HP_ISR2	HP_ISR2_00211	gnl|X|HP_ISR2_2	79970	80170	+	copP	copper-binding metallochaperone CopP	plus	STRESS	METAL	COPPER	COPPER	BLASTP	66	66	100	95.45	66	AAD05936.1	copper-binding metallochaperone CopP	NF033781.1	copper-binding metallochaperone CopP
HP_ISR20	HP_ISR20_00786	gnl|X|HP_ISR20_6	66065	66265	+	copP	copper-binding metallochaperone CopP	plus	STRESS	METAL	COPPER	COPPER	BLASTP	66	66	100	96.97	66	AAD05936.1	copper-binding metallochaperone CopP	NF033781.1	copper-binding metallochaperone CopP
HP_ISR21	HP_ISR21_00093	gnl|X|HP_ISR21_1	93587	93787	+	copP	copper-binding metallochaperone CopP	plus	STRESS	METAL	COPPER	COPPER	BLASTP	66	66	100	96.97	66	AAD05936.1	copper-binding metallochaperone CopP	NF033781.1	copper-binding metallochaperone CopP
HP_ISR21	HP_ISR21_01564	gnl|X|HP_ISR21_132	118	318	-	copP	copper-binding metallochaperone CopP	plus	STRESS	METAL	COPPER	COPPER	BLASTP	66	66	100	96.97	66	AAD05936.1	copper-binding metallochaperone CopP	NF033781.1	copper-binding metallochaperone CopP
HP_ISR22	HP_ISR22_00400	gnl|X|HP_ISR22_7	18548	18748	-	copP	copper-binding metallochaperone CopP	plus	STRESS	METAL	COPPER	COPPER	BLASTP	66	66	100	96.97	66	AAD05936.1	copper-binding metallochaperone CopP	NF033781.1	copper-binding metallochaperone CopP
HP_ISR23	HP_ISR23_00140	gnl|X|HP_ISR23_1	146352	146552	-	copP	copper-binding metallochaperone CopP	plus	STRESS	METAL	COPPER	COPPER	BLASTP	66	66	100	95.45	66	AAD05936.1	copper-binding metallochaperone CopP	NF033781.1	copper-binding metallochaperone CopP
HP_ISR24	HP_ISR24_00364	gnl|X|HP_ISR24_2	148308	148508	-	copP	copper-binding metallochaperone CopP	plus	STRESS	METAL	COPPER	COPPER	BLASTP	66	66	100	93.94	66	AAD05936.1	copper-binding metallochaperone CopP	NF033781.1	copper-binding metallochaperone CopP
HP_ISR25	HP_ISR25_00263	gnl|X|HP_ISR25_1	278491	278691	-	copP	copper-binding metallochaperone CopP	plus	STRESS	METAL	COPPER	COPPER	BLASTP	66	66	100	96.97	66	AAD05936.1	copper-binding metallochaperone CopP	NF033781.1	copper-binding metallochaperone CopP
HP_ISR26	HP_ISR26_00158	gnl|X|HP_ISR26_1	168063	168263	-	copP	copper-binding metallochaperone CopP	plus	STRESS	METAL	COPPER	COPPER	BLASTP	66	66	100	96.97	66	AAD05936.1	copper-binding metallochaperone CopP	NF033781.1	copper-binding metallochaperone CopP
HP_ISR27	HP_ISR27_00441	gnl|X|HP_ISR27_4	49146	49346	-	copP	copper-binding metallochaperone CopP	plus	STRESS	METAL	COPPER	COPPER	BLASTP	66	66	100	96.97	66	AAD05936.1	copper-binding metallochaperone CopP	NF033781.1	copper-binding metallochaperone CopP
HP_ISR28	HP_ISR28_00631	gnl|X|HP_ISR28_4	60216	60416	-	copP	copper-binding metallochaperone CopP	plus	STRESS	METAL	COPPER	COPPER	BLASTP	66	66	100	95.45	66	AAD05936.1	copper-binding metallochaperone CopP	NF033781.1	copper-binding metallochaperone CopP
HP_ISR29	HP_ISR29_00622	gnl|X|HP_ISR29_5	30961	31161	-	copP	copper-binding metallochaperone CopP	plus	STRESS	METAL	COPPER	COPPER	BLASTP	66	66	100	93.94	66	AAD05936.1	copper-binding metallochaperone CopP	NF033781.1	copper-binding metallochaperone CopP
HP_ISR3	HP_ISR3_00367	gnl|X|HP_ISR3_1	392222	392422	-	copP	copper-binding metallochaperone CopP	plus	STRESS	METAL	COPPER	COPPER	BLASTP	66	66	100	93.94	66	AAD05936.1	copper-binding metallochaperone CopP	NF033781.1	copper-binding metallochaperone CopP
HP_ISR30	HP_ISR30_00178	gnl|X|HP_ISR30_2	49463	49663	-	copP	copper-binding metallochaperone CopP	plus	STRESS	METAL	COPPER	COPPER	BLASTP	66	66	100	96.97	66	AAD05936.1	copper-binding metallochaperone CopP	NF033781.1	copper-binding metallochaperone CopP
HP_ISR31	HP_ISR31_00414	gnl|X|HP_ISR31_3	80156	80359	+	copP	copper-binding metallochaperone CopP	plus	STRESS	METAL	COPPER	COPPER	BLASTP	67	66	100	96.97	66	AAD05936.1	copper-binding metallochaperone CopP	NF033781.1	copper-binding metallochaperone CopP
HP_ISR32	HP_ISR32_00565	gnl|X|HP_ISR32_5	71355	71555	+	copP	copper-binding metallochaperone CopP	plus	STRESS	METAL	COPPER	COPPER	BLASTP	66	66	100	98.48	66	AAD05936.1	copper-binding metallochaperone CopP	NF033781.1	copper-binding metallochaperone CopP
HP_ISR33	HP_ISR33_00141	gnl|X|HP_ISR33_1	147732	147932	-	copP	copper-binding metallochaperone CopP	plus	STRESS	METAL	COPPER	COPPER	BLASTP	66	66	100	95.45	66	AAD05936.1	copper-binding metallochaperone CopP	NF033781.1	copper-binding metallochaperone CopP
HP_ISR34	HP_ISR34_00730	gnl|X|HP_ISR34_11	35644	35844	+	copP	copper-binding metallochaperone CopP	plus	STRESS	METAL	COPPER	COPPER	BLASTP	66	66	100	96.97	66	AAD05936.1	copper-binding metallochaperone CopP	NF033781.1	copper-binding metallochaperone CopP
HP_ISR35	HP_ISR35_00209	gnl|X|HP_ISR35_1	215694	215894	-	copP	copper-binding metallochaperone CopP	plus	STRESS	METAL	COPPER	COPPER	BLASTP	66	66	100	95.45	66	AAD05936.1	copper-binding metallochaperone CopP	NF033781.1	copper-binding metallochaperone CopP
HP_ISR36	HP_ISR36_00477	gnl|X|HP_ISR36_4	49120	49320	-	copP	copper-binding metallochaperone CopP	plus	STRESS	METAL	COPPER	COPPER	BLASTP	66	66	100	96.97	66	AAD05936.1	copper-binding metallochaperone CopP	NF033781.1	copper-binding metallochaperone CopP
HP_ISR37	HP_ISR37_00523	gnl|X|HP_ISR37_5	4302	4502	-	copP	copper-binding metallochaperone CopP	plus	STRESS	METAL	COPPER	COPPER	BLASTP	66	66	100	96.97	66	AAD05936.1	copper-binding metallochaperone CopP	NF033781.1	copper-binding metallochaperone CopP
HP_ISR38	HP_ISR38_00713	gnl|X|HP_ISR38_7	66603	66803	+	copP	copper-binding metallochaperone CopP	plus	STRESS	METAL	COPPER	COPPER	BLASTP	66	66	100	95.45	66	AAD05936.1	copper-binding metallochaperone CopP	NF033781.1	copper-binding metallochaperone CopP
HP_ISR39	HP_ISR39_00035	gnl|X|HP_ISR39_1	38359	38559	-	copP	copper-binding metallochaperone CopP	plus	STRESS	METAL	COPPER	COPPER	BLASTP	66	66	100	98.48	66	AAD05936.1	copper-binding metallochaperone CopP	NF033781.1	copper-binding metallochaperone CopP
HP_ISR4	HP_ISR4_00733	gnl|X|HP_ISR4_5	49111	49311	-	copP	copper-binding metallochaperone CopP	plus	STRESS	METAL	COPPER	COPPER	BLASTP	66	66	100	96.97	66	AAD05936.1	copper-binding metallochaperone CopP	NF033781.1	copper-binding metallochaperone CopP
HP_ISR40	HP_ISR40_00444	gnl|X|HP_ISR40_3	81351	81551	+	copP	copper-binding metallochaperone CopP	plus	STRESS	METAL	COPPER	COPPER	BLASTP	66	66	100	95.45	66	AAD05936.1	copper-binding metallochaperone CopP	NF033781.1	copper-binding metallochaperone CopP
HP_ISR41	HP_ISR41_00850	gnl|X|HP_ISR41_5	60924	61124	-	copP	copper-binding metallochaperone CopP	plus	STRESS	METAL	COPPER	COPPER	BLASTP	66	66	100	98.48	66	AAD05936.1	copper-binding metallochaperone CopP	NF033781.1	copper-binding metallochaperone CopP
HP_ISR42	HP_ISR42_00944	gnl|X|HP_ISR42_16	14603	14803	-	copP	copper-binding metallochaperone CopP	plus	STRESS	METAL	COPPER	COPPER	BLASTP	66	66	100	96.97	66	AAD05936.1	copper-binding metallochaperone CopP	NF033781.1	copper-binding metallochaperone CopP
HP_ISR43	HP_ISR43_00089	gnl|X|HP_ISR43_1	87681	87881	+	copP	copper-binding metallochaperone CopP	plus	STRESS	METAL	COPPER	COPPER	BLASTP	66	66	100	95.45	66	AAD05936.1	copper-binding metallochaperone CopP	NF033781.1	copper-binding metallochaperone CopP
HP_ISR44	HP_ISR44_00668	gnl|X|HP_ISR44_4	49119	49319	-	copP	copper-binding metallochaperone CopP	plus	STRESS	METAL	COPPER	COPPER	BLASTP	66	66	100	96.97	66	AAD05936.1	copper-binding metallochaperone CopP	NF033781.1	copper-binding metallochaperone CopP
HP_ISR45	HP_ISR45_00180	gnl|X|HP_ISR45_1	178304	178504	+	copP	copper-binding metallochaperone CopP	plus	STRESS	METAL	COPPER	COPPER	BLASTP	66	66	100	95.45	66	AAD05936.1	copper-binding metallochaperone CopP	NF033781.1	copper-binding metallochaperone CopP
HP_ISR46	HP_ISR46_00336	gnl|X|HP_ISR46_2	80400	80600	+	copP	copper-binding metallochaperone CopP	plus	STRESS	METAL	COPPER	COPPER	BLASTP	66	66	100	96.97	66	AAD05936.1	copper-binding metallochaperone CopP	NF033781.1	copper-binding metallochaperone CopP
HP_ISR47	HP_ISR47_00442	gnl|X|HP_ISR47_3	58032	58232	-	copP	copper-binding metallochaperone CopP	plus	STRESS	METAL	COPPER	COPPER	BLASTP	66	66	100	96.97	66	AAD05936.1	copper-binding metallochaperone CopP	NF033781.1	copper-binding metallochaperone CopP
HP_ISR48	HP_ISR48_00212	gnl|X|HP_ISR48_1	221120	221320	-	copP	copper-binding metallochaperone CopP	plus	STRESS	METAL	COPPER	COPPER	BLASTP	66	66	100	98.48	66	AAD05936.1	copper-binding metallochaperone CopP	NF033781.1	copper-binding metallochaperone CopP
HP_ISR5	HP_ISR5_00067	gnl|X|HP_ISR5_1	65921	66121	+	copP	copper-binding metallochaperone CopP	plus	STRESS	METAL	COPPER	COPPER	BLASTP	66	66	100	96.97	66	AAD05936.1	copper-binding metallochaperone CopP	NF033781.1	copper-binding metallochaperone CopP
HP_ISR6	HP_ISR6_00112	gnl|X|HP_ISR6_1	119689	119889	+	copP	copper-binding metallochaperone CopP	plus	STRESS	METAL	COPPER	COPPER	BLASTP	66	66	100	96.97	66	AAD05936.1	copper-binding metallochaperone CopP	NF033781.1	copper-binding metallochaperone CopP
HP_ISR7	HP_ISR7_00716	gnl|X|HP_ISR7_5	41019	41219	-	copP	copper-binding metallochaperone CopP	plus	STRESS	METAL	COPPER	COPPER	BLASTP	66	66	100	98.48	66	AAD05936.1	copper-binding metallochaperone CopP	NF033781.1	copper-binding metallochaperone CopP
HP_ISR8	HP_ISR8_00049	gnl|X|HP_ISR8_1	49143	49343	-	copP	copper-binding metallochaperone CopP	plus	STRESS	METAL	COPPER	COPPER	BLASTP	66	66	100	96.97	66	AAD05936.1	copper-binding metallochaperone CopP	NF033781.1	copper-binding metallochaperone CopP
HP_ISR9	HP_ISR9_00087	gnl|X|HP_ISR9_1	86260	86460	+	copP	copper-binding metallochaperone CopP	plus	STRESS	METAL	COPPER	COPPER	BLASTP	66	66	100	95.45	66	AAD05936.1	copper-binding metallochaperone CopP	NF033781.1	copper-binding metallochaperone CopP
HP00152_WA	HP00152_WA_00224	gnl|X|HP00152_WA_1	226937	227137	-	copP	copper-binding metallochaperone CopP	plus	STRESS	METAL	COPPER	COPPER	BLASTP	66	66	100	92.42	66	AAD05936.1	copper-binding metallochaperone CopP	NF033781.1	copper-binding metallochaperone CopP
HP00192_WA	HP00192_WA_00146	gnl|X|HP00192_WA_1	151560	151760	-	copP	copper-binding metallochaperone CopP	plus	STRESS	METAL	COPPER	COPPER	BLASTP	66	66	100	93.94	66	AAD05936.1	copper-binding metallochaperone CopP	NF033781.1	copper-binding metallochaperone CopP
HP00248_WA	HP00248_WA_00089	gnl|X|HP00248_WA_1	86086	86286	+	copP	copper-binding metallochaperone CopP	plus	STRESS	METAL	COPPER	COPPER	BLASTP	66	66	100	95.45	66	AAD05936.1	copper-binding metallochaperone CopP	NF033781.1	copper-binding metallochaperone CopP
HP00260_WA	HP00260_WA_00210	gnl|X|HP00260_WA_1	216861	217061	-	copP	copper-binding metallochaperone CopP	plus	STRESS	METAL	COPPER	COPPER	BLASTP	66	66	100	96.97	66	AAD05936.1	copper-binding metallochaperone CopP	NF033781.1	copper-binding metallochaperone CopP
HP01102_WA	HP01102_WA_00081	gnl|X|HP01102_WA_1	80041	80241	+	copP	copper-binding metallochaperone CopP	plus	STRESS	METAL	COPPER	COPPER	BLASTP	66	66	100	93.94	66	AAD05936.1	copper-binding metallochaperone CopP	NF033781.1	copper-binding metallochaperone CopP
HP01140_WA	HP01140_WA_00274	gnl|X|HP01140_WA_1	283223	283423	-	copP	copper-binding metallochaperone CopP	plus	STRESS	METAL	COPPER	COPPER	BLASTP	66	66	100	95.45	66	AAD05936.1	copper-binding metallochaperone CopP	NF033781.1	copper-binding metallochaperone CopP
HP01193_WA	HP01193_WA_00771	gnl|X|HP01193_WA_12	148985	149185	-	copP	copper-binding metallochaperone CopP	plus	STRESS	METAL	COPPER	COPPER	BLASTP	66	66	100	93.94	66	AAD05936.1	copper-binding metallochaperone CopP	NF033781.1	copper-binding metallochaperone CopP
HP01234_WA	HP01234_WA_01033	gnl|X|HP01234_WA_23	117912	118112	+	copP	copper-binding metallochaperone CopP	plus	STRESS	METAL	COPPER	COPPER	BLASTP	66	66	100	93.94	66	AAD05936.1	copper-binding metallochaperone CopP	NF033781.1	copper-binding metallochaperone CopP
HP01306_WA	HP01306_WA_00929	gnl|X|HP01306_WA_17	80115	80315	+	copP	copper-binding metallochaperone CopP	plus	STRESS	METAL	COPPER	COPPER	BLASTP	66	66	100	95.45	66	AAD05936.1	copper-binding metallochaperone CopP	NF033781.1	copper-binding metallochaperone CopP
HP01316_WA	HP01316_WA_00144	gnl|X|HP01316_WA_1	148589	148789	-	copP	copper-binding metallochaperone CopP	plus	STRESS	METAL	COPPER	COPPER	BLASTP	66	66	100	98.48	66	AAD05936.1	copper-binding metallochaperone CopP	NF033781.1	copper-binding metallochaperone CopP
HP01324_WA	HP01324_WA_00947	gnl|X|HP01324_WA_23	146632	146832	-	copP	copper-binding metallochaperone CopP	plus	STRESS	METAL	COPPER	COPPER	BLASTP	66	66	100	95.45	66	AAD05936.1	copper-binding metallochaperone CopP	NF033781.1	copper-binding metallochaperone CopP
HP01330_WA	HP01330_WA_00161	gnl|X|HP01330_WA_1	171245	171448	-	copP	copper-binding metallochaperone CopP	plus	STRESS	METAL	COPPER	COPPER	BLASTP	67	66	100	95.45	66	AAD05936.1	copper-binding metallochaperone CopP	NF033781.1	copper-binding metallochaperone CopP
HP02140_WA	HP02140_WA_01035	gnl|X|HP02140_WA_34	55157	55357	-	copP	copper-binding metallochaperone CopP	plus	STRESS	METAL	COPPER	COPPER	BLASTP	66	66	100	96.97	66	AAD05936.1	copper-binding metallochaperone CopP	NF033781.1	copper-binding metallochaperone CopP
HP03054_WA	HP03054_WA_00141	gnl|X|HP03054_WA_1	150306	150506	-	copP	copper-binding metallochaperone CopP	plus	STRESS	METAL	COPPER	COPPER	BLASTP	66	66	100	93.94	66	AAD05936.1	copper-binding metallochaperone CopP	NF033781.1	copper-binding metallochaperone CopP
HP03127_WA	HP03127_WA_01389	gnl|X|HP03127_WA_36	78391	78591	+	copP	copper-binding metallochaperone CopP	plus	STRESS	METAL	COPPER	COPPER	BLASTP	66	66	100	98.48	66	AAD05936.1	copper-binding metallochaperone CopP	NF033781.1	copper-binding metallochaperone CopP
HP03218_WA	HP03218_WA_00141	gnl|X|HP03218_WA_1	144593	144793	-	copP	copper-binding metallochaperone CopP	plus	STRESS	METAL	COPPER	COPPER	BLASTP	66	66	100	95.45	66	AAD05936.1	copper-binding metallochaperone CopP	NF033781.1	copper-binding metallochaperone CopP
HP04041_WA	HP04041_WA_00091	gnl|X|HP04041_WA_1	94107	94307	+	copP	copper-binding metallochaperone CopP	plus	STRESS	METAL	COPPER	COPPER	BLASTP	66	66	100	92.42	66	AAD05936.1	copper-binding metallochaperone CopP	NF033781.1	copper-binding metallochaperone CopP
HP04042_WA	HP04042_WA_01130	gnl|X|HP04042_WA_24	79375	79575	+	copP	copper-binding metallochaperone CopP	plus	STRESS	METAL	COPPER	COPPER	BLASTP	66	66	100	95.45	66	AAD05936.1	copper-binding metallochaperone CopP	NF033781.1	copper-binding metallochaperone CopP
HP04057_WA	HP04057_WA_01075	gnl|X|HP04057_WA_24	18558	18758	-	copP	copper-binding metallochaperone CopP	plus	STRESS	METAL	COPPER	COPPER	BLASTP	66	66	100	93.94	66	AAD05936.1	copper-binding metallochaperone CopP	NF033781.1	copper-binding metallochaperone CopP
HP04086_WA	HP04086_WA_00567	gnl|X|HP04086_WA_1	565547	565747	-	copP	copper-binding metallochaperone CopP	plus	STRESS	METAL	COPPER	COPPER	BLASTP	66	66	100	95.45	66	AAD05936.1	copper-binding metallochaperone CopP	NF033781.1	copper-binding metallochaperone CopP
HP04087_WA	HP04087_WA_00812	gnl|X|HP04087_WA_12	151535	151735	-	copP	copper-binding metallochaperone CopP	plus	STRESS	METAL	COPPER	COPPER	BLASTP	66	66	100	93.94	66	AAD05936.1	copper-binding metallochaperone CopP	NF033781.1	copper-binding metallochaperone CopP
HP05044_WA	HP05044_WA_00450	gnl|X|HP05044_WA_1	461462	461662	-	copP	copper-binding metallochaperone CopP	plus	STRESS	METAL	COPPER	COPPER	BLASTP	66	66	100	98.48	66	AAD05936.1	copper-binding metallochaperone CopP	NF033781.1	copper-binding metallochaperone CopP
HP06038_WA	HP06038_WA_00621	gnl|X|HP06038_WA_12	66192	66392	+	copP	copper-binding metallochaperone CopP	plus	STRESS	METAL	COPPER	COPPER	BLASTP	66	66	100	96.97	66	AAD05936.1	copper-binding metallochaperone CopP	NF033781.1	copper-binding metallochaperone CopP
HP06045_WA	HP06045_WA_01325	gnl|X|HP06045_WA_21	79948	80148	+	copP	copper-binding metallochaperone CopP	plus	STRESS	METAL	COPPER	COPPER	BLASTP	66	66	100	95.45	66	AAD05936.1	copper-binding metallochaperone CopP	NF033781.1	copper-binding metallochaperone CopP
HP06058_WA	HP06058_WA_00921	gnl|X|HP06058_WA_23	52887	53087	-	copP	copper-binding metallochaperone CopP	plus	STRESS	METAL	COPPER	COPPER	BLASTP	66	66	100	96.97	66	AAD05936.1	copper-binding metallochaperone CopP	NF033781.1	copper-binding metallochaperone CopP
HP06059_WA	HP06059_WA_01032	gnl|X|HP06059_WA_24	54602	54802	-	copP	copper-binding metallochaperone CopP	plus	STRESS	METAL	COPPER	COPPER	BLASTP	66	66	100	95.45	66	AAD05936.1	copper-binding metallochaperone CopP	NF033781.1	copper-binding metallochaperone CopP
HP07019_WA	HP07019_WA_00585	gnl|X|HP07019_WA_12	55533	55733	-	copP	copper-binding metallochaperone CopP	plus	STRESS	METAL	COPPER	COPPER	HMM	66	66	100	89.39	66	AAD05936.1	copper-binding metallochaperone CopP	NF033781.1	copper-binding metallochaperone CopP
HP07036_WA	HP07036_WA_00740	gnl|X|HP07036_WA_12	80495	80695	+	copP	copper-binding metallochaperone CopP	plus	STRESS	METAL	COPPER	COPPER	BLASTP	66	66	100	93.94	66	AAD05936.1	copper-binding metallochaperone CopP	NF033781.1	copper-binding metallochaperone CopP
HP08031_WA	HP08031_WA_01080	gnl|X|HP08031_WA_27	55398	55598	-	copP	copper-binding metallochaperone CopP	plus	STRESS	METAL	COPPER	COPPER	BLASTP	66	66	100	95.45	66	AAD05936.1	copper-binding metallochaperone CopP	NF033781.1	copper-binding metallochaperone CopP
HP08058_WA	HP08058_WA_00927	gnl|X|HP08058_WA_23	37597	37797	-	copP	copper-binding metallochaperone CopP	plus	STRESS	METAL	COPPER	COPPER	BLASTP	66	66	100	95.45	66	AAD05936.1	copper-binding metallochaperone CopP	NF033781.1	copper-binding metallochaperone CopP
HP08061_WA	HP08061_WA_00903	gnl|X|HP08061_WA_23	59507	59707	-	copP	copper-binding metallochaperone CopP	plus	STRESS	METAL	COPPER	COPPER	BLASTP	66	66	100	95.45	66	AAD05936.1	copper-binding metallochaperone CopP	NF033781.1	copper-binding metallochaperone CopP
HP08072_WA	HP08072_WA_00080	gnl|X|HP08072_WA_1	80267	80467	+	copP	copper-binding metallochaperone CopP	plus	STRESS	METAL	COPPER	COPPER	BLASTP	66	66	100	98.48	66	AAD05936.1	copper-binding metallochaperone CopP	NF033781.1	copper-binding metallochaperone CopP
HP08073_WA	HP08073_WA_00922	gnl|X|HP08073_WA_23	55045	55245	-	copP	copper-binding metallochaperone CopP	plus	STRESS	METAL	COPPER	COPPER	BLASTP	66	66	100	95.45	66	AAD05936.1	copper-binding metallochaperone CopP	NF033781.1	copper-binding metallochaperone CopP
HP08074_WA	HP08074_WA_00056	gnl|X|HP08074_WA_1	57531	57731	-	copP	copper-binding metallochaperone CopP	plus	STRESS	METAL	COPPER	COPPER	BLASTP	66	66	100	93.94	66	AAD05936.1	copper-binding metallochaperone CopP	NF033781.1	copper-binding metallochaperone CopP
HP09046_WA	HP09046_WA_00645	gnl|X|HP09046_WA_12	55247	55447	-	copP	copper-binding metallochaperone CopP	plus	STRESS	METAL	COPPER	COPPER	BLASTP	66	66	100	96.97	66	AAD05936.1	copper-binding metallochaperone CopP	NF033781.1	copper-binding metallochaperone CopP
HP11004_WA	HP11004_WA_01065	gnl|X|HP11004_WA_29	53410	53610	-	copP	copper-binding metallochaperone CopP	plus	STRESS	METAL	COPPER	COPPER	BLASTP	66	66	100	95.45	66	AAD05936.1	copper-binding metallochaperone CopP	NF033781.1	copper-binding metallochaperone CopP
HP11005_WA	HP11005_WA_01327	gnl|X|HP11005_WA_23	60845	61045	+	copP	copper-binding metallochaperone CopP	plus	STRESS	METAL	COPPER	COPPER	BLASTP	66	66	100	95.45	66	AAD05936.1	copper-binding metallochaperone CopP	NF033781.1	copper-binding metallochaperone CopP
HP11011_WA	HP11011_WA_01304	gnl|X|HP11011_WA_42	55415	55615	-	copP	copper-binding metallochaperone CopP	plus	STRESS	METAL	COPPER	COPPER	BLASTP	66	66	100	98.48	66	AAD05936.1	copper-binding metallochaperone CopP	NF033781.1	copper-binding metallochaperone CopP
HP11013_WA	HP11013_WA_00764	gnl|X|HP11013_WA_12	155719	155919	-	copP	copper-binding metallochaperone CopP	plus	STRESS	METAL	COPPER	COPPER	BLASTP	66	66	100	96.97	66	AAD05936.1	copper-binding metallochaperone CopP	NF033781.1	copper-binding metallochaperone CopP
HP11020_WA	HP11020_WA_01496	gnl|X|HP11020_WA_1	1553546	1553746	+	copP	copper-binding metallochaperone CopP	plus	STRESS	METAL	COPPER	COPPER	BLASTP	66	66	100	96.97	66	AAD05936.1	copper-binding metallochaperone CopP	NF033781.1	copper-binding metallochaperone CopP
HP11032_WA	HP11032_WA_00655	gnl|X|HP11032_WA_12	112923	113123	-	copP	copper-binding metallochaperone CopP	plus	STRESS	METAL	COPPER	COPPER	BLASTP	66	66	100	98.48	66	AAD05936.1	copper-binding metallochaperone CopP	NF033781.1	copper-binding metallochaperone CopP
HP11037_WA	HP11037_WA_00677	gnl|X|HP11037_WA_12	58072	58272	-	copP	copper-binding metallochaperone CopP	plus	STRESS	METAL	COPPER	COPPER	BLASTP	66	66	100	95.45	66	AAD05936.1	copper-binding metallochaperone CopP	NF033781.1	copper-binding metallochaperone CopP
HP11042_WA	HP11042_WA_00067	gnl|X|HP11042_WA_1	66188	66388	+	copP	copper-binding metallochaperone CopP	plus	STRESS	METAL	COPPER	COPPER	BLASTP	66	66	100	95.45	66	AAD05936.1	copper-binding metallochaperone CopP	NF033781.1	copper-binding metallochaperone CopP
HP11043_WA	HP11043_WA_00722	gnl|X|HP11043_WA_12	54341	54541	-	copP	copper-binding metallochaperone CopP	plus	STRESS	METAL	COPPER	COPPER	BLASTP	66	66	100	98.48	66	AAD05936.1	copper-binding metallochaperone CopP	NF033781.1	copper-binding metallochaperone CopP
HP11049_WA	HP11049_WA_00689	gnl|X|HP11049_WA_12	90705	90905	+	copP	copper-binding metallochaperone CopP	plus	STRESS	METAL	COPPER	COPPER	HMM	66	66	100	89.39	66	AAD05936.1	copper-binding metallochaperone CopP	NF033781.1	copper-binding metallochaperone CopP
HP11054_WA	HP11054_WA_01283	gnl|X|HP11054_WA_51	62074	62274	+	copP	copper-binding metallochaperone CopP	plus	STRESS	METAL	COPPER	COPPER	BLASTP	66	66	100	95.45	66	AAD05936.1	copper-binding metallochaperone CopP	NF033781.1	copper-binding metallochaperone CopP
HP11055_WA	HP11055_WA_01149	gnl|X|HP11055_WA_20	78163	78363	+	copP	copper-binding metallochaperone CopP	plus	STRESS	METAL	COPPER	COPPER	BLASTP	66	66	100	96.97	66	AAD05936.1	copper-binding metallochaperone CopP	NF033781.1	copper-binding metallochaperone CopP
HP11059_WA	HP11059_WA_00647	gnl|X|HP11059_WA_12	59242	59442	+	copP	copper-binding metallochaperone CopP	plus	STRESS	METAL	COPPER	COPPER	BLASTP	66	66	100	98.48	66	AAD05936.1	copper-binding metallochaperone CopP	NF033781.1	copper-binding metallochaperone CopP
HP12002_WA	HP12002_WA_00916	gnl|X|HP12002_WA_23	54747	54947	-	copP	copper-binding metallochaperone CopP	plus	STRESS	METAL	COPPER	COPPER	BLASTP	66	66	100	93.94	66	AAD05936.1	copper-binding metallochaperone CopP	NF033781.1	copper-binding metallochaperone CopP
HP12014_WA	HP12014_WA_00650	gnl|X|HP12014_WA_12	148392	148592	-	copP	copper-binding metallochaperone CopP	plus	STRESS	METAL	COPPER	COPPER	BLASTP	66	66	100	95.45	66	AAD05936.1	copper-binding metallochaperone CopP	NF033781.1	copper-binding metallochaperone CopP
HP12019_WA	HP12019_WA_01032	gnl|X|HP12019_WA_33	56038	56238	-	copP	copper-binding metallochaperone CopP	plus	STRESS	METAL	COPPER	COPPER	BLASTP	66	66	100	93.94	66	AAD05936.1	copper-binding metallochaperone CopP	NF033781.1	copper-binding metallochaperone CopP
HP12020_WA	HP12020_WA_00256	gnl|X|HP12020_WA_1	254811	255011	-	copP	copper-binding metallochaperone CopP	plus	STRESS	METAL	COPPER	COPPER	BLASTP	66	66	100	93.94	66	AAD05936.1	copper-binding metallochaperone CopP	NF033781.1	copper-binding metallochaperone CopP
HP12036_WA	HP12036_WA_00748	gnl|X|HP12036_WA_12	172852	173052	-	copP	copper-binding metallochaperone CopP	plus	STRESS	METAL	COPPER	COPPER	BLASTP	66	66	100	96.97	66	AAD05936.1	copper-binding metallochaperone CopP	NF033781.1	copper-binding metallochaperone CopP
HP12038_WA	HP12038_WA_00199	gnl|X|HP12038_WA_1	195125	195325	-	copP	copper-binding metallochaperone CopP	plus	STRESS	METAL	COPPER	COPPER	BLASTP	66	66	100	95.45	66	AAD05936.1	copper-binding metallochaperone CopP	NF033781.1	copper-binding metallochaperone CopP
HP12053_WA	HP12053_WA_00082	gnl|X|HP12053_WA_1	79875	80075	+	copP	copper-binding metallochaperone CopP	plus	STRESS	METAL	COPPER	COPPER	BLASTP	66	66	100	95.45	66	AAD05936.1	copper-binding metallochaperone CopP	NF033781.1	copper-binding metallochaperone CopP
HP12054_WA	HP12054_WA_01507	gnl|X|HP12054_WA_45	60796	60996	+	copP	copper-binding metallochaperone CopP	plus	STRESS	METAL	COPPER	COPPER	BLASTP	66	66	100	95.45	66	AAD05936.1	copper-binding metallochaperone CopP	NF033781.1	copper-binding metallochaperone CopP
HP12059_WA	HP12059_WA_00079	gnl|X|HP12059_WA_1	78367	78567	+	copP	copper-binding metallochaperone CopP	plus	STRESS	METAL	COPPER	COPPER	BLASTP	66	66	100	96.97	66	AAD05936.1	copper-binding metallochaperone CopP	NF033781.1	copper-binding metallochaperone CopP
HP12060_WA	HP12060_WA_00054	gnl|X|HP12060_WA_1	50381	50581	+	copP	copper-binding metallochaperone CopP	plus	STRESS	METAL	COPPER	COPPER	BLASTP	66	66	100	96.97	66	AAD05936.1	copper-binding metallochaperone CopP	NF033781.1	copper-binding metallochaperone CopP
HP12064_WA	HP12064_WA_00859	gnl|X|HP12064_WA_23	54548	54748	-	copP	copper-binding metallochaperone CopP	plus	STRESS	METAL	COPPER	COPPER	BLASTP	66	66	100	96.97	66	AAD05936.1	copper-binding metallochaperone CopP	NF033781.1	copper-binding metallochaperone CopP
HP12068_WA	HP12068_WA_01520	gnl|X|HP12068_WA_34	555	755	-	copP	copper-binding metallochaperone CopP	plus	STRESS	METAL	COPPER	COPPER	BLASTP	66	66	100	96.97	66	AAD05936.1	copper-binding metallochaperone CopP	NF033781.1	copper-binding metallochaperone CopP
HP12069_WA	HP12069_WA_00762	gnl|X|HP12069_WA_12	146807	147007	-	copP	copper-binding metallochaperone CopP	plus	STRESS	METAL	COPPER	COPPER	BLASTP	66	66	100	95.45	66	AAD05936.1	copper-binding metallochaperone CopP	NF033781.1	copper-binding metallochaperone CopP
HP12070_WA	HP12070_WA_01402	gnl|X|HP12070_WA_34	78002	78202	+	copP	copper-binding metallochaperone CopP	plus	STRESS	METAL	COPPER	COPPER	BLASTP	66	66	100	92.42	66	AAD05936.1	copper-binding metallochaperone CopP	NF033781.1	copper-binding metallochaperone CopP
HP12073_WA	HP12073_WA_00779	gnl|X|HP12073_WA_23	41840	42040	-	copP	copper-binding metallochaperone CopP	plus	STRESS	METAL	COPPER	COPPER	BLASTP	66	66	100	95.45	66	AAD05936.1	copper-binding metallochaperone CopP	NF033781.1	copper-binding metallochaperone CopP
HP12077_WA	HP12077_WA_00832	gnl|X|HP12077_WA_23	39373	39573	-	copP	copper-binding metallochaperone CopP	plus	STRESS	METAL	COPPER	COPPER	BLASTP	66	66	100	95.45	66	AAD05936.1	copper-binding metallochaperone CopP	NF033781.1	copper-binding metallochaperone CopP
HP12078_WA	HP12078_WA_00736	gnl|X|HP12078_WA_12	154090	154290	-	copP	copper-binding metallochaperone CopP	plus	STRESS	METAL	COPPER	COPPER	BLASTP	66	66	100	96.97	66	AAD05936.1	copper-binding metallochaperone CopP	NF033781.1	copper-binding metallochaperone CopP
HP13005_WA	HP13005_WA_01233	gnl|X|HP13005_WA_34	54733	54933	-	copP	copper-binding metallochaperone CopP	plus	STRESS	METAL	COPPER	COPPER	BLASTP	66	66	100	95.45	66	AAD05936.1	copper-binding metallochaperone CopP	NF033781.1	copper-binding metallochaperone CopP
HP13007_WA	HP13007_WA_00591	gnl|X|HP13007_WA_12	28384	28584	+	copP	copper-binding metallochaperone CopP	plus	STRESS	METAL	COPPER	COPPER	BLASTP	66	66	100	95.45	66	AAD05936.1	copper-binding metallochaperone CopP	NF033781.1	copper-binding metallochaperone CopP
HP13009_WA	HP13009_WA_01191	gnl|X|HP13009_WA_28	78154	78354	+	copP	copper-binding metallochaperone CopP	plus	STRESS	METAL	COPPER	COPPER	BLASTP	66	66	100	92.42	66	AAD05936.1	copper-binding metallochaperone CopP	NF033781.1	copper-binding metallochaperone CopP
HP13011_WA	HP13011_WA_00966	gnl|X|HP13011_WA_23	55413	55613	-	copP	copper-binding metallochaperone CopP	plus	STRESS	METAL	COPPER	COPPER	BLASTP	66	66	100	96.97	66	AAD05936.1	copper-binding metallochaperone CopP	NF033781.1	copper-binding metallochaperone CopP
HP13012_WA	HP13012_WA_00781	gnl|X|HP13012_WA_12	54897	55097	-	copP	copper-binding metallochaperone CopP	plus	STRESS	METAL	COPPER	COPPER	BLASTP	66	66	100	96.97	66	AAD05936.1	copper-binding metallochaperone CopP	NF033781.1	copper-binding metallochaperone CopP
HP13013_WA	HP13013_WA_00249	gnl|X|HP13013_WA_1	257939	258139	-	copP	copper-binding metallochaperone CopP	plus	STRESS	METAL	COPPER	COPPER	BLASTP	66	66	100	93.94	66	AAD05936.1	copper-binding metallochaperone CopP	NF033781.1	copper-binding metallochaperone CopP
HP13021_WA	HP13021_WA_00968	gnl|X|HP13021_WA_23	152338	152538	-	copP	copper-binding metallochaperone CopP	plus	STRESS	METAL	COPPER	COPPER	BLASTP	66	66	100	93.94	66	AAD05936.1	copper-binding metallochaperone CopP	NF033781.1	copper-binding metallochaperone CopP
HP13022_WA	HP13022_WA_01157	gnl|X|HP13022_WA_17	77995	78195	+	copP	copper-binding metallochaperone CopP	plus	STRESS	METAL	COPPER	COPPER	BLASTP	66	66	100	92.42	66	AAD05936.1	copper-binding metallochaperone CopP	NF033781.1	copper-binding metallochaperone CopP
HP13024_WA	HP13024_WA_01474	gnl|X|HP13024_WA_40	60912	61112	+	copP	copper-binding metallochaperone CopP	plus	STRESS	METAL	COPPER	COPPER	BLASTP	66	66	100	96.97	66	AAD05936.1	copper-binding metallochaperone CopP	NF033781.1	copper-binding metallochaperone CopP
HP13025_WA	HP13025_WA_01008	gnl|X|HP13025_WA_29	80039	80239	+	copP	copper-binding metallochaperone CopP	plus	STRESS	METAL	COPPER	COPPER	BLASTP	66	66	100	95.45	66	AAD05936.1	copper-binding metallochaperone CopP	NF033781.1	copper-binding metallochaperone CopP
HP13026_WA	HP13026_WA_00703	gnl|X|HP13026_WA_12	78492	78692	+	copP	copper-binding metallochaperone CopP	plus	STRESS	METAL	COPPER	COPPER	BLASTP	66	66	100	96.97	66	AAD05936.1	copper-binding metallochaperone CopP	NF033781.1	copper-binding metallochaperone CopP
HP13027_WA	HP13027_WA_01085	gnl|X|HP13027_WA_24	78236	78436	+	copP	copper-binding metallochaperone CopP	plus	STRESS	METAL	COPPER	COPPER	BLASTP	66	66	100	95.45	66	AAD05936.1	copper-binding metallochaperone CopP	NF033781.1	copper-binding metallochaperone CopP
HP13028_WA	HP13028_WA_00145	gnl|X|HP13028_WA_1	150379	150579	-	copP	copper-binding metallochaperone CopP	plus	STRESS	METAL	COPPER	COPPER	BLASTP	66	66	100	96.97	66	AAD05936.1	copper-binding metallochaperone CopP	NF033781.1	copper-binding metallochaperone CopP
HP13029_WA	HP13029_WA_00247	gnl|X|HP13029_WA_1	261468	261668	-	copP	copper-binding metallochaperone CopP	plus	STRESS	METAL	COPPER	COPPER	BLASTP	66	66	100	92.42	66	AAD05936.1	copper-binding metallochaperone CopP	NF033781.1	copper-binding metallochaperone CopP
HP13031_WA	HP13031_WA_00612	gnl|X|HP13031_WA_12	150531	150731	-	copP	copper-binding metallochaperone CopP	plus	STRESS	METAL	COPPER	COPPER	BLASTP	66	66	100	95.45	66	AAD05936.1	copper-binding metallochaperone CopP	NF033781.1	copper-binding metallochaperone CopP
HP13033_WA	HP13033_WA_00770	gnl|X|HP13033_WA_13	5667	5867	-	copP	copper-binding metallochaperone CopP	plus	STRESS	METAL	COPPER	COPPER	BLASTP	66	66	100	93.94	66	AAD05936.1	copper-binding metallochaperone CopP	NF033781.1	copper-binding metallochaperone CopP
HP13050_WA	HP13050_WA_00142	gnl|X|HP13050_WA_1	149560	149760	-	copP	copper-binding metallochaperone CopP	plus	STRESS	METAL	COPPER	COPPER	BLASTP	66	66	100	96.97	66	AAD05936.1	copper-binding metallochaperone CopP	NF033781.1	copper-binding metallochaperone CopP
HP13054_WA	HP13054_WA_00080	gnl|X|HP13054_WA_1	76608	76808	+	copP	copper-binding metallochaperone CopP	plus	STRESS	METAL	COPPER	COPPER	BLASTP	66	66	100	95.45	66	AAD05936.1	copper-binding metallochaperone CopP	NF033781.1	copper-binding metallochaperone CopP
HP13056_WA	HP13056_WA_01418	gnl|X|HP13056_WA_42	22337	22537	-	copP	copper-binding metallochaperone CopP	plus	STRESS	METAL	COPPER	COPPER	BLASTP	66	66	100	93.94	66	AAD05936.1	copper-binding metallochaperone CopP	NF033781.1	copper-binding metallochaperone CopP
HP13061_WA	HP13061_WA_00145	gnl|X|HP13061_WA_1	149915	150115	-	copP	copper-binding metallochaperone CopP	plus	STRESS	METAL	COPPER	COPPER	BLASTP	66	66	100	98.48	66	AAD05936.1	copper-binding metallochaperone CopP	NF033781.1	copper-binding metallochaperone CopP
HP13063_WA	HP13063_WA_00080	gnl|X|HP13063_WA_1	79753	79953	+	copP	copper-binding metallochaperone CopP	plus	STRESS	METAL	COPPER	COPPER	BLASTP	66	66	100	98.48	66	AAD05936.1	copper-binding metallochaperone CopP	NF033781.1	copper-binding metallochaperone CopP
HP13064_WA	HP13064_WA_00082	gnl|X|HP13064_WA_1	80007	80207	+	copP	copper-binding metallochaperone CopP	plus	STRESS	METAL	COPPER	COPPER	BLASTP	66	66	100	96.97	66	AAD05936.1	copper-binding metallochaperone CopP	NF033781.1	copper-binding metallochaperone CopP
HP13068_WA	HP13068_WA_00743	gnl|X|HP13068_WA_12	156900	157100	-	copP	copper-binding metallochaperone CopP	plus	STRESS	METAL	COPPER	COPPER	BLASTP	66	66	100	96.97	66	AAD05936.1	copper-binding metallochaperone CopP	NF033781.1	copper-binding metallochaperone CopP
HP13072_WA	HP13072_WA_01125	gnl|X|HP13072_WA_24	53797	53997	-	copP	copper-binding metallochaperone CopP	plus	STRESS	METAL	COPPER	COPPER	BLASTP	66	66	100	95.45	66	AAD05936.1	copper-binding metallochaperone CopP	NF033781.1	copper-binding metallochaperone CopP
HP14012_WA	HP14012_WA_00081	gnl|X|HP14012_WA_1	79925	80125	+	copP	copper-binding metallochaperone CopP	plus	STRESS	METAL	COPPER	COPPER	BLASTP	66	66	100	95.45	66	AAD05936.1	copper-binding metallochaperone CopP	NF033781.1	copper-binding metallochaperone CopP
HP14016_WA	HP14016_WA_00984	gnl|X|HP14016_WA_23	56869	57069	-	copP	copper-binding metallochaperone CopP	plus	STRESS	METAL	COPPER	COPPER	BLASTP	66	66	100	96.97	66	AAD05936.1	copper-binding metallochaperone CopP	NF033781.1	copper-binding metallochaperone CopP
HP14021_WA	HP14021_WA_00146	gnl|X|HP14021_WA_1	151787	151987	-	copP	copper-binding metallochaperone CopP	plus	STRESS	METAL	COPPER	COPPER	BLASTP	66	66	100	95.45	66	AAD05936.1	copper-binding metallochaperone CopP	NF033781.1	copper-binding metallochaperone CopP
HP14023_WA	HP14023_WA_01025	gnl|X|HP14023_WA_23	153717	153917	-	copP	copper-binding metallochaperone CopP	plus	STRESS	METAL	COPPER	COPPER	BLASTP	66	66	100	95.45	66	AAD05936.1	copper-binding metallochaperone CopP	NF033781.1	copper-binding metallochaperone CopP
HP14031_WA	HP14031_WA_01051	gnl|X|HP14031_WA_24	92186	92386	+	copP	copper-binding metallochaperone CopP	plus	STRESS	METAL	COPPER	COPPER	BLASTP	66	66	100	95.45	66	AAD05936.1	copper-binding metallochaperone CopP	NF033781.1	copper-binding metallochaperone CopP
HP14036_WA	HP14036_WA_00307	gnl|X|HP14036_WA_1	311871	312071	+	copP	copper-binding metallochaperone CopP	plus	STRESS	METAL	COPPER	COPPER	BLASTP	66	66	100	92.42	66	AAD05936.1	copper-binding metallochaperone CopP	NF033781.1	copper-binding metallochaperone CopP
HP14039	HP14039_01496	gnl|X|HP14039_1	1553546	1553746	+	copP	copper-binding metallochaperone CopP	plus	STRESS	METAL	COPPER	COPPER	BLASTP	66	66	100	96.97	66	AAD05936.1	copper-binding metallochaperone CopP	NF033781.1	copper-binding metallochaperone CopP
HP14039_WA	HP14039_WA_00768	gnl|X|HP14039_WA_12	179207	179407	-	copP	copper-binding metallochaperone CopP	plus	STRESS	METAL	COPPER	COPPER	BLASTP	66	66	100	98.48	66	AAD05936.1	copper-binding metallochaperone CopP	NF033781.1	copper-binding metallochaperone CopP
HP14048_WA	HP14048_WA_00703	gnl|X|HP14048_WA_12	80453	80653	+	copP	copper-binding metallochaperone CopP	plus	STRESS	METAL	COPPER	COPPER	BLASTP	66	66	100	93.94	66	AAD05936.1	copper-binding metallochaperone CopP	NF033781.1	copper-binding metallochaperone CopP
HP14050_WA	HP14050_WA_01004	gnl|X|HP14050_WA_23	54484	54684	-	copP	copper-binding metallochaperone CopP	plus	STRESS	METAL	COPPER	COPPER	BLASTP	66	66	100	93.94	66	AAD05936.1	copper-binding metallochaperone CopP	NF033781.1	copper-binding metallochaperone CopP
HP14051_WA	HP14051_WA_01009	gnl|X|HP14051_WA_23	27240	27440	-	copP	copper-binding metallochaperone CopP	plus	STRESS	METAL	COPPER	COPPER	BLASTP	66	66	100	92.42	66	AAD05936.1	copper-binding metallochaperone CopP	NF033781.1	copper-binding metallochaperone CopP
HP14052_WA	HP14052_WA_01128	gnl|X|HP14052_WA_24	150574	150774	-	copP	copper-binding metallochaperone CopP	plus	STRESS	METAL	COPPER	COPPER	BLASTP	66	66	100	93.94	66	AAD05936.1	copper-binding metallochaperone CopP	NF033781.1	copper-binding metallochaperone CopP
HP14054_WA	HP14054_WA_01118	gnl|X|HP14054_WA_34	25220	25420	-	copP	copper-binding metallochaperone CopP	plus	STRESS	METAL	COPPER	COPPER	BLASTP	66	66	100	95.45	66	AAD05936.1	copper-binding metallochaperone CopP	NF033781.1	copper-binding metallochaperone CopP
HP14056_WA	HP14056_WA_00732	gnl|X|HP14056_WA_12	147484	147684	-	copP	copper-binding metallochaperone CopP	plus	STRESS	METAL	COPPER	COPPER	BLASTP	66	66	100	96.97	66	AAD05936.1	copper-binding metallochaperone CopP	NF033781.1	copper-binding metallochaperone CopP
HP14065_WA	HP14065_WA_00648	gnl|X|HP14065_WA_12	80269	80469	+	copP	copper-binding metallochaperone CopP	plus	STRESS	METAL	COPPER	COPPER	BLASTP	66	66	100	98.48	66	AAD05936.1	copper-binding metallochaperone CopP	NF033781.1	copper-binding metallochaperone CopP
HP14069_WA	HP14069_WA_00080	gnl|X|HP14069_WA_1	79606	79806	+	copP	copper-binding metallochaperone CopP	plus	STRESS	METAL	COPPER	COPPER	BLASTP	66	66	100	95.45	66	AAD05936.1	copper-binding metallochaperone CopP	NF033781.1	copper-binding metallochaperone CopP
HP15001_WA	HP15001_WA_00080	gnl|X|HP15001_WA_1	79971	80171	+	copP	copper-binding metallochaperone CopP	plus	STRESS	METAL	COPPER	COPPER	BLASTP	66	66	100	95.45	66	AAD05936.1	copper-binding metallochaperone CopP	NF033781.1	copper-binding metallochaperone CopP
HP15002_WA	HP15002_WA_00143	gnl|X|HP15002_WA_1	149299	149499	-	copP	copper-binding metallochaperone CopP	plus	STRESS	METAL	COPPER	COPPER	BLASTP	66	66	100	96.97	66	AAD05936.1	copper-binding metallochaperone CopP	NF033781.1	copper-binding metallochaperone CopP
HP15003_WA	HP15003_WA_01228	gnl|X|HP15003_WA_32	80092	80292	+	copP	copper-binding metallochaperone CopP	plus	STRESS	METAL	COPPER	COPPER	BLASTP	66	66	100	95.45	66	AAD05936.1	copper-binding metallochaperone CopP	NF033781.1	copper-binding metallochaperone CopP
HP15004_WA	HP15004_WA_00885	gnl|X|HP15004_WA_23	80043	80243	+	copP	copper-binding metallochaperone CopP	plus	STRESS	METAL	COPPER	COPPER	BLASTP	66	66	100	93.94	66	AAD05936.1	copper-binding metallochaperone CopP	NF033781.1	copper-binding metallochaperone CopP
HP15005_WA	HP15005_WA_00252	gnl|X|HP15005_WA_1	254109	254309	-	copP	copper-binding metallochaperone CopP	plus	STRESS	METAL	COPPER	COPPER	BLASTP	66	66	100	96.97	66	AAD05936.1	copper-binding metallochaperone CopP	NF033781.1	copper-binding metallochaperone CopP
HP15006_WA	HP15006_WA_00252	gnl|X|HP15006_WA_1	247739	247939	-	copP	copper-binding metallochaperone CopP	plus	STRESS	METAL	COPPER	COPPER	BLASTP	66	66	100	92.42	66	AAD05936.1	copper-binding metallochaperone CopP	NF033781.1	copper-binding metallochaperone CopP
HP15011_WA	HP15011_WA_01082	gnl|X|HP15011_WA_34	66714	66914	+	copP	copper-binding metallochaperone CopP	plus	STRESS	METAL	COPPER	COPPER	BLASTP	66	66	100	92.42	66	AAD05936.1	copper-binding metallochaperone CopP	NF033781.1	copper-binding metallochaperone CopP
HP15012_WA	HP15012_WA_00081	gnl|X|HP15012_WA_1	79918	80118	+	copP	copper-binding metallochaperone CopP	plus	STRESS	METAL	COPPER	COPPER	BLASTP	66	66	100	93.94	66	AAD05936.1	copper-binding metallochaperone CopP	NF033781.1	copper-binding metallochaperone CopP
HP15013_WA	HP15013_WA_00823	gnl|X|HP15013_WA_21	4112	4312	-	copP	copper-binding metallochaperone CopP	plus	STRESS	METAL	COPPER	COPPER	BLASTP	66	66	100	95.45	66	AAD05936.1	copper-binding metallochaperone CopP	NF033781.1	copper-binding metallochaperone CopP
HP15015_WA	HP15015_WA_00146	gnl|X|HP15015_WA_1	150886	151086	-	copP	copper-binding metallochaperone CopP	plus	STRESS	METAL	COPPER	COPPER	BLASTP	66	66	100	98.48	66	AAD05936.1	copper-binding metallochaperone CopP	NF033781.1	copper-binding metallochaperone CopP
HP15018_WA	HP15018_WA_00147	gnl|X|HP15018_WA_1	150373	150573	-	copP	copper-binding metallochaperone CopP	plus	STRESS	METAL	COPPER	COPPER	BLASTP	66	66	100	98.48	66	AAD05936.1	copper-binding metallochaperone CopP	NF033781.1	copper-binding metallochaperone CopP
HP15020_WA	HP15020_WA_00141	gnl|X|HP15020_WA_1	146009	146209	-	copP	copper-binding metallochaperone CopP	plus	STRESS	METAL	COPPER	COPPER	BLASTP	66	66	100	95.45	66	AAD05936.1	copper-binding metallochaperone CopP	NF033781.1	copper-binding metallochaperone CopP
HP15022_WA	HP15022_WA_01137	gnl|X|HP15022_WA_42	4186	4386	-	copP	copper-binding metallochaperone CopP	plus	STRESS	METAL	COPPER	COPPER	BLASTP	66	66	100	90.91	66	AAD05936.1	copper-binding metallochaperone CopP	NF033781.1	copper-binding metallochaperone CopP
HP15025_WA	HP15025_WA_00147	gnl|X|HP15025_WA_1	149403	149603	-	copP	copper-binding metallochaperone CopP	plus	STRESS	METAL	COPPER	COPPER	BLASTP	66	66	100	95.45	66	AAD05936.1	copper-binding metallochaperone CopP	NF033781.1	copper-binding metallochaperone CopP
HP15026_WA	HP15026_WA_01021	gnl|X|HP15026_WA_23	92435	92635	-	copP	copper-binding metallochaperone CopP	plus	STRESS	METAL	COPPER	COPPER	BLASTP	66	66	100	93.94	66	AAD05936.1	copper-binding metallochaperone CopP	NF033781.1	copper-binding metallochaperone CopP
HP15027_WA	HP15027_WA_00749	gnl|X|HP15027_WA_12	174443	174643	-	copP	copper-binding metallochaperone CopP	plus	STRESS	METAL	COPPER	COPPER	BLASTP	66	66	100	98.48	66	AAD05936.1	copper-binding metallochaperone CopP	NF033781.1	copper-binding metallochaperone CopP
HP15028_WA	HP15028_WA_00424	gnl|X|HP15028_WA_3	87841	88041	-	copP	copper-binding metallochaperone CopP	plus	STRESS	METAL	COPPER	COPPER	BLASTP	66	66	100	90.91	66	AAD05936.1	copper-binding metallochaperone CopP	NF033781.1	copper-binding metallochaperone CopP
HP15031_WA	HP15031_WA_00549	gnl|X|HP15031_WA_3	110944	111144	-	copP	copper-binding metallochaperone CopP	plus	STRESS	METAL	COPPER	COPPER	BLASTP	66	66	100	90.91	66	AAD05936.1	copper-binding metallochaperone CopP	NF033781.1	copper-binding metallochaperone CopP
HP15032_WA	HP15032_WA_00835	gnl|X|HP15032_WA_9	22253	22453	-	copP	copper-binding metallochaperone CopP	plus	STRESS	METAL	COPPER	COPPER	BLASTP	66	66	100	90.91	66	AAD05936.1	copper-binding metallochaperone CopP	NF033781.1	copper-binding metallochaperone CopP
HP15033_WA	HP15033_WA_01001	gnl|X|HP15033_WA_23	148450	148650	-	copP	copper-binding metallochaperone CopP	plus	STRESS	METAL	COPPER	COPPER	BLASTP	66	66	100	95.45	66	AAD05936.1	copper-binding metallochaperone CopP	NF033781.1	copper-binding metallochaperone CopP
HP15034_WA	HP15034_WA_00783	gnl|X|HP15034_WA_4	20996	21196	-	copP	copper-binding metallochaperone CopP	plus	STRESS	METAL	COPPER	COPPER	BLASTP	66	66	100	90.91	66	AAD05936.1	copper-binding metallochaperone CopP	NF033781.1	copper-binding metallochaperone CopP
HP15035_WA	HP15035_WA_00492	gnl|X|HP15035_WA_6	3743	3943	-	copP	copper-binding metallochaperone CopP	plus	STRESS	METAL	COPPER	COPPER	BLASTP	66	66	100	90.91	66	AAD05936.1	copper-binding metallochaperone CopP	NF033781.1	copper-binding metallochaperone CopP
HP15036_WA	HP15036_WA_00881	gnl|X|HP15036_WA_7	77258	77458	+	copP	copper-binding metallochaperone CopP	plus	STRESS	METAL	COPPER	COPPER	BLASTP	66	66	100	90.91	66	AAD05936.1	copper-binding metallochaperone CopP	NF033781.1	copper-binding metallochaperone CopP
HP15039_WA	HP15039_WA_00197	gnl|X|HP15039_WA_1	200388	200588	-	copP	copper-binding metallochaperone CopP	plus	STRESS	METAL	COPPER	COPPER	BLASTP	66	66	100	90.91	66	AAD05936.1	copper-binding metallochaperone CopP	NF033781.1	copper-binding metallochaperone CopP
HP15040_WA	HP15040_WA_00789	gnl|X|HP15040_WA_12	147712	147912	-	copP	copper-binding metallochaperone CopP	plus	STRESS	METAL	COPPER	COPPER	BLASTP	66	66	100	93.94	66	AAD05936.1	copper-binding metallochaperone CopP	NF033781.1	copper-binding metallochaperone CopP
HP15044_WA	HP15044_WA_00598	gnl|X|HP15044_WA_12	79486	79686	+	copP	copper-binding metallochaperone CopP	plus	STRESS	METAL	COPPER	COPPER	BLASTP	66	66	100	93.94	66	AAD05936.1	copper-binding metallochaperone CopP	NF033781.1	copper-binding metallochaperone CopP
HP15050_WA	HP15050_WA_00335	gnl|X|HP15050_WA_1	343827	344027	-	copP	copper-binding metallochaperone CopP	plus	STRESS	METAL	COPPER	COPPER	BLASTP	66	66	100	90.91	66	AAD05936.1	copper-binding metallochaperone CopP	NF033781.1	copper-binding metallochaperone CopP
HP15051_WA	HP15051_WA_00168	gnl|X|HP15051_WA_1	177408	177608	-	copP	copper-binding metallochaperone CopP	plus	STRESS	METAL	COPPER	COPPER	BLASTP	66	66	100	96.97	66	AAD05936.1	copper-binding metallochaperone CopP	NF033781.1	copper-binding metallochaperone CopP
HP15054_WA	HP15054_WA_00729	gnl|X|HP15054_WA_12	177215	177415	-	copP	copper-binding metallochaperone CopP	plus	STRESS	METAL	COPPER	COPPER	BLASTP	66	66	100	95.45	66	AAD05936.1	copper-binding metallochaperone CopP	NF033781.1	copper-binding metallochaperone CopP
HP15058_WA	HP15058_WA_00083	gnl|X|HP15058_WA_1	81359	81559	+	copP	copper-binding metallochaperone CopP	plus	STRESS	METAL	COPPER	COPPER	BLASTP	66	66	100	90.91	66	AAD05936.1	copper-binding metallochaperone CopP	NF033781.1	copper-binding metallochaperone CopP
HP15059_WA	HP15059_WA_00937	gnl|X|HP15059_WA_7	77395	77595	+	copP	copper-binding metallochaperone CopP	plus	STRESS	METAL	COPPER	COPPER	BLASTP	66	66	100	90.91	66	AAD05936.1	copper-binding metallochaperone CopP	NF033781.1	copper-binding metallochaperone CopP
HP15060_WA	HP15060_WA_00812	gnl|X|HP15060_WA_8	3707	3907	-	copP	copper-binding metallochaperone CopP	plus	STRESS	METAL	COPPER	COPPER	BLASTP	66	66	100	90.91	66	AAD05936.1	copper-binding metallochaperone CopP	NF033781.1	copper-binding metallochaperone CopP
HP15067_WA	HP15067_WA_00206	gnl|X|HP15067_WA_1	211399	211599	-	copP	copper-binding metallochaperone CopP	plus	STRESS	METAL	COPPER	COPPER	BLASTP	66	66	100	90.91	66	AAD05936.1	copper-binding metallochaperone CopP	NF033781.1	copper-binding metallochaperone CopP
HP16001_WA	HP16001_WA_00203	gnl|X|HP16001_WA_1	213632	213832	-	copP	copper-binding metallochaperone CopP	plus	STRESS	METAL	COPPER	COPPER	BLASTP	66	66	100	96.97	66	AAD05936.1	copper-binding metallochaperone CopP	NF033781.1	copper-binding metallochaperone CopP
HP16004_WA	HP16004_WA_01481	gnl|X|HP16004_WA_38	60706	60906	+	copP	copper-binding metallochaperone CopP	plus	STRESS	METAL	COPPER	COPPER	BLASTP	66	66	100	95.45	66	AAD05936.1	copper-binding metallochaperone CopP	NF033781.1	copper-binding metallochaperone CopP
HP16008_WA	HP16008_WA_00820	gnl|X|HP16008_WA_12	144712	144912	-	copP	copper-binding metallochaperone CopP	plus	STRESS	METAL	COPPER	COPPER	BLASTP	66	66	100	95.45	66	AAD05936.1	copper-binding metallochaperone CopP	NF033781.1	copper-binding metallochaperone CopP
HP16042_WA	HP16042_WA_00153	gnl|X|HP16042_WA_1	155001	155201	-	copP	copper-binding metallochaperone CopP	plus	STRESS	METAL	COPPER	COPPER	BLASTP	66	66	100	96.97	66	AAD05936.1	copper-binding metallochaperone CopP	NF033781.1	copper-binding metallochaperone CopP
HP16051_WA	HP16051_WA_00064	gnl|X|HP16051_WA_1	60902	61102	+	copP	copper-binding metallochaperone CopP	plus	STRESS	METAL	COPPER	COPPER	BLASTP	66	66	100	96.97	66	AAD05936.1	copper-binding metallochaperone CopP	NF033781.1	copper-binding metallochaperone CopP
HP16052_WA	HP16052_WA_01238	gnl|X|HP16052_WA_39	25483	25683	-	copP	copper-binding metallochaperone CopP	plus	STRESS	METAL	COPPER	COPPER	BLASTP	66	66	100	95.45	66	AAD05936.1	copper-binding metallochaperone CopP	NF033781.1	copper-binding metallochaperone CopP
HP16055_WA	HP16055_WA_00974	gnl|X|HP16055_WA_23	55134	55334	-	copP	copper-binding metallochaperone CopP	plus	STRESS	METAL	COPPER	COPPER	BLASTP	66	66	100	95.45	66	AAD05936.1	copper-binding metallochaperone CopP	NF033781.1	copper-binding metallochaperone CopP
HP16056_WA	HP16056_WA_01084	gnl|X|HP16056_WA_34	25139	25339	-	copP	copper-binding metallochaperone CopP	plus	STRESS	METAL	COPPER	COPPER	BLASTP	66	66	100	98.48	66	AAD05936.1	copper-binding metallochaperone CopP	NF033781.1	copper-binding metallochaperone CopP
HP16062_WA	HP16062_WA_00788	gnl|X|HP16062_WA_12	146100	146300	-	copP	copper-binding metallochaperone CopP	plus	STRESS	METAL	COPPER	COPPER	BLASTP	66	66	100	95.45	66	AAD05936.1	copper-binding metallochaperone CopP	NF033781.1	copper-binding metallochaperone CopP
HP42k	HP42k_00382	gnl|X|HP42k_3	378349	378549	-	copP	copper-binding metallochaperone CopP	plus	STRESS	METAL	COPPER	COPPER	BLASTP	66	66	100	93.94	66	AAD05936.1	copper-binding metallochaperone CopP	NF033781.1	copper-binding metallochaperone CopP
HP45	HP45_00067	gnl|X|HP45_1	64949	65149	+	copP	copper-binding metallochaperone CopP	plus	STRESS	METAL	COPPER	COPPER	BLASTP	66	66	100	95.45	66	AAD05936.1	copper-binding metallochaperone CopP	NF033781.1	copper-binding metallochaperone CopP
HP97011_WA	HP97011_WA_01043	gnl|X|HP97011_WA_19	79805	80005	+	copP	copper-binding metallochaperone CopP	plus	STRESS	METAL	COPPER	COPPER	BLASTP	66	66	100	98.48	66	AAD05936.1	copper-binding metallochaperone CopP	NF033781.1	copper-binding metallochaperone CopP
HP98123_WA	HP98123_WA_01231	gnl|X|HP98123_WA_45	66384	66584	+	copP	copper-binding metallochaperone CopP	plus	STRESS	METAL	COPPER	COPPER	BLASTP	66	66	100	95.45	66	AAD05936.1	copper-binding metallochaperone CopP	NF033781.1	copper-binding metallochaperone CopP
HP98285_WA	HP98285_WA_00876	gnl|X|HP98285_WA_23	55743	55943	-	copP	copper-binding metallochaperone CopP	plus	STRESS	METAL	COPPER	COPPER	BLASTP	66	66	100	95.45	66	AAD05936.1	copper-binding metallochaperone CopP	NF033781.1	copper-binding metallochaperone CopP
HP98317_WA	HP98317_WA_00110	gnl|X|HP98317_WA_1	114783	114983	+	copP	copper-binding metallochaperone CopP	plus	STRESS	METAL	COPPER	COPPER	BLASTP	66	66	100	90.91	66	AAD05936.1	copper-binding metallochaperone CopP	NF033781.1	copper-binding metallochaperone CopP
HP98490_WA	HP98490_WA_01280	gnl|X|HP98490_WA_44	60855	61055	+	copP	copper-binding metallochaperone CopP	plus	STRESS	METAL	COPPER	COPPER	BLASTP	66	66	100	96.97	66	AAD05936.1	copper-binding metallochaperone CopP	NF033781.1	copper-binding metallochaperone CopP
HP99216_WA	HP99216_WA_00774	gnl|X|HP99216_WA_8	4118	4318	-	copP	copper-binding metallochaperone CopP	plus	STRESS	METAL	COPPER	COPPER	BLASTP	66	66	100	90.91	66	AAD05936.1	copper-binding metallochaperone CopP	NF033781.1	copper-binding metallochaperone CopP
HP99244_WA	HP99244_WA_01203	gnl|X|HP99244_WA_41	64578	64715	+	copP	copper-binding metallochaperone CopP	plus	STRESS	METAL	COPPER	COPPER	PARTIALP	45	66	59.09	97.44	39	AAD05936.1	copper-binding metallochaperone CopP	NA	NA
HP99255_WA	HP99255_WA_00104	gnl|X|HP99255_WA_1	104327	104527	+	copP	copper-binding metallochaperone CopP	plus	STRESS	METAL	COPPER	COPPER	BLASTP	66	66	100	98.48	66	AAD05936.1	copper-binding metallochaperone CopP	NF033781.1	copper-binding metallochaperone CopP
HP99316_WA	HP99316_WA_00327	gnl|X|HP99316_WA_6	27245	27445	+	copP	copper-binding metallochaperone CopP	plus	STRESS	METAL	COPPER	COPPER	BLASTP	66	66	100	96.97	66	AAD05936.1	copper-binding metallochaperone CopP	NF033781.1	copper-binding metallochaperone CopP
HP99330_WA	HP99330_WA_00322	gnl|X|HP99330_WA_1	334069	334269	-	copP	copper-binding metallochaperone CopP	plus	STRESS	METAL	COPPER	COPPER	BLASTP	66	66	100	90.91	66	AAD05936.1	copper-binding metallochaperone CopP	NF033781.1	copper-binding metallochaperone CopP
HP99392_WA	HP99392_WA_00371	gnl|X|HP99392_WA_2	92249	92449	+	copP	copper-binding metallochaperone CopP	plus	STRESS	METAL	COPPER	COPPER	BLASTP	66	66	100	98.48	66	AAD05936.1	copper-binding metallochaperone CopP	NF033781.1	copper-binding metallochaperone CopP
HP99440_WA	HP99440_WA_01052	gnl|X|HP99440_WA_31	66452	66652	+	copP	copper-binding metallochaperone CopP	plus	STRESS	METAL	COPPER	COPPER	BLASTP	66	66	100	95.45	66	AAD05936.1	copper-binding metallochaperone CopP	NF033781.1	copper-binding metallochaperone CopP
HP99511_WA	HP99511_WA_00146	gnl|X|HP99511_WA_1	149786	149986	-	copP	copper-binding metallochaperone CopP	plus	STRESS	METAL	COPPER	COPPER	BLASTP	66	66	100	96.97	66	AAD05936.1	copper-binding metallochaperone CopP	NF033781.1	copper-binding metallochaperone CopP
HP99521_WA	HP99521_WA_00094	gnl|X|HP99521_WA_1	92264	92464	+	copP	copper-binding metallochaperone CopP	plus	STRESS	METAL	COPPER	COPPER	BLASTP	66	66	100	98.48	66	AAD05936.1	copper-binding metallochaperone CopP	NF033781.1	copper-binding metallochaperone CopP
HP99647_WA	HP99647_WA_00114	gnl|X|HP99647_WA_1	118883	119083	-	copP	copper-binding metallochaperone CopP	plus	STRESS	METAL	COPPER	COPPER	BLASTP	66	66	100	98.48	66	AAD05936.1	copper-binding metallochaperone CopP	NF033781.1	copper-binding metallochaperone CopP
HP99648_WA	HP99648_WA_00809	gnl|X|HP99648_WA_12	150218	150418	-	copP	copper-binding metallochaperone CopP	plus	STRESS	METAL	COPPER	COPPER	BLASTP	66	66	100	96.97	66	AAD05936.1	copper-binding metallochaperone CopP	NF033781.1	copper-binding metallochaperone CopP
HP99689_WA	HP99689_WA_00682	gnl|X|HP99689_WA_12	80110	80310	+	copP	copper-binding metallochaperone CopP	plus	STRESS	METAL	COPPER	COPPER	BLASTP	66	66	100	92.42	66	AAD05936.1	copper-binding metallochaperone CopP	NF033781.1	copper-binding metallochaperone CopP
HPAS14_WA	HPAS14_WA_00066	gnl|X|HPAS14_WA_1	63681	63881	+	copP	copper-binding metallochaperone CopP	plus	STRESS	METAL	COPPER	COPPER	BLASTP	66	66	100	90.91	66	AAD05936.1	copper-binding metallochaperone CopP	NF033781.1	copper-binding metallochaperone CopP
HPAS23_WA	HPAS23_WA_00652	gnl|X|HPAS23_WA_12	79625	79825	+	copP	copper-binding metallochaperone CopP	plus	STRESS	METAL	COPPER	COPPER	BLASTP	66	66	100	93.94	66	AAD05936.1	copper-binding metallochaperone CopP	NF033781.1	copper-binding metallochaperone CopP
HPJ003_WA	HPJ003_WA_00929	gnl|X|HPJ003_WA_23	60888	61088	+	copP	copper-binding metallochaperone CopP	plus	STRESS	METAL	COPPER	COPPER	BLASTP	66	66	100	95.45	66	AAD05936.1	copper-binding metallochaperone CopP	NF033781.1	copper-binding metallochaperone CopP
HPJ013_WA	HPJ013_WA_00491	gnl|X|HPJ013_WA_3	77474	77674	+	copP	copper-binding metallochaperone CopP	plus	STRESS	METAL	COPPER	COPPER	BLASTP	66	66	100	90.91	66	AAD05936.1	copper-binding metallochaperone CopP	NF033781.1	copper-binding metallochaperone CopP
HPJ022_WA	HPJ022_WA_00921	gnl|X|HPJ022_WA_23	28490	28690	+	copP	copper-binding metallochaperone CopP	plus	STRESS	METAL	COPPER	COPPER	BLASTP	66	66	100	96.97	66	AAD05936.1	copper-binding metallochaperone CopP	NF033781.1	copper-binding metallochaperone CopP
HPJ023_WA	HPJ023_WA_00729	gnl|X|HPJ023_WA_12	61012	61212	-	copP	copper-binding metallochaperone CopP	plus	STRESS	METAL	COPPER	COPPER	BLASTP	66	66	100	95.45	66	AAD05936.1	copper-binding metallochaperone CopP	NF033781.1	copper-binding metallochaperone CopP
HPJ024_WA	HPJ024_WA_00768	gnl|X|HPJ024_WA_12	81079	81279	+	copP	copper-binding metallochaperone CopP	plus	STRESS	METAL	COPPER	COPPER	BLASTP	66	66	100	98.48	66	AAD05936.1	copper-binding metallochaperone CopP	NF033781.1	copper-binding metallochaperone CopP
HPJ025_WA	HPJ025_WA_00671	gnl|X|HPJ025_WA_12	80313	80513	+	copP	copper-binding metallochaperone CopP	plus	STRESS	METAL	COPPER	COPPER	BLASTP	66	66	100	92.42	66	AAD05936.1	copper-binding metallochaperone CopP	NF033781.1	copper-binding metallochaperone CopP
HPJ040_WA	HPJ040_WA_01303	gnl|X|HPJ040_WA_21	11583	11783	+	copP	copper-binding metallochaperone CopP	plus	STRESS	METAL	COPPER	COPPER	BLASTP	66	66	100	90.91	66	AAD05936.1	copper-binding metallochaperone CopP	NF033781.1	copper-binding metallochaperone CopP
HPJ050_WA	HPJ050_WA_01397	gnl|X|HPJ050_WA_56	60917	61117	+	copP	copper-binding metallochaperone CopP	plus	STRESS	METAL	COPPER	COPPER	BLASTP	66	66	100	93.94	66	AAD05936.1	copper-binding metallochaperone CopP	NF033781.1	copper-binding metallochaperone CopP
HPJ055_WA	HPJ055_WA_01494	gnl|X|HPJ055_WA_86	20769	20969	-	copP	copper-binding metallochaperone CopP	plus	STRESS	METAL	COPPER	COPPER	BLASTP	66	66	100	96.97	66	AAD05936.1	copper-binding metallochaperone CopP	NF033781.1	copper-binding metallochaperone CopP
HPJ056_WA	HPJ056_WA_01154	gnl|X|HPJ056_WA_34	79472	79672	+	copP	copper-binding metallochaperone CopP	plus	STRESS	METAL	COPPER	COPPER	BLASTP	66	66	100	95.45	66	AAD05936.1	copper-binding metallochaperone CopP	NF033781.1	copper-binding metallochaperone CopP
HPJ057_WA	HPJ057_WA_00962	gnl|X|HPJ057_WA_23	52294	52494	-	copP	copper-binding metallochaperone CopP	plus	STRESS	METAL	COPPER	COPPER	BLASTP	66	66	100	95.45	66	AAD05936.1	copper-binding metallochaperone CopP	NF033781.1	copper-binding metallochaperone CopP
HPJ071_WA	HPJ071_WA_01152	gnl|X|HPJ071_WA_34	60996	61196	+	copP	copper-binding metallochaperone CopP	plus	STRESS	METAL	COPPER	COPPER	BLASTP	66	66	100	95.45	66	AAD05936.1	copper-binding metallochaperone CopP	NF033781.1	copper-binding metallochaperone CopP
HPJ098_WA	HPJ098_WA_00797	gnl|X|HPJ098_WA_12	148523	148723	-	copP	copper-binding metallochaperone CopP	plus	STRESS	METAL	COPPER	COPPER	BLASTP	66	66	100	92.42	66	AAD05936.1	copper-binding metallochaperone CopP	NF033781.1	copper-binding metallochaperone CopP
HPJ099_WA	HPJ099_WA_00597	gnl|X|HPJ099_WA_12	149268	149468	-	copP	copper-binding metallochaperone CopP	plus	STRESS	METAL	COPPER	COPPER	BLASTP	66	66	100	92.42	66	AAD05936.1	copper-binding metallochaperone CopP	NF033781.1	copper-binding metallochaperone CopP
HPJ117_WA	HPJ117_WA_00646	gnl|X|HPJ117_WA_12	80400	80600	+	copP	copper-binding metallochaperone CopP	plus	STRESS	METAL	COPPER	COPPER	BLASTP	66	66	100	96.97	66	AAD05936.1	copper-binding metallochaperone CopP	NF033781.1	copper-binding metallochaperone CopP
HPJ118_WA	HPJ118_WA_00140	gnl|X|HPJ118_WA_1	147997	148197	-	copP	copper-binding metallochaperone CopP	plus	STRESS	METAL	COPPER	COPPER	BLASTP	66	66	100	96.97	66	AAD05936.1	copper-binding metallochaperone CopP	NF033781.1	copper-binding metallochaperone CopP
HPJ119_WA	HPJ119_WA_00988	gnl|X|HPJ119_WA_23	80324	80524	+	copP	copper-binding metallochaperone CopP	plus	STRESS	METAL	COPPER	COPPER	BLASTP	66	66	100	92.42	66	AAD05936.1	copper-binding metallochaperone CopP	NF033781.1	copper-binding metallochaperone CopP
HPJ148_WA	HPJ148_WA_00683	gnl|X|HPJ148_WA_12	97183	97383	-	copP	copper-binding metallochaperone CopP	plus	STRESS	METAL	COPPER	COPPER	BLASTP	66	66	100	92.42	66	AAD05936.1	copper-binding metallochaperone CopP	NF033781.1	copper-binding metallochaperone CopP
HPJ156_WA	HPJ156_WA_00742	gnl|X|HPJ156_WA_12	80121	80321	+	copP	copper-binding metallochaperone CopP	plus	STRESS	METAL	COPPER	COPPER	BLASTP	66	66	100	96.97	66	AAD05936.1	copper-binding metallochaperone CopP	NF033781.1	copper-binding metallochaperone CopP
HPJ165_WA	HPJ165_WA_01218	gnl|X|HPJ165_WA_42	60921	61121	+	copP	copper-binding metallochaperone CopP	plus	STRESS	METAL	COPPER	COPPER	BLASTP	66	66	100	93.94	66	AAD05936.1	copper-binding metallochaperone CopP	NF033781.1	copper-binding metallochaperone CopP
HPJ207_WA	HPJ207_WA_00696	gnl|X|HPJ207_WA_12	80433	80633	+	copP	copper-binding metallochaperone CopP	plus	STRESS	METAL	COPPER	COPPER	BLASTP	66	66	100	95.45	66	AAD05936.1	copper-binding metallochaperone CopP	NF033781.1	copper-binding metallochaperone CopP
ind_KH1	ind_KH1_00064	gnl|X|ind_KH1_1	60937	61137	+	copP	copper-binding metallochaperone CopP	plus	STRESS	METAL	COPPER	COPPER	BLASTP	66	66	100	95.45	66	AAD05936.1	copper-binding metallochaperone CopP	NF033781.1	copper-binding metallochaperone CopP
ind_KH10	ind_KH10_00081	gnl|X|ind_KH10_1	79921	80121	+	copP	copper-binding metallochaperone CopP	plus	STRESS	METAL	COPPER	COPPER	BLASTP	66	66	100	92.42	66	AAD05936.1	copper-binding metallochaperone CopP	NF033781.1	copper-binding metallochaperone CopP
ind_KH11	ind_KH11_00064	gnl|X|ind_KH11_1	60890	61090	+	copP	copper-binding metallochaperone CopP	plus	STRESS	METAL	COPPER	COPPER	BLASTP	66	66	100	92.42	66	AAD05936.1	copper-binding metallochaperone CopP	NF033781.1	copper-binding metallochaperone CopP
ind_KH12	ind_KH12_00498	gnl|X|ind_KH12_3	60781	60981	+	copP	copper-binding metallochaperone CopP	plus	STRESS	METAL	COPPER	COPPER	BLASTP	66	66	100	95.45	66	AAD05936.1	copper-binding metallochaperone CopP	NF033781.1	copper-binding metallochaperone CopP
ind_KH13	ind_KH13_00139	gnl|X|ind_KH13_1	145874	146074	-	copP	copper-binding metallochaperone CopP	plus	STRESS	METAL	COPPER	COPPER	BLASTP	66	66	100	93.94	66	AAD05936.1	copper-binding metallochaperone CopP	NF033781.1	copper-binding metallochaperone CopP
ind_KH14	ind_KH14_00144	gnl|X|ind_KH14_1	150587	150787	-	copP	copper-binding metallochaperone CopP	plus	STRESS	METAL	COPPER	COPPER	BLASTP	66	66	100	92.42	66	AAD05936.1	copper-binding metallochaperone CopP	NF033781.1	copper-binding metallochaperone CopP
ind_KH15	ind_KH15_00219	gnl|X|ind_KH15_1	225456	225656	-	copP	copper-binding metallochaperone CopP	plus	STRESS	METAL	COPPER	COPPER	BLASTP	66	66	100	92.42	66	AAD05936.1	copper-binding metallochaperone CopP	NF033781.1	copper-binding metallochaperone CopP
ind_KH16	ind_KH16_00640	gnl|X|ind_KH16_5	3813	4013	-	copP	copper-binding metallochaperone CopP	plus	STRESS	METAL	COPPER	COPPER	BLASTP	66	66	100	95.45	66	AAD05936.1	copper-binding metallochaperone CopP	NF033781.1	copper-binding metallochaperone CopP
ind_KH17	ind_KH17_00382	gnl|X|ind_KH17_2	65691	65891	+	copP	copper-binding metallochaperone CopP	plus	STRESS	METAL	COPPER	COPPER	BLASTP	66	66	100	93.94	66	AAD05936.1	copper-binding metallochaperone CopP	NF033781.1	copper-binding metallochaperone CopP
ind_KH18	ind_KH18_00135	gnl|X|ind_KH18_1	141089	141289	-	copP	copper-binding metallochaperone CopP	plus	STRESS	METAL	COPPER	COPPER	BLASTP	66	66	100	92.42	66	AAD05936.1	copper-binding metallochaperone CopP	NF033781.1	copper-binding metallochaperone CopP
ind_KH19	ind_KH19_00149	gnl|X|ind_KH19_1	152033	152233	-	copP	copper-binding metallochaperone CopP	plus	STRESS	METAL	COPPER	COPPER	BLASTP	66	66	100	96.97	66	AAD05936.1	copper-binding metallochaperone CopP	NF033781.1	copper-binding metallochaperone CopP
ind_KH2	ind_KH2_00358	gnl|X|ind_KH2_2	60645	60845	+	copP	copper-binding metallochaperone CopP	plus	STRESS	METAL	COPPER	COPPER	BLASTP	66	66	100	95.45	66	AAD05936.1	copper-binding metallochaperone CopP	NF033781.1	copper-binding metallochaperone CopP
ind_KH20	ind_KH20_00316	gnl|X|ind_KH20_3	54945	55145	-	copP	copper-binding metallochaperone CopP	plus	STRESS	METAL	COPPER	COPPER	BLASTP	66	66	100	95.45	66	AAD05936.1	copper-binding metallochaperone CopP	NF033781.1	copper-binding metallochaperone CopP
ind_KH21	ind_KH21_00053	gnl|X|ind_KH21_1	55387	55587	-	copP	copper-binding metallochaperone CopP	plus	STRESS	METAL	COPPER	COPPER	BLASTP	66	66	100	95.45	66	AAD05936.1	copper-binding metallochaperone CopP	NF033781.1	copper-binding metallochaperone CopP
ind_KH22	ind_KH22_00079	gnl|X|ind_KH22_1	79419	79619	+	copP	copper-binding metallochaperone CopP	plus	STRESS	METAL	COPPER	COPPER	BLASTP	66	66	100	93.94	66	AAD05936.1	copper-binding metallochaperone CopP	NF033781.1	copper-binding metallochaperone CopP
ind_KH23	ind_KH23_00161	gnl|X|ind_KH23_2	54677	54877	-	copP	copper-binding metallochaperone CopP	plus	STRESS	METAL	COPPER	COPPER	BLASTP	66	66	100	93.94	66	AAD05936.1	copper-binding metallochaperone CopP	NF033781.1	copper-binding metallochaperone CopP
ind_KH25	ind_KH25_00079	gnl|X|ind_KH25_1	80003	80203	+	copP	copper-binding metallochaperone CopP	plus	STRESS	METAL	COPPER	COPPER	BLASTP	66	66	100	93.94	66	AAD05936.1	copper-binding metallochaperone CopP	NF033781.1	copper-binding metallochaperone CopP
ind_KH26	ind_KH26_00206	gnl|X|ind_KH26_2	60936	61136	+	copP	copper-binding metallochaperone CopP	plus	STRESS	METAL	COPPER	COPPER	BLASTP	66	66	100	98.48	66	AAD05936.1	copper-binding metallochaperone CopP	NF033781.1	copper-binding metallochaperone CopP
ind_KH27	ind_KH27_00260	gnl|X|ind_KH27_2	80289	80489	+	copP	copper-binding metallochaperone CopP	plus	STRESS	METAL	COPPER	COPPER	BLASTP	66	66	100	95.45	66	AAD05936.1	copper-binding metallochaperone CopP	NF033781.1	copper-binding metallochaperone CopP
ind_KH28	ind_KH28_00302	gnl|X|ind_KH28_2	55819	56019	-	copP	copper-binding metallochaperone CopP	plus	STRESS	METAL	COPPER	COPPER	BLASTP	66	66	100	95.45	66	AAD05936.1	copper-binding metallochaperone CopP	NF033781.1	copper-binding metallochaperone CopP
ind_KH29	ind_KH29_00346	gnl|X|ind_KH29_2	147741	147941	-	copP	copper-binding metallochaperone CopP	plus	STRESS	METAL	COPPER	COPPER	BLASTP	66	66	100	96.97	66	AAD05936.1	copper-binding metallochaperone CopP	NF033781.1	copper-binding metallochaperone CopP
ind_KH3	ind_KH3_00080	gnl|X|ind_KH3_1	80263	80463	+	copP	copper-binding metallochaperone CopP	plus	STRESS	METAL	COPPER	COPPER	BLASTP	66	66	100	98.48	66	AAD05936.1	copper-binding metallochaperone CopP	NF033781.1	copper-binding metallochaperone CopP
ind_KH30	ind_KH30_00502	gnl|X|ind_KH30_3	78107	78307	+	copP	copper-binding metallochaperone CopP	plus	STRESS	METAL	COPPER	COPPER	BLASTP	66	66	100	93.94	66	AAD05936.1	copper-binding metallochaperone CopP	NF033781.1	copper-binding metallochaperone CopP
ind_KH31	ind_KH31_00064	gnl|X|ind_KH31_1	60582	60782	+	copP	copper-binding metallochaperone CopP	plus	STRESS	METAL	COPPER	COPPER	BLASTP	66	66	100	92.42	66	AAD05936.1	copper-binding metallochaperone CopP	NF033781.1	copper-binding metallochaperone CopP
ind_KH32	ind_KH32_00261	gnl|X|ind_KH32_1	267716	267916	-	copP	copper-binding metallochaperone CopP	plus	STRESS	METAL	COPPER	COPPER	BLASTP	66	66	100	93.94	66	AAD05936.1	copper-binding metallochaperone CopP	NF033781.1	copper-binding metallochaperone CopP
ind_KH33	ind_KH33_00755	gnl|X|ind_KH33_5	36118	36318	-	copP	copper-binding metallochaperone CopP	plus	STRESS	METAL	COPPER	COPPER	BLASTP	66	66	100	93.94	66	AAD05936.1	copper-binding metallochaperone CopP	NF033781.1	copper-binding metallochaperone CopP
ind_KH34	ind_KH34_00215	gnl|X|ind_KH34_1	222568	222768	-	copP	copper-binding metallochaperone CopP	plus	STRESS	METAL	COPPER	COPPER	BLASTP	66	66	100	92.42	66	AAD05936.1	copper-binding metallochaperone CopP	NF033781.1	copper-binding metallochaperone CopP
ind_KH35	ind_KH35_00284	gnl|X|ind_KH35_2	78532	78732	+	copP	copper-binding metallochaperone CopP	plus	STRESS	METAL	COPPER	COPPER	BLASTP	66	66	100	96.97	66	AAD05936.1	copper-binding metallochaperone CopP	NF033781.1	copper-binding metallochaperone CopP
ind_KH36	ind_KH36_00234	gnl|X|ind_KH36_2	55918	56118	-	copP	copper-binding metallochaperone CopP	plus	STRESS	METAL	COPPER	COPPER	BLASTP	66	66	100	96.97	66	AAD05936.1	copper-binding metallochaperone CopP	NF033781.1	copper-binding metallochaperone CopP
ind_KH37	ind_KH37_00299	gnl|X|ind_KH37_2	66173	66373	+	copP	copper-binding metallochaperone CopP	plus	STRESS	METAL	COPPER	COPPER	BLASTP	66	66	100	93.94	66	AAD05936.1	copper-binding metallochaperone CopP	NF033781.1	copper-binding metallochaperone CopP
ind_KH38	ind_KH38_00065	gnl|X|ind_KH38_1	62063	62263	+	copP	copper-binding metallochaperone CopP	plus	STRESS	METAL	COPPER	COPPER	BLASTP	66	66	100	98.48	66	AAD05936.1	copper-binding metallochaperone CopP	NF033781.1	copper-binding metallochaperone CopP
ind_KH39	ind_KH39_00080	gnl|X|ind_KH39_1	80145	80345	+	copP	copper-binding metallochaperone CopP	plus	STRESS	METAL	COPPER	COPPER	BLASTP	66	66	100	92.42	66	AAD05936.1	copper-binding metallochaperone CopP	NF033781.1	copper-binding metallochaperone CopP
ind_KH4	ind_KH4_00064	gnl|X|ind_KH4_1	60483	60683	+	copP	copper-binding metallochaperone CopP	plus	STRESS	METAL	COPPER	COPPER	BLASTP	66	66	100	92.42	66	AAD05936.1	copper-binding metallochaperone CopP	NF033781.1	copper-binding metallochaperone CopP
ind_KH40	ind_KH40_00137	gnl|X|ind_KH40_1	144207	144407	-	copP	copper-binding metallochaperone CopP	plus	STRESS	METAL	COPPER	COPPER	BLASTP	66	66	100	96.97	66	AAD05936.1	copper-binding metallochaperone CopP	NF033781.1	copper-binding metallochaperone CopP
ind_KH41	ind_KH41_00250	gnl|X|ind_KH41_2	80059	80259	+	copP	copper-binding metallochaperone CopP	plus	STRESS	METAL	COPPER	COPPER	BLASTP	66	66	100	95.45	66	AAD05936.1	copper-binding metallochaperone CopP	NF033781.1	copper-binding metallochaperone CopP
ind_KH43	ind_KH43_00219	gnl|X|ind_KH43_1	224583	224783	-	copP	copper-binding metallochaperone CopP	plus	STRESS	METAL	COPPER	COPPER	BLASTP	66	66	100	93.94	66	AAD05936.1	copper-binding metallochaperone CopP	NF033781.1	copper-binding metallochaperone CopP
ind_KH44	ind_KH44_00342	gnl|X|ind_KH44_2	60629	60829	+	copP	copper-binding metallochaperone CopP	plus	STRESS	METAL	COPPER	COPPER	BLASTP	66	66	100	92.42	66	AAD05936.1	copper-binding metallochaperone CopP	NF033781.1	copper-binding metallochaperone CopP
ind_KH45	ind_KH45_00067	gnl|X|ind_KH45_1	66201	66401	+	copP	copper-binding metallochaperone CopP	plus	STRESS	METAL	COPPER	COPPER	BLASTP	66	66	100	93.94	66	AAD05936.1	copper-binding metallochaperone CopP	NF033781.1	copper-binding metallochaperone CopP
ind_KH6	ind_KH6_00276	gnl|X|ind_KH6_2	60740	60940	+	copP	copper-binding metallochaperone CopP	plus	STRESS	METAL	COPPER	COPPER	BLASTP	66	66	100	95.45	66	AAD05936.1	copper-binding metallochaperone CopP	NF033781.1	copper-binding metallochaperone CopP
ind_KH7	ind_KH7_00422	gnl|X|ind_KH7_2	148876	149076	-	copP	copper-binding metallochaperone CopP	plus	STRESS	METAL	COPPER	COPPER	BLASTP	66	66	100	93.94	66	AAD05936.1	copper-binding metallochaperone CopP	NF033781.1	copper-binding metallochaperone CopP
ind_KH8	ind_KH8_00389	gnl|X|ind_KH8_2	146517	146717	-	copP	copper-binding metallochaperone CopP	plus	STRESS	METAL	COPPER	COPPER	BLASTP	66	66	100	93.94	66	AAD05936.1	copper-binding metallochaperone CopP	NF033781.1	copper-binding metallochaperone CopP
ind_KH9	ind_KH9_00519	gnl|X|ind_KH9_3	77738	77938	+	copP	copper-binding metallochaperone CopP	plus	STRESS	METAL	COPPER	COPPER	BLASTP	66	66	100	93.94	66	AAD05936.1	copper-binding metallochaperone CopP	NF033781.1	copper-binding metallochaperone CopP
Ind_NAB47	Ind_NAB47_00257	gnl|X|Ind_NAB47_12	46601	46801	+	copP	copper-binding metallochaperone CopP	plus	STRESS	METAL	COPPER	COPPER	BLASTP	66	66	100	92.42	66	AAD05936.1	copper-binding metallochaperone CopP	NF033781.1	copper-binding metallochaperone CopP
Ind_Nad1	Ind_Nad1_00164	gnl|X|Ind_Nad1_3	32733	32933	-	copP	copper-binding metallochaperone CopP	plus	STRESS	METAL	COPPER	COPPER	BLASTP	66	66	100	98.48	66	AAD05936.1	copper-binding metallochaperone CopP	NF033781.1	copper-binding metallochaperone CopP
ind_NAK7	ind_NAK7_00093	gnl|X|ind_NAK7_1	93383	93583	+	copP	copper-binding metallochaperone CopP	plus	STRESS	METAL	COPPER	COPPER	BLASTP	66	66	100	95.45	66	AAD05936.1	copper-binding metallochaperone CopP	NF033781.1	copper-binding metallochaperone CopP
Iran23	Iran23_01121	gnl|X|Iran23_42	60632	60832	+	copP	copper-binding metallochaperone CopP	plus	STRESS	METAL	COPPER	COPPER	BLASTP	66	66	100	96.97	66	AAD05936.1	copper-binding metallochaperone CopP	NF033781.1	copper-binding metallochaperone CopP
Isolate_A	Isolate_A_00079	gnl|X|Isolate_A_1	80265	80465	+	copP	copper-binding metallochaperone CopP	plus	STRESS	METAL	COPPER	COPPER	BLASTP	66	66	100	93.94	66	AAD05936.1	copper-binding metallochaperone CopP	NF033781.1	copper-binding metallochaperone CopP
Isolate_B	Isolate_B_00138	gnl|X|Isolate_B_1	145850	146050	-	copP	copper-binding metallochaperone CopP	plus	STRESS	METAL	COPPER	COPPER	BLASTP	66	66	100	95.45	66	AAD05936.1	copper-binding metallochaperone CopP	NF033781.1	copper-binding metallochaperone CopP
Isolate_C	Isolate_C_01371	gnl|X|Isolate_C_28	79710	79910	+	copP	copper-binding metallochaperone CopP	plus	STRESS	METAL	COPPER	COPPER	BLASTP	66	66	100	95.45	66	AAD05936.1	copper-binding metallochaperone CopP	NF033781.1	copper-binding metallochaperone CopP
Isolate_E	Isolate_E_01262	gnl|X|Isolate_E_42	60754	60954	+	copP	copper-binding metallochaperone CopP	plus	STRESS	METAL	COPPER	COPPER	BLASTP	66	66	100	95.45	66	AAD05936.1	copper-binding metallochaperone CopP	NF033781.1	copper-binding metallochaperone CopP
J182	J182_00807	gnl|X|J182_1	817355	817555	-	copP	copper-binding metallochaperone CopP	plus	STRESS	METAL	COPPER	COPPER	BLASTP	66	66	100	98.48	66	AAD05936.1	copper-binding metallochaperone CopP	NF033781.1	copper-binding metallochaperone CopP
JP0037	JP0037_00079	gnl|X|JP0037_1	77858	78058	+	copP	copper-binding metallochaperone CopP	plus	STRESS	METAL	COPPER	COPPER	BLASTP	66	66	100	92.42	66	AAD05936.1	copper-binding metallochaperone CopP	NF033781.1	copper-binding metallochaperone CopP
JP0038	JP0038_00078	gnl|X|JP0038_1	77808	78008	+	copP	copper-binding metallochaperone CopP	plus	STRESS	METAL	COPPER	COPPER	BLASTP	66	66	100	92.42	66	AAD05936.1	copper-binding metallochaperone CopP	NF033781.1	copper-binding metallochaperone CopP
JP0039	JP0039_00083	gnl|X|JP0039_1	79570	79770	+	copP	copper-binding metallochaperone CopP	plus	STRESS	METAL	COPPER	COPPER	BLASTP	66	66	100	95.45	66	AAD05936.1	copper-binding metallochaperone CopP	NF033781.1	copper-binding metallochaperone CopP
JP0040	JP0040_00083	gnl|X|JP0040_1	79629	79829	+	copP	copper-binding metallochaperone CopP	plus	STRESS	METAL	COPPER	COPPER	BLASTP	66	66	100	95.45	66	AAD05936.1	copper-binding metallochaperone CopP	NF033781.1	copper-binding metallochaperone CopP
JP0041	JP0041_00409	gnl|X|JP0041_2	147963	148163	-	copP	copper-binding metallochaperone CopP	plus	STRESS	METAL	COPPER	COPPER	BLASTP	66	66	100	96.97	66	AAD05936.1	copper-binding metallochaperone CopP	NF033781.1	copper-binding metallochaperone CopP
JP0042	JP0042_00083	gnl|X|JP0042_1	80194	80394	+	copP	copper-binding metallochaperone CopP	plus	STRESS	METAL	COPPER	COPPER	BLASTP	66	66	100	95.45	66	AAD05936.1	copper-binding metallochaperone CopP	NF033781.1	copper-binding metallochaperone CopP
JP0043	JP0043_00082	gnl|X|JP0043_1	79690	79890	+	copP	copper-binding metallochaperone CopP	plus	STRESS	METAL	COPPER	COPPER	BLASTP	66	66	100	95.45	66	AAD05936.1	copper-binding metallochaperone CopP	NF033781.1	copper-binding metallochaperone CopP
JP0044	JP0044_00366	gnl|X|JP0044_2	60614	60814	+	copP	copper-binding metallochaperone CopP	plus	STRESS	METAL	COPPER	COPPER	BLASTP	66	66	100	96.97	66	AAD05936.1	copper-binding metallochaperone CopP	NF033781.1	copper-binding metallochaperone CopP
JP0045	JP0045_00308	gnl|X|JP0045_1	308368	308568	-	copP	copper-binding metallochaperone CopP	plus	STRESS	METAL	COPPER	COPPER	BLASTP	66	66	100	95.45	66	AAD05936.1	copper-binding metallochaperone CopP	NF033781.1	copper-binding metallochaperone CopP
JP0046	JP0046_00452	gnl|X|JP0046_2	156420	156620	-	copP	copper-binding metallochaperone CopP	plus	STRESS	METAL	COPPER	COPPER	BLASTP	66	66	100	96.97	66	AAD05936.1	copper-binding metallochaperone CopP	NF033781.1	copper-binding metallochaperone CopP
JP0047	JP0047_00627	gnl|X|JP0047_2	154855	155055	-	copP	copper-binding metallochaperone CopP	plus	STRESS	METAL	COPPER	COPPER	BLASTP	66	66	100	95.45	66	AAD05936.1	copper-binding metallochaperone CopP	NF033781.1	copper-binding metallochaperone CopP
JP0048	JP0048_00599	gnl|X|JP0048_2	125840	126040	-	copP	copper-binding metallochaperone CopP	plus	STRESS	METAL	COPPER	COPPER	BLASTP	66	66	100	96.97	66	AAD05936.1	copper-binding metallochaperone CopP	NF033781.1	copper-binding metallochaperone CopP
JP0049	JP0049_00280	gnl|X|JP0049_1	280311	280511	-	copP	copper-binding metallochaperone CopP	plus	STRESS	METAL	COPPER	COPPER	BLASTP	66	66	100	96.97	66	AAD05936.1	copper-binding metallochaperone CopP	NF033781.1	copper-binding metallochaperone CopP
JP0050	JP0050_00472	gnl|X|JP0050_2	153335	153535	-	copP	copper-binding metallochaperone CopP	plus	STRESS	METAL	COPPER	COPPER	BLASTP	66	66	100	93.94	66	AAD05936.1	copper-binding metallochaperone CopP	NF033781.1	copper-binding metallochaperone CopP
JP0051	JP0051_00301	gnl|X|JP0051_2	75174	75374	+	copP	copper-binding metallochaperone CopP	plus	STRESS	METAL	COPPER	COPPER	BLASTP	66	66	100	95.45	66	AAD05936.1	copper-binding metallochaperone CopP	NF033781.1	copper-binding metallochaperone CopP
JP0052	JP0052_00394	gnl|X|JP0052_2	79923	80123	+	copP	copper-binding metallochaperone CopP	plus	STRESS	METAL	COPPER	COPPER	BLASTP	66	66	100	95.45	66	AAD05936.1	copper-binding metallochaperone CopP	NF033781.1	copper-binding metallochaperone CopP
JP0053	JP0053_00455	gnl|X|JP0053_2	155224	155424	-	copP	copper-binding metallochaperone CopP	plus	STRESS	METAL	COPPER	COPPER	BLASTP	66	66	100	95.45	66	AAD05936.1	copper-binding metallochaperone CopP	NF033781.1	copper-binding metallochaperone CopP
JP0054	JP0054_00081	gnl|X|JP0054_1	79856	80056	+	copP	copper-binding metallochaperone CopP	plus	STRESS	METAL	COPPER	COPPER	BLASTP	66	66	100	96.97	66	AAD05936.1	copper-binding metallochaperone CopP	NF033781.1	copper-binding metallochaperone CopP
JP0056	JP0056_00256	gnl|X|JP0056_2	89016	89216	-	copP	copper-binding metallochaperone CopP	plus	STRESS	METAL	COPPER	COPPER	BLASTP	66	66	100	96.97	66	AAD05936.1	copper-binding metallochaperone CopP	NF033781.1	copper-binding metallochaperone CopP
JP0057	JP0057_00504	gnl|X|JP0057_2	156839	157039	-	copP	copper-binding metallochaperone CopP	plus	STRESS	METAL	COPPER	COPPER	BLASTP	66	66	100	93.94	66	AAD05936.1	copper-binding metallochaperone CopP	NF033781.1	copper-binding metallochaperone CopP
JP0058	JP0058_00260	gnl|X|JP0058_2	79598	79798	+	copP	copper-binding metallochaperone CopP	plus	STRESS	METAL	COPPER	COPPER	BLASTP	66	66	100	95.45	66	AAD05936.1	copper-binding metallochaperone CopP	NF033781.1	copper-binding metallochaperone CopP
JP0059	JP0059_00393	gnl|X|JP0059_2	155486	155686	-	copP	copper-binding metallochaperone CopP	plus	STRESS	METAL	COPPER	COPPER	BLASTP	66	66	100	95.45	66	AAD05936.1	copper-binding metallochaperone CopP	NF033781.1	copper-binding metallochaperone CopP
JP0060	JP0060_00589	gnl|X|JP0060_2	145796	145996	-	copP	copper-binding metallochaperone CopP	plus	STRESS	METAL	COPPER	COPPER	BLASTP	66	66	100	95.45	66	AAD05936.1	copper-binding metallochaperone CopP	NF033781.1	copper-binding metallochaperone CopP
JP0061	JP0061_00284	gnl|X|JP0061_2	82695	82895	-	copP	copper-binding metallochaperone CopP	plus	STRESS	METAL	COPPER	COPPER	BLASTP	66	66	100	93.94	66	AAD05936.1	copper-binding metallochaperone CopP	NF033781.1	copper-binding metallochaperone CopP
JP0063	JP0063_00415	gnl|X|JP0063_2	79468	79668	+	copP	copper-binding metallochaperone CopP	plus	STRESS	METAL	COPPER	COPPER	BLASTP	66	66	100	95.45	66	AAD05936.1	copper-binding metallochaperone CopP	NF033781.1	copper-binding metallochaperone CopP
JP0065	JP0065_00367	gnl|X|JP0065_2	79576	79776	+	copP	copper-binding metallochaperone CopP	plus	STRESS	METAL	COPPER	COPPER	BLASTP	66	66	100	96.97	66	AAD05936.1	copper-binding metallochaperone CopP	NF033781.1	copper-binding metallochaperone CopP
JP0067	JP0067_00582	gnl|X|JP0067_2	163421	163621	-	copP	copper-binding metallochaperone CopP	plus	STRESS	METAL	COPPER	COPPER	BLASTP	66	66	100	95.45	66	AAD05936.1	copper-binding metallochaperone CopP	NF033781.1	copper-binding metallochaperone CopP
JP0068	JP0068_00083	gnl|X|JP0068_1	79948	80148	+	copP	copper-binding metallochaperone CopP	plus	STRESS	METAL	COPPER	COPPER	BLASTP	66	66	100	95.45	66	AAD05936.1	copper-binding metallochaperone CopP	NF033781.1	copper-binding metallochaperone CopP
JP0069	JP0069_00152	gnl|X|JP0069_1	155338	155538	-	copP	copper-binding metallochaperone CopP	plus	STRESS	METAL	COPPER	COPPER	BLASTP	66	66	100	95.45	66	AAD05936.1	copper-binding metallochaperone CopP	NF033781.1	copper-binding metallochaperone CopP
JP0070	NA	gnl|X|JP0070_1	80065	80253	+	copP	copper-binding metallochaperone CopP	plus	STRESS	METAL	COPPER	COPPER	BLASTX	63	66	95.45	96.83	63	AAD05936.1	copper-binding metallochaperone CopP	NA	NA
JP0072	JP0072_00082	gnl|X|JP0072_1	79333	79533	+	copP	copper-binding metallochaperone CopP	plus	STRESS	METAL	COPPER	COPPER	BLASTP	66	66	100	95.45	66	AAD05936.1	copper-binding metallochaperone CopP	NF033781.1	copper-binding metallochaperone CopP
JP0074	JP0074_00081	gnl|X|JP0074_1	79593	79793	+	copP	copper-binding metallochaperone CopP	plus	STRESS	METAL	COPPER	COPPER	BLASTP	66	66	100	95.45	66	AAD05936.1	copper-binding metallochaperone CopP	NF033781.1	copper-binding metallochaperone CopP
JP0075	JP0075_00372	gnl|X|JP0075_6	11313	11513	-	copP	copper-binding metallochaperone CopP	plus	STRESS	METAL	COPPER	COPPER	BLASTP	66	66	100	93.94	66	AAD05936.1	copper-binding metallochaperone CopP	NF033781.1	copper-binding metallochaperone CopP
JP0076	JP0076_00081	gnl|X|JP0076_1	79604	79804	+	copP	copper-binding metallochaperone CopP	plus	STRESS	METAL	COPPER	COPPER	BLASTP	66	66	100	95.45	66	AAD05936.1	copper-binding metallochaperone CopP	NF033781.1	copper-binding metallochaperone CopP
JP0077	JP0077_00446	gnl|X|JP0077_2	79511	79711	+	copP	copper-binding metallochaperone CopP	plus	STRESS	METAL	COPPER	COPPER	BLASTP	66	66	100	93.94	66	AAD05936.1	copper-binding metallochaperone CopP	NF033781.1	copper-binding metallochaperone CopP
JP0078	JP0078_00887	gnl|X|JP0078_7	8947	9147	-	copP	copper-binding metallochaperone CopP	plus	STRESS	METAL	COPPER	COPPER	BLASTP	66	66	100	95.45	66	AAD05936.1	copper-binding metallochaperone CopP	NF033781.1	copper-binding metallochaperone CopP
JP0079	JP0079_00083	gnl|X|JP0079_1	79744	79944	+	copP	copper-binding metallochaperone CopP	plus	STRESS	METAL	COPPER	COPPER	BLASTP	66	66	100	95.45	66	AAD05936.1	copper-binding metallochaperone CopP	NF033781.1	copper-binding metallochaperone CopP
JP0085	JP0085_00543	gnl|X|JP0085_1	548110	548310	-	copP	copper-binding metallochaperone CopP	plus	STRESS	METAL	COPPER	COPPER	BLASTP	66	66	100	93.94	66	AAD05936.1	copper-binding metallochaperone CopP	NF033781.1	copper-binding metallochaperone CopP
JP0086	JP0086_00149	gnl|X|JP0086_1	156905	157105	-	copP	copper-binding metallochaperone CopP	plus	STRESS	METAL	COPPER	COPPER	BLASTP	66	66	100	92.42	66	AAD05936.1	copper-binding metallochaperone CopP	NF033781.1	copper-binding metallochaperone CopP
JP0087	JP0087_00502	gnl|X|JP0087_2	149099	149299	-	copP	copper-binding metallochaperone CopP	plus	STRESS	METAL	COPPER	COPPER	BLASTP	66	66	100	95.45	66	AAD05936.1	copper-binding metallochaperone CopP	NF033781.1	copper-binding metallochaperone CopP
JP0088	JP0088_00081	gnl|X|JP0088_1	79543	79743	+	copP	copper-binding metallochaperone CopP	plus	STRESS	METAL	COPPER	COPPER	BLASTP	66	66	100	95.45	66	AAD05936.1	copper-binding metallochaperone CopP	NF033781.1	copper-binding metallochaperone CopP
JP0089	JP0089_00361	gnl|X|JP0089_3	35705	35905	-	copP	copper-binding metallochaperone CopP	plus	STRESS	METAL	COPPER	COPPER	BLASTP	66	66	100	96.97	66	AAD05936.1	copper-binding metallochaperone CopP	NF033781.1	copper-binding metallochaperone CopP
JP0090	JP0090_00065	gnl|X|JP0090_1	60645	60845	+	copP	copper-binding metallochaperone CopP	plus	STRESS	METAL	COPPER	COPPER	BLASTP	66	66	100	96.97	66	AAD05936.1	copper-binding metallochaperone CopP	NF033781.1	copper-binding metallochaperone CopP
JP0092	JP0092_00439	gnl|X|JP0092_2	155648	155848	-	copP	copper-binding metallochaperone CopP	plus	STRESS	METAL	COPPER	COPPER	BLASTP	66	66	100	95.45	66	AAD05936.1	copper-binding metallochaperone CopP	NF033781.1	copper-binding metallochaperone CopP
JP0093	JP0093_00458	gnl|X|JP0093_2	157533	157733	-	copP	copper-binding metallochaperone CopP	plus	STRESS	METAL	COPPER	COPPER	BLASTP	66	66	100	95.45	66	AAD05936.1	copper-binding metallochaperone CopP	NF033781.1	copper-binding metallochaperone CopP
JP0094	JP0094_00214	gnl|X|JP0094_1	209206	209406	-	copP	copper-binding metallochaperone CopP	plus	STRESS	METAL	COPPER	COPPER	BLASTP	66	66	100	93.94	66	AAD05936.1	copper-binding metallochaperone CopP	NF033781.1	copper-binding metallochaperone CopP
JP0095	NA	gnl|X|JP0095_1	80984	81178	+	copP	copper-binding metallochaperone CopP	plus	STRESS	METAL	COPPER	COPPER	BLASTX	65	66	98.48	96.92	65	AAD05936.1	copper-binding metallochaperone CopP	NA	NA
JP0096	JP0096_00585	gnl|X|JP0096_3	51745	51945	-	copP	copper-binding metallochaperone CopP	plus	STRESS	METAL	COPPER	COPPER	BLASTP	66	66	100	95.45	66	AAD05936.1	copper-binding metallochaperone CopP	NF033781.1	copper-binding metallochaperone CopP
JP0097	JP0097_00277	gnl|X|JP0097_1	276865	277065	-	copP	copper-binding metallochaperone CopP	plus	STRESS	METAL	COPPER	COPPER	BLASTP	66	66	100	95.45	66	AAD05936.1	copper-binding metallochaperone CopP	NF033781.1	copper-binding metallochaperone CopP
JP0098	JP0098_00081	gnl|X|JP0098_1	79924	80124	+	copP	copper-binding metallochaperone CopP	plus	STRESS	METAL	COPPER	COPPER	BLASTP	66	66	100	95.45	66	AAD05936.1	copper-binding metallochaperone CopP	NF033781.1	copper-binding metallochaperone CopP
JP0099	JP0099_00452	gnl|X|JP0099_2	79422	79622	+	copP	copper-binding metallochaperone CopP	plus	STRESS	METAL	COPPER	COPPER	BLASTP	66	66	100	93.94	66	AAD05936.1	copper-binding metallochaperone CopP	NF033781.1	copper-binding metallochaperone CopP
JP0100	JP0100_00248	gnl|X|JP0100_1	258949	259149	-	copP	copper-binding metallochaperone CopP	plus	STRESS	METAL	COPPER	COPPER	BLASTP	66	66	100	92.42	66	AAD05936.1	copper-binding metallochaperone CopP	NF033781.1	copper-binding metallochaperone CopP
JP0101	JP0101_00412	gnl|X|JP0101_2	156537	156737	-	copP	copper-binding metallochaperone CopP	plus	STRESS	METAL	COPPER	COPPER	BLASTP	66	66	100	95.45	66	AAD05936.1	copper-binding metallochaperone CopP	NF033781.1	copper-binding metallochaperone CopP
JP0103	JP0103_00478	gnl|X|JP0103_2	156880	157080	-	copP	copper-binding metallochaperone CopP	plus	STRESS	METAL	COPPER	COPPER	BLASTP	66	66	100	95.45	66	AAD05936.1	copper-binding metallochaperone CopP	NF033781.1	copper-binding metallochaperone CopP
JP0104	JP0104_00468	gnl|X|JP0104_2	156148	156348	-	copP	copper-binding metallochaperone CopP	plus	STRESS	METAL	COPPER	COPPER	BLASTP	66	66	100	95.45	66	AAD05936.1	copper-binding metallochaperone CopP	NF033781.1	copper-binding metallochaperone CopP
JP0105	JP0105_00064	gnl|X|JP0105_1	60614	60814	+	copP	copper-binding metallochaperone CopP	plus	STRESS	METAL	COPPER	COPPER	BLASTP	66	66	100	96.97	66	AAD05936.1	copper-binding metallochaperone CopP	NF033781.1	copper-binding metallochaperone CopP
JP0106	JP0106_00969	gnl|X|JP0106_6	18793	18993	-	copP	copper-binding metallochaperone CopP	plus	STRESS	METAL	COPPER	COPPER	BLASTP	66	66	100	95.45	66	AAD05936.1	copper-binding metallochaperone CopP	NF033781.1	copper-binding metallochaperone CopP
JP0108	JP0108_00515	gnl|X|JP0108_1	513965	514165	-	copP	copper-binding metallochaperone CopP	plus	STRESS	METAL	COPPER	COPPER	BLASTP	66	66	100	92.42	66	AAD05936.1	copper-binding metallochaperone CopP	NF033781.1	copper-binding metallochaperone CopP
JP0109	JP0109_00475	gnl|X|JP0109_2	79456	79656	+	copP	copper-binding metallochaperone CopP	plus	STRESS	METAL	COPPER	COPPER	BLASTP	66	66	100	93.94	66	AAD05936.1	copper-binding metallochaperone CopP	NF033781.1	copper-binding metallochaperone CopP
JP0110	JP0110_00510	gnl|X|JP0110_2	196521	196721	-	copP	copper-binding metallochaperone CopP	plus	STRESS	METAL	COPPER	COPPER	BLASTP	66	66	100	93.94	66	AAD05936.1	copper-binding metallochaperone CopP	NF033781.1	copper-binding metallochaperone CopP
JP0111	JP0111_00449	gnl|X|JP0111_2	150854	151054	+	copP	copper-binding metallochaperone CopP	plus	STRESS	METAL	COPPER	COPPER	BLASTP	66	66	100	93.94	66	AAD05936.1	copper-binding metallochaperone CopP	NF033781.1	copper-binding metallochaperone CopP
JP0112	JP0112_00445	gnl|X|JP0112_2	146407	146607	-	copP	copper-binding metallochaperone CopP	plus	STRESS	METAL	COPPER	COPPER	BLASTP	66	66	100	95.45	66	AAD05936.1	copper-binding metallochaperone CopP	NF033781.1	copper-binding metallochaperone CopP
JP0113	JP0113_00065	gnl|X|JP0113_1	60612	60812	+	copP	copper-binding metallochaperone CopP	plus	STRESS	METAL	COPPER	COPPER	BLASTP	66	66	100	95.45	66	AAD05936.1	copper-binding metallochaperone CopP	NF033781.1	copper-binding metallochaperone CopP
JP0115	JP0115_00081	gnl|X|JP0115_1	79610	79810	+	copP	copper-binding metallochaperone CopP	plus	STRESS	METAL	COPPER	COPPER	BLASTP	66	66	100	95.45	66	AAD05936.1	copper-binding metallochaperone CopP	NF033781.1	copper-binding metallochaperone CopP
JP0116	JP0116_00282	gnl|X|JP0116_1	283058	283258	-	copP	copper-binding metallochaperone CopP	plus	STRESS	METAL	COPPER	COPPER	BLASTP	66	66	100	96.97	66	AAD05936.1	copper-binding metallochaperone CopP	NF033781.1	copper-binding metallochaperone CopP
JP0117	JP0117_00525	gnl|X|JP0117_1	533096	533296	-	copP	copper-binding metallochaperone CopP	plus	STRESS	METAL	COPPER	COPPER	BLASTP	66	66	100	93.94	66	AAD05936.1	copper-binding metallochaperone CopP	NF033781.1	copper-binding metallochaperone CopP
JP0118	JP0118_00988	gnl|X|JP0118_5	79902	80102	+	copP	copper-binding metallochaperone CopP	plus	STRESS	METAL	COPPER	COPPER	BLASTP	66	66	100	92.42	66	AAD05936.1	copper-binding metallochaperone CopP	NF033781.1	copper-binding metallochaperone CopP
JP0119	JP0119_00580	gnl|X|JP0119_1	579917	580117	-	copP	copper-binding metallochaperone CopP	plus	STRESS	METAL	COPPER	COPPER	BLASTP	66	66	100	95.45	66	AAD05936.1	copper-binding metallochaperone CopP	NF033781.1	copper-binding metallochaperone CopP
JP0120	JP0120_00082	gnl|X|JP0120_1	80207	80407	+	copP	copper-binding metallochaperone CopP	plus	STRESS	METAL	COPPER	COPPER	BLASTP	66	66	100	95.45	66	AAD05936.1	copper-binding metallochaperone CopP	NF033781.1	copper-binding metallochaperone CopP
JP0121	JP0121_00348	gnl|X|JP0121_2	60625	60825	+	copP	copper-binding metallochaperone CopP	plus	STRESS	METAL	COPPER	COPPER	BLASTP	66	66	100	96.97	66	AAD05936.1	copper-binding metallochaperone CopP	NF033781.1	copper-binding metallochaperone CopP
JP0122	JP0122_00468	gnl|X|JP0122_2	79560	79760	+	copP	copper-binding metallochaperone CopP	plus	STRESS	METAL	COPPER	COPPER	BLASTP	66	66	100	95.45	66	AAD05936.1	copper-binding metallochaperone CopP	NF033781.1	copper-binding metallochaperone CopP
JP0123	JP0123_00085	gnl|X|JP0123_1	79650	79850	+	copP	copper-binding metallochaperone CopP	plus	STRESS	METAL	COPPER	COPPER	BLASTP	66	66	100	95.45	66	AAD05936.1	copper-binding metallochaperone CopP	NF033781.1	copper-binding metallochaperone CopP
JP0125	JP0125_00451	gnl|X|JP0125_2	156692	156892	-	copP	copper-binding metallochaperone CopP	plus	STRESS	METAL	COPPER	COPPER	BLASTP	66	66	100	95.45	66	AAD05936.1	copper-binding metallochaperone CopP	NF033781.1	copper-binding metallochaperone CopP
JP0126	JP0126_00243	gnl|X|JP0126_1	247371	247571	-	copP	copper-binding metallochaperone CopP	plus	STRESS	METAL	COPPER	COPPER	BLASTP	66	66	100	95.45	66	AAD05936.1	copper-binding metallochaperone CopP	NF033781.1	copper-binding metallochaperone CopP
JP0128	JP0128_00491	gnl|X|JP0128_2	147245	147445	-	copP	copper-binding metallochaperone CopP	plus	STRESS	METAL	COPPER	COPPER	BLASTP	66	66	100	95.45	66	AAD05936.1	copper-binding metallochaperone CopP	NF033781.1	copper-binding metallochaperone CopP
JP0129	JP0129_00257	gnl|X|JP0129_1	248751	248951	-	copP	copper-binding metallochaperone CopP	plus	STRESS	METAL	COPPER	COPPER	BLASTP	66	66	100	96.97	66	AAD05936.1	copper-binding metallochaperone CopP	NF033781.1	copper-binding metallochaperone CopP
JP0130	JP0130_00582	gnl|X|JP0130_1	580571	580771	-	copP	copper-binding metallochaperone CopP	plus	STRESS	METAL	COPPER	COPPER	BLASTP	66	66	100	93.94	66	AAD05936.1	copper-binding metallochaperone CopP	NF033781.1	copper-binding metallochaperone CopP
JP0131	JP0131_00492	gnl|X|JP0131_2	149711	149911	-	copP	copper-binding metallochaperone CopP	plus	STRESS	METAL	COPPER	COPPER	BLASTP	66	66	100	95.45	66	AAD05936.1	copper-binding metallochaperone CopP	NF033781.1	copper-binding metallochaperone CopP
JP0132	JP0132_00264	gnl|X|JP0132_2	79835	80035	+	copP	copper-binding metallochaperone CopP	plus	STRESS	METAL	COPPER	COPPER	BLASTP	66	66	100	95.45	66	AAD05936.1	copper-binding metallochaperone CopP	NF033781.1	copper-binding metallochaperone CopP
JP0133	JP0133_00150	gnl|X|JP0133_1	154615	154815	-	copP	copper-binding metallochaperone CopP	plus	STRESS	METAL	COPPER	COPPER	BLASTP	66	66	100	95.45	66	AAD05936.1	copper-binding metallochaperone CopP	NF033781.1	copper-binding metallochaperone CopP
JP0134	JP0134_00640	gnl|X|JP0134_4	78127	78327	+	copP	copper-binding metallochaperone CopP	plus	STRESS	METAL	COPPER	COPPER	BLASTP	66	66	100	95.45	66	AAD05936.1	copper-binding metallochaperone CopP	NF033781.1	copper-binding metallochaperone CopP
K26A1	K26A1_00365	gnl|X|K26A1_1	385893	386093	-	copP	copper-binding metallochaperone CopP	plus	STRESS	METAL	COPPER	COPPER	BLASTP	66	66	100	92.42	66	AAD05936.1	copper-binding metallochaperone CopP	NF033781.1	copper-binding metallochaperone CopP
KAZ3172	KAZ3172_01318	gnl|X|KAZ3172_52	60779	60979	+	copP	copper-binding metallochaperone CopP	plus	STRESS	METAL	COPPER	COPPER	BLASTP	66	66	100	95.45	66	AAD05936.1	copper-binding metallochaperone CopP	NF033781.1	copper-binding metallochaperone CopP
KAZ3176	KAZ3176_00961	gnl|X|KAZ3176_22	139257	139457	-	copP	copper-binding metallochaperone CopP	plus	STRESS	METAL	COPPER	COPPER	BLASTP	66	66	100	96.97	66	AAD05936.1	copper-binding metallochaperone CopP	NF033781.1	copper-binding metallochaperone CopP
KAZ3177	KAZ3177_00874	gnl|X|KAZ3177_22	151374	151574	-	copP	copper-binding metallochaperone CopP	plus	STRESS	METAL	COPPER	COPPER	BLASTP	66	66	100	96.97	66	AAD05936.1	copper-binding metallochaperone CopP	NF033781.1	copper-binding metallochaperone CopP
KAZ3190	KAZ3190_01539	gnl|X|KAZ3190_83	37929	38129	-	copP	copper-binding metallochaperone CopP	plus	STRESS	METAL	COPPER	COPPER	BLASTP	66	66	100	96.97	66	AAD05936.1	copper-binding metallochaperone CopP	NF033781.1	copper-binding metallochaperone CopP
KAZ3193	KAZ3193_00913	gnl|X|KAZ3193_22	52090	52290	-	copP	copper-binding metallochaperone CopP	plus	STRESS	METAL	COPPER	COPPER	BLASTP	66	66	100	93.94	66	AAD05936.1	copper-binding metallochaperone CopP	NF033781.1	copper-binding metallochaperone CopP
KAZ3194	KAZ3194_01009	gnl|X|KAZ3194_33	95707	95907	-	copP	copper-binding metallochaperone CopP	plus	STRESS	METAL	COPPER	COPPER	BLASTP	66	66	100	98.48	66	AAD05936.1	copper-binding metallochaperone CopP	NF033781.1	copper-binding metallochaperone CopP
Keto18	Keto18_00088	gnl|X|Keto18_2	28172	28372	+	copP	copper-binding metallochaperone CopP	plus	STRESS	METAL	COPPER	COPPER	BLASTP	66	66	100	93.94	66	AAD05936.1	copper-binding metallochaperone CopP	NF033781.1	copper-binding metallochaperone CopP
Keto60	Keto60_00456	gnl|X|Keto60_11	47497	47697	+	copP	copper-binding metallochaperone CopP	plus	STRESS	METAL	COPPER	COPPER	BLASTP	66	66	100	95.45	66	AAD05936.1	copper-binding metallochaperone CopP	NF033781.1	copper-binding metallochaperone CopP
Khanty04	Khanty04_01020	gnl|X|Khanty04_33	79512	79712	+	copP	copper-binding metallochaperone CopP	plus	STRESS	METAL	COPPER	COPPER	BLASTP	66	66	100	95.45	66	AAD05936.1	copper-binding metallochaperone CopP	NF033781.1	copper-binding metallochaperone CopP
Khanty15	Khanty15_00450	gnl|X|Khanty15_11	166160	166360	-	copP	copper-binding metallochaperone CopP	plus	STRESS	METAL	COPPER	COPPER	BLASTP	66	66	100	95.45	66	AAD05936.1	copper-binding metallochaperone CopP	NF033781.1	copper-binding metallochaperone CopP
Khanty16	Khanty16_00545	gnl|X|Khanty16_11	102289	102489	-	copP	copper-binding metallochaperone CopP	plus	STRESS	METAL	COPPER	COPPER	BLASTP	66	66	100	93.94	66	AAD05936.1	copper-binding metallochaperone CopP	NF033781.1	copper-binding metallochaperone CopP
Khanty17	Khanty17_00864	gnl|X|Khanty17_22	52404	52604	-	copP	copper-binding metallochaperone CopP	plus	STRESS	METAL	COPPER	COPPER	BLASTP	66	66	100	93.94	66	AAD05936.1	copper-binding metallochaperone CopP	NF033781.1	copper-binding metallochaperone CopP
Khanty23	Khanty23_00828	gnl|X|Khanty23_22	88616	88819	-	copP	copper-binding metallochaperone CopP	plus	STRESS	METAL	COPPER	COPPER	BLASTP	67	66	100	95.45	66	AAD05936.1	copper-binding metallochaperone CopP	NF033781.1	copper-binding metallochaperone CopP
Khanty26	Khanty26_00885	gnl|X|Khanty26_22	119317	119517	-	copP	copper-binding metallochaperone CopP	plus	STRESS	METAL	COPPER	COPPER	BLASTP	66	66	100	93.94	66	AAD05936.1	copper-binding metallochaperone CopP	NF033781.1	copper-binding metallochaperone CopP
Khanty27	Khanty27_00507	gnl|X|Khanty27_11	119038	119238	-	copP	copper-binding metallochaperone CopP	plus	STRESS	METAL	COPPER	COPPER	BLASTP	66	66	100	93.94	66	AAD05936.1	copper-binding metallochaperone CopP	NF033781.1	copper-binding metallochaperone CopP
Khanty30	Khanty30_00861	gnl|X|Khanty30_22	146108	146308	-	copP	copper-binding metallochaperone CopP	plus	STRESS	METAL	COPPER	COPPER	BLASTP	66	66	100	98.48	66	AAD05936.1	copper-binding metallochaperone CopP	NF033781.1	copper-binding metallochaperone CopP
Khanty39	Khanty39_01485	gnl|X|Khanty39_56	66480	66680	+	copP	copper-binding metallochaperone CopP	plus	STRESS	METAL	COPPER	COPPER	BLASTP	66	66	100	92.42	66	AAD05936.1	copper-binding metallochaperone CopP	NF033781.1	copper-binding metallochaperone CopP
Khanty40	Khanty40_00838	gnl|X|Khanty40_22	60952	61152	+	copP	copper-binding metallochaperone CopP	plus	STRESS	METAL	COPPER	COPPER	BLASTP	66	66	100	96.97	66	AAD05936.1	copper-binding metallochaperone CopP	NF033781.1	copper-binding metallochaperone CopP
Khanty47	Khanty47_00721	gnl|X|Khanty47_23	95934	96137	-	copP	copper-binding metallochaperone CopP	plus	STRESS	METAL	COPPER	COPPER	BLASTP	67	66	100	96.97	66	AAD05936.1	copper-binding metallochaperone CopP	NF033781.1	copper-binding metallochaperone CopP
Khoisan01A	Khoisan01A_00530	gnl|X|Khoisan01A_11	149162	149362	-	copP	copper-binding metallochaperone CopP	plus	STRESS	METAL	COPPER	COPPER	BLASTP	66	66	100	96.97	66	AAD05936.1	copper-binding metallochaperone CopP	NF033781.1	copper-binding metallochaperone CopP
Khoisan03A	Khoisan03A_01328	gnl|X|Khoisan03A_62	10634	10834	-	copP	copper-binding metallochaperone CopP	plus	STRESS	METAL	COPPER	COPPER	BLASTP	66	66	100	90.91	66	AAD05936.1	copper-binding metallochaperone CopP	NF033781.1	copper-binding metallochaperone CopP
Khoisan07A	Khoisan07A_01423	gnl|X|Khoisan07A_82	4102	4302	-	copP	copper-binding metallochaperone CopP	plus	STRESS	METAL	COPPER	COPPER	BLASTP	66	66	100	98.48	66	AAD05936.1	copper-binding metallochaperone CopP	NF033781.1	copper-binding metallochaperone CopP
Koryak28	Koryak28_01350	gnl|X|Koryak28_77	65720	65920	+	copP	copper-binding metallochaperone CopP	plus	STRESS	METAL	COPPER	COPPER	BLASTP	66	66	100	93.94	66	AAD05936.1	copper-binding metallochaperone CopP	NF033781.1	copper-binding metallochaperone CopP
Koryak35	Koryak35_00477	gnl|X|Koryak35_11	126788	126988	-	copP	copper-binding metallochaperone CopP	plus	STRESS	METAL	COPPER	COPPER	BLASTP	66	66	100	95.45	66	AAD05936.1	copper-binding metallochaperone CopP	NF033781.1	copper-binding metallochaperone CopP
Koryak37	Koryak37_01312	gnl|X|Koryak37_55	92830	93030	+	copP	copper-binding metallochaperone CopP	plus	STRESS	METAL	COPPER	COPPER	BLASTP	66	66	100	93.94	66	AAD05936.1	copper-binding metallochaperone CopP	NF033781.1	copper-binding metallochaperone CopP
KR03B	KR03B_00645	gnl|X|KR03B_11	226436	226636	-	copP	copper-binding metallochaperone CopP	plus	STRESS	METAL	COPPER	COPPER	BLASTP	66	66	100	95.45	66	AAD05936.1	copper-binding metallochaperone CopP	NF033781.1	copper-binding metallochaperone CopP
kr06a	kr06a_00529	gnl|X|kr06a_84	20758	20958	+	copP	copper-binding metallochaperone CopP	plus	STRESS	METAL	COPPER	COPPER	BLASTP	66	66	100	95.45	66	AAD05936.1	copper-binding metallochaperone CopP	NF033781.1	copper-binding metallochaperone CopP
KR107A	KR107A_00439	gnl|X|KR107A_11	39971	40171	-	copP	copper-binding metallochaperone CopP	plus	STRESS	METAL	COPPER	COPPER	BLASTP	66	66	100	98.48	66	AAD05936.1	copper-binding metallochaperone CopP	NF033781.1	copper-binding metallochaperone CopP
KR113A	KR113A_01294	gnl|X|KR113A_64	18352	18552	-	copP	copper-binding metallochaperone CopP	plus	STRESS	METAL	COPPER	COPPER	BLASTP	66	66	100	95.45	66	AAD05936.1	copper-binding metallochaperone CopP	NF033781.1	copper-binding metallochaperone CopP
KR11A	KR11A_01414	gnl|X|KR11A_51	26457	26657	-	copP	copper-binding metallochaperone CopP	plus	STRESS	METAL	COPPER	COPPER	BLASTP	66	66	100	96.97	66	AAD05936.1	copper-binding metallochaperone CopP	NF033781.1	copper-binding metallochaperone CopP
KR13A	KR13A_00858	gnl|X|KR13A_22	103070	103270	-	copP	copper-binding metallochaperone CopP	plus	STRESS	METAL	COPPER	COPPER	BLASTP	66	66	100	95.45	66	AAD05936.1	copper-binding metallochaperone CopP	NF033781.1	copper-binding metallochaperone CopP
KR13B	KR13B_00911	gnl|X|KR13B_31	56038	56238	-	copP	copper-binding metallochaperone CopP	plus	STRESS	METAL	COPPER	COPPER	BLASTP	66	66	100	95.45	66	AAD05936.1	copper-binding metallochaperone CopP	NF033781.1	copper-binding metallochaperone CopP
KR16A	KR16A_00401	gnl|X|KR16A_11	67519	67719	+	copP	copper-binding metallochaperone CopP	plus	STRESS	METAL	COPPER	COPPER	BLASTP	66	66	100	95.45	66	AAD05936.1	copper-binding metallochaperone CopP	NF033781.1	copper-binding metallochaperone CopP
KR23A	KR23A_00540	gnl|X|KR23A_11	155991	156191	-	copP	copper-binding metallochaperone CopP	plus	STRESS	METAL	COPPER	COPPER	BLASTP	66	66	100	95.45	66	AAD05936.1	copper-binding metallochaperone CopP	NF033781.1	copper-binding metallochaperone CopP
kuw22	kuw22_00067	gnl|X|kuw22_1	66482	66682	+	copP	copper-binding metallochaperone CopP	plus	STRESS	METAL	COPPER	COPPER	BLASTP	66	66	100	95.45	66	AAD05936.1	copper-binding metallochaperone CopP	NF033781.1	copper-binding metallochaperone CopP
kuw45	kuw45_00619	gnl|X|kuw45_12	30816	31016	-	copP	copper-binding metallochaperone CopP	plus	STRESS	METAL	COPPER	COPPER	BLASTP	66	66	100	95.45	66	AAD05936.1	copper-binding metallochaperone CopP	NF033781.1	copper-binding metallochaperone CopP
kuw59	kuw59_01506	gnl|X|kuw59_53	12442	12642	-	copP	copper-binding metallochaperone CopP	plus	STRESS	METAL	COPPER	COPPER	BLASTP	66	66	100	93.94	66	AAD05936.1	copper-binding metallochaperone CopP	NF033781.1	copper-binding metallochaperone CopP
L7	L7_00322	gnl|X|L7_1	336971	337171	-	copP	copper-binding metallochaperone CopP	plus	STRESS	METAL	COPPER	COPPER	BLASTP	66	66	100	95.45	66	AAD05936.1	copper-binding metallochaperone CopP	NF033781.1	copper-binding metallochaperone CopP
LEB3340	LEB3340_00846	gnl|X|LEB3340_22	145087	145287	-	copP	copper-binding metallochaperone CopP	plus	STRESS	METAL	COPPER	COPPER	BLASTP	66	66	100	93.94	66	AAD05936.1	copper-binding metallochaperone CopP	NF033781.1	copper-binding metallochaperone CopP
LEB3349	LEB3349_00467	gnl|X|LEB3349_11	143609	143809	-	copP	copper-binding metallochaperone CopP	plus	STRESS	METAL	COPPER	COPPER	BLASTP	66	66	100	96.97	66	AAD05936.1	copper-binding metallochaperone CopP	NF033781.1	copper-binding metallochaperone CopP
LEB3372	LEB3372_00498	gnl|X|LEB3372_11	119722	119922	+	copP	copper-binding metallochaperone CopP	plus	STRESS	METAL	COPPER	COPPER	BLASTP	66	66	100	95.45	66	AAD05936.1	copper-binding metallochaperone CopP	NF033781.1	copper-binding metallochaperone CopP
LEB3373	LEB3373_01237	gnl|X|LEB3373_44	60662	60862	+	copP	copper-binding metallochaperone CopP	plus	STRESS	METAL	COPPER	COPPER	BLASTP	66	66	100	95.45	66	AAD05936.1	copper-binding metallochaperone CopP	NF033781.1	copper-binding metallochaperone CopP
LEB3438	LEB3438_00525	gnl|X|LEB3438_11	250689	250889	-	copP	copper-binding metallochaperone CopP	plus	STRESS	METAL	COPPER	COPPER	BLASTP	66	66	100	95.45	66	AAD05936.1	copper-binding metallochaperone CopP	NF033781.1	copper-binding metallochaperone CopP
LEB3443	LEB3443_01061	gnl|X|LEB3443_33	66407	66607	+	copP	copper-binding metallochaperone CopP	plus	STRESS	METAL	COPPER	COPPER	BLASTP	66	66	100	95.45	66	AAD05936.1	copper-binding metallochaperone CopP	NF033781.1	copper-binding metallochaperone CopP
LIM_001	LIM_001_00369	gnl|X|LIM_001_1	384886	385086	-	copP	copper-binding metallochaperone CopP	plus	STRESS	METAL	COPPER	COPPER	BLASTP	66	66	100	96.97	66	AAD05936.1	copper-binding metallochaperone CopP	NF033781.1	copper-binding metallochaperone CopP
LIM_002	LIM_002_00421	gnl|X|LIM_002_1	440527	440727	-	copP	copper-binding metallochaperone CopP	plus	STRESS	METAL	COPPER	COPPER	BLASTP	66	66	100	95.45	66	AAD05936.1	copper-binding metallochaperone CopP	NF033781.1	copper-binding metallochaperone CopP
LIM_003	LIM_003_00369	gnl|X|LIM_003_1	383741	383941	-	copP	copper-binding metallochaperone CopP	plus	STRESS	METAL	COPPER	COPPER	BLASTP	66	66	100	96.97	66	AAD05936.1	copper-binding metallochaperone CopP	NF033781.1	copper-binding metallochaperone CopP
LIM_005	LIM_005_00371	gnl|X|LIM_005_1	385811	386011	-	copP	copper-binding metallochaperone CopP	plus	STRESS	METAL	COPPER	COPPER	BLASTP	66	66	100	96.97	66	AAD05936.1	copper-binding metallochaperone CopP	NF033781.1	copper-binding metallochaperone CopP
LIM_006	LIM_006_00399	gnl|X|LIM_006_1	409540	409740	-	copP	copper-binding metallochaperone CopP	plus	STRESS	METAL	COPPER	COPPER	BLASTP	66	66	100	90.91	66	AAD05936.1	copper-binding metallochaperone CopP	NF033781.1	copper-binding metallochaperone CopP
LIM_007	LIM_007_00368	gnl|X|LIM_007_1	376806	377009	-	copP	copper-binding metallochaperone CopP	plus	STRESS	METAL	COPPER	COPPER	BLASTP	67	66	100	95.45	66	AAD05936.1	copper-binding metallochaperone CopP	NF033781.1	copper-binding metallochaperone CopP
LIM_008	LIM_008_00365	gnl|X|LIM_008_1	378105	378305	-	copP	copper-binding metallochaperone CopP	plus	STRESS	METAL	COPPER	COPPER	BLASTP	66	66	100	93.94	66	AAD05936.1	copper-binding metallochaperone CopP	NF033781.1	copper-binding metallochaperone CopP
LIM_009	LIM_009_00376	gnl|X|LIM_009_1	388241	388441	-	copP	copper-binding metallochaperone CopP	plus	STRESS	METAL	COPPER	COPPER	BLASTP	66	66	100	96.97	66	AAD05936.1	copper-binding metallochaperone CopP	NF033781.1	copper-binding metallochaperone CopP
LIM_010	LIM_010_00393	gnl|X|LIM_010_1	404892	405092	-	copP	copper-binding metallochaperone CopP	plus	STRESS	METAL	COPPER	COPPER	BLASTP	66	66	100	96.97	66	AAD05936.1	copper-binding metallochaperone CopP	NF033781.1	copper-binding metallochaperone CopP
MHP01	MHP01_00509	gnl|X|MHP01_4	77886	78086	+	copP	copper-binding metallochaperone CopP	plus	STRESS	METAL	COPPER	COPPER	BLASTP	66	66	100	95.45	66	AAD05936.1	copper-binding metallochaperone CopP	NF033781.1	copper-binding metallochaperone CopP
MHP02	MHP02_00262	gnl|X|MHP02_1	273932	274132	-	copP	copper-binding metallochaperone CopP	plus	STRESS	METAL	COPPER	COPPER	BLASTP	66	66	100	92.42	66	AAD05936.1	copper-binding metallochaperone CopP	NF033781.1	copper-binding metallochaperone CopP
MHP03	MHP03_00142	gnl|X|MHP03_1	148147	148347	-	copP	copper-binding metallochaperone CopP	plus	STRESS	METAL	COPPER	COPPER	BLASTP	66	66	100	95.45	66	AAD05936.1	copper-binding metallochaperone CopP	NF033781.1	copper-binding metallochaperone CopP
MHP04	MHP04_00483	gnl|X|MHP04_5	24939	25139	+	copP	copper-binding metallochaperone CopP	plus	STRESS	METAL	COPPER	COPPER	BLASTP	66	66	100	98.48	66	AAD05936.1	copper-binding metallochaperone CopP	NF033781.1	copper-binding metallochaperone CopP
MHP04	MHP04_01487	gnl|X|MHP04_38	2953	3813	+	blaTEM-116	broad-spectrum class A beta-lactamase TEM-116	core	AMR	AMR	BETA-LACTAM	BETA-LACTAM	ALLELEP	286	286	100	100	286	WP_000027050.1	broad-spectrum class A beta-lactamase TEM-116	NF000531.2	TEM family class A beta-lactamase
MHP05	MHP05_00143	gnl|X|MHP05_1	151391	151591	-	copP	copper-binding metallochaperone CopP	plus	STRESS	METAL	COPPER	COPPER	BLASTP	66	66	100	95.45	66	AAD05936.1	copper-binding metallochaperone CopP	NF033781.1	copper-binding metallochaperone CopP
MHP06	MHP06_00130	gnl|X|MHP06_1	137458	137658	-	copP	copper-binding metallochaperone CopP	plus	STRESS	METAL	COPPER	COPPER	BLASTP	66	66	100	93.94	66	AAD05936.1	copper-binding metallochaperone CopP	NF033781.1	copper-binding metallochaperone CopP
MHP08	MHP08_00612	gnl|X|MHP08_6	53652	53852	-	copP	copper-binding metallochaperone CopP	plus	STRESS	METAL	COPPER	COPPER	BLASTP	66	66	100	98.48	66	AAD05936.1	copper-binding metallochaperone CopP	NF033781.1	copper-binding metallochaperone CopP
MHP09C	MHP09C_00140	gnl|X|MHP09C_1	149419	149619	-	copP	copper-binding metallochaperone CopP	plus	STRESS	METAL	COPPER	COPPER	BLASTP	66	66	100	96.97	66	AAD05936.1	copper-binding metallochaperone CopP	NF033781.1	copper-binding metallochaperone CopP
MHP09L	MHP09L_00426	gnl|X|MHP09L_1	438627	438827	-	copP	copper-binding metallochaperone CopP	plus	STRESS	METAL	COPPER	COPPER	BLASTP	66	66	100	95.45	66	AAD05936.1	copper-binding metallochaperone CopP	NF033781.1	copper-binding metallochaperone CopP
MHP10	MHP10_00205	gnl|X|MHP10_2	77588	77788	+	copP	copper-binding metallochaperone CopP	plus	STRESS	METAL	COPPER	COPPER	BLASTP	66	66	100	95.45	66	AAD05936.1	copper-binding metallochaperone CopP	NF033781.1	copper-binding metallochaperone CopP
MHP11	MHP11_00079	gnl|X|MHP11_1	78349	78549	+	copP	copper-binding metallochaperone CopP	plus	STRESS	METAL	COPPER	COPPER	BLASTP	66	66	100	96.97	66	AAD05936.1	copper-binding metallochaperone CopP	NF033781.1	copper-binding metallochaperone CopP
MHP12	MHP12_00349	gnl|X|MHP12_3	54661	54861	-	copP	copper-binding metallochaperone CopP	plus	STRESS	METAL	COPPER	COPPER	BLASTP	66	66	100	92.42	66	AAD05936.1	copper-binding metallochaperone CopP	NF033781.1	copper-binding metallochaperone CopP
MHP13	MHP13_00355	gnl|X|MHP13_3	54210	54410	-	copP	copper-binding metallochaperone CopP	plus	STRESS	METAL	COPPER	COPPER	BLASTP	66	66	100	96.97	66	AAD05936.1	copper-binding metallochaperone CopP	NF033781.1	copper-binding metallochaperone CopP
MHP15	MHP15_00034	gnl|X|MHP15_1	39355	39555	-	copP	copper-binding metallochaperone CopP	plus	STRESS	METAL	COPPER	COPPER	BLASTP	66	66	100	95.45	66	AAD05936.1	copper-binding metallochaperone CopP	NF033781.1	copper-binding metallochaperone CopP
MHP16	MHP16_00142	gnl|X|MHP16_1	148484	148684	-	copP	copper-binding metallochaperone CopP	plus	STRESS	METAL	COPPER	COPPER	BLASTP	66	66	100	96.97	66	AAD05936.1	copper-binding metallochaperone CopP	NF033781.1	copper-binding metallochaperone CopP
MHP17	MHP17_00079	gnl|X|MHP17_1	78289	78489	+	copP	copper-binding metallochaperone CopP	plus	STRESS	METAL	COPPER	COPPER	BLASTP	66	66	100	98.48	66	AAD05936.1	copper-binding metallochaperone CopP	NF033781.1	copper-binding metallochaperone CopP
MHP18	MHP18_01247	gnl|X|MHP18_16	26557	26757	+	copP	copper-binding metallochaperone CopP	plus	STRESS	METAL	COPPER	COPPER	BLASTP	66	66	100	96.97	66	AAD05936.1	copper-binding metallochaperone CopP	NF033781.1	copper-binding metallochaperone CopP
MHP19	MHP19_00578	gnl|X|MHP19_4	53123	53323	-	copP	copper-binding metallochaperone CopP	plus	STRESS	METAL	COPPER	COPPER	BLASTP	66	66	100	96.97	66	AAD05936.1	copper-binding metallochaperone CopP	NF033781.1	copper-binding metallochaperone CopP
MHP20	MHP20_00064	gnl|X|MHP20_1	60902	61102	+	copP	copper-binding metallochaperone CopP	plus	STRESS	METAL	COPPER	COPPER	BLASTP	66	66	100	96.97	66	AAD05936.1	copper-binding metallochaperone CopP	NF033781.1	copper-binding metallochaperone CopP
MHP22	MHP22_00066	gnl|X|MHP22_1	64458	64658	+	copP	copper-binding metallochaperone CopP	plus	STRESS	METAL	COPPER	COPPER	BLASTP	66	66	100	96.97	66	AAD05936.1	copper-binding metallochaperone CopP	NF033781.1	copper-binding metallochaperone CopP
MHP23	MHP23_00080	gnl|X|MHP23_1	77842	78042	+	copP	copper-binding metallochaperone CopP	plus	STRESS	METAL	COPPER	COPPER	BLASTP	66	66	100	98.48	66	AAD05936.1	copper-binding metallochaperone CopP	NF033781.1	copper-binding metallochaperone CopP
MHP28	MHP28_00142	gnl|X|MHP28_1	149324	149524	-	copP	copper-binding metallochaperone CopP	plus	STRESS	METAL	COPPER	COPPER	BLASTP	66	66	100	93.94	66	AAD05936.1	copper-binding metallochaperone CopP	NF033781.1	copper-binding metallochaperone CopP
MHP29	MHP29_00453	gnl|X|MHP29_4	64767	64967	+	copP	copper-binding metallochaperone CopP	plus	STRESS	METAL	COPPER	COPPER	BLASTP	66	66	100	96.97	66	AAD05936.1	copper-binding metallochaperone CopP	NF033781.1	copper-binding metallochaperone CopP
MHP29	MHP29_01586	gnl|X|MHP29_39	192	1052	+	blaTEM-116	broad-spectrum class A beta-lactamase TEM-116	core	AMR	AMR	BETA-LACTAM	BETA-LACTAM	ALLELEP	286	286	100	100	286	WP_000027050.1	broad-spectrum class A beta-lactamase TEM-116	NF000531.2	TEM family class A beta-lactamase
MHP30	MHP30_00413	gnl|X|MHP30_3	53136	53336	-	copP	copper-binding metallochaperone CopP	plus	STRESS	METAL	COPPER	COPPER	BLASTP	66	66	100	96.97	66	AAD05936.1	copper-binding metallochaperone CopP	NF033781.1	copper-binding metallochaperone CopP
MHP31	MHP31_00400	gnl|X|MHP31_3	66533	66733	+	copP	copper-binding metallochaperone CopP	plus	STRESS	METAL	COPPER	COPPER	BLASTP	66	66	100	93.94	66	AAD05936.1	copper-binding metallochaperone CopP	NF033781.1	copper-binding metallochaperone CopP
MHP32	MHP32_00197	gnl|X|MHP32_2	54441	54641	-	copP	copper-binding metallochaperone CopP	plus	STRESS	METAL	COPPER	COPPER	BLASTP	66	66	100	95.45	66	AAD05936.1	copper-binding metallochaperone CopP	NF033781.1	copper-binding metallochaperone CopP
MHP33	MHP33_00143	gnl|X|MHP33_1	150017	150217	-	copP	copper-binding metallochaperone CopP	plus	STRESS	METAL	COPPER	COPPER	BLASTP	66	66	100	96.97	66	AAD05936.1	copper-binding metallochaperone CopP	NF033781.1	copper-binding metallochaperone CopP
MHP34	MHP34_00262	gnl|X|MHP34_1	273932	274132	-	copP	copper-binding metallochaperone CopP	plus	STRESS	METAL	COPPER	COPPER	BLASTP	66	66	100	92.42	66	AAD05936.1	copper-binding metallochaperone CopP	NF033781.1	copper-binding metallochaperone CopP
MHP35	MHP35_00384	gnl|X|MHP35_4	37993	38193	-	copP	copper-binding metallochaperone CopP	plus	STRESS	METAL	COPPER	COPPER	BLASTP	66	66	100	93.94	66	AAD05936.1	copper-binding metallochaperone CopP	NF033781.1	copper-binding metallochaperone CopP
MHP36	MHP36_00304	gnl|X|MHP36_2	78115	78315	+	copP	copper-binding metallochaperone CopP	plus	STRESS	METAL	COPPER	COPPER	BLASTP	66	66	100	92.42	66	AAD05936.1	copper-binding metallochaperone CopP	NF033781.1	copper-binding metallochaperone CopP
MHP37	MHP37_00280	gnl|X|MHP37_1	279200	279400	-	copP	copper-binding metallochaperone CopP	plus	STRESS	METAL	COPPER	COPPER	BLASTP	66	66	100	95.45	66	AAD05936.1	copper-binding metallochaperone CopP	NF033781.1	copper-binding metallochaperone CopP
MHP38	MHP38_00656	gnl|X|MHP38_8	36893	37093	-	copP	copper-binding metallochaperone CopP	plus	STRESS	METAL	COPPER	COPPER	BLASTP	66	66	100	96.97	66	AAD05936.1	copper-binding metallochaperone CopP	NF033781.1	copper-binding metallochaperone CopP
MHP39	MHP39_00114	gnl|X|MHP39_1	116658	116858	+	copP	copper-binding metallochaperone CopP	plus	STRESS	METAL	COPPER	COPPER	BLASTP	66	66	100	95.45	66	AAD05936.1	copper-binding metallochaperone CopP	NF033781.1	copper-binding metallochaperone CopP
MHP40	MHP40_00426	gnl|X|MHP40_3	53131	53331	-	copP	copper-binding metallochaperone CopP	plus	STRESS	METAL	COPPER	COPPER	BLASTP	66	66	100	96.97	66	AAD05936.1	copper-binding metallochaperone CopP	NF033781.1	copper-binding metallochaperone CopP
MHP41	MHP41_00080	gnl|X|MHP41_1	78874	79074	+	copP	copper-binding metallochaperone CopP	plus	STRESS	METAL	COPPER	COPPER	BLASTP	66	66	100	96.97	66	AAD05936.1	copper-binding metallochaperone CopP	NF033781.1	copper-binding metallochaperone CopP
MHP42	MHP42_00461	gnl|X|MHP42_3	53132	53332	-	copP	copper-binding metallochaperone CopP	plus	STRESS	METAL	COPPER	COPPER	BLASTP	66	66	100	96.97	66	AAD05936.1	copper-binding metallochaperone CopP	NF033781.1	copper-binding metallochaperone CopP
MHP43	MHP43_00368	gnl|X|MHP43_2	79948	80148	+	copP	copper-binding metallochaperone CopP	plus	STRESS	METAL	COPPER	COPPER	BLASTP	66	66	100	96.97	66	AAD05936.1	copper-binding metallochaperone CopP	NF033781.1	copper-binding metallochaperone CopP
MHP44	MHP44_01410	gnl|X|MHP44_188	79612	79812	-	copP	copper-binding metallochaperone CopP	plus	STRESS	METAL	COPPER	COPPER	BLASTP	66	66	100	98.48	66	AAD05936.1	copper-binding metallochaperone CopP	NF033781.1	copper-binding metallochaperone CopP
MHP47	MHP47_00147	gnl|X|MHP47_1	150376	150576	-	copP	copper-binding metallochaperone CopP	plus	STRESS	METAL	COPPER	COPPER	BLASTP	66	66	100	95.45	66	AAD05936.1	copper-binding metallochaperone CopP	NF033781.1	copper-binding metallochaperone CopP
MHP50	MHP50_00007	gnl|X|MHP50_1	7721	7921	+	copP	copper-binding metallochaperone CopP	plus	STRESS	METAL	COPPER	COPPER	BLASTP	66	66	100	96.97	66	AAD05936.1	copper-binding metallochaperone CopP	NF033781.1	copper-binding metallochaperone CopP
MHP51	MHP51_00541	gnl|X|MHP51_6	4048	4248	-	copP	copper-binding metallochaperone CopP	plus	STRESS	METAL	COPPER	COPPER	BLASTP	66	66	100	92.42	66	AAD05936.1	copper-binding metallochaperone CopP	NF033781.1	copper-binding metallochaperone CopP
MHP52	MHP52_00052	gnl|X|MHP52_1	53280	53480	-	copP	copper-binding metallochaperone CopP	plus	STRESS	METAL	COPPER	COPPER	BLASTP	66	66	100	92.42	66	AAD05936.1	copper-binding metallochaperone CopP	NF033781.1	copper-binding metallochaperone CopP
MHP54	MHP54_00605	gnl|X|MHP54_6	53652	53852	-	copP	copper-binding metallochaperone CopP	plus	STRESS	METAL	COPPER	COPPER	BLASTP	66	66	100	98.48	66	AAD05936.1	copper-binding metallochaperone CopP	NF033781.1	copper-binding metallochaperone CopP
ML1	ML1_00958	gnl|X|ML1_1	950952	951152	+	copP	copper-binding metallochaperone CopP	plus	STRESS	METAL	COPPER	COPPER	BLASTP	66	66	100	96.97	66	AAD05936.1	copper-binding metallochaperone CopP	NF033781.1	copper-binding metallochaperone CopP
ML2	ML2_01033	gnl|X|ML2_1	958352	958552	+	copP	copper-binding metallochaperone CopP	plus	STRESS	METAL	COPPER	COPPER	BLASTP	66	66	100	96.97	66	AAD05936.1	copper-binding metallochaperone CopP	NF033781.1	copper-binding metallochaperone CopP
ML3	ML3_01052	gnl|X|ML3_1	1024800	1025000	+	copP	copper-binding metallochaperone CopP	plus	STRESS	METAL	COPPER	COPPER	BLASTP	66	66	100	95.45	66	AAD05936.1	copper-binding metallochaperone CopP	NF033781.1	copper-binding metallochaperone CopP
mong44	mong44_01356	gnl|X|mong44_40	25089	25292	-	copP	copper-binding metallochaperone CopP	plus	STRESS	METAL	COPPER	COPPER	BLASTP	67	66	100	95.45	66	AAD05936.1	copper-binding metallochaperone CopP	NF033781.1	copper-binding metallochaperone CopP
mong49	mong49_00118	gnl|X|mong49_23	1401	1604	-	copP	copper-binding metallochaperone CopP	plus	STRESS	METAL	COPPER	COPPER	BLASTP	67	66	100	95.45	66	AAD05936.1	copper-binding metallochaperone CopP	NF033781.1	copper-binding metallochaperone CopP
Mor_G4	Mor_G4_00279	gnl|X|Mor_G4_13	13590	13790	+	copP	copper-binding metallochaperone CopP	plus	STRESS	METAL	COPPER	COPPER	EXACTP	66	66	100	100	66	AAD05936.1	copper-binding metallochaperone CopP	NF033781.1	copper-binding metallochaperone CopP
Mor_Hp_PW	Mor_Hp_PW_00334	gnl|X|Mor_Hp_PW_4	26625	26825	+	copP	copper-binding metallochaperone CopP	plus	STRESS	METAL	COPPER	COPPER	EXACTP	66	66	100	100	66	AAD05936.1	copper-binding metallochaperone CopP	NF033781.1	copper-binding metallochaperone CopP
Mor_hp106	Mor_hp106_00051	gnl|X|Mor_hp106_3	32521	32721	-	copP	copper-binding metallochaperone CopP	plus	STRESS	METAL	COPPER	COPPER	EXACTP	66	66	100	100	66	AAD05936.1	copper-binding metallochaperone CopP	NF033781.1	copper-binding metallochaperone CopP
Mor_hp151	Mor_hp151_00080	gnl|X|Mor_hp151_1	78884	79084	+	copP	copper-binding metallochaperone CopP	plus	STRESS	METAL	COPPER	COPPER	EXACTP	66	66	100	100	66	AAD05936.1	copper-binding metallochaperone CopP	NF033781.1	copper-binding metallochaperone CopP
Mor_Hp725g	Mor_Hp725g_00284	gnl|X|Mor_Hp725g_2	26575	26775	+	copP	copper-binding metallochaperone CopP	plus	STRESS	METAL	COPPER	COPPER	EXACTP	66	66	100	100	66	AAD05936.1	copper-binding metallochaperone CopP	NF033781.1	copper-binding metallochaperone CopP
Mor_hp751	Mor_hp751_00146	gnl|X|Mor_hp751_1	149651	149851	-	copP	copper-binding metallochaperone CopP	plus	STRESS	METAL	COPPER	COPPER	EXACTP	66	66	100	100	66	AAD05936.1	copper-binding metallochaperone CopP	NF033781.1	copper-binding metallochaperone CopP
MX_2002_14	MX_2002_14_00446	gnl|X|MX_2002_14_1	452178	452378	-	copP	copper-binding metallochaperone CopP	plus	STRESS	METAL	COPPER	COPPER	BLASTP	66	66	100	95.45	66	AAD05936.1	copper-binding metallochaperone CopP	NF033781.1	copper-binding metallochaperone CopP
MX_2003_279	MX_2003_279_00436	gnl|X|MX_2003_279_2	53316	53516	-	copP	copper-binding metallochaperone CopP	plus	STRESS	METAL	COPPER	COPPER	BLASTP	66	66	100	93.94	66	AAD05936.1	copper-binding metallochaperone CopP	NF033781.1	copper-binding metallochaperone CopP
MX_2003_292	MX_2003_292_00434	gnl|X|MX_2003_292_3	53316	53516	-	copP	copper-binding metallochaperone CopP	plus	STRESS	METAL	COPPER	COPPER	BLASTP	66	66	100	93.94	66	AAD05936.1	copper-binding metallochaperone CopP	NF033781.1	copper-binding metallochaperone CopP
MX_2003_368	MX_2003_368_00506	gnl|X|MX_2003_368_4	78463	78663	+	copP	copper-binding metallochaperone CopP	plus	STRESS	METAL	COPPER	COPPER	BLASTP	66	66	100	98.48	66	AAD05936.1	copper-binding metallochaperone CopP	NF033781.1	copper-binding metallochaperone CopP
MX_2004_102	MX_2004_102_00054	gnl|X|MX_2004_102_1	54231	54431	-	copP	copper-binding metallochaperone CopP	plus	STRESS	METAL	COPPER	COPPER	BLASTP	66	66	100	98.48	66	AAD05936.1	copper-binding metallochaperone CopP	NF033781.1	copper-binding metallochaperone CopP
MX_2004_125	MX_2004_125_00545	gnl|X|MX_2004_125_1	553531	553734	-	copP	copper-binding metallochaperone CopP	plus	STRESS	METAL	COPPER	COPPER	BLASTP	67	66	100	95.45	66	AAD05936.1	copper-binding metallochaperone CopP	NF033781.1	copper-binding metallochaperone CopP
MX_2004_137	MX_2004_137_00253	gnl|X|MX_2004_137_2	54378	54578	-	copP	copper-binding metallochaperone CopP	plus	STRESS	METAL	COPPER	COPPER	BLASTP	66	66	100	98.48	66	AAD05936.1	copper-binding metallochaperone CopP	NF033781.1	copper-binding metallochaperone CopP
MX_2004_210	MX_2004_210_00142	gnl|X|MX_2004_210_1	146586	146786	-	copP	copper-binding metallochaperone CopP	plus	STRESS	METAL	COPPER	COPPER	BLASTP	66	66	100	93.94	66	AAD05936.1	copper-binding metallochaperone CopP	NF033781.1	copper-binding metallochaperone CopP
MX_2004_37	MX_2004_37_01028	gnl|X|MX_2004_37_6	54873	55073	-	copP	copper-binding metallochaperone CopP	plus	STRESS	METAL	COPPER	COPPER	BLASTP	66	66	100	96.97	66	AAD05936.1	copper-binding metallochaperone CopP	NF033781.1	copper-binding metallochaperone CopP
MX_2004_40	MX_2004_40_00527	gnl|X|MX_2004_40_1	553224	553424	-	copP	copper-binding metallochaperone CopP	plus	STRESS	METAL	COPPER	COPPER	BLASTP	66	66	100	98.48	66	AAD05936.1	copper-binding metallochaperone CopP	NF033781.1	copper-binding metallochaperone CopP
MX_2004_42	MX_2004_42_00550	gnl|X|MX_2004_42_4	52924	53124	-	copP	copper-binding metallochaperone CopP	plus	STRESS	METAL	COPPER	COPPER	BLASTP	66	66	100	93.94	66	AAD05936.1	copper-binding metallochaperone CopP	NF033781.1	copper-binding metallochaperone CopP
MX_2004_51	MX_2004_51_00140	gnl|X|MX_2004_51_1	149762	149962	-	copP	copper-binding metallochaperone CopP	plus	STRESS	METAL	COPPER	COPPER	BLASTP	66	66	100	95.45	66	AAD05936.1	copper-binding metallochaperone CopP	NF033781.1	copper-binding metallochaperone CopP
MX_2004_67	MX_2004_67_00905	gnl|X|MX_2004_67_3	147160	147360	-	copP	copper-binding metallochaperone CopP	plus	STRESS	METAL	COPPER	COPPER	BLASTP	66	66	100	95.45	66	AAD05936.1	copper-binding metallochaperone CopP	NF033781.1	copper-binding metallochaperone CopP
MX_2004_84	MX_2004_84_00295	gnl|X|MX_2004_84_1	304069	304269	+	copP	copper-binding metallochaperone CopP	plus	STRESS	METAL	COPPER	COPPER	BLASTP	66	66	100	96.97	66	AAD05936.1	copper-binding metallochaperone CopP	NF033781.1	copper-binding metallochaperone CopP
N6_del_htrA	N6_del_htrA_00207	gnl|X|N6_del_htrA_2	54588	54788	-	copP	copper-binding metallochaperone CopP	plus	STRESS	METAL	COPPER	COPPER	BLASTP	66	66	100	96.97	66	AAD05936.1	copper-binding metallochaperone CopP	NF033781.1	copper-binding metallochaperone CopP
N6_del_htrA	N6_del_htrA_00261	gnl|X|N6_del_htrA_2	104872	105666	-	aph(3')-IIIa	aminoglycoside O-phosphotransferase APH(3')-IIIa	core	AMR	AMR	AMINOGLYCOSIDE	AMIKACIN/KANAMYCIN	EXACTP	264	264	100	100	264	WP_001096887.1	aminoglycoside O-phosphotransferase APH(3')-IIIa	NF033064.0	aminoglycoside O-phosphotransferase APH(3')-IIIa
N6_mut_htrA661	N6_mut_htrA661_00517	gnl|X|N6_mut_htrA661_4	54745	54945	-	copP	copper-binding metallochaperone CopP	plus	STRESS	METAL	COPPER	COPPER	BLASTP	66	66	100	96.97	66	AAD05936.1	copper-binding metallochaperone CopP	NF033781.1	copper-binding metallochaperone CopP
N6_mut_htrA661	N6_mut_htrA661_00571	gnl|X|N6_mut_htrA661_4	105029	105823	-	aph(3')-IIIa	aminoglycoside O-phosphotransferase APH(3')-IIIa	core	AMR	AMR	AMINOGLYCOSIDE	AMIKACIN/KANAMYCIN	EXACTP	264	264	100	100	264	WP_001096887.1	aminoglycoside O-phosphotransferase APH(3')-IIIa	NF033064.0	aminoglycoside O-phosphotransferase APH(3')-IIIa
Nanai30	Nanai30_00449	gnl|X|Nanai30_11	10236	10436	-	copP	copper-binding metallochaperone CopP	plus	STRESS	METAL	COPPER	COPPER	BLASTP	66	66	100	95.45	66	AAD05936.1	copper-binding metallochaperone CopP	NF033781.1	copper-binding metallochaperone CopP
Nanai34	Nanai34_00452	gnl|X|Nanai34_11	100092	100292	-	copP	copper-binding metallochaperone CopP	plus	STRESS	METAL	COPPER	COPPER	BLASTP	66	66	100	95.45	66	AAD05936.1	copper-binding metallochaperone CopP	NF033781.1	copper-binding metallochaperone CopP
Nanai40	Nanai40_01428	gnl|X|Nanai40_71	3729	3929	-	copP	copper-binding metallochaperone CopP	plus	STRESS	METAL	COPPER	COPPER	BLASTP	66	66	100	95.45	66	AAD05936.1	copper-binding metallochaperone CopP	NF033781.1	copper-binding metallochaperone CopP
NCTC13345	NCTC13345_01103	gnl|X|NCTC13345_1	1170730	1170930	+	copP	copper-binding metallochaperone CopP	plus	STRESS	METAL	COPPER	COPPER	BLASTP	66	66	100	95.45	66	AAD05936.1	copper-binding metallochaperone CopP	NF033781.1	copper-binding metallochaperone CopP
Nentsy28	Nentsy28_00561	gnl|X|Nentsy28_11	140139	140339	-	copP	copper-binding metallochaperone CopP	plus	STRESS	METAL	COPPER	COPPER	BLASTP	66	66	100	96.97	66	AAD05936.1	copper-binding metallochaperone CopP	NF033781.1	copper-binding metallochaperone CopP
Nentsy29	Nentsy29_00425	gnl|X|Nentsy29_11	140424	140624	-	copP	copper-binding metallochaperone CopP	plus	STRESS	METAL	COPPER	COPPER	BLASTP	66	66	100	96.97	66	AAD05936.1	copper-binding metallochaperone CopP	NF033781.1	copper-binding metallochaperone CopP
Nentsy32	Nentsy32_00738	gnl|X|Nentsy32_22	20749	20949	+	copP	copper-binding metallochaperone CopP	plus	STRESS	METAL	COPPER	COPPER	BLASTP	66	66	100	96.97	66	AAD05936.1	copper-binding metallochaperone CopP	NF033781.1	copper-binding metallochaperone CopP
Nentsy37	Nentsy37_00829	gnl|X|Nentsy37_22	66162	66362	+	copP	copper-binding metallochaperone CopP	plus	STRESS	METAL	COPPER	COPPER	BLASTP	66	66	100	93.94	66	AAD05936.1	copper-binding metallochaperone CopP	NF033781.1	copper-binding metallochaperone CopP
Nentsy38	Nentsy38_00521	gnl|X|Nentsy38_11	140790	140990	-	copP	copper-binding metallochaperone CopP	plus	STRESS	METAL	COPPER	COPPER	BLASTP	66	66	100	96.97	66	AAD05936.1	copper-binding metallochaperone CopP	NF033781.1	copper-binding metallochaperone CopP
Nentsy65	Nentsy65_00533	gnl|X|Nentsy65_11	144875	145075	-	copP	copper-binding metallochaperone CopP	plus	STRESS	METAL	COPPER	COPPER	BLASTP	66	66	100	96.97	66	AAD05936.1	copper-binding metallochaperone CopP	NF033781.1	copper-binding metallochaperone CopP
Nentsy81	Nentsy81_01091	gnl|X|Nentsy81_33	80322	80522	+	copP	copper-binding metallochaperone CopP	plus	STRESS	METAL	COPPER	COPPER	BLASTP	66	66	100	95.45	66	AAD05936.1	copper-binding metallochaperone CopP	NF033781.1	copper-binding metallochaperone CopP
Nentsy82	Nentsy82_01088	gnl|X|Nentsy82_66	42129	42329	-	copP	copper-binding metallochaperone CopP	plus	STRESS	METAL	COPPER	COPPER	BLASTP	66	66	100	95.45	66	AAD05936.1	copper-binding metallochaperone CopP	NF033781.1	copper-binding metallochaperone CopP
Nentsy90	Nentsy90_00245	gnl|X|Nentsy90_5	33158	33358	-	copP	copper-binding metallochaperone CopP	plus	STRESS	METAL	COPPER	COPPER	BLASTP	66	66	100	96.97	66	AAD05936.1	copper-binding metallochaperone CopP	NF033781.1	copper-binding metallochaperone CopP
neuguinea56	neuguinea56_00881	gnl|X|neuguinea56_22	96188	96388	-	copP	copper-binding metallochaperone CopP	plus	STRESS	METAL	COPPER	COPPER	BLASTP	66	66	100	92.42	66	AAD05936.1	copper-binding metallochaperone CopP	NF033781.1	copper-binding metallochaperone CopP
NIGH2493	NIGH2493_01089	gnl|X|NIGH2493_44	24882	25082	+	copP	copper-binding metallochaperone CopP	plus	STRESS	METAL	COPPER	COPPER	BLASTP	66	66	100	95.45	66	AAD05936.1	copper-binding metallochaperone CopP	NF033781.1	copper-binding metallochaperone CopP
NIGH2494	NIGH2494_01116	gnl|X|NIGH2494_33	53987	54187	-	copP	copper-binding metallochaperone CopP	plus	STRESS	METAL	COPPER	COPPER	BLASTP	66	66	100	95.45	66	AAD05936.1	copper-binding metallochaperone CopP	NF033781.1	copper-binding metallochaperone CopP
NYPt127	NYPt127_00323	gnl|X|NYPt127_2	78397	78597	+	copP	copper-binding metallochaperone CopP	plus	STRESS	METAL	COPPER	COPPER	BLASTP	66	66	100	96.97	66	AAD05936.1	copper-binding metallochaperone CopP	NF033781.1	copper-binding metallochaperone CopP
NYPt130	NYPt130_00333	gnl|X|NYPt130_2	78485	78685	+	copP	copper-binding metallochaperone CopP	plus	STRESS	METAL	COPPER	COPPER	BLASTP	66	66	100	95.45	66	AAD05936.1	copper-binding metallochaperone CopP	NF033781.1	copper-binding metallochaperone CopP
NYPt133	NYPt133_00518	gnl|X|NYPt133_7	51358	51558	+	copP	copper-binding metallochaperone CopP	plus	STRESS	METAL	COPPER	COPPER	BLASTP	66	66	100	96.97	66	AAD05936.1	copper-binding metallochaperone CopP	NF033781.1	copper-binding metallochaperone CopP
NYPt154	NYPt154_00146	gnl|X|NYPt154_1	150048	150248	-	copP	copper-binding metallochaperone CopP	plus	STRESS	METAL	COPPER	COPPER	BLASTP	66	66	100	96.97	66	AAD05936.1	copper-binding metallochaperone CopP	NF033781.1	copper-binding metallochaperone CopP
NYPt170	NYPt170_00245	gnl|X|NYPt170_2	82601	82801	-	copP	copper-binding metallochaperone CopP	plus	STRESS	METAL	COPPER	COPPER	BLASTP	66	66	100	92.42	66	AAD05936.1	copper-binding metallochaperone CopP	NF033781.1	copper-binding metallochaperone CopP
NYPt186	NYPt186_00080	gnl|X|NYPt186_1	80538	80741	+	copP	copper-binding metallochaperone CopP	plus	STRESS	METAL	COPPER	COPPER	BLASTP	67	66	100	96.97	66	AAD05936.1	copper-binding metallochaperone CopP	NF033781.1	copper-binding metallochaperone CopP
NYPt187	NYPt187_00199	gnl|X|NYPt187_2	26538	26738	+	copP	copper-binding metallochaperone CopP	plus	STRESS	METAL	COPPER	COPPER	BLASTP	66	66	100	96.97	66	AAD05936.1	copper-binding metallochaperone CopP	NF033781.1	copper-binding metallochaperone CopP
NYPt189	NYPt189_00493	gnl|X|NYPt189_4	78243	78443	+	copP	copper-binding metallochaperone CopP	plus	STRESS	METAL	COPPER	COPPER	BLASTP	66	66	100	96.97	66	AAD05936.1	copper-binding metallochaperone CopP	NF033781.1	copper-binding metallochaperone CopP
NYPt19	NYPt19_00439	gnl|X|NYPt19_2	169955	170155	-	copP	copper-binding metallochaperone CopP	plus	STRESS	METAL	COPPER	COPPER	BLASTP	66	66	100	95.45	66	AAD05936.1	copper-binding metallochaperone CopP	NF033781.1	copper-binding metallochaperone CopP
NYPt273	NYPt273_00141	gnl|X|NYPt273_1	150501	150701	-	copP	copper-binding metallochaperone CopP	plus	STRESS	METAL	COPPER	COPPER	BLASTP	66	66	100	96.97	66	AAD05936.1	copper-binding metallochaperone CopP	NF033781.1	copper-binding metallochaperone CopP
NYPt281	NYPt281_00203	gnl|X|NYPt281_2	80297	80497	+	copP	copper-binding metallochaperone CopP	plus	STRESS	METAL	COPPER	COPPER	BLASTP	66	66	100	93.94	66	AAD05936.1	copper-binding metallochaperone CopP	NF033781.1	copper-binding metallochaperone CopP
NYPt292	NYPt292_00079	gnl|X|NYPt292_1	78357	78557	+	copP	copper-binding metallochaperone CopP	plus	STRESS	METAL	COPPER	COPPER	BLASTP	66	66	100	98.48	66	AAD05936.1	copper-binding metallochaperone CopP	NF033781.1	copper-binding metallochaperone CopP
NYPt297	NYPt297_00277	gnl|X|NYPt297_4	21857	22057	-	copP	copper-binding metallochaperone CopP	plus	STRESS	METAL	COPPER	COPPER	BLASTP	66	66	100	96.97	66	AAD05936.1	copper-binding metallochaperone CopP	NF033781.1	copper-binding metallochaperone CopP
NYPt310	NYPt310_00268	gnl|X|NYPt310_2	53932	54132	-	copP	copper-binding metallochaperone CopP	plus	STRESS	METAL	COPPER	COPPER	BLASTP	66	66	100	95.45	66	AAD05936.1	copper-binding metallochaperone CopP	NF033781.1	copper-binding metallochaperone CopP
NYPt328	NYPt328_00456	gnl|X|NYPt328_4	44955	45155	+	copP	copper-binding metallochaperone CopP	plus	STRESS	METAL	COPPER	COPPER	BLASTP	66	66	100	95.45	66	AAD05936.1	copper-binding metallochaperone CopP	NF033781.1	copper-binding metallochaperone CopP
NYPt64	NYPt64_00067	gnl|X|NYPt64_1	66422	66622	+	copP	copper-binding metallochaperone CopP	plus	STRESS	METAL	COPPER	COPPER	BLASTP	66	66	100	95.45	66	AAD05936.1	copper-binding metallochaperone CopP	NF033781.1	copper-binding metallochaperone CopP
NYPt66	NYPt66_00145	gnl|X|NYPt66_1	149857	150057	-	copP	copper-binding metallochaperone CopP	plus	STRESS	METAL	COPPER	COPPER	BLASTP	66	66	100	95.45	66	AAD05936.1	copper-binding metallochaperone CopP	NF033781.1	copper-binding metallochaperone CopP
NYPt72	NYPt72_00148	gnl|X|NYPt72_1	155274	155474	-	copP	copper-binding metallochaperone CopP	plus	STRESS	METAL	COPPER	COPPER	BLASTP	66	66	100	95.45	66	AAD05936.1	copper-binding metallochaperone CopP	NF033781.1	copper-binding metallochaperone CopP
NYPt82	NYPt82_00280	gnl|X|NYPt82_2	53155	53355	-	copP	copper-binding metallochaperone CopP	plus	STRESS	METAL	COPPER	COPPER	BLASTP	66	66	100	92.42	66	AAD05936.1	copper-binding metallochaperone CopP	NF033781.1	copper-binding metallochaperone CopP
NYPt94	NYPt94_00241	gnl|X|NYPt94_1	249955	250155	-	copP	copper-binding metallochaperone CopP	plus	STRESS	METAL	COPPER	COPPER	BLASTP	66	66	100	95.45	66	AAD05936.1	copper-binding metallochaperone CopP	NF033781.1	copper-binding metallochaperone CopP
NYPt95	NYPt95_00752	gnl|X|NYPt95_7	64528	64728	+	copP	copper-binding metallochaperone CopP	plus	STRESS	METAL	COPPER	COPPER	BLASTP	66	66	100	93.94	66	AAD05936.1	copper-binding metallochaperone CopP	NF033781.1	copper-binding metallochaperone CopP
OKI102	OKI102_00413	gnl|X|OKI102_1	427720	427920	-	copP	copper-binding metallochaperone CopP	plus	STRESS	METAL	COPPER	COPPER	BLASTP	66	66	100	95.45	66	AAD05936.1	copper-binding metallochaperone CopP	NF033781.1	copper-binding metallochaperone CopP
oki109	oki109_00405	gnl|X|oki109_4	265350	265550	-	copP	copper-binding metallochaperone CopP	plus	STRESS	METAL	COPPER	COPPER	BLASTP	66	66	100	95.45	66	AAD05936.1	copper-binding metallochaperone CopP	NF033781.1	copper-binding metallochaperone CopP
Oki112	Oki112_00416	gnl|X|Oki112_1	428740	428940	-	copP	copper-binding metallochaperone CopP	plus	STRESS	METAL	COPPER	COPPER	BLASTP	66	66	100	95.45	66	AAD05936.1	copper-binding metallochaperone CopP	NF033781.1	copper-binding metallochaperone CopP
Oki128	Oki128_00390	gnl|X|Oki128_1	376207	376407	-	copP	copper-binding metallochaperone CopP	plus	STRESS	METAL	COPPER	COPPER	BLASTP	66	66	100	95.45	66	AAD05936.1	copper-binding metallochaperone CopP	NF033781.1	copper-binding metallochaperone CopP
Oki154	Oki154_00381	gnl|X|Oki154_1	377680	377880	-	copP	copper-binding metallochaperone CopP	plus	STRESS	METAL	COPPER	COPPER	BLASTP	66	66	100	92.42	66	AAD05936.1	copper-binding metallochaperone CopP	NF033781.1	copper-binding metallochaperone CopP
oki420	oki420_00306	gnl|X|oki420_5	77829	78029	+	copP	copper-binding metallochaperone CopP	plus	STRESS	METAL	COPPER	COPPER	BLASTP	66	66	100	92.42	66	AAD05936.1	copper-binding metallochaperone CopP	NF033781.1	copper-binding metallochaperone CopP
Oki422	Oki422_00414	gnl|X|Oki422_1	428797	428997	-	copP	copper-binding metallochaperone CopP	plus	STRESS	METAL	COPPER	COPPER	BLASTP	66	66	100	95.45	66	AAD05936.1	copper-binding metallochaperone CopP	NF033781.1	copper-binding metallochaperone CopP
oki439	oki439_00351	gnl|X|oki439_5	149438	149638	-	copP	copper-binding metallochaperone CopP	plus	STRESS	METAL	COPPER	COPPER	BLASTP	66	66	100	95.45	66	AAD05936.1	copper-binding metallochaperone CopP	NF033781.1	copper-binding metallochaperone CopP
oki601	oki601_00096	gnl|X|oki601_3	65674	65874	+	copP	copper-binding metallochaperone CopP	plus	STRESS	METAL	COPPER	COPPER	BLASTP	66	66	100	93.94	66	AAD05936.1	copper-binding metallochaperone CopP	NF033781.1	copper-binding metallochaperone CopP
Oki673	Oki673_00382	gnl|X|Oki673_1	377256	377456	-	copP	copper-binding metallochaperone CopP	plus	STRESS	METAL	COPPER	COPPER	BLASTP	66	66	100	92.42	66	AAD05936.1	copper-binding metallochaperone CopP	NF033781.1	copper-binding metallochaperone CopP
oki804	oki804_00382	gnl|X|oki804_7	79857	80057	+	copP	copper-binding metallochaperone CopP	plus	STRESS	METAL	COPPER	COPPER	BLASTP	66	66	100	95.45	66	AAD05936.1	copper-binding metallochaperone CopP	NF033781.1	copper-binding metallochaperone CopP
Oki828	Oki828_00380	gnl|X|Oki828_1	377719	377919	-	copP	copper-binding metallochaperone CopP	plus	STRESS	METAL	COPPER	COPPER	BLASTP	66	66	100	92.42	66	AAD05936.1	copper-binding metallochaperone CopP	NF033781.1	copper-binding metallochaperone CopP
oki891	oki891_00391	gnl|X|oki891_3	266999	267199	-	copP	copper-binding metallochaperone CopP	plus	STRESS	METAL	COPPER	COPPER	BLASTP	66	66	100	92.42	66	AAD05936.1	copper-binding metallochaperone CopP	NF033781.1	copper-binding metallochaperone CopP
Oki898	Oki898_00412	gnl|X|Oki898_1	430696	430896	-	copP	copper-binding metallochaperone CopP	plus	STRESS	METAL	COPPER	COPPER	BLASTP	66	66	100	93.94	66	AAD05936.1	copper-binding metallochaperone CopP	NF033781.1	copper-binding metallochaperone CopP
PAL3398	PAL3398_00536	gnl|X|PAL3398_11	157704	157904	-	copP	copper-binding metallochaperone CopP	plus	STRESS	METAL	COPPER	COPPER	BLASTP	66	66	100	93.94	66	AAD05936.1	copper-binding metallochaperone CopP	NF033781.1	copper-binding metallochaperone CopP
PAL3399	PAL3399_00735	gnl|X|PAL3399_22	66335	66535	+	copP	copper-binding metallochaperone CopP	plus	STRESS	METAL	COPPER	COPPER	BLASTP	66	66	100	93.94	66	AAD05936.1	copper-binding metallochaperone CopP	NF033781.1	copper-binding metallochaperone CopP
PAL3410	PAL3410_00803	gnl|X|PAL3410_22	70581	70781	+	copP	copper-binding metallochaperone CopP	plus	STRESS	METAL	COPPER	COPPER	BLASTP	66	66	100	98.48	66	AAD05936.1	copper-binding metallochaperone CopP	NF033781.1	copper-binding metallochaperone CopP
PAL3411	PAL3411_00846	gnl|X|PAL3411_22	63933	64133	+	copP	copper-binding metallochaperone CopP	plus	STRESS	METAL	COPPER	COPPER	BLASTP	66	66	100	95.45	66	AAD05936.1	copper-binding metallochaperone CopP	NF033781.1	copper-binding metallochaperone CopP
PAL3413	PAL3413_00947	gnl|X|PAL3413_33	59509	59709	-	copP	copper-binding metallochaperone CopP	plus	STRESS	METAL	COPPER	COPPER	BLASTP	66	66	100	93.94	66	AAD05936.1	copper-binding metallochaperone CopP	NF033781.1	copper-binding metallochaperone CopP
Pecan18	Pecan18_00373	gnl|X|Pecan18_1	382946	383146	-	copP	copper-binding metallochaperone CopP	plus	STRESS	METAL	COPPER	COPPER	BLASTP	66	66	100	92.42	66	AAD05936.1	copper-binding metallochaperone CopP	NF033781.1	copper-binding metallochaperone CopP
PNG84A	PNG84A_00336	gnl|X|PNG84A_1	339334	339534	-	copP	copper-binding metallochaperone CopP	plus	STRESS	METAL	COPPER	COPPER	BLASTP	66	66	100	92.42	66	AAD05936.1	copper-binding metallochaperone CopP	NF033781.1	copper-binding metallochaperone CopP
Pt_7739	Pt_7739_00601	gnl|X|Pt_7739_4	77734	77934	-	copP	copper-binding metallochaperone CopP	plus	STRESS	METAL	COPPER	COPPER	BLASTP	66	66	100	96.97	66	AAD05936.1	copper-binding metallochaperone CopP	NF033781.1	copper-binding metallochaperone CopP
Pt_7757	Pt_7757_00081	gnl|X|Pt_7757_1	80191	80391	+	copP	copper-binding metallochaperone CopP	plus	STRESS	METAL	COPPER	COPPER	BLASTP	66	66	100	95.45	66	AAD05936.1	copper-binding metallochaperone CopP	NF033781.1	copper-binding metallochaperone CopP
Pt_7854	Pt_7854_00379	gnl|X|Pt_7854_2	147577	147777	-	copP	copper-binding metallochaperone CopP	plus	STRESS	METAL	COPPER	COPPER	BLASTP	66	66	100	96.97	66	AAD05936.1	copper-binding metallochaperone CopP	NF033781.1	copper-binding metallochaperone CopP
Pt_7901	Pt_7901_00843	gnl|X|Pt_7901_5	92085	92285	+	copP	copper-binding metallochaperone CopP	plus	STRESS	METAL	COPPER	COPPER	BLASTP	66	66	100	93.94	66	AAD05936.1	copper-binding metallochaperone CopP	NF033781.1	copper-binding metallochaperone CopP
Pt_8186	Pt_8186_00776	gnl|X|Pt_8186_5	79986	80186	+	copP	copper-binding metallochaperone CopP	plus	STRESS	METAL	COPPER	COPPER	BLASTP	66	66	100	95.45	66	AAD05936.1	copper-binding metallochaperone CopP	NF033781.1	copper-binding metallochaperone CopP
Pt_8220	Pt_8220_00709	gnl|X|Pt_8220_3	56698	56898	-	copP	copper-binding metallochaperone CopP	plus	STRESS	METAL	COPPER	COPPER	BLASTP	66	66	100	95.45	66	AAD05936.1	copper-binding metallochaperone CopP	NF033781.1	copper-binding metallochaperone CopP
Pt_8259	Pt_8259_00779	gnl|X|Pt_8259_3	115715	115915	+	copP	copper-binding metallochaperone CopP	plus	STRESS	METAL	COPPER	COPPER	BLASTP	66	66	100	95.45	66	AAD05936.1	copper-binding metallochaperone CopP	NF033781.1	copper-binding metallochaperone CopP
Pt_8284	Pt_8284_00781	gnl|X|Pt_8284_4	54453	54653	-	copP	copper-binding metallochaperone CopP	plus	STRESS	METAL	COPPER	COPPER	BLASTP	66	66	100	95.45	66	AAD05936.1	copper-binding metallochaperone CopP	NF033781.1	copper-binding metallochaperone CopP
Pt_8311	Pt_8311_00801	gnl|X|Pt_8311_3	149008	149208	-	copP	copper-binding metallochaperone CopP	plus	STRESS	METAL	COPPER	COPPER	BLASTP	66	66	100	96.97	66	AAD05936.1	copper-binding metallochaperone CopP	NF033781.1	copper-binding metallochaperone CopP
Pt_8323	Pt_8323_00273	gnl|X|Pt_8323_1	277868	278068	-	copP	copper-binding metallochaperone CopP	plus	STRESS	METAL	COPPER	COPPER	BLASTP	66	66	100	96.97	66	AAD05936.1	copper-binding metallochaperone CopP	NF033781.1	copper-binding metallochaperone CopP
Pt_8360	Pt_8360_00348	gnl|X|Pt_8360_2	143508	143708	-	copP	copper-binding metallochaperone CopP	plus	STRESS	METAL	COPPER	COPPER	BLASTP	66	66	100	95.45	66	AAD05936.1	copper-binding metallochaperone CopP	NF033781.1	copper-binding metallochaperone CopP
Pt_8376	Pt_8376_00326	gnl|X|Pt_8376_1	339559	339759	-	copP	copper-binding metallochaperone CopP	plus	STRESS	METAL	COPPER	COPPER	BLASTP	66	66	100	96.97	66	AAD05936.1	copper-binding metallochaperone CopP	NF033781.1	copper-binding metallochaperone CopP
Pt_8427	Pt_8427_00487	gnl|X|Pt_8427_2	180412	180612	-	copP	copper-binding metallochaperone CopP	plus	STRESS	METAL	COPPER	COPPER	BLASTP	66	66	100	93.94	66	AAD05936.1	copper-binding metallochaperone CopP	NF033781.1	copper-binding metallochaperone CopP
Pt_8434	Pt_8434_00309	gnl|X|Pt_8434_3	54610	54810	-	copP	copper-binding metallochaperone CopP	plus	STRESS	METAL	COPPER	COPPER	BLASTP	66	66	100	93.94	66	AAD05936.1	copper-binding metallochaperone CopP	NF033781.1	copper-binding metallochaperone CopP
PUNO_001	PUNO_001_00370	gnl|X|PUNO_001_1	377632	377832	-	copP	copper-binding metallochaperone CopP	plus	STRESS	METAL	COPPER	COPPER	BLASTP	66	66	100	93.94	66	AAD05936.1	copper-binding metallochaperone CopP	NF033781.1	copper-binding metallochaperone CopP
PUNO_002	PUNO_002_00369	gnl|X|PUNO_002_1	372215	372415	-	copP	copper-binding metallochaperone CopP	plus	STRESS	METAL	COPPER	COPPER	BLASTP	66	66	100	98.48	66	AAD05936.1	copper-binding metallochaperone CopP	NF033781.1	copper-binding metallochaperone CopP
PUNO_003	PUNO_003_00356	gnl|X|PUNO_003_1	369277	369477	-	copP	copper-binding metallochaperone CopP	plus	STRESS	METAL	COPPER	COPPER	BLASTP	66	66	100	92.42	66	AAD05936.1	copper-binding metallochaperone CopP	NF033781.1	copper-binding metallochaperone CopP
PUNO_004	PUNO_004_00374	gnl|X|PUNO_004_1	381100	381303	-	copP	copper-binding metallochaperone CopP	plus	STRESS	METAL	COPPER	COPPER	BLASTP	67	66	100	95.45	66	AAD05936.1	copper-binding metallochaperone CopP	NF033781.1	copper-binding metallochaperone CopP
PUNO_006	PUNO_006_00375	gnl|X|PUNO_006_1	380846	381046	-	copP	copper-binding metallochaperone CopP	plus	STRESS	METAL	COPPER	COPPER	BLASTP	66	66	100	96.97	66	AAD05936.1	copper-binding metallochaperone CopP	NF033781.1	copper-binding metallochaperone CopP
PUNO_007	PUNO_007_00366	gnl|X|PUNO_007_1	377364	377564	-	copP	copper-binding metallochaperone CopP	plus	STRESS	METAL	COPPER	COPPER	BLASTP	66	66	100	93.94	66	AAD05936.1	copper-binding metallochaperone CopP	NF033781.1	copper-binding metallochaperone CopP
PUNO_008	PUNO_008_00371	gnl|X|PUNO_008_1	376825	377025	-	copP	copper-binding metallochaperone CopP	plus	STRESS	METAL	COPPER	COPPER	BLASTP	66	66	100	96.97	66	AAD05936.1	copper-binding metallochaperone CopP	NF033781.1	copper-binding metallochaperone CopP
PUNO_009	PUNO_009_00357	gnl|X|PUNO_009_1	369237	369437	-	copP	copper-binding metallochaperone CopP	plus	STRESS	METAL	COPPER	COPPER	BLASTP	66	66	100	92.42	66	AAD05936.1	copper-binding metallochaperone CopP	NF033781.1	copper-binding metallochaperone CopP
PUNO_010	PUNO_010_00402	gnl|X|PUNO_010_1	406356	406556	-	copP	copper-binding metallochaperone CopP	plus	STRESS	METAL	COPPER	COPPER	BLASTP	66	66	100	96.97	66	AAD05936.1	copper-binding metallochaperone CopP	NF033781.1	copper-binding metallochaperone CopP
S380A	S380A_00722	gnl|X|S380A_22	79695	79895	+	copP	copper-binding metallochaperone CopP	plus	STRESS	METAL	COPPER	COPPER	BLASTP	66	66	100	95.45	66	AAD05936.1	copper-binding metallochaperone CopP	NF033781.1	copper-binding metallochaperone CopP
S468A	S468A_00417	gnl|X|S468A_11	60689	60889	+	copP	copper-binding metallochaperone CopP	plus	STRESS	METAL	COPPER	COPPER	BLASTP	66	66	100	93.94	66	AAD05936.1	copper-binding metallochaperone CopP	NF033781.1	copper-binding metallochaperone CopP
Sahul64	Sahul64_00578	gnl|X|Sahul64_5	23491	23691	-	copP	copper-binding metallochaperone CopP	plus	STRESS	METAL	COPPER	COPPER	BLASTP	66	66	100	95.45	66	AAD05936.1	copper-binding metallochaperone CopP	NF033781.1	copper-binding metallochaperone CopP
Sakhalin60	Sakhalin60_00847	gnl|X|Sakhalin60_31	54488	54688	-	copP	copper-binding metallochaperone CopP	plus	STRESS	METAL	COPPER	COPPER	BLASTP	66	66	100	92.42	66	AAD05936.1	copper-binding metallochaperone CopP	NF033781.1	copper-binding metallochaperone CopP
Shi_CAG1	Shi_CAG1_00439	gnl|X|Shi_CAG1_2	79646	79846	+	copP	copper-binding metallochaperone CopP	plus	STRESS	METAL	COPPER	COPPER	BLASTP	66	66	100	95.45	66	AAD05936.1	copper-binding metallochaperone CopP	NF033781.1	copper-binding metallochaperone CopP
Shi_CAG10	Shi_CAG10_00439	gnl|X|Shi_CAG10_2	79646	79846	+	copP	copper-binding metallochaperone CopP	plus	STRESS	METAL	COPPER	COPPER	BLASTP	66	66	100	95.45	66	AAD05936.1	copper-binding metallochaperone CopP	NF033781.1	copper-binding metallochaperone CopP
Shi_CAG11	Shi_CAG11_00082	gnl|X|Shi_CAG11_1	79444	79644	+	copP	copper-binding metallochaperone CopP	plus	STRESS	METAL	COPPER	COPPER	BLASTP	66	66	100	95.45	66	AAD05936.1	copper-binding metallochaperone CopP	NF033781.1	copper-binding metallochaperone CopP
Shi_CAG12	Shi_CAG12_00595	gnl|X|Shi_CAG12_1	609151	609351	-	copP	copper-binding metallochaperone CopP	plus	STRESS	METAL	COPPER	COPPER	BLASTP	66	66	100	95.45	66	AAD05936.1	copper-binding metallochaperone CopP	NF033781.1	copper-binding metallochaperone CopP
Shi_CAG13	Shi_CAG13_00082	gnl|X|Shi_CAG13_1	80026	80226	+	copP	copper-binding metallochaperone CopP	plus	STRESS	METAL	COPPER	COPPER	BLASTP	66	66	100	95.45	66	AAD05936.1	copper-binding metallochaperone CopP	NF033781.1	copper-binding metallochaperone CopP
Shi_CAG14	Shi_CAG14_00082	gnl|X|Shi_CAG14_1	79519	79719	+	copP	copper-binding metallochaperone CopP	plus	STRESS	METAL	COPPER	COPPER	BLASTP	66	66	100	93.94	66	AAD05936.1	copper-binding metallochaperone CopP	NF033781.1	copper-binding metallochaperone CopP
Shi_CAG15	Shi_CAG15_00250	gnl|X|Shi_CAG15_1	253991	254191	-	copP	copper-binding metallochaperone CopP	plus	STRESS	METAL	COPPER	COPPER	BLASTP	66	66	100	95.45	66	AAD05936.1	copper-binding metallochaperone CopP	NF033781.1	copper-binding metallochaperone CopP
Shi_CAG16	Shi_CAG16_00081	gnl|X|Shi_CAG16_2	66040	66240	+	copP	copper-binding metallochaperone CopP	plus	STRESS	METAL	COPPER	COPPER	BLASTP	66	66	100	92.42	66	AAD05936.1	copper-binding metallochaperone CopP	NF033781.1	copper-binding metallochaperone CopP
Shi_CAG17	Shi_CAG17_00081	gnl|X|Shi_CAG17_1	79510	79710	+	copP	copper-binding metallochaperone CopP	plus	STRESS	METAL	COPPER	COPPER	BLASTP	66	66	100	95.45	66	AAD05936.1	copper-binding metallochaperone CopP	NF033781.1	copper-binding metallochaperone CopP
Shi_CAG18	Shi_CAG18_00247	gnl|X|Shi_CAG18_1	246087	246287	-	copP	copper-binding metallochaperone CopP	plus	STRESS	METAL	COPPER	COPPER	BLASTP	66	66	100	95.45	66	AAD05936.1	copper-binding metallochaperone CopP	NF033781.1	copper-binding metallochaperone CopP
Shi_CAG19	Shi_CAG19_00256	gnl|X|Shi_CAG19_1	258886	259086	-	copP	copper-binding metallochaperone CopP	plus	STRESS	METAL	COPPER	COPPER	BLASTP	66	66	100	95.45	66	AAD05936.1	copper-binding metallochaperone CopP	NF033781.1	copper-binding metallochaperone CopP
Shi_CAG2	Shi_CAG2_00253	gnl|X|Shi_CAG2_1	254433	254633	-	copP	copper-binding metallochaperone CopP	plus	STRESS	METAL	COPPER	COPPER	BLASTP	66	66	100	92.42	66	AAD05936.1	copper-binding metallochaperone CopP	NF033781.1	copper-binding metallochaperone CopP
Shi_CAG20	Shi_CAG20_00082	gnl|X|Shi_CAG20_1	79240	79440	+	copP	copper-binding metallochaperone CopP	plus	STRESS	METAL	COPPER	COPPER	BLASTP	66	66	100	95.45	66	AAD05936.1	copper-binding metallochaperone CopP	NF033781.1	copper-binding metallochaperone CopP
Shi_CAG21	Shi_CAG21_00479	gnl|X|Shi_CAG21_2	79970	80170	+	copP	copper-binding metallochaperone CopP	plus	STRESS	METAL	COPPER	COPPER	BLASTP	66	66	100	95.45	66	AAD05936.1	copper-binding metallochaperone CopP	NF033781.1	copper-binding metallochaperone CopP
Shi_CAG22	Shi_CAG22_00082	gnl|X|Shi_CAG22_1	79854	80054	+	copP	copper-binding metallochaperone CopP	plus	STRESS	METAL	COPPER	COPPER	BLASTP	66	66	100	96.97	66	AAD05936.1	copper-binding metallochaperone CopP	NF033781.1	copper-binding metallochaperone CopP
Shi_CAG23	Shi_CAG23_00354	gnl|X|Shi_CAG23_3	273535	273735	-	copP	copper-binding metallochaperone CopP	plus	STRESS	METAL	COPPER	COPPER	BLASTP	66	66	100	95.45	66	AAD05936.1	copper-binding metallochaperone CopP	NF033781.1	copper-binding metallochaperone CopP
Shi_CAG24	Shi_CAG24_00329	gnl|X|Shi_CAG24_1	328443	328643	-	copP	copper-binding metallochaperone CopP	plus	STRESS	METAL	COPPER	COPPER	BLASTP	66	66	100	96.97	66	AAD05936.1	copper-binding metallochaperone CopP	NF033781.1	copper-binding metallochaperone CopP
Shi_CAG25	Shi_CAG25_00259	gnl|X|Shi_CAG25_1	247533	247733	-	copP	copper-binding metallochaperone CopP	plus	STRESS	METAL	COPPER	COPPER	BLASTP	66	66	100	95.45	66	AAD05936.1	copper-binding metallochaperone CopP	NF033781.1	copper-binding metallochaperone CopP
Shi_CAG26	Shi_CAG26_00406	gnl|X|Shi_CAG26_2	255981	256181	-	copP	copper-binding metallochaperone CopP	plus	STRESS	METAL	COPPER	COPPER	BLASTP	66	66	100	95.45	66	AAD05936.1	copper-binding metallochaperone CopP	NF033781.1	copper-binding metallochaperone CopP
Shi_CAG27	Shi_CAG27_00417	gnl|X|Shi_CAG27_3	79933	80133	+	copP	copper-binding metallochaperone CopP	plus	STRESS	METAL	COPPER	COPPER	BLASTP	66	66	100	96.97	66	AAD05936.1	copper-binding metallochaperone CopP	NF033781.1	copper-binding metallochaperone CopP
Shi_CAG28	Shi_CAG28_01327	gnl|X|Shi_CAG28_18	25224	25424	-	copP	copper-binding metallochaperone CopP	plus	STRESS	METAL	COPPER	COPPER	BLASTP	66	66	100	93.94	66	AAD05936.1	copper-binding metallochaperone CopP	NF033781.1	copper-binding metallochaperone CopP
Shi_CAG29	Shi_CAG29_00084	gnl|X|Shi_CAG29_2	9865	10065	+	copP	copper-binding metallochaperone CopP	plus	STRESS	METAL	COPPER	COPPER	BLASTP	66	66	100	95.45	66	AAD05936.1	copper-binding metallochaperone CopP	NF033781.1	copper-binding metallochaperone CopP
Shi_CAG3	Shi_CAG3_00084	gnl|X|Shi_CAG3_1	79807	80007	+	copP	copper-binding metallochaperone CopP	plus	STRESS	METAL	COPPER	COPPER	BLASTP	66	66	100	96.97	66	AAD05936.1	copper-binding metallochaperone CopP	NF033781.1	copper-binding metallochaperone CopP
Shi_CAG30	Shi_CAG30_00080	gnl|X|Shi_CAG30_1	79582	79782	+	copP	copper-binding metallochaperone CopP	plus	STRESS	METAL	COPPER	COPPER	BLASTP	66	66	100	95.45	66	AAD05936.1	copper-binding metallochaperone CopP	NF033781.1	copper-binding metallochaperone CopP
Shi_CAG31	Shi_CAG31_00265	gnl|X|Shi_CAG31_2	79688	79888	+	copP	copper-binding metallochaperone CopP	plus	STRESS	METAL	COPPER	COPPER	BLASTP	66	66	100	95.45	66	AAD05936.1	copper-binding metallochaperone CopP	NF033781.1	copper-binding metallochaperone CopP
Shi_CAG32	Shi_CAG32_00449	gnl|X|Shi_CAG32_4	80444	80644	+	copP	copper-binding metallochaperone CopP	plus	STRESS	METAL	COPPER	COPPER	BLASTP	66	66	100	96.97	66	AAD05936.1	copper-binding metallochaperone CopP	NF033781.1	copper-binding metallochaperone CopP
Shi_CAG33	Shi_CAG33_00674	gnl|X|Shi_CAG33_4	79976	80176	+	copP	copper-binding metallochaperone CopP	plus	STRESS	METAL	COPPER	COPPER	BLASTP	66	66	100	96.97	66	AAD05936.1	copper-binding metallochaperone CopP	NF033781.1	copper-binding metallochaperone CopP
Shi_CAG34	Shi_CAG34_00439	gnl|X|Shi_CAG34_2	79646	79846	+	copP	copper-binding metallochaperone CopP	plus	STRESS	METAL	COPPER	COPPER	BLASTP	66	66	100	95.45	66	AAD05936.1	copper-binding metallochaperone CopP	NF033781.1	copper-binding metallochaperone CopP
Shi_CAG35	Shi_CAG35_00439	gnl|X|Shi_CAG35_2	79646	79846	+	copP	copper-binding metallochaperone CopP	plus	STRESS	METAL	COPPER	COPPER	BLASTP	66	66	100	95.45	66	AAD05936.1	copper-binding metallochaperone CopP	NF033781.1	copper-binding metallochaperone CopP
Shi_CAG36	Shi_CAG36_00439	gnl|X|Shi_CAG36_2	79646	79846	+	copP	copper-binding metallochaperone CopP	plus	STRESS	METAL	COPPER	COPPER	BLASTP	66	66	100	95.45	66	AAD05936.1	copper-binding metallochaperone CopP	NF033781.1	copper-binding metallochaperone CopP
Shi_CAG37	Shi_CAG37_00613	gnl|X|Shi_CAG37_2	258457	258657	-	copP	copper-binding metallochaperone CopP	plus	STRESS	METAL	COPPER	COPPER	BLASTP	66	66	100	95.45	66	AAD05936.1	copper-binding metallochaperone CopP	NF033781.1	copper-binding metallochaperone CopP
Shi_CAG38	Shi_CAG38_00484	gnl|X|Shi_CAG38_1	487794	487994	-	copP	copper-binding metallochaperone CopP	plus	STRESS	METAL	COPPER	COPPER	BLASTP	66	66	100	95.45	66	AAD05936.1	copper-binding metallochaperone CopP	NF033781.1	copper-binding metallochaperone CopP
Shi_CAG39	Shi_CAG39_00081	gnl|X|Shi_CAG39_1	79575	79775	+	copP	copper-binding metallochaperone CopP	plus	STRESS	METAL	COPPER	COPPER	BLASTP	66	66	100	96.97	66	AAD05936.1	copper-binding metallochaperone CopP	NF033781.1	copper-binding metallochaperone CopP
Shi_CAG4	Shi_CAG4_00439	gnl|X|Shi_CAG4_2	79646	79846	+	copP	copper-binding metallochaperone CopP	plus	STRESS	METAL	COPPER	COPPER	BLASTP	66	66	100	95.45	66	AAD05936.1	copper-binding metallochaperone CopP	NF033781.1	copper-binding metallochaperone CopP
Shi_CAG40	Shi_CAG40_00405	gnl|X|Shi_CAG40_2	80021	80221	+	copP	copper-binding metallochaperone CopP	plus	STRESS	METAL	COPPER	COPPER	BLASTP	66	66	100	96.97	66	AAD05936.1	copper-binding metallochaperone CopP	NF033781.1	copper-binding metallochaperone CopP
Shi_CAG41	Shi_CAG41_00082	gnl|X|Shi_CAG41_1	79976	80176	+	copP	copper-binding metallochaperone CopP	plus	STRESS	METAL	COPPER	COPPER	BLASTP	66	66	100	95.45	66	AAD05936.1	copper-binding metallochaperone CopP	NF033781.1	copper-binding metallochaperone CopP
Shi_CAG42	Shi_CAG42_00082	gnl|X|Shi_CAG42_1	81180	81380	+	copP	copper-binding metallochaperone CopP	plus	STRESS	METAL	COPPER	COPPER	BLASTP	66	66	100	93.94	66	AAD05936.1	copper-binding metallochaperone CopP	NF033781.1	copper-binding metallochaperone CopP
Shi_CAG43	Shi_CAG43_00082	gnl|X|Shi_CAG43_1	79930	80130	+	copP	copper-binding metallochaperone CopP	plus	STRESS	METAL	COPPER	COPPER	BLASTP	66	66	100	98.48	66	AAD05936.1	copper-binding metallochaperone CopP	NF033781.1	copper-binding metallochaperone CopP
Shi_CAG44	Shi_CAG44_00248	gnl|X|Shi_CAG44_1	252823	253023	-	copP	copper-binding metallochaperone CopP	plus	STRESS	METAL	COPPER	COPPER	BLASTP	66	66	100	96.97	66	AAD05936.1	copper-binding metallochaperone CopP	NF033781.1	copper-binding metallochaperone CopP
Shi_CAG45	Shi_CAG45_00084	gnl|X|Shi_CAG45_1	80332	80532	+	copP	copper-binding metallochaperone CopP	plus	STRESS	METAL	COPPER	COPPER	BLASTP	66	66	100	93.94	66	AAD05936.1	copper-binding metallochaperone CopP	NF033781.1	copper-binding metallochaperone CopP
Shi_CAG46	Shi_CAG46_00083	gnl|X|Shi_CAG46_1	79939	80139	+	copP	copper-binding metallochaperone CopP	plus	STRESS	METAL	COPPER	COPPER	BLASTP	66	66	100	93.94	66	AAD05936.1	copper-binding metallochaperone CopP	NF033781.1	copper-binding metallochaperone CopP
Shi_CAG47	Shi_CAG47_00081	gnl|X|Shi_CAG47_1	79528	79728	+	copP	copper-binding metallochaperone CopP	plus	STRESS	METAL	COPPER	COPPER	BLASTP	66	66	100	96.97	66	AAD05936.1	copper-binding metallochaperone CopP	NF033781.1	copper-binding metallochaperone CopP
Shi_CAG48	Shi_CAG48_00085	gnl|X|Shi_CAG48_1	81990	82190	+	copP	copper-binding metallochaperone CopP	plus	STRESS	METAL	COPPER	COPPER	BLASTP	66	66	100	96.97	66	AAD05936.1	copper-binding metallochaperone CopP	NF033781.1	copper-binding metallochaperone CopP
Shi_CAG49	Shi_CAG49_00346	gnl|X|Shi_CAG49_1	339071	339271	-	copP	copper-binding metallochaperone CopP	plus	STRESS	METAL	COPPER	COPPER	BLASTP	66	66	100	93.94	66	AAD05936.1	copper-binding metallochaperone CopP	NF033781.1	copper-binding metallochaperone CopP
Shi_CAG5	Shi_CAG5_00613	gnl|X|Shi_CAG5_2	258458	258658	-	copP	copper-binding metallochaperone CopP	plus	STRESS	METAL	COPPER	COPPER	BLASTP	66	66	100	95.45	66	AAD05936.1	copper-binding metallochaperone CopP	NF033781.1	copper-binding metallochaperone CopP
Shi_CAG50	Shi_CAG50_00674	gnl|X|Shi_CAG50_4	79975	80175	+	copP	copper-binding metallochaperone CopP	plus	STRESS	METAL	COPPER	COPPER	BLASTP	66	66	100	96.97	66	AAD05936.1	copper-binding metallochaperone CopP	NF033781.1	copper-binding metallochaperone CopP
Shi_CAG51	Shi_CAG51_00675	gnl|X|Shi_CAG51_4	79974	80174	+	copP	copper-binding metallochaperone CopP	plus	STRESS	METAL	COPPER	COPPER	BLASTP	66	66	100	96.97	66	AAD05936.1	copper-binding metallochaperone CopP	NF033781.1	copper-binding metallochaperone CopP
Shi_CAG52	Shi_CAG52_00081	gnl|X|Shi_CAG52_1	80009	80209	+	copP	copper-binding metallochaperone CopP	plus	STRESS	METAL	COPPER	COPPER	BLASTP	66	66	100	95.45	66	AAD05936.1	copper-binding metallochaperone CopP	NF033781.1	copper-binding metallochaperone CopP
Shi_CAG53	Shi_CAG53_00081	gnl|X|Shi_CAG53_1	79911	80111	+	copP	copper-binding metallochaperone CopP	plus	STRESS	METAL	COPPER	COPPER	BLASTP	66	66	100	93.94	66	AAD05936.1	copper-binding metallochaperone CopP	NF033781.1	copper-binding metallochaperone CopP
Shi_CAG54	Shi_CAG54_00083	gnl|X|Shi_CAG54_1	79516	79716	+	copP	copper-binding metallochaperone CopP	plus	STRESS	METAL	COPPER	COPPER	BLASTP	66	66	100	96.97	66	AAD05936.1	copper-binding metallochaperone CopP	NF033781.1	copper-binding metallochaperone CopP
Shi_CAG55	Shi_CAG55_00263	gnl|X|Shi_CAG55_1	250587	250787	-	copP	copper-binding metallochaperone CopP	plus	STRESS	METAL	COPPER	COPPER	BLASTP	66	66	100	93.94	66	AAD05936.1	copper-binding metallochaperone CopP	NF033781.1	copper-binding metallochaperone CopP
Shi_CAG56	Shi_CAG56_00255	gnl|X|Shi_CAG56_1	258405	258605	-	copP	copper-binding metallochaperone CopP	plus	STRESS	METAL	COPPER	COPPER	BLASTP	66	66	100	93.94	66	AAD05936.1	copper-binding metallochaperone CopP	NF033781.1	copper-binding metallochaperone CopP
Shi_CAG57	Shi_CAG57_00082	gnl|X|Shi_CAG57_1	79481	79681	+	copP	copper-binding metallochaperone CopP	plus	STRESS	METAL	COPPER	COPPER	BLASTP	66	66	100	95.45	66	AAD05936.1	copper-binding metallochaperone CopP	NF033781.1	copper-binding metallochaperone CopP
Shi_CAG58	Shi_CAG58_00083	gnl|X|Shi_CAG58_1	79869	80069	+	copP	copper-binding metallochaperone CopP	plus	STRESS	METAL	COPPER	COPPER	BLASTP	66	66	100	95.45	66	AAD05936.1	copper-binding metallochaperone CopP	NF033781.1	copper-binding metallochaperone CopP
Shi_CAG59	Shi_CAG59_00255	gnl|X|Shi_CAG59_1	260630	260830	-	copP	copper-binding metallochaperone CopP	plus	STRESS	METAL	COPPER	COPPER	BLASTP	66	66	100	95.45	66	AAD05936.1	copper-binding metallochaperone CopP	NF033781.1	copper-binding metallochaperone CopP
Shi_CAG6	Shi_CAG6_00439	gnl|X|Shi_CAG6_2	79646	79846	+	copP	copper-binding metallochaperone CopP	plus	STRESS	METAL	COPPER	COPPER	BLASTP	66	66	100	95.45	66	AAD05936.1	copper-binding metallochaperone CopP	NF033781.1	copper-binding metallochaperone CopP
Shi_CAG60	Shi_CAG60_00080	gnl|X|Shi_CAG60_1	79614	79814	+	copP	copper-binding metallochaperone CopP	plus	STRESS	METAL	COPPER	COPPER	BLASTP	66	66	100	96.97	66	AAD05936.1	copper-binding metallochaperone CopP	NF033781.1	copper-binding metallochaperone CopP
Shi_CAG61	Shi_CAG61_00081	gnl|X|Shi_CAG61_1	79918	80118	+	copP	copper-binding metallochaperone CopP	plus	STRESS	METAL	COPPER	COPPER	BLASTP	66	66	100	95.45	66	AAD05936.1	copper-binding metallochaperone CopP	NF033781.1	copper-binding metallochaperone CopP
Shi_CAG62	Shi_CAG62_00673	gnl|X|Shi_CAG62_4	79974	80174	+	copP	copper-binding metallochaperone CopP	plus	STRESS	METAL	COPPER	COPPER	BLASTP	66	66	100	96.97	66	AAD05936.1	copper-binding metallochaperone CopP	NF033781.1	copper-binding metallochaperone CopP
Shi_CAG63	Shi_CAG63_00356	gnl|X|Shi_CAG63_1	368447	368647	-	copP	copper-binding metallochaperone CopP	plus	STRESS	METAL	COPPER	COPPER	BLASTP	66	66	100	95.45	66	AAD05936.1	copper-binding metallochaperone CopP	NF033781.1	copper-binding metallochaperone CopP
Shi_CAG64	Shi_CAG64_00376	gnl|X|Shi_CAG64_1	374729	374929	-	copP	copper-binding metallochaperone CopP	plus	STRESS	METAL	COPPER	COPPER	BLASTP	66	66	100	96.97	66	AAD05936.1	copper-binding metallochaperone CopP	NF033781.1	copper-binding metallochaperone CopP
Shi_CAG65	Shi_CAG65_00483	gnl|X|Shi_CAG65_2	80056	80256	+	copP	copper-binding metallochaperone CopP	plus	STRESS	METAL	COPPER	COPPER	BLASTP	66	66	100	95.45	66	AAD05936.1	copper-binding metallochaperone CopP	NF033781.1	copper-binding metallochaperone CopP
Shi_CAG66	Shi_CAG66_00083	gnl|X|Shi_CAG66_1	79463	79663	+	copP	copper-binding metallochaperone CopP	plus	STRESS	METAL	COPPER	COPPER	BLASTP	66	66	100	95.45	66	AAD05936.1	copper-binding metallochaperone CopP	NF033781.1	copper-binding metallochaperone CopP
Shi_CAG7	Shi_CAG7_00439	gnl|X|Shi_CAG7_2	79646	79846	+	copP	copper-binding metallochaperone CopP	plus	STRESS	METAL	COPPER	COPPER	BLASTP	66	66	100	95.45	66	AAD05936.1	copper-binding metallochaperone CopP	NF033781.1	copper-binding metallochaperone CopP
Shi_CAG8	Shi_CAG8_00439	gnl|X|Shi_CAG8_2	79646	79846	+	copP	copper-binding metallochaperone CopP	plus	STRESS	METAL	COPPER	COPPER	BLASTP	66	66	100	95.45	66	AAD05936.1	copper-binding metallochaperone CopP	NF033781.1	copper-binding metallochaperone CopP
Shi_CAG9	Shi_CAG9_00439	gnl|X|Shi_CAG9_2	79646	79846	+	copP	copper-binding metallochaperone CopP	plus	STRESS	METAL	COPPER	COPPER	BLASTP	66	66	100	95.45	66	AAD05936.1	copper-binding metallochaperone CopP	NF033781.1	copper-binding metallochaperone CopP
Shi_CSG1	Shi_CSG1_00268	gnl|X|Shi_CSG1_1	264198	264398	-	copP	copper-binding metallochaperone CopP	plus	STRESS	METAL	COPPER	COPPER	BLASTP	66	66	100	95.45	66	AAD05936.1	copper-binding metallochaperone CopP	NF033781.1	copper-binding metallochaperone CopP
Shi_CSG10	Shi_CSG10_00224	gnl|X|Shi_CSG10_2	71611	71811	-	copP	copper-binding metallochaperone CopP	plus	STRESS	METAL	COPPER	COPPER	BLASTP	66	66	100	93.94	66	AAD05936.1	copper-binding metallochaperone CopP	NF033781.1	copper-binding metallochaperone CopP
Shi_CSG11	Shi_CSG11_00279	gnl|X|Shi_CSG11_1	285350	285550	-	copP	copper-binding metallochaperone CopP	plus	STRESS	METAL	COPPER	COPPER	BLASTP	66	66	100	95.45	66	AAD05936.1	copper-binding metallochaperone CopP	NF033781.1	copper-binding metallochaperone CopP
Shi_CSG12	Shi_CSG12_00249	gnl|X|Shi_CSG12_1	254687	254887	-	copP	copper-binding metallochaperone CopP	plus	STRESS	METAL	COPPER	COPPER	BLASTP	66	66	100	96.97	66	AAD05936.1	copper-binding metallochaperone CopP	NF033781.1	copper-binding metallochaperone CopP
Shi_CSG13	Shi_CSG13_00082	gnl|X|Shi_CSG13_1	79863	80063	+	copP	copper-binding metallochaperone CopP	plus	STRESS	METAL	COPPER	COPPER	BLASTP	66	66	100	96.97	66	AAD05936.1	copper-binding metallochaperone CopP	NF033781.1	copper-binding metallochaperone CopP
Shi_CSG14	Shi_CSG14_00082	gnl|X|Shi_CSG14_1	79352	79552	+	copP	copper-binding metallochaperone CopP	plus	STRESS	METAL	COPPER	COPPER	BLASTP	66	66	100	95.45	66	AAD05936.1	copper-binding metallochaperone CopP	NF033781.1	copper-binding metallochaperone CopP
[truncated: 620 more rows]
