# Supplementary material for: Global Antimicrobial Resistance Gene Study of Helicobacter pylori: Comparison of Detection Tools, ARG and Efflux Pump Gene Analysis, Worldwide Epidemiological Distribution, and Information Related to the Antimicrobial-Resistant Phenotype
Source: Antibiotics (Basel). 2023 Jun 28;12(7):1118. doi: 10.3390/antibiotics12071118 (PMC10376887; doi:10.3390/antibiotics12071118)
Supplement: Supplementary file 1 [file antibiotics-12-01118-s001.zip › Spreadsheet S5 - Hand curation of HMMER against the HMM ResFam Profile.xlsx]

## Sheet: >100
Strains	Target Name based on ResFam	accession	Query name	Accession	Score	Description of target	Gene Name based on Prokka	Description based on Prokka	Is there any report that this gene was related to resistancy in certain bacterial species?	Ref
1_IND07	Aminotran_4	RF0025	1_IND07_00083	-	108.2	PF01063.1Aminotransferase class IV [ARO:3000000]	ilvE	Branched-chain-amino-acid transaminase 1	no	0
1_IND07	drrA	RF0143	1_IND07_00086	-	145.4	"TIGR0118drrA: daunorubicin resistance ABC transporter, ATP-binding protein" [ARO:3000000]	metN2	Methionine import ATP-binding protein MetN 2	no	0
1_IND07	Transpeptidase	RF0148	1_IND07_00138	-	249.4	PF00905.1Penicillin binding protein transpeptidase domain [ARO:3000129]	ftsI	Peptidoglycan D,D-transpeptidase FtsI	yes	0
1_IND07	Transpeptidase	RF0148	1_IND07_00146	-	190.8	PF00905.1Penicillin binding protein transpeptidase domain [ARO:3000129]	mrdA	COG0768 Peptidoglycan D,D-transpeptidase MrdA	yes	0
1_IND07	macB	RF0089	1_IND07_00157	-	171.4	macB: subunit of efflux pump conferring antibiotic resistance [ARO:3000535]	metN	Methionine import ATP-binding protein MetN	yes	PMID 12832048
1_IND07	tet_ribosomoal_prot	RF0135	1_IND07_00202	-	156.7	tetracycline resistance ribosomal protection protein: protect RNA-polymerase from tetracycline inhibition [ARO:0000002]	lepA	Elongation factor 4	yes	PMID 19289529
1_IND07	MFS_1	RF0102	1_IND07_00206	-	100.9	PF07690.1Major Facilitator Superfamily [ARO:0010002]	kgtP	Alpha-ketoglutarate permease	yes	doi: 10.3389/fmicb.2020.592153
1_IND07	msbA	RF0107	1_IND07_00215	-	424.9	msbA: ATP-binding cassette (ABC) antibiotic efflux pump [ARO:3000460]	msbA	Lipid A export ATP-binding/permease protein MsbA	yes	PMID 19678712
1_IND07	vanR	RF0154	1_IND07_00254	-	105.1	"VanR: transcriptional activator regulating VanA, VanH and VanX" [ARO:3000574]	cusR	Transcriptional regulatory protein CusR	yes	PMID 16323116
1_IND07	msbA	RF0107	1_IND07_00345	-	104	msbA: ATP-binding cassette (ABC) antibiotic efflux pump [ARO:3000460]	btuD	Vitamin B12 import ATP-binding protein BtuD	yes	PMID 19678712
1_IND07	msbA	RF0107	1_IND07_00410	-	198.3	msbA: ATP-binding cassette (ABC) antibiotic efflux pump [ARO:3000460]	yejF	putative ABC transporter ATP-binding protein YejF	yes	PMID 19678712
1_IND07	macB	RF0089	1_IND07_00461	-	120.9	macB: subunit of efflux pump conferring antibiotic resistance [ARO:3000535]	oppD	COG0444 Oligopeptide transport ATP-binding protein OppD	yes	PMID 12832048
1_IND07	msbA	RF0107	1_IND07_00462	-	122.9	msbA: ATP-binding cassette (ABC) antibiotic efflux pump [ARO:3000460]	oppF	Oligopeptide transport ATP-binding protein OppF	yes	PMID 19678712
1_IND07	ACR_tran	RF0017	1_IND07_00487	-	1184.4	PF00873.1AcrB/AcrD/AcrF family [ARO:3000216;ARO:3000491;ARO:3000502]	mdtC	Multidrug resistance protein MdtC	yes	doi: 10.3389/fmicb.2017.00344
1_IND07	msbA	RF0107	1_IND07_00494	-	171.3	msbA: ATP-binding cassette (ABC) antibiotic efflux pump [ARO:3000460]		putative ABC transporter ATP-binding protein	yes	PMID 19678712
1_IND07	Aminotran_1_2	RF0024	1_IND07_00496	-	100.8	PF00155.1Aminotransferase class I and II [ARO:3000000]	bioF	COG0156 8-amino-7-oxononanoate synthase 2	no	0
1_IND07	Transpeptidase	RF0148	1_IND07_00497	-	112.3	PF00905.1Penicillin binding protein transpeptidase domain [ARO:3000129]	mrcA	Penicillin-binding protein 1A	yes	0
1_IND07	vanR	RF0154	1_IND07_00613	-	189.6	"VanR: transcriptional activator regulating VanA, VanH and VanX" [ARO:3000574]	arlR	Response regulator ArlR	yes	PMID 16323116
1_IND07	macB	RF0089	1_IND07_00627	-	129.2	macB: subunit of efflux pump conferring antibiotic resistance [ARO:3000535]	lolD	Lipoprotein-releasing system ATP-binding protein LolD	yes	PMID 12832048
1_IND07	msbA	RF0107	1_IND07_00739	-	109.1	msbA: ATP-binding cassette (ABC) antibiotic efflux pump [ARO:3000460]	uvrA	UvrABC system protein A	yes	PMID 19678712
1_IND07	Fluor_Res_DNA_Topo	RF0074	1_IND07_00743	-	1081.1	Fluoroquinolone Resistant DNA Topoisomerase [ARO:3000452]	gyrA	DNA gyrase subunit A	yes	PMID 32471292
1_IND07	Aminotran_1_2	RF0024	1_IND07_00770	-	238	PF00155.1Aminotransferase class I and II [ARO:3000000]		Aspartate aminotransferase	no	0
1_IND07	vanH	RF0153	1_IND07_00897	-	119.7	VanH: D-specific alpha-ketoacid dehydrogenase that synthesizes D-lactate [ARO:3000006]		Putative 2-hydroxyacid dehydrogenase	yes	doi: 10.3390/microorganisms9102026
1_IND07	tet_ribosomoal_prot	RF0135	1_IND07_00918	-	372.5	tetracycline resistance ribosomal protection protein: protect RNA-polymerase from tetracycline inhibition [ARO:0000002]	fusA	Elongation factor G	yes	PMID 19289529
1_IND07	msbA	RF0107	1_IND07_00935	-	263.2	msbA: ATP-binding cassette (ABC) antibiotic efflux pump [ARO:3000460]	pglK	Protein glycosylation K	yes	PMID 19678712
1_IND07	drrA	RF0143	1_IND07_00948	-	121.2	"TIGR0118drrA: daunorubicin resistance ABC transporter, ATP-binding protein" [ARO:3000000]			no	0
1_IND07	Dihydropteroate	RF0165	1_IND07_00960	-	309.1	TIGR01496_DHPS: dihydropteroate synthase	folP	Bifunctional dihydropteroate synthase/dihydropteroate reductase	yes	PMID 9006040
1_IND07	ACR_tran	RF0017	1_IND07_00985	-	1129.2	PF00873.1AcrB/AcrD/AcrF family [ARO:3000216;ARO:3000491;ARO:3000502]	czcA	Cobalt-zinc-cadmium resistance protein CzcA	yes	doi: 10.3389/fmicb.2017.00344
1_IND07	vanT	RF0156	1_IND07_01015	-	266.1	"VanT: membrane bound serine racemase, converting L-serine to D-serine" [ARO:3000372]	alr1	Alanine racemase 1	yes	PMID 4555420
1_IND07	drrA	RF0143	1_IND07_01048	-	129.1	"TIGR0118drrA: daunorubicin resistance ABC transporter, ATP-binding protein" [ARO:3000000]	opuBA	Choline transport ATP-binding protein OpuBA	no	0
1_IND07	vanR	RF0154	1_IND07_01096	-	121.5	"VanR: transcriptional activator regulating VanA, VanH and VanX" [ARO:3000574]	qseB	Transcriptional regulatory protein QseB	yes	PMID 16323116
1_IND07	vanH	RF0153	1_IND07_01140	-	100	VanH: D-specific alpha-ketoacid dehydrogenase that synthesizes D-lactate [ARO:3000006]	serA	D-3-phosphoglycerate dehydrogenase	yes	doi: 10.3390/microorganisms9102026
1_IND07	ABC_efflux	RF0007	1_IND07_01208	-	153.9	ATP-binding cassette (ABC) antibiotic efflux pump [ARO:0010001]	ybiT	putative ABC transporter ATP-binding protein YbiT	yes	PMCID: PMC8546677
1_IND07	D_ala_D_ala	RF0144	1_IND07_01233	-	322.1	TIGR0120D ala D alaTIGR: D-alanine--D-alanine ligase [ARO:3000000]	ddl	D-alanine--D-alanine ligase	yes	PMID 16323116
1_IND07	macB	RF0089	1_IND07_01245	-	138.3	macB: subunit of efflux pump conferring antibiotic resistance [ARO:3000535]	ftsE	Cell division ATP-binding protein FtsE	yes	PMID 12832048
1_IND07	MATE_efflux	RF0142	1_IND07_01256	-	397.1	TIGR0079matE: MATE efflux family protein [ARO:3000112]	yeeO	putative FMN/FAD exporter YeeO	yes	doi: 10.1128/AAC.02096-12
1_IND07	macB	RF0089	1_IND07_01331	-	142.5	macB: subunit of efflux pump conferring antibiotic resistance [ARO:3000535]	artM	Arginine transport ATP-binding protein ArtM	yes	PMID 12832048
1_IND07	Cfr23_rRNA_methyl	RF0048	1_IND07_01468	-	247.6	Cfr 23S ribosomal RNA methyltransferase [ARO:3000202]	rlmN	putative dual-specificity RNA methyltransferase RlmN	yes	doi: 10.1128/AAC.00448-13
1_IND07	Erm23S_rRNA_methyl	RF0067	1_IND07_01471	-	106.9	Emr 23S ribosomal RNA methyltransferase: rRNA methyltransferase conferring antibiotic resistance [ARO:3000560]	rsmA	Ribosomal RNA small subunit methyltransferase A	yes	doi: 10.5772/intechopen.85185
1_IND07	ACR_tran	RF0017	1_IND07_01515	-	686.9	PF00873.1AcrB/AcrD/AcrF family [ARO:3000216;ARO:3000491;ARO:3000502]	cusA	Cation efflux system protein CusA	yes	doi: 10.3389/fmicb.2017.00344
1_IND07	MFS_1	RF0102	1_IND07_01528	-	129.9	PF07690.1Major Facilitator Superfamily [ARO:0010002]	sotB	Sugar efflux transporter B	yes	doi: 10.3389/fmicb.2020.592153
1_IND07	MATE_efflux	RF0142	1_IND07_01529	-	138.4	TIGR0079matE: MATE efflux family protein [ARO:3000112]	mepA	Multidrug export protein MepA	yes	doi: 10.1128/AAC.02096-12
1_IND07	MFS_1	RF0102	1_IND07_01532	-	177.9	PF07690.1Major Facilitator Superfamily [ARO:0010002]	yfcJ	putative MFS-type transporter YfcJ	yes	doi: 10.3389/fmicb.2020.592153
1_IND07	tet_ribosomoal_prot	RF0135	1_IND07_01543	-	178.5	tetracycline resistance ribosomal protection protein: protect RNA-polymerase from tetracycline inhibition [ARO:0000002]	typA	GTP-binding protein TypA/BipA	yes	PMID 19289529
1_IND07	drrA	RF0143	1_IND07_01558	-	172.7	"TIGR0118drrA: daunorubicin resistance ABC transporter, ATP-binding protein" [ARO:3000000]	lptB	Lipopolysaccharide export system ATP-binding protein LptB	no	0
1_IND07	msbA	RF0107	1_IND07_01581	-	100.8	msbA: ATP-binding cassette (ABC) antibiotic efflux pump [ARO:3000460]		putative ABC transporter ATP-binding protein	yes	PMID 19678712
106650	vanH	RF0153	106650_00023	-	101.1	VanH: D-specific alpha-ketoacid dehydrogenase that synthesizes D-lactate [ARO:3000006]	serA	D-3-phosphoglycerate dehydrogenase	yes	doi: 10.3390/microorganisms9102026
106650	macA	RF0088	106650_00031	-	216.9	macA: subunit of efflux pump conferring antibiotic resistance [ARO:3000533]	mdtA_1	Multidrug resistance protein MdtA	yes	PMID 20307498
106650	macB	RF0089	106650_00032	-	237.2	macB: subunit of efflux pump conferring antibiotic resistance [ARO:3000535]	btuD_1	Vitamin B12 import ATP-binding protein BtuD	yes	PMID 12832048
106650	macB	RF0089	106650_00033	-	242	macB: subunit of efflux pump conferring antibiotic resistance [ARO:3000535]	macB	Macrolide export ATP-binding/permease protein MacB	yes	PMID 12832048
106650	vanR	RF0154	106650_00045	-	137.8	"VanR: transcriptional activator regulating VanA, VanH and VanX" [ARO:3000574]	cusR	Transcriptional regulatory protein CusR	yes	PMID 16323116
106650	msbA	RF0107	106650_00065	-	284.4	msbA: ATP-binding cassette (ABC) antibiotic efflux pump [ARO:3000460]	pglK	Protein glycosylation K	yes	PMID 19678712
106650	Dihydropteroate	RF0165	106650_00080	-	270.4	TIGR01496_DHPS: dihydropteroate synthase	folP	Bifunctional dihydropteroate synthase/dihydropteroate reductase	yes	PMID 9006040
106650	ABC_efflux	RF0007	106650_00147	-	171.6	ATP-binding cassette (ABC) antibiotic efflux pump [ARO:0010001]	btuD_2	Vitamin B12 import ATP-binding protein BtuD	yes	PMCID: PMC8546677
106650	efflux_Bcr_CflA	RF0140	106650_00157	-	273.4	"TIGR007efflux Bcr CflA: drug resistance transporter, Bcr/CflA subfamily" [ARO:3000000]	bcr	Bicyclomycin resistance protein	yes	doi:10.1007/s00203-009-0521-8
106650	macB	RF0089	106650_00171	-	128.9	macB: subunit of efflux pump conferring antibiotic resistance [ARO:3000535]	ftsE	Cell division ATP-binding protein FtsE	yes	PMID 12832048
106650	Transpeptidase	RF0148	106650_00202	-	219	PF00905.1Penicillin binding protein transpeptidase domain [ARO:3000129]	penA	putative peptidoglycan D,D-transpeptidase PenA	yes	0
106650	drrA	RF0143	106650_00252	-	176.4	"TIGR0118drrA: daunorubicin resistance ABC transporter, ATP-binding protein" [ARO:3000000]	lptB	Lipopolysaccharide export system ATP-binding protein LptB	no	0
106650	Transpeptidase	RF0148	106650_00346	-	242.9	PF00905.1Penicillin binding protein transpeptidase domain [ARO:3000129]	mrdA	Peptidoglycan D,D-transpeptidase MrdA	yes	0
106650	vanR	RF0154	106650_00359	-	201.1	"VanR: transcriptional activator regulating VanA, VanH and VanX" [ARO:3000574]	phoB	Phosphate regulon transcriptional regulatory protein PhoB	yes	PMID 16323116
106650	Aminotran_1_2	RF0024	106650_00381	-	139.4	PF00155.1Aminotransferase class I and II [ARO:3000000]	hisC_1	Histidinol-phosphate aminotransferase	no	0
106650	Aminotran_1_2	RF0024	106650_00414	-	230.4	PF00155.1Aminotransferase class I and II [ARO:3000000]	ybdL	Methionine aminotransferase	no	0
106650	D_ala_D_ala	RF0144	106650_00499	-	246.8	TIGR0120D ala D alaTIGR: D-alanine--D-alanine ligase [ARO:3000000]	ddl	D-alanine--D-alanine ligase	yes	PMID 16323116
106650	ABC_efflux	RF0007	106650_00504	-	165.1	ATP-binding cassette (ABC) antibiotic efflux pump [ARO:0010001]	ybiT	putative ABC transporter ATP-binding protein YbiT	yes	PMCID: PMC8546677
106650	Aminotran_1_2	RF0024	106650_00521	-	170.3	PF00155.1Aminotransferase class I and II [ARO:3000000]	hisC_2	Histidinol-phosphate aminotransferase	no	0
106650	Aminotran_4	RF0025	106650_00588	-	141.3	PF01063.1Aminotransferase class IV [ARO:3000000]	ilvE	Branched-chain-amino-acid aminotransferase	no	0
106650	drrA	RF0143	106650_00617	-	208.6	"TIGR0118drrA: daunorubicin resistance ABC transporter, ATP-binding protein" [ARO:3000000]	btuD_3	Vitamin B12 import ATP-binding protein BtuD	no	0
106650	drrA	RF0143	106650_00618	-	242.8	"TIGR0118drrA: daunorubicin resistance ABC transporter, ATP-binding protein" [ARO:3000000]	ybhF	putative multidrug ABC transporter ATP-binding protein YbhF	no	0
106650	MATE_efflux	RF0142	106650_00646	-	130.9	TIGR0079matE: MATE efflux family protein [ARO:3000112]	mepA	Multidrug export protein MepA	yes	doi: 10.1128/AAC.02096-12
106650	Transpeptidase	RF0148	106650_00651	-	109.6	PF00905.1Penicillin binding protein transpeptidase domain [ARO:3000129]	mrcA	Penicillin-binding protein 1A	yes	0
106650	msbA	RF0107	106650_00680	-	156.6	msbA: ATP-binding cassette (ABC) antibiotic efflux pump [ARO:3000460]	btuD_4	Vitamin B12 import ATP-binding protein BtuD	yes	PMID 19678712
106650	MFS_1	RF0102	106650_00692	-	174.3	PF07690.1Major Facilitator Superfamily [ARO:0010002]	yajR	Inner membrane transport protein YajR	yes	doi: 10.3389/fmicb.2020.592153
106650	Aminotran_1_2	RF0024	106650_00721	-	225.7	PF00155.1Aminotransferase class I and II [ARO:3000000]	alaC	Glutamate-pyruvate aminotransferase AlaC	no	0
106650	macB	RF0089	106650_00762	-	125.9	macB: subunit of efflux pump conferring antibiotic resistance [ARO:3000535]	cheV_1	Chemotaxis protein CheV	yes	PMID 12832048
106650	romA	RF0117	106650_00775	-	247.7	romA: trasncription factor mediating antibiotic resistance [ARO:3001216]		hypothetical protein	yes	PMID 12832048
106650	msbA	RF0107	106650_00778	-	162.8	msbA: ATP-binding cassette (ABC) antibiotic efflux pump [ARO:3000460]	glnQ	Glutamine transport ATP-binding protein GlnQ	yes	PMID 19678712
106650	Fluor_Res_DNA_Topo	RF0074	106650_00838	-	1105.5	Fluoroquinolone Resistant DNA Topoisomerase [ARO:3000452]	gyrA	DNA gyrase subunit A	yes	PMID 32471292
106650	ACR_tran	RF0017	106650_00862	-	1112.5	PF00873.1AcrB/AcrD/AcrF family [ARO:3000216;ARO:3000491;ARO:3000502]	bepE	Efflux pump membrane transporter BepE	yes	doi: 10.3389/fmicb.2017.00344
106650	RND_mfp	RF0164	106650_00863	-	243.3	TIGR01730_RND_mfp: efflux transporter, RND family, MFP subunit	mdtA_2	Multidrug resistance protein MdtA	yes	doi: 10.3389/fmicb.2015.00587
106650	tet_ribosomoal_prot	RF0135	106650_00873	-	173.8	tetracycline resistance ribosomal protection protein: protect RNA-polymerase from tetracycline inhibition [ARO:0000002]	typA	GTP-binding protein TypA/BipA	yes	PMID 19289529
106650	tet_ribosomoal_prot	RF0135	106650_00898	-	165.6	tetracycline resistance ribosomal protection protein: protect RNA-polymerase from tetracycline inhibition [ARO:0000002]	lepA	Elongation factor 4	yes	PMID 19289529
106650	RND_efflux	RF0115	106650_00926	-	567.7	resistance-nodulation-cell division (RND) antibiotic efflux pump [ARO:0010004]	mdtB	Multidrug resistance protein MdtB	yes	doi: 10.3390/antibiotics10070774
106650	RND_mfp	RF0164	106650_00927	-	202.6	TIGR01730_RND_mfp: efflux transporter, RND family, MFP subunit	mdtA_3	Multidrug resistance protein MdtA	yes	doi: 10.3389/fmicb.2015.00587
106650	msbA	RF0107	106650_00987	-	190.9	msbA: ATP-binding cassette (ABC) antibiotic efflux pump [ARO:3000460]	yejF	putative ABC transporter ATP-binding protein YejF	yes	PMID 19678712
106650	adeB	RF0020	106650_00999	-	192.7	adeB: membrane fusion protein of multidrug efflux complex [ARO:3000775]	bepE_3	Efflux pump membrane transporter BepE	yes	PMID 21173183
106650	ACR_tran	RF0017	106650_01041	-	999.2	PF00873.1AcrB/AcrD/AcrF family [ARO:3000216;ARO:3000491;ARO:3000502]	czcA	Cobalt-zinc-cadmium resistance protein CzcA	yes	doi: 10.3389/fmicb.2017.00344
106650	vanR	RF0154	106650_01063	-	202.4	"VanR: transcriptional activator regulating VanA, VanH and VanX" [ARO:3000574]	arlR	Response regulator ArlR	yes	PMID 16323116
106650	ACR_tran	RF0017	106650_01098	-	977	PF00873.1AcrB/AcrD/AcrF family [ARO:3000216;ARO:3000491;ARO:3000502]	mdtC	Multidrug resistance protein MdtC	yes	doi: 10.3389/fmicb.2017.00344
106650	MATE_efflux	RF0142	106650_01163	-	125.8	TIGR0079matE: MATE efflux family protein [ARO:3000112]	yeeO	putative FMN/FAD exporter YeeO	yes	doi: 10.1128/AAC.02096-12
106650	drrA	RF0143	106650_01240	-	113.3	"TIGR0118drrA: daunorubicin resistance ABC transporter, ATP-binding protein" [ARO:3000000]	btuD_5	Vitamin B12 import ATP-binding protein BtuD	no	0
106650	Aminotran_1_2	RF0024	106650_01293	-	246.7	PF00155.1Aminotransferase class I and II [ARO:3000000]		Aspartate aminotransferase	no	0
106650	macB	RF0089	106650_01311	-	157.8	macB: subunit of efflux pump conferring antibiotic resistance [ARO:3000535]	artM	Arginine transport ATP-binding protein ArtM	yes	PMID 12832048
106650	msbA	RF0107	106650_01405	-	416.7	msbA: ATP-binding cassette (ABC) antibiotic efflux pump [ARO:3000460]	msbA	Lipid A export ATP-binding/permease protein MsbA	yes	PMID 19678712
106650	Chlor_Efflux_Pump	RF0051	106650_01481	-	154.7	chloramphenicol efflux pump [ARO:3001212]	sotB	sugar efflux transporter	yes	doi: 10.3389/fmicb.2021.833743
106650	Erm23S_rRNA_methyl	RF0067	106650_01530	-	115.4	Emr 23S ribosomal RNA methyltransferase: rRNA methyltransferase conferring antibiotic resistance [ARO:3000560]	rsmA	Ribosomal RNA small subunit methyltransferase A	yes	doi: 10.5772/intechopen.85185
106650	Cfr23_rRNA_methyl	RF0048	106650_01533	-	286.7	Cfr 23S ribosomal RNA methyltransferase [ARO:3000202]	rlmN	putative dual-specificity RNA methyltransferase RlmN	yes	doi: 10.1128/AAC.00448-13
106650	ACR_tran	RF0017	106650_01558	-	665.2	PF00873.1AcrB/AcrD/AcrF family [ARO:3000216;ARO:3000491;ARO:3000502]	cusA	Cation efflux system protein CusA	yes	doi: 10.3389/fmicb.2017.00344
106650	msbA	RF0107	106650_01577	-	123.6	msbA: ATP-binding cassette (ABC) antibiotic efflux pump [ARO:3000460]	pstB3	Phosphate import ATP-binding protein PstB 3	yes	PMID 19678712
106650	drrA	RF0143	106650_01600	-	152.2	"TIGR0118drrA: daunorubicin resistance ABC transporter, ATP-binding protein" [ARO:3000000]	btuD_6	Vitamin B12 import ATP-binding protein BtuD	no	0
106650	tet_ribosomoal_prot	RF0135	106650_01632	-	378.3	tetracycline resistance ribosomal protection protein: protect RNA-polymerase from tetracycline inhibition [ARO:0000002]	fusA	Elongation factor G	yes	PMID 19289529
106650	macB	RF0089	106650_01668	-	174.7	macB: subunit of efflux pump conferring antibiotic resistance [ARO:3000535]	metN	Methionine import ATP-binding protein MetN	yes	PMID 12832048
106650	vanS	RF0155	106650_01681	-	124.1	VanS: trasncriptional regulator of van glycopeptide resistance genes [ARO:3000071]	sasA_2	Adaptive-response sensory-kinase SasA	yes	PMID 1556077
106650	vanR	RF0154	106650_01684	-	143.2	"VanR: transcriptional activator regulating VanA, VanH and VanX" [ARO:3000574]	mprA	Response regulator MprA	yes	PMID 16323116
106650	Aminotran_1_2	RF0024	106650_01693	-	132.8	PF00155.1Aminotransferase class I and II [ARO:3000000]	murC	UDP-N-acetylmuramate--L-alanine ligase	no	0
106650	adeC-adeK-oprM	RF0021	106650_01704	-	176.3	adeC-adeK-oprM: outer membrane factor the multidrug efflux complex [ARO:3000776;ARO:3000782;ARO:3000379]	ttgC	Toluene efflux pump outer membrane protein TtgC	yes	doi: 10.18502/ijph.v49i8.3898
106650	Aminotran_1_2	RF0024	106650_01714	-	125.5	PF00155.1Aminotransferase class I and II [ARO:3000000]	bioF	8-amino-7-oxononanoate synthase	no	0
106650	vanR	RF0154	106650_01764	-	194.1	"VanR: transcriptional activator regulating VanA, VanH and VanX" [ARO:3000574]	ompR	Transcriptional regulatory protein OmpR	yes	PMID 16323116
106650	vanH	RF0153	106650_01775	-	108.9	VanH: D-specific alpha-ketoacid dehydrogenase that synthesizes D-lactate [ARO:3000006]		Putative 2-hydroxyacid dehydrogenase	yes	doi: 10.3390/microorganisms9102026
106650	Small_Multi_Drug_Res	RF0169	106650_01838	-	125.8	PF00893.14_Small Multidrug Resistance protein	mdtI	Spermidine export protein MdtI	yes	doi: 10.1186/1471-2148-9-140
109_TER81	vanR	RF0154	109_TER81_00051	-	103	"VanR: transcriptional activator regulating VanA, VanH and VanX" [ARO:3000574]	cusR	Transcriptional regulatory protein CusR	yes	PMID 16323116
109_TER81	msbA	RF0107	109_TER81_00089	-	428.8	msbA: ATP-binding cassette (ABC) antibiotic efflux pump [ARO:3000460]	msbA	Lipid A export ATP-binding/permease protein MsbA	yes	PMID 19678712
109_TER81	MFS_1	RF0102	109_TER81_00099	-	101.1	PF07690.1Major Facilitator Superfamily [ARO:0010002]	kgtP	Alpha-ketoglutarate permease	yes	doi: 10.3389/fmicb.2020.592153
109_TER81	tet_ribosomoal_prot	RF0135	109_TER81_00102	-	160.3	tetracycline resistance ribosomal protection protein: protect RNA-polymerase from tetracycline inhibition [ARO:0000002]	lepA	Elongation factor 4	yes	PMID 19289529
109_TER81	msbA	RF0107	109_TER81_00151	-	122.7	msbA: ATP-binding cassette (ABC) antibiotic efflux pump [ARO:3000460]	oppF	Oligopeptide transport ATP-binding protein OppF	yes	PMID 19678712
109_TER81	macB	RF0089	109_TER81_00152	-	120.9	macB: subunit of efflux pump conferring antibiotic resistance [ARO:3000535]	oppD	Oligopeptide transport ATP-binding protein OppD	yes	PMID 12832048
109_TER81	msbA	RF0107	109_TER81_00203	-	194.6	msbA: ATP-binding cassette (ABC) antibiotic efflux pump [ARO:3000460]	yejF	putative ABC transporter ATP-binding protein YejF	yes	PMID 19678712
109_TER81	vanR	RF0154	109_TER81_00288	-	122	"VanR: transcriptional activator regulating VanA, VanH and VanX" [ARO:3000574]	qseB	Transcriptional regulatory protein QseB	yes	PMID 16323116
109_TER81	macB	RF0089	109_TER81_00342	-	172.1	macB: subunit of efflux pump conferring antibiotic resistance [ARO:3000535]	metN	Methionine import ATP-binding protein MetN	yes	PMID 12832048
109_TER81	Transpeptidase	RF0148	109_TER81_00353	-	190.5	PF00905.1Penicillin binding protein transpeptidase domain [ARO:3000129]	mrdA	Peptidoglycan D,D-transpeptidase MrdA	yes	0
109_TER81	Transpeptidase	RF0148	109_TER81_00361	-	245.8	PF00905.1Penicillin binding protein transpeptidase domain [ARO:3000129]	ftsI	Peptidoglycan D,D-transpeptidase FtsI	yes	0
109_TER81	MATE_efflux	RF0142	109_TER81_00436	-	395.3	TIGR0079matE: MATE efflux family protein [ARO:3000112]	yeeO	putative FMN/FAD exporter YeeO	yes	doi: 10.1128/AAC.02096-12
109_TER81	macB	RF0089	109_TER81_00447	-	140	macB: subunit of efflux pump conferring antibiotic resistance [ARO:3000535]	ftsE	Cell division ATP-binding protein FtsE	yes	PMID 12832048
109_TER81	D_ala_D_ala	RF0144	109_TER81_00458	-	321	TIGR0120D ala D alaTIGR: D-alanine--D-alanine ligase [ARO:3000000]	ddl	D-alanine--D-alanine ligase	yes	PMID 16323116
109_TER81	drrA	RF0143	109_TER81_00482	-	172.7	"TIGR0118drrA: daunorubicin resistance ABC transporter, ATP-binding protein" [ARO:3000000]	lptB	Lipopolysaccharide export system ATP-binding protein LptB	no	0
109_TER81	msbA	RF0107	109_TER81_00490	-	107.9	msbA: ATP-binding cassette (ABC) antibiotic efflux pump [ARO:3000460]	uvrA	UvrABC system protein A	yes	PMID 19678712
109_TER81	Fluor_Res_DNA_Topo	RF0074	109_TER81_00493	-	1070.3	Fluoroquinolone Resistant DNA Topoisomerase [ARO:3000452]	gyrA	DNA gyrase subunit A	yes	PMID 32471292
109_TER81	Aminotran_1_2	RF0024	109_TER81_00516	-	236.3	PF00155.1Aminotransferase class I and II [ARO:3000000]		Aspartate aminotransferase	no	0
109_TER81	ACR_tran	RF0017	109_TER81_00600	-	687	PF00873.1AcrB/AcrD/AcrF family [ARO:3000216;ARO:3000491;ARO:3000502]	cusA	Cation efflux system protein CusA	yes	doi: 10.3389/fmicb.2017.00344
109_TER81	drrA	RF0143	109_TER81_00666	-	145.7	"TIGR0118drrA: daunorubicin resistance ABC transporter, ATP-binding protein" [ARO:3000000]	metN2	Methionine import ATP-binding protein MetN 2	no	0
109_TER81	Aminotran_4	RF0025	109_TER81_00669	-	102.6	PF01063.1Aminotransferase class IV [ARO:3000000]	ilvE	Branched-chain-amino-acid transaminase 1	no	0
109_TER81	macB	RF0089	109_TER81_00782	-	128.2	macB: subunit of efflux pump conferring antibiotic resistance [ARO:3000535]	lolD	Lipoprotein-releasing system ATP-binding protein LolD	yes	PMID 12832048
109_TER81	vanR	RF0154	109_TER81_00795	-	189.2	"VanR: transcriptional activator regulating VanA, VanH and VanX" [ARO:3000574]	arlR	Response regulator ArlR	yes	PMID 16323116
109_TER81	drrA	RF0143	109_TER81_00868	-	127.6	"TIGR0118drrA: daunorubicin resistance ABC transporter, ATP-binding protein" [ARO:3000000]	opuBA	Choline transport ATP-binding protein OpuBA	no	0
109_TER81	ABC_efflux	RF0007	109_TER81_00900	-	151.4	ATP-binding cassette (ABC) antibiotic efflux pump [ARO:0010001]	ybiT	Putative ABC transporter ATP-binding protein YbiT	yes	PMCID: PMC8546677
109_TER81	ACR_tran	RF0017	109_TER81_00968	-	1183.1	PF00873.1AcrB/AcrD/AcrF family [ARO:3000216;ARO:3000491;ARO:3000502]	mdtC	Multidrug resistance protein MdtC	yes	doi: 10.3389/fmicb.2017.00344
109_TER81	Aminotran_1_2	RF0024	109_TER81_00977	-	104.8	PF00155.1Aminotransferase class I and II [ARO:3000000]	bioF	8-amino-7-oxononanoate synthase 2	no	0
109_TER81	Transpeptidase	RF0148	109_TER81_00978	-	115.8	PF00905.1Penicillin binding protein transpeptidase domain [ARO:3000129]	mrcA	Penicillin-binding protein 1A	yes	0
109_TER81	vanT	RF0156	109_TER81_01078	-	268.1	"VanT: membrane bound serine racemase, converting L-serine to D-serine" [ARO:3000372]	alr1	Alanine racemase 1	yes	PMID 4555420
109_TER81	ACR_tran	RF0017	109_TER81_01111	-	1121.9	PF00873.1AcrB/AcrD/AcrF family [ARO:3000216;ARO:3000491;ARO:3000502]	czcA	Cobalt-zinc-cadmium resistance protein CzcA	yes	doi: 10.3389/fmicb.2017.00344
109_TER81	MFS_1	RF0102	109_TER81_01188	-	123.1	PF07690.1Major Facilitator Superfamily [ARO:0010002]	sotB	Sugar efflux transporter	yes	doi: 10.3389/fmicb.2020.592153
109_TER81	MATE_efflux	RF0142	109_TER81_01189	-	137	TIGR0079matE: MATE efflux family protein [ARO:3000112]	mepA	Multidrug export protein MepA	yes	doi: 10.1128/AAC.02096-12
109_TER81	MFS_1	RF0102	109_TER81_01192	-	177.5	PF07690.1Major Facilitator Superfamily [ARO:0010002]	yfcJ	putative MFS-type transporter YfcJ	yes	doi: 10.3389/fmicb.2020.592153
109_TER81	drrA	RF0143	109_TER81_01202	-	145.5	"TIGR0118drrA: daunorubicin resistance ABC transporter, ATP-binding protein" [ARO:3000000]	artM	Arginine transport ATP-binding protein ArtM	no	0
109_TER81	Dihydropteroate	RF0165	109_TER81_01241	-	305.8	TIGR01496_DHPS: dihydropteroate synthase	folP	Bifunctional dihydropteroate synthase/dihydropteroate reductase	yes	PMID 9006040
109_TER81	drrA	RF0143	109_TER81_01253	-	121.7	"TIGR0118drrA: daunorubicin resistance ABC transporter, ATP-binding protein" [ARO:3000000]		Multidrug efflux system ATP-binding protein	no	0
109_TER81	msbA	RF0107	109_TER81_01266	-	261.7	msbA: ATP-binding cassette (ABC) antibiotic efflux pump [ARO:3000460]	pglK	Protein glycosylation K	yes	PMID 19678712
109_TER81	tet_ribosomoal_prot	RF0135	109_TER81_01283	-	371.3	tetracycline resistance ribosomal protection protein: protect RNA-polymerase from tetracycline inhibition [ARO:0000002]	fusA	Elongation factor G	yes	PMID 19289529
109_TER81	Aminotran_1_2	RF0024	109_TER81_01458	-	103.5	PF00155.1Aminotransferase class I and II [ARO:3000000]	dapL	LL-diaminopimelate aminotransferase	no	0
109_TER81	Cfr23_rRNA_methyl	RF0048	109_TER81_01501	-	252.6	Cfr 23S ribosomal RNA methyltransferase [ARO:3000202]	rlmN	putative dual-specificity RNA methyltransferase RlmN	yes	doi: 10.1128/AAC.00448-13
109_TER81	Erm23S_rRNA_methyl	RF0067	109_TER81_01504	-	108.7	Emr 23S ribosomal RNA methyltransferase: rRNA methyltransferase conferring antibiotic resistance [ARO:3000560]	rsmA	Ribosomal RNA small subunit methyltransferase A	yes	doi: 10.5772/intechopen.85185
109_TER81	Erm23S_rRNA_methyl	RF0067	109_TER81_01523	-	317.8	Emr 23S ribosomal RNA methyltransferase: rRNA methyltransferase conferring antibiotic resistance [ARO:3000560]	carB_2	rRNA methyltransferase	yes	doi: 10.5772/intechopen.85185
109_TER81	vanH	RF0153	109_TER81_01547	-	124.2	VanH: D-specific alpha-ketoacid dehydrogenase that synthesizes D-lactate [ARO:3000006]		Putative 2-hydroxyacid dehydrogenase	yes	doi: 10.3390/microorganisms9102026
109_TER81	msbA	RF0107	109_TER81_01612	-	102	msbA: ATP-binding cassette (ABC) antibiotic efflux pump [ARO:3000460]		putative ABC transporter ATP-binding protein	yes	PMID 19678712
109_TER81	tet_ribosomoal_prot	RF0135	109_TER81_01626	-	177.4	tetracycline resistance ribosomal protection protein: protect RNA-polymerase from tetracycline inhibition [ARO:0000002]	typA	GTP-binding protein TypA/BipA	yes	PMID 19289529
1341_SouthAfrica20	vanH	RF0153	1341_SouthAfrica20_00105	-	123.3	VanH: D-specific alpha-ketoacid dehydrogenase that synthesizes D-lactate [ARO:3000006]		Putative 2-hydroxyacid dehydrogenase	yes	doi: 10.3390/microorganisms9102026
1341_SouthAfrica20	vanR	RF0154	1341_SouthAfrica20_00171	-	190.5	"VanR: transcriptional activator regulating VanA, VanH and VanX" [ARO:3000574]	arlR	Response regulator ArlR	yes	PMID 16323116
1341_SouthAfrica20	macB	RF0089	1341_SouthAfrica20_00185	-	127.3	macB: subunit of efflux pump conferring antibiotic resistance [ARO:3000535]	lolD	Lipoprotein-releasing system ATP-binding protein LolD	yes	PMID 12832048
1341_SouthAfrica20	msbA	RF0107	1341_SouthAfrica20_00257	-	188.2	msbA: ATP-binding cassette (ABC) antibiotic efflux pump [ARO:3000460]	yejF	putative ABC transporter ATP-binding protein YejF	yes	PMID 19678712
1341_SouthAfrica20	macB	RF0089	1341_SouthAfrica20_00315	-	101.4	macB: subunit of efflux pump conferring antibiotic resistance [ARO:3000535]	dppD	Dipeptide transport ATP-binding protein DppD	yes	PMID 12832048
1341_SouthAfrica20	macB	RF0089	1341_SouthAfrica20_00317	-	125.1	macB: subunit of efflux pump conferring antibiotic resistance [ARO:3000535]	oppF	Oligopeptide transport ATP-binding protein OppF	yes	PMID 12832048
1341_SouthAfrica20	tet_ribosomoal_prot	RF0135	1341_SouthAfrica20_00362	-	164.5	tetracycline resistance ribosomal protection protein: protect RNA-polymerase from tetracycline inhibition [ARO:0000002]	lepA	Elongation factor 4	yes	PMID 19289529
1341_SouthAfrica20	MFS_1	RF0102	1341_SouthAfrica20_00366	-	104	PF07690.1Major Facilitator Superfamily [ARO:0010002]	kgtP	Alpha-ketoglutarate permease	yes	doi: 10.3389/fmicb.2020.592153
1341_SouthAfrica20	msbA	RF0107	1341_SouthAfrica20_00378	-	424.7	msbA: ATP-binding cassette (ABC) antibiotic efflux pump [ARO:3000460]	msbA	Lipid A export ATP-binding/permease protein MsbA	yes	PMID 19678712
1341_SouthAfrica20	vanR	RF0154	1341_SouthAfrica20_00422	-	104.9	"VanR: transcriptional activator regulating VanA, VanH and VanX" [ARO:3000574]	cusR	Transcriptional regulatory protein CusR	yes	PMID 16323116
1341_SouthAfrica20	msbA	RF0107	1341_SouthAfrica20_00475	-	100.6	msbA: ATP-binding cassette (ABC) antibiotic efflux pump [ARO:3000460]	btuD_1	Vitamin B12 import ATP-binding protein BtuD	yes	PMID 19678712
1341_SouthAfrica20	tet_ribosomoal_prot	RF0135	1341_SouthAfrica20_00478	-	178.8	tetracycline resistance ribosomal protection protein: protect RNA-polymerase from tetracycline inhibition [ARO:0000002]	typA	GTP-binding protein TypA/BipA	yes	PMID 19289529
1341_SouthAfrica20	Transpeptidase	RF0148	1341_SouthAfrica20_00576	-	118.2	PF00905.1Penicillin binding protein transpeptidase domain [ARO:3000129]	mrcA	Penicillin-binding protein 1A	yes	0
1341_SouthAfrica20	Aminotran_1_2	RF0024	1341_SouthAfrica20_00577	-	105.9	PF00155.1Aminotransferase class I and II [ARO:3000000]	bioF	8-amino-7-oxononanoate synthase 2	no	0
1341_SouthAfrica20	RND_efflux	RF0115	1341_SouthAfrica20_00590	-	873.7	resistance-nodulation-cell division (RND) antibiotic efflux pump [ARO:0010004]	mdtC	Multidrug resistance protein MdtC	yes	doi: 10.3390/antibiotics10070774
1341_SouthAfrica20	Aminotran_1_2	RF0024	1341_SouthAfrica20_00609	-	113.2	PF00155.1Aminotransferase class I and II [ARO:3000000]	dapL	LL-diaminopimelate aminotransferase	no	0
1341_SouthAfrica20	Aminotran_1_2	RF0024	1341_SouthAfrica20_00659	-	206.2	PF00155.1Aminotransferase class I and II [ARO:3000000]		Aspartate aminotransferase	no	0
1341_SouthAfrica20	Fluor_Res_DNA_Topo	RF0074	1341_SouthAfrica20_00690	-	108	Fluoroquinolone Resistant DNA Topoisomerase [ARO:3000452]	gyrA	DNA gyrase subunit A	yes	PMID 32471292
1341_SouthAfrica20	msbA	RF0107	1341_SouthAfrica20_00695	-	107.4	msbA: ATP-binding cassette (ABC) antibiotic efflux pump [ARO:3000460]	uvrA	UvrABC system protein A	yes	PMID 19678712
1341_SouthAfrica20	drrA	RF0143	1341_SouthAfrica20_00704	-	173	"TIGR0118drrA: daunorubicin resistance ABC transporter, ATP-binding protein" [ARO:3000000]	lptB	Lipopolysaccharide export system ATP-binding protein LptB	no	0
1341_SouthAfrica20	D_ala_D_ala	RF0144	1341_SouthAfrica20_00730	-	312.8	TIGR0120D ala D alaTIGR: D-alanine--D-alanine ligase [ARO:3000000]	ddl	D-alanine--D-alanine ligase	yes	PMID 16323116
1341_SouthAfrica20	macB	RF0089	1341_SouthAfrica20_00741	-	140.4	macB: subunit of efflux pump conferring antibiotic resistance [ARO:3000535]	ftsE	Cell division ATP-binding protein FtsE	yes	PMID 12832048
1341_SouthAfrica20	MATE_efflux	RF0142	1341_SouthAfrica20_00753	-	388.3	TIGR0079matE: MATE efflux family protein [ARO:3000112]	yeeO	putative FMN/FAD exporter YeeO	yes	doi: 10.1128/AAC.02096-12
1341_SouthAfrica20	msbA	RF0107	1341_SouthAfrica20_00817	-	127.1	msbA: ATP-binding cassette (ABC) antibiotic efflux pump [ARO:3000460]	opuBA	Choline transport ATP-binding protein OpuBA	yes	PMID 19678712
1341_SouthAfrica20	ABC_efflux	RF0007	1341_SouthAfrica20_00850	-	154.1	ATP-binding cassette (ABC) antibiotic efflux pump [ARO:0010001]	ybiT	putative ABC transporter ATP-binding protein YbiT	yes	PMCID: PMC8546677
1341_SouthAfrica20	msbA	RF0107	1341_SouthAfrica20_00880	-	101	msbA: ATP-binding cassette (ABC) antibiotic efflux pump [ARO:3000460]		putative ABC transporter ATP-binding protein	yes	PMID 19678712
1341_SouthAfrica20	vanT	RF0156	1341_SouthAfrica20_00934	-	269.5	"VanT: membrane bound serine racemase, converting L-serine to D-serine" [ARO:3000372]	alr1	Alanine racemase 1	yes	PMID 4555420
1341_SouthAfrica20	RND_efflux	RF0115	1341_SouthAfrica20_00967	-	744.4	resistance-nodulation-cell division (RND) antibiotic efflux pump [ARO:0010004]	czcA	Cobalt-zinc-cadmium resistance protein CzcA	yes	doi: 10.3390/antibiotics10070774
1341_SouthAfrica20	drrA	RF0143	1341_SouthAfrica20_01174	-	144.4	"TIGR0118drrA: daunorubicin resistance ABC transporter, ATP-binding protein" [ARO:3000000]	artM	Arginine transport ATP-binding protein ArtM	no	0
1341_SouthAfrica20	MFS_1	RF0102	1341_SouthAfrica20_01185	-	175.1	PF07690.1Major Facilitator Superfamily [ARO:0010002]	yfcJ	putative MFS-type transporter YfcJ	yes	doi: 10.3389/fmicb.2020.592153
1341_SouthAfrica20	MATE_efflux	RF0142	1341_SouthAfrica20_01188	-	140.5	TIGR0079matE: MATE efflux family protein [ARO:3000112]	mepA	Multidrug export protein MepA	yes	doi: 10.1128/AAC.02096-12
1341_SouthAfrica20	MFS_1	RF0102	1341_SouthAfrica20_01189	-	135.1	PF07690.1Major Facilitator Superfamily [ARO:0010002]	sotB	Sugar efflux transporter B	yes	doi: 10.3389/fmicb.2020.592153
1341_SouthAfrica20	tet_ribosomoal_prot	RF0135	1341_SouthAfrica20_01196	-	373.3	tetracycline resistance ribosomal protection protein: protect RNA-polymerase from tetracycline inhibition [ARO:0000002]	fusA	Elongation factor G	yes	PMID 19289529
1341_SouthAfrica20	msbA	RF0107	1341_SouthAfrica20_01216	-	234.9	msbA: ATP-binding cassette (ABC) antibiotic efflux pump [ARO:3000460]	pglK_2	Protein glycosylation K	yes	PMID 19678712
1341_SouthAfrica20	drrA	RF0143	1341_SouthAfrica20_01228	-	124.1	"TIGR0118drrA: daunorubicin resistance ABC transporter, ATP-binding protein" [ARO:3000000]		Multidrug efflux system ATP-binding protein	no	0
1341_SouthAfrica20	Dihydropteroate	RF0165	1341_SouthAfrica20_01240	-	307.1	TIGR01496_DHPS: dihydropteroate synthase	folP	Bifunctional dihydropteroate synthase/dihydropteroate reductase	yes	PMID 9006040
1341_SouthAfrica20	ACR_tran	RF0017	1341_SouthAfrica20_01339	-	687	PF00873.1AcrB/AcrD/AcrF family [ARO:3000216;ARO:3000491;ARO:3000502]	cusA	Cation efflux system protein CusA	yes	doi: 10.3389/fmicb.2017.00344
1341_SouthAfrica20	Cfr23_rRNA_methyl	RF0048	1341_SouthAfrica20_01376	-	256.3	Cfr 23S ribosomal RNA methyltransferase [ARO:3000202]	rlmN	putative dual-specificity RNA methyltransferase RlmN	yes	doi: 10.1128/AAC.00448-13
1341_SouthAfrica20	Erm23S_rRNA_methyl	RF0067	1341_SouthAfrica20_01379	-	111	Emr 23S ribosomal RNA methyltransferase: rRNA methyltransferase conferring antibiotic resistance [ARO:3000560]	rsmA	Ribosomal RNA small subunit methyltransferase A	yes	doi: 10.5772/intechopen.85185
1341_SouthAfrica20	drrA	RF0143	1341_SouthAfrica20_01419	-	141.7	"TIGR0118drrA: daunorubicin resistance ABC transporter, ATP-binding protein" [ARO:3000000]	glnQ	Glutamine transport ATP-binding protein GlnQ	no	0
1341_SouthAfrica20	Aminotran_4	RF0025	1341_SouthAfrica20_01422	-	109.1	PF01063.1Aminotransferase class IV [ARO:3000000]	ilvE	Branched-chain-amino-acid transaminase 1	no	0
1341_SouthAfrica20	vanR	RF0154	1341_SouthAfrica20_01535	-	124.3	"VanR: transcriptional activator regulating VanA, VanH and VanX" [ARO:3000574]	qseB	Transcriptional regulatory protein QseB	yes	PMID 16323116
1341_SouthAfrica20	Transpeptidase	RF0148	1341_SouthAfrica20_01586	-	250.5	PF00905.1Penicillin binding protein transpeptidase domain [ARO:3000129]	ftsI	Peptidoglycan D,D-transpeptidase FtsI	yes	0
1341_SouthAfrica20	Transpeptidase	RF0148	1341_SouthAfrica20_01596	-	189.6	PF00905.1Penicillin binding protein transpeptidase domain [ARO:3000129]	mrdA	Peptidoglycan D,D-transpeptidase Mrd	yes	0
1341_SouthAfrica20	macB	RF0089	1341_SouthAfrica20_01607	-	174	macB: subunit of efflux pump conferring antibiotic resistance [ARO:3000535]	metN	Methionine import ATP-binding protein MetN	yes	PMID 12832048
1351_UM067	vanH	RF0153	1351_UM067_00024	-	113.4	VanH: D-specific alpha-ketoacid dehydrogenase that synthesizes D-lactate [ARO:3000006]		Putative 2-hydroxyacid dehydrogenase	yes	doi: 10.3390/microorganisms9102026
1351_UM067	drrA	RF0143	1351_UM067_00043	-	129.6	"TIGR0118drrA: daunorubicin resistance ABC transporter, ATP-binding protein" [ARO:3000000]	opuBA	Choline transport ATP-binding protein OpuBA	no	0
1351_UM067	vanR	RF0154	1351_UM067_00079	-	105.1	"VanR: transcriptional activator regulating VanA, VanH and VanX" [ARO:3000574]	cusR	Transcriptional regulatory protein CusR	yes	PMID 16323116
1351_UM067	Transpeptidase	RF0148	1351_UM067_00155	-	113.7	PF00905.1Penicillin binding protein transpeptidase domain [ARO:3000129]	pbpF	Penicillin-binding protein 1F	yes	0
1351_UM067	Aminotran_1_2	RF0024	1351_UM067_00156	-	109.4	PF00155.1Aminotransferase class I and II [ARO:3000000]	bioF	8-amino-7-oxononanoate synthase 2	no	0
1351_UM067	msbA	RF0107	1351_UM067_00158	-	166.2	msbA: ATP-binding cassette (ABC) antibiotic efflux pump [ARO:3000460]	msbA_1	Lipid A export ATP-binding/permease protein MsbA	yes	PMID 19678712
1351_UM067	ACR_tran	RF0017	1351_UM067_00167	-	1187.3	PF00873.1AcrB/AcrD/AcrF family [ARO:3000216;ARO:3000491;ARO:3000502]	mdtC	Multidrug resistance protein MdtC	yes	doi: 10.3389/fmicb.2017.00344
1351_UM067	Aminotran_1_2	RF0024	1351_UM067_00183	-	105.1	PF00155.1Aminotransferase class I and II [ARO:3000000]	dapL	LL-diaminopimelate aminotransferase	no	0
1351_UM067	Aminotran_1_2	RF0024	1351_UM067_00230	-	235.7	PF00155.1Aminotransferase class I and II [ARO:3000000]		Aspartate aminotransferase	no	0
1351_UM067	Fluor_Res_DNA_Topo	RF0074	1351_UM067_00261	-	1078.1	Fluoroquinolone Resistant DNA Topoisomerase [ARO:3000452]	gyrA	DNA gyrase subunit A	yes	PMID 32471292
1351_UM067	msbA	RF0107	1351_UM067_00266	-	108.3	msbA: ATP-binding cassette (ABC) antibiotic efflux pump [ARO:3000460]	uvrA	UvrABC system protein A	yes	PMID 19678712
1351_UM067	drrA	RF0143	1351_UM067_00274	-	175.4	"TIGR0118drrA: daunorubicin resistance ABC transporter, ATP-binding protein" [ARO:3000000]	lptB	Lipopolysaccharide export system ATP-binding protein LptB	no	0
1351_UM067	tet_ribosomoal_prot	RF0135	1351_UM067_00284	-	373.6	tetracycline resistance ribosomal protection protein: protect RNA-polymerase from tetracycline inhibition [ARO:0000002]	fusA	Elongation factor G	yes	PMID 19289529
1351_UM067	msbA	RF0107	1351_UM067_00301	-	271	msbA: ATP-binding cassette (ABC) antibiotic efflux pump [ARO:3000460]	pglK	Protein glycosylation K	yes	PMID 19678712
1351_UM067	drrA	RF0143	1351_UM067_00318	-	122.5	"TIGR0118drrA: daunorubicin resistance ABC transporter, ATP-binding protein" [ARO:3000000]		Multidrug efflux system ATP-binding protein	no	0
1351_UM067	Dihydropteroate	RF0165	1351_UM067_00330	-	304	TIGR01496_DHPS: dihydropteroate synthase	folP	Bifunctional dihydropteroate synthase/dihydropteroate reductase	yes	PMID 9006040
1351_UM067	MFS_1	RF0102	1351_UM067_00342	-	121.2	PF07690.1Major Facilitator Superfamily [ARO:0010002]	sotB_1	Multidrug export protein MepA	yes	doi: 10.3389/fmicb.2020.592153
1351_UM067	MATE_efflux	RF0142	1351_UM067_00343	-	132.7	TIGR0079matE: MATE efflux family protein [ARO:3000112]	mepA_1	Multidrug export protein MepA	yes	doi: 10.1128/AAC.02096-12
1351_UM067	MFS_1	RF0102	1351_UM067_00346	-	180.3	PF07690.1Major Facilitator Superfamily [ARO:0010002]	yfcJ_1	putative MFS-type transporter YfcJ	yes	doi: 10.3389/fmicb.2020.592153
1351_UM067	MFS_1	RF0102	1351_UM067_00380	-	121.2	PF07690.1Major Facilitator Superfamily [ARO:0010002]	sotB_2	Sugar efflux transporter B	yes	doi: 10.3389/fmicb.2020.592153
1351_UM067	MATE_efflux	RF0142	1351_UM067_00381	-	132.7	TIGR0079matE: MATE efflux family protein [ARO:3000112]	mepA_2	Multidrug export protein MepA	yes	doi: 10.1128/AAC.02096-12
1351_UM067	MFS_1	RF0102	1351_UM067_00384	-	180.3	PF07690.1Major Facilitator Superfamily [ARO:0010002]	yfcJ_2	putative MFS-type transporter YfcJ	yes	doi: 10.3389/fmicb.2020.592153
1351_UM067	msbA	RF0107	1351_UM067_00399	-	103.7	msbA: ATP-binding cassette (ABC) antibiotic efflux pump [ARO:3000460]	btuD_2	Vitamin B12 import ATP-binding protein BtuD	yes	PMID 19678712
1351_UM067	macB	RF0089	1351_UM067_00511	-	120.3	macB: subunit of efflux pump conferring antibiotic resistance [ARO:3000535]	oppD	Oligopeptide transport ATP-binding protein OppD	yes	PMID 12832048
1351_UM067	msbA	RF0107	1351_UM067_00512	-	122.9	msbA: ATP-binding cassette (ABC) antibiotic efflux pump [ARO:3000460]	oppF	Oligopeptide transport ATP-binding protein OppF	yes	PMID 19678712
1351_UM067	tet_ribosomoal_prot	RF0135	1351_UM067_00554	-	156.4	tetracycline resistance ribosomal protection protein: protect RNA-polymerase from tetracycline inhibition [ARO:0000002]	lepA	Elongation factor 4	yes	PMID 19289529
1351_UM067	MFS_1	RF0102	1351_UM067_00557	-	100.6	PF07690.1Major Facilitator Superfamily [ARO:0010002]	kgtP	Alpha-ketoglutarate permease	yes	doi: 10.3389/fmicb.2020.592153
1351_UM067	msbA	RF0107	1351_UM067_00566	-	427.9	msbA: ATP-binding cassette (ABC) antibiotic efflux pump [ARO:3000460]	msbA_2	Lipid A export ATP-binding/permease protein MsbA	yes	PMID 19678712
1351_UM067	tet_ribosomoal_prot	RF0135	1351_UM067_00601	-	178.4	tetracycline resistance ribosomal protection protein: protect RNA-polymerase from tetracycline inhibition [ARO:0000002]	typA	GTP-binding protein TypA/BipA	yes	PMID 19289529
1351_UM067	Transpeptidase	RF0148	1351_UM067_00653	-	247.5	PF00905.1Penicillin binding protein transpeptidase domain [ARO:3000129]	ftsI	Peptidoglycan D,D-transpeptidase FtsI	yes	0
1351_UM067	Transpeptidase	RF0148	1351_UM067_00661	-	191.1	PF00905.1Penicillin binding protein transpeptidase domain [ARO:3000129]	mrdA	Peptidoglycan D,D-transpeptidase MrdA	yes	0
1351_UM067	macB	RF0089	1351_UM067_00672	-	170.5	macB: subunit of efflux pump conferring antibiotic resistance [ARO:3000535]	metN	Methionine import ATP-binding protein MetN	yes	PMID 12832048
1351_UM067	Cfr23_rRNA_methyl	RF0048	1351_UM067_00828	-	252.6	Cfr 23S ribosomal RNA methyltransferase [ARO:3000202]	rlmN	putative dual-specificity RNA methyltransferase RlmN	yes	doi: 10.1128/AAC.00448-13
1351_UM067	Erm23S_rRNA_methyl	RF0067	1351_UM067_00831	-	109.7	Emr 23S ribosomal RNA methyltransferase: rRNA methyltransferase conferring antibiotic resistance [ARO:3000560]	rsmA	Ribosomal RNA small subunit methyltransferase A	yes	doi: 10.5772/intechopen.85185
1351_UM067	ABC_efflux	RF0007	1351_UM067_00860	-	149.3	ATP-binding cassette (ABC) antibiotic efflux pump [ARO:0010001]	ybiT	putative ABC transporter ATP-binding protein YbiT	yes	PMCID: PMC8546677
1351_UM067	vanT	RF0156	1351_UM067_00882	-	264.3	"VanT: membrane bound serine racemase, converting L-serine to D-serine" [ARO:3000372]	alr1	Alanine racemase 1	yes	PMID 4555420
1351_UM067	ACR_tran	RF0017	1351_UM067_00912	-	1118.6	PF00873.1AcrB/AcrD/AcrF family [ARO:3000216;ARO:3000491;ARO:3000502]	czcA	Cobalt-zinc-cadmium resistance protein CzcA	yes	doi: 10.3389/fmicb.2017.00344
1351_UM067	msbA	RF0107	1351_UM067_00965	-	192.8	msbA: ATP-binding cassette (ABC) antibiotic efflux pump [ARO:3000460]	yejF	putative ABC transporter ATP-binding protein YejF	yes	PMID 19678712
1351_UM067	ACR_tran	RF0017	1351_UM067_01070	-	691.6	PF00873.1AcrB/AcrD/AcrF family [ARO:3000216;ARO:3000491;ARO:3000502]	cusA	Cation efflux system protein CusA	yes	doi: 10.3389/fmicb.2017.00344
1351_UM067	drrA	RF0143	1351_UM067_01123	-	145.7	"TIGR0118drrA: daunorubicin resistance ABC transporter, ATP-binding protein" [ARO:3000000]	metN2	Methionine import ATP-binding protein MetN 2	no	0
1351_UM067	Aminotran_4	RF0025	1351_UM067_01126	-	106.4	PF01063.1Aminotransferase class IV [ARO:3000000]	ilvE	Branched-chain-amino-acid transaminase 1	no	0
1351_UM067	macB	RF0089	1351_UM067_01223	-	143.4	macB: subunit of efflux pump conferring antibiotic resistance [ARO:3000535]	artM	Arginine transport ATP-binding protein ArtM	yes	PMID 12832048
1351_UM067	vanR	RF0154	1351_UM067_01274	-	122.3	"VanR: transcriptional activator regulating VanA, VanH and VanX" [ARO:3000574]	qseB	Transcriptional regulatory protein QseB	yes	PMID 16323116
1351_UM067	vanR	RF0154	1351_UM067_01433	-	188.4	"VanR: transcriptional activator regulating VanA, VanH and VanX" [ARO:3000574]	arlR	Response regulator ArlR	yes	PMID 16323116
1351_UM067	macB	RF0089	1351_UM067_01450	-	127.4	macB: subunit of efflux pump conferring antibiotic resistance [ARO:3000535]	lolD	Lipoprotein-releasing system ATP-binding protein LolD	yes	PMID 12832048
1351_UM067	D_ala_D_ala	RF0144	1351_UM067_01566	-	318.2	TIGR0120D ala D alaTIGR: D-alanine--D-alanine ligase [ARO:3000000]	ddl	D-alanine--D-alanine ligase	yes	PMID 16323116
1351_UM067	macB	RF0089	1351_UM067_01577	-	139.2	macB: subunit of efflux pump conferring antibiotic resistance [ARO:3000535]	ftsE	Cell division ATP-binding protein FtsE	yes	PMID 12832048
1351_UM067	MATE_efflux	RF0142	1351_UM067_01588	-	398.8	TIGR0079matE: MATE efflux family protein [ARO:3000112]	yeeO	putative FMN/FAD exporter YeeO	yes	doi: 10.1128/AAC.02096-12
792_Hp_H_18	drrA	RF0143	792_Hp_H_18_00177	-	174.2	"TIGR0118drrA: daunorubicin resistance ABC transporter, ATP-binding protein" [ARO:3000000]	lptB	Lipopolysaccharide export system ATP-binding protein LptB	no	0
792_Hp_H_18	D_ala_D_ala	RF0144	792_Hp_H_18_00199	-	323.9	TIGR0120D ala D alaTIGR: D-alanine--D-alanine ligase [ARO:3000000]	ddl	D-alanine--D-alanine ligase	yes	PMID 16323116
792_Hp_H_18	macB	RF0089	792_Hp_H_18_00210	-	137.5	macB: subunit of efflux pump conferring antibiotic resistance [ARO:3000535]	ftsE	Cell division ATP-binding protein FtsE	yes	PMID 12832048
792_Hp_H_18	MATE_efflux	RF0142	792_Hp_H_18_00221	-	392	TIGR0079matE: MATE efflux family protein [ARO:3000112]	yeeO	putative FMN/FAD exporter YeeO	yes	doi: 10.1128/AAC.02096-12
792_Hp_H_18	drrA	RF0143	792_Hp_H_18_00280	-	125.9	"TIGR0118drrA: daunorubicin resistance ABC transporter, ATP-binding protein" [ARO:3000000]	opuBA	Choline transport ATP-binding protein OpuBA	no	0
792_Hp_H_18	ABC_efflux	RF0007	792_Hp_H_18_00314	-	154	ATP-binding cassette (ABC) antibiotic efflux pump [ARO:0010001]	ybiT	putative ABC transporter ATP-binding protein YbiT	yes	PMCID: PMC8546677
792_Hp_H_18	msbA	RF0107	792_Hp_H_18_00345	-	100.7	msbA: ATP-binding cassette (ABC) antibiotic efflux pump [ARO:3000460]		putative ABC transporter ATP-binding protein	yes	PMID 19678712
792_Hp_H_18	Erm23S_rRNA_methyl	RF0067	792_Hp_H_18_00426	-	104.3	Emr 23S ribosomal RNA methyltransferase: rRNA methyltransferase conferring antibiotic resistance [ARO:3000560]	rsmA	Ribosomal RNA small subunit methyltransferase A	yes	doi: 10.5772/intechopen.85185
792_Hp_H_18	Cfr23_rRNA_methyl	RF0048	792_Hp_H_18_00429	-	251.9	Cfr 23S ribosomal RNA methyltransferase [ARO:3000202]	rlmN	putative dual-specificity RNA methyltransferase RlmN	yes	doi: 10.1128/AAC.00448-13
792_Hp_H_18	drrA	RF0143	792_Hp_H_18_00461	-	145.2	"TIGR0118drrA: daunorubicin resistance ABC transporter, ATP-binding protein" [ARO:3000000]	metN2	Methionine import ATP-binding protein MetN 2	no	0
792_Hp_H_18	Aminotran_4	RF0025	792_Hp_H_18_00464	-	111	PF01063.1Aminotransferase class IV [ARO:3000000]	ilvE	Branched-chain-amino-acid transaminase 1	no	0
792_Hp_H_18	vanR	RF0154	792_Hp_H_18_00558	-	124.6	"VanR: transcriptional activator regulating VanA, VanH and VanX" [ARO:3000574]	qseB	Transcriptional regulatory protein QseB	yes	PMID 16323116
792_Hp_H_18	Aminotran_1_2	RF0024	792_Hp_H_18_00592	-	101.4	PF00155.1Aminotransferase class I and II [ARO:3000000]	dapL	LL-diaminopimelate aminotransferase	no	0
792_Hp_H_18	Aminotran_1_2	RF0024	792_Hp_H_18_00640	-	240.8	PF00155.1Aminotransferase class I and II [ARO:3000000]		Aspartate aminotransferase	no	0
792_Hp_H_18	Fluor_Res_DNA_Topo	RF0074	792_Hp_H_18_00667	-	1075.5	Fluoroquinolone Resistant DNA Topoisomerase [ARO:3000452]	gyrA	DNA gyrase subunit A	yes	PMID 32471292
792_Hp_H_18	msbA	RF0107	792_Hp_H_18_00671	-	106.3	msbA: ATP-binding cassette (ABC) antibiotic efflux pump [ARO:3000460]	uvrA	UvrABC system protein A	yes	PMID 19678712
792_Hp_H_18	tet_ribosomoal_prot	RF0135	792_Hp_H_18_00694	-	373.3	tetracycline resistance ribosomal protection protein: protect RNA-polymerase from tetracycline inhibition [ARO:0000002]	fusA	Elongation factor G	yes	PMID 19289529
792_Hp_H_18	msbA	RF0107	792_Hp_H_18_00711	-	266.1	msbA: ATP-binding cassette (ABC) antibiotic efflux pump [ARO:3000460]	pglK_1	Protein glycosylation K	yes	PMID 19678712
792_Hp_H_18	drrA	RF0143	792_Hp_H_18_00724	-	121.7	"TIGR0118drrA: daunorubicin resistance ABC transporter, ATP-binding protein" [ARO:3000000]		Multidrug efflux system ATP-binding protein	no	0
792_Hp_H_18	Dihydropteroate	RF0165	792_Hp_H_18_00736	-	305.2	TIGR01496_DHPS: dihydropteroate synthase	folP_1	Bifunctional dihydropteroate synthase/dihydropteroate reductase	yes	PMID 9006040
792_Hp_H_18	ACR_tran	RF0017	792_Hp_H_18_00834	-	689.5	PF00873.1AcrB/AcrD/AcrF family [ARO:3000216;ARO:3000491;ARO:3000502]	cusA	Cation efflux system protein CusA	yes	doi: 10.3389/fmicb.2017.00344
792_Hp_H_18	Transpeptidase	RF0148	792_Hp_H_18_00904	-	247.3	PF00905.1Penicillin binding protein transpeptidase domain [ARO:3000129]	penA	putative peptidoglycan D,D-transpeptidase PenA	yes	0
792_Hp_H_18	Transpeptidase	RF0148	792_Hp_H_18_00912	-	190.1	PF00905.1Penicillin binding protein transpeptidase domain [ARO:3000129]	mrdA	Peptidoglycan D,D-transpeptidase MrdA	yes	0
792_Hp_H_18	macB	RF0089	792_Hp_H_18_00923	-	171.1	macB: subunit of efflux pump conferring antibiotic resistance [ARO:3000535]	metN	Methionine import ATP-binding protein MetN	yes	PMID 12832048
792_Hp_H_18	vanH	RF0153	792_Hp_H_18_01037	-	119.4	VanH: D-specific alpha-ketoacid dehydrogenase that synthesizes D-lactate [ARO:3000006]		Putative 2-hydroxyacid dehydrogenase	yes	doi: 10.3390/microorganisms9102026
792_Hp_H_18	vanR	RF0154	792_Hp_H_18_01045	-	189.2	"VanR: transcriptional activator regulating VanA, VanH and VanX" [ARO:3000574]	arlR	Response regulator ArlR	yes	PMID 16323116
792_Hp_H_18	macB	RF0089	792_Hp_H_18_01058	-	129.5	macB: subunit of efflux pump conferring antibiotic resistance [ARO:3000535]	lolD	Lipoprotein-releasing system ATP-binding protein LolD	yes	PMID 12832048
792_Hp_H_18	msbA	RF0107	792_Hp_H_18_01126	-	194	msbA: ATP-binding cassette (ABC) antibiotic efflux pump [ARO:3000460]	yejF	putative ABC transporter ATP-binding protein YejF	yes	PMID 19678712
792_Hp_H_18	macB	RF0089	792_Hp_H_18_01177	-	120.9	macB: subunit of efflux pump conferring antibiotic resistance [ARO:3000535]	oppD	Oligopeptide transport ATP-binding protein OppD	yes	PMID 12832048
792_Hp_H_18	msbA	RF0107	792_Hp_H_18_01178	-	122.9	msbA: ATP-binding cassette (ABC) antibiotic efflux pump [ARO:3000460]	oppF	Oligopeptide transport ATP-binding protein OppF	yes	PMID 19678712
792_Hp_H_18	tet_ribosomoal_prot	RF0135	792_Hp_H_18_01223	-	161.1	tetracycline resistance ribosomal protection protein: protect RNA-polymerase from tetracycline inhibition [ARO:0000002]	lepA	Elongation factor 4	yes	PMID 19289529
792_Hp_H_18	MFS_1	RF0102	792_Hp_H_18_01227	-	107.1	PF07690.1Major Facilitator Superfamily [ARO:0010002]	kgtP	Alpha-ketoglutarate permease	yes	doi: 10.3389/fmicb.2020.592153
792_Hp_H_18	msbA	RF0107	792_Hp_H_18_01236	-	429.2	msbA: ATP-binding cassette (ABC) antibiotic efflux pump [ARO:3000460]	msbA	Lipid A export ATP-binding/permease protein MsbA	yes	PMID 19678712
792_Hp_H_18	vanR	RF0154	792_Hp_H_18_01274	-	105.1	"VanR: transcriptional activator regulating VanA, VanH and VanX" [ARO:3000574]	cusR	Transcriptional regulatory protein CusR	yes	PMID 16323116
792_Hp_H_18	msbA	RF0107	792_Hp_H_18_01324	-	100.1	msbA: ATP-binding cassette (ABC) antibiotic efflux pump [ARO:3000460]	btuD	Vitamin B12 import ATP-binding protein BtuD	yes	PMID 19678712
792_Hp_H_18	tet_ribosomoal_prot	RF0135	792_Hp_H_18_01330	-	178	tetracycline resistance ribosomal protection protein: protect RNA-polymerase from tetracycline inhibition [ARO:0000002]	typA	GTP-binding protein TypA/BipA	yes	PMID 19289529
792_Hp_H_18	Transpeptidase	RF0148	792_Hp_H_18_01446	-	107.9	PF00905.1Penicillin binding protein transpeptidase domain [ARO:3000129]	mrcA	Penicillin-binding protein 1A	yes	0
792_Hp_H_18	Aminotran_1_2	RF0024	792_Hp_H_18_01447	-	108.1	PF00155.1Aminotransferase class I and II [ARO:3000000]	bioF	8-amino-7-oxononanoate synthase	no	0
792_Hp_H_18	msbA	RF0107	792_Hp_H_18_01449	-	175.5	msbA: ATP-binding cassette (ABC) antibiotic efflux pump [ARO:3000460]		putative ABC transporter ATP-binding protein	yes	PMID 19678712
792_Hp_H_18	ACR_tran	RF0017	792_Hp_H_18_01457	-	1187.9	PF00873.1AcrB/AcrD/AcrF family [ARO:3000216;ARO:3000491;ARO:3000502]	mdtCB	Multidrug resistance protein MdtC	yes	doi: 10.3389/fmicb.2017.00344
792_Hp_H_18	macB	RF0089	792_Hp_H_18_01555	-	143.7	macB: subunit of efflux pump conferring antibiotic resistance [ARO:3000535]	artM	Arginine transport ATP-binding protein ArtM	yes	PMID 12832048
792_Hp_H_18	MFS_1	RF0102	792_Hp_H_18_01565	-	173.6	PF07690.1Major Facilitator Superfamily [ARO:0010002]	yfcJ	putative MFS-type transporter YfcJ	yes	doi: 10.3389/fmicb.2020.592153
792_Hp_H_18	MATE_efflux	RF0142	792_Hp_H_18_01568	-	136.7	TIGR0079matE: MATE efflux family protein [ARO:3000112]	mepA	Multidrug export protein MepA	yes	doi: 10.1128/AAC.02096-12
792_Hp_H_18	MFS_1	RF0102	792_Hp_H_18_01569	-	136.2	PF07690.1Major Facilitator Superfamily [ARO:0010002]	sotB	Sugar efflux transporter B	yes	doi: 10.3389/fmicb.2020.592153
792_Hp_H_18	tet_ribosomoal_prot	RF0135	792_Hp_H_18_01578	-	373.3	tetracycline resistance ribosomal protection protein: protect RNA-polymerase from tetracycline inhibition [ARO:0000002]	fusA_2	Elongation factor G	yes	PMID 19289529
792_Hp_H_18	msbA	RF0107	792_Hp_H_18_01595	-	266.1	msbA: ATP-binding cassette (ABC) antibiotic efflux pump [ARO:3000460]	pglK_2	Protein glycosylation K	yes	PMID 19678712
792_Hp_H_18	drrA	RF0143	792_Hp_H_18_01608	-	121.7	"TIGR0118drrA: daunorubicin resistance ABC transporter, ATP-binding protein" [ARO:3000000]		Multidrug efflux system ATP-binding protein	no	0
792_Hp_H_18	Dihydropteroate	RF0165	792_Hp_H_18_01620	-	305.2	TIGR01496_DHPS: dihydropteroate synthase	folP_2	Bifunctional dihydropteroate synthase/dihydropteroate reductase	yes	PMID 9006040
792_Hp_H_18	vanT	RF0156	792_Hp_H_18_01638	-	270.5	"VanT: membrane bound serine racemase, converting L-serine to D-serine" [ARO:3000372]	alr1	Alanine racemase 1	yes	PMID 4555420
792_Hp_H_18	ACR_tran	RF0017	792_Hp_H_18_01667	-	1115.7	PF00873.1AcrB/AcrD/AcrF family [ARO:3000216;ARO:3000491;ARO:3000502]	czcA	Cobalt-zinc-cadmium resistance protein CzcA	yes	doi: 10.3389/fmicb.2017.00344
8694_ms203	drrA	RF0143	8694_ms203_00039	-	170.8	"TIGR0118drrA: daunorubicin resistance ABC transporter, ATP-binding protein" [ARO:3000000]	lptB	Lipopolysaccharide export system ATP-binding protein LptB	no	0
8694_ms203	msbA	RF0107	8694_ms203_00046	-	108.4	msbA: ATP-binding cassette (ABC) antibiotic efflux pump [ARO:3000460]	btuD_1	Vitamin B12 import ATP-binding protein BtuD	yes	PMID 19678712
8694_ms203	ACR_tran	RF0017	8694_ms203_00059	-	1125.7	PF00873.1AcrB/AcrD/AcrF family [ARO:3000216;ARO:3000491;ARO:3000502]	czcA	Cobalt-zinc-cadmium resistance protein CzcA	yes	doi: 10.3389/fmicb.2017.00344
8694_ms203	tet_ribosomoal_prot	RF0135	8694_ms203_00109	-	177.9	tetracycline resistance ribosomal protection protein: protect RNA-polymerase from tetracycline inhibition [ARO:0000002]	typA	GTP-binding protein TypA/BipA	yes	PMID 19289529
8694_ms203	Transpeptidase	RF0148	8694_ms203_00235	-	114.9	PF00905.1Penicillin binding protein transpeptidase domain [ARO:3000129]	mrcA	Penicillin-binding protein 1A	yes	0
8694_ms203	Aminotran_1_2	RF0024	8694_ms203_00236	-	102.4	PF00155.1Aminotransferase class I and II [ARO:3000000]	bioF	8-amino-7-oxononanoate synthase	no	0
8694_ms203	msbA	RF0107	8694_ms203_00239	-	121.5	msbA: ATP-binding cassette (ABC) antibiotic efflux pump [ARO:3000460]	btuD_2	Vitamin B12 import ATP-binding protein BtuD	yes	PMID 19678712
8694_ms203	ACR_tran	RF0017	8694_ms203_00246	-	1189.4	PF00873.1AcrB/AcrD/AcrF family [ARO:3000216;ARO:3000491;ARO:3000502]	mdtC	Multidrug resistance protein MdtC	yes	doi: 10.3389/fmicb.2017.00344
8694_ms203	MFS_1	RF0102	8694_ms203_00285	-	179.6	PF07690.1Major Facilitator Superfamily [ARO:0010002]	yfcJ_1	putative MFS-type transporter YfcJ	yes	doi: 10.3389/fmicb.2020.592153
8694_ms203	MATE_efflux	RF0142	8694_ms203_00288	-	134.8	TIGR0079matE: MATE efflux family protein [ARO:3000112]	mepA_1	Multidrug export protein MepA	yes	doi: 10.1128/AAC.02096-12
8694_ms203	MFS_1	RF0102	8694_ms203_00289	-	115.4	PF07690.1Major Facilitator Superfamily [ARO:0010002]	sotB_1	Sugar efflux transporter B	yes	doi: 10.3389/fmicb.2020.592153
8694_ms203	ABC_efflux	RF0007	8694_ms203_00310	-	154.6	ATP-binding cassette (ABC) antibiotic efflux pump [ARO:0010001]	ybiT	putative ABC transporter ATP-binding protein YbiT	yes	PMCID: PMC8546677
8694_ms203	vanR	RF0154	8694_ms203_00342	-	120.8	"VanR: transcriptional activator regulating VanA, VanH and VanX" [ARO:3000574]	qseB	Transcriptional regulatory protein QseB	yes	PMID 16323116
8694_ms203	macB	RF0089	8694_ms203_00416	-	123.6	macB: subunit of efflux pump conferring antibiotic resistance [ARO:3000535]	oppF	Oligopeptide transport ATP-binding protein OppF	yes	PMID 12832048
8694_ms203	macB	RF0089	8694_ms203_00417	-	121.2	macB: subunit of efflux pump conferring antibiotic resistance [ARO:3000535]	oppD	Oligopeptide transport ATP-binding protein OppD	yes	PMID 12832048
8694_ms203	msbA	RF0107	8694_ms203_00468	-	195	msbA: ATP-binding cassette (ABC) antibiotic efflux pump [ARO:3000460]	yejF	putative ABC transporter ATP-binding protein YejF	yes	PMID 19678712
8694_ms203	drrA	RF0143	8694_ms203_00502	-	145.9	"TIGR0118drrA: daunorubicin resistance ABC transporter, ATP-binding protein" [ARO:3000000]	metN2	Methionine import ATP-binding protein MetN 2	no	0
8694_ms203	Aminotran_4	RF0025	8694_ms203_00505	-	110.6	PF01063.1Aminotransferase class IV [ARO:3000000]	ilvE	Branched-chain-amino-acid transaminase 1	no	0
8694_ms203	macB	RF0089	8694_ms203_00600	-	125.7	macB: subunit of efflux pump conferring antibiotic resistance [ARO:3000535]		putative ABC transporter ATP-binding protein	yes	PMID 12832048
8694_ms203	vanR	RF0154	8694_ms203_00613	-	189.6	"VanR: transcriptional activator regulating VanA, VanH and VanX" [ARO:3000574]	arlR	Response regulator ArlR	yes	PMID 16323116
8694_ms203	vanH	RF0153	8694_ms203_00742	-	117.8	VanH: D-specific alpha-ketoacid dehydrogenase that synthesizes D-lactate [ARO:3000006]		Putative 2-hydroxyacid dehydrogenase	yes	doi: 10.3390/microorganisms9102026
8694_ms203	msbA	RF0107	8694_ms203_00770	-	100.7	msbA: ATP-binding cassette (ABC) antibiotic efflux pump [ARO:3000460]		putative ABC transporter ATP-binding protein	yes	PMID 19678712
8694_ms203	MATE_efflux	RF0142	8694_ms203_00951	-	398.4	TIGR0079matE: MATE efflux family protein [ARO:3000112]	yeeO	putative FMN/FAD exporter YeeO	yes	doi: 10.1128/AAC.02096-12
8694_ms203	macB	RF0089	8694_ms203_00962	-	139	macB: subunit of efflux pump conferring antibiotic resistance [ARO:3000535]	ftsE	Cell division ATP-binding protein FtsE	yes	PMID 12832048
8694_ms203	D_ala_D_ala	RF0144	8694_ms203_00974	-	318.8	TIGR0120D ala D alaTIGR: D-alanine--D-alanine ligase [ARO:3000000]	ddl	D-alanine--D-alanine ligase	yes	PMID 16323116
8694_ms203	drrA	RF0143	8694_ms203_01034	-	126.3	"TIGR0118drrA: daunorubicin resistance ABC transporter, ATP-binding protein" [ARO:3000000]	opuBA	Choline transport ATP-binding protein OpuBA	no	0
8694_ms203	tet_ribosomoal_prot	RF0135	8694_ms203_01061	-	373.3	tetracycline resistance ribosomal protection protein: protect RNA-polymerase from tetracycline inhibition [ARO:0000002]	fusA	Elongation factor G	yes	PMID 19289529
8694_ms203	msbA	RF0107	8694_ms203_01078	-	262.1	msbA: ATP-binding cassette (ABC) antibiotic efflux pump [ARO:3000460]	pglK	Protein glycosylation K	yes	PMID 19678712
8694_ms203	drrA	RF0143	8694_ms203_01092	-	121.2	"TIGR0118drrA: daunorubicin resistance ABC transporter, ATP-binding protein" [ARO:3000000]		Multidrug efflux system ATP-binding protein	no	0
8694_ms203	Dihydropteroate	RF0165	8694_ms203_01104	-	311	TIGR01496_DHPS: dihydropteroate synthase	folP	Bifunctional dihydropteroate synthase/dihydropteroate reductase	yes	PMID 9006040
8694_ms203	macB	RF0089	8694_ms203_01218	-	170.9	macB: subunit of efflux pump conferring antibiotic resistance [ARO:3000535]	metN	Methionine import ATP-binding protein MetN	yes	PMID 12832048
8694_ms203	Transpeptidase	RF0148	8694_ms203_01229	-	191	PF00905.1Penicillin binding protein transpeptidase domain [ARO:3000129]	mrdA	Peptidoglycan D,D-transpeptidase MrdA	yes	0
8694_ms203	Transpeptidase	RF0148	8694_ms203_01238	-	247.6	PF00905.1Penicillin binding protein transpeptidase domain [ARO:3000129]	ftsI	Peptidoglycan D,D-transpeptidase FtsI	yes	0
8694_ms203	Erm23S_rRNA_methyl	RF0067	8694_ms203_01308	-	113.3	Emr 23S ribosomal RNA methyltransferase: rRNA methyltransferase conferring antibiotic resistance [ARO:3000560]	rsmA	Ribosomal RNA small subunit methyltransferase A	yes	doi: 10.5772/intechopen.85185
8694_ms203	Cfr23_rRNA_methyl	RF0048	8694_ms203_01311	-	251.1	Cfr 23S ribosomal RNA methyltransferase [ARO:3000202]	rlmN	putative dual-specificity RNA methyltransferase RlmN	yes	doi: 10.1128/AAC.00448-13
8694_ms203	MFS_1	RF0102	8694_ms203_01390	-	179.6	PF07690.1Major Facilitator Superfamily [ARO:0010002]	yfcJ_2	putative MFS-type transporter YfcJ	yes	doi: 10.3389/fmicb.2020.592153
8694_ms203	MATE_efflux	RF0142	8694_ms203_01393	-	134.8	TIGR0079matE: MATE efflux family protein [ARO:3000112]	mepA_2	Multidrug export protein MepA	yes	doi: 10.1128/AAC.02096-12
8694_ms203	MFS_1	RF0102	8694_ms203_01394	-	115.4	PF07690.1Major Facilitator Superfamily [ARO:0010002]	sotB_2	Sugar efflux transporter B	yes	doi: 10.3389/fmicb.2020.592153
8694_ms203	Aminotran_1_2	RF0024	8694_ms203_01401	-	241.7	PF00155.1Aminotransferase class I and II [ARO:3000000]		Aspartate aminotransferase	no	0
8694_ms203	Fluor_Res_DNA_Topo	RF0074	8694_ms203_01430	-	1081.2	Fluoroquinolone Resistant DNA Topoisomerase [ARO:3000452]	gyrA	DNA gyrase subunit A	yes	PMID 32471292
8694_ms203	msbA	RF0107	8694_ms203_01435	-	108.3	msbA: ATP-binding cassette (ABC) antibiotic efflux pump [ARO:3000460]	uvrA	UvrABC system protein A	yes	PMID 19678712
8694_ms203	vanT	RF0156	8694_ms203_01450	-	269.6	"VanT: membrane bound serine racemase, converting L-serine to D-serine" [ARO:3000372]	alr1	Alanine racemase 1	yes	PMID 4555420
8694_ms203	ACR_tran	RF0017	8694_ms203_01487	-	690.8	PF00873.1AcrB/AcrD/AcrF family [ARO:3000216;ARO:3000491;ARO:3000502]	cusA	Cation efflux system protein CusA	yes	doi: 10.3389/fmicb.2017.00344
8694_ms203	macB	RF0089	8694_ms203_01527	-	143.5	macB: subunit of efflux pump conferring antibiotic resistance [ARO:3000535]	artM	Arginine transport ATP-binding protein ArtM	yes	PMID 12832048
8694_ms203	MFS_1	RF0102	8694_ms203_01537	-	179.6	PF07690.1Major Facilitator Superfamily [ARO:0010002]	yfcJ_3	putative MFS-type transporter YfcJ	yes	doi: 10.3389/fmicb.2020.592153
8694_ms203	MATE_efflux	RF0142	8694_ms203_01540	-	134.8	TIGR0079matE: MATE efflux family protein [ARO:3000112]	mepA_3	Multidrug export protein MepA	yes	doi: 10.1128/AAC.02096-12
8694_ms203	MFS_1	RF0102	8694_ms203_01541	-	115.4	PF07690.1Major Facilitator Superfamily [ARO:0010002]	sotB_3	Sugar efflux transporter B	yes	doi: 10.3389/fmicb.2020.592153
8694_ms203	tet_ribosomoal_prot	RF0135	8694_ms203_01548	-	160.1	tetracycline resistance ribosomal protection protein: protect RNA-polymerase from tetracycline inhibition [ARO:0000002]	lepA	Elongation factor 4	yes	PMID 19289529
8694_ms203	MFS_1	RF0102	8694_ms203_01552	-	103.6	PF07690.1Major Facilitator Superfamily [ARO:0010002]	kgtP	Alpha-ketoglutarate permease	yes	doi: 10.3389/fmicb.2020.592153
8694_ms203	msbA	RF0107	8694_ms203_01561	-	428.7	msbA: ATP-binding cassette (ABC) antibiotic efflux pump [ARO:3000460]	msbA	Lipid A export ATP-binding/permease protein MsbA	yes	PMID 19678712
8694_ms203	vanR	RF0154	8694_ms203_01600	-	109.4	"VanR: transcriptional activator regulating VanA, VanH and VanX" [ARO:3000574]	cusR	Transcriptional regulatory protein CusR	yes	PMID 16323116
8717_26100	tet_ribosomoal_prot	RF0135	8717_26100_00027	-	373.2	tetracycline resistance ribosomal protection protein: protect RNA-polymerase from tetracycline inhibition [ARO:0000002]	fusA	Elongation factor G	yes	PMID 19289529
8717_26100	vanR	RF0154	8717_26100_00076	-	189.6	"VanR: transcriptional activator regulating VanA, VanH and VanX" [ARO:3000574]	arlR	Response regulator ArlR	yes	PMID 16323116
8717_26100	vanR	RF0154	8717_26100_00098	-	124.6	"VanR: transcriptional activator regulating VanA, VanH and VanX" [ARO:3000574]	qseB	Transcriptional regulatory protein QseB	yes	PMID 16323116
8717_26100	drrA	RF0143	8717_26100_00117	-	130.3	"TIGR0118drrA: daunorubicin resistance ABC transporter, ATP-binding protein" [ARO:3000000]	opuBA	Choline transport ATP-binding protein OpuBA	no	0
8717_26100	ACR_tran	RF0017	8717_26100_00305	-	688.1	PF00873.1AcrB/AcrD/AcrF family [ARO:3000216;ARO:3000491;ARO:3000502]	cusA_1	Cation efflux system protein CusA	yes	doi: 10.3389/fmicb.2017.00344
8717_26100	Cfr23_rRNA_methyl	RF0048	8717_26100_00414	-	253.8	Cfr 23S ribosomal RNA methyltransferase [ARO:3000202]	rlmN	putative dual-specificity RNA methyltransferase RlmN	yes	doi: 10.1128/AAC.00448-13
8717_26100	Erm23S_rRNA_methyl	RF0067	8717_26100_00417	-	111.7	Emr 23S ribosomal RNA methyltransferase: rRNA methyltransferase conferring antibiotic resistance [ARO:3000560]	rsmA	Ribosomal RNA small subunit methyltransferase A	yes	doi: 10.5772/intechopen.85185
8717_26100	msbA	RF0107	8717_26100_00437	-	261.7	msbA: ATP-binding cassette (ABC) antibiotic efflux pump [ARO:3000460]	pglK	Protein glycosylation K	yes	PMID 19678712
8717_26100	msbA	RF0107	8717_26100_00531	-	107.7	msbA: ATP-binding cassette (ABC) antibiotic efflux pump [ARO:3000460]	uvrA	UvrABC system protein A	yes	PMID 19678712
8717_26100	Fluor_Res_DNA_Topo	RF0074	8717_26100_00534	-	1076.4	Fluoroquinolone Resistant DNA Topoisomerase [ARO:3000452]	gyrA	DNA gyrase subunit A	yes	PMID 32471292
8717_26100	Aminotran_1_2	RF0024	8717_26100_00562	-	241	PF00155.1Aminotransferase class I and II [ARO:3000000]		Aspartate aminotransferase	no	0
8717_26100	vanT	RF0156	8717_26100_00600	-	262.4	"VanT: membrane bound serine racemase, converting L-serine to D-serine" [ARO:3000372]	alr1	Alanine racemase 1	yes	PMID 4555420
8717_26100	ACR_tran	RF0017	8717_26100_00631	-	1122.1	PF00873.1AcrB/AcrD/AcrF family [ARO:3000216;ARO:3000491;ARO:3000502]	czcA	Cobalt-zinc-cadmium resistance protein CzcA	yes	doi: 10.3389/fmicb.2017.00344
8717_26100	macB	RF0089	8717_26100_00689	-	128.5	macB: subunit of efflux pump conferring antibiotic resistance [ARO:3000535]	lolD	Lipoprotein-releasing system ATP-binding protein LolD	yes	PMID 12832048
8717_26100	MATE_efflux	RF0142	8717_26100_00728	-	389.1	TIGR0079matE: MATE efflux family protein [ARO:3000112]	yeeO	putative FMN/FAD exporter YeeO	yes	doi: 10.1128/AAC.02096-12
8717_26100	macB	RF0089	8717_26100_00739	-	140.7	macB: subunit of efflux pump conferring antibiotic resistance [ARO:3000535]	ftsE	Cell division ATP-binding protein FtsE	yes	PMID 12832048
8717_26100	D_ala_D_ala	RF0144	8717_26100_00750	-	319.1	TIGR0120D ala D alaTIGR: D-alanine--D-alanine ligase [ARO:3000000]	ddl	D-alanine--D-alanine ligase	yes	PMID 16323116
8717_26100	tet_ribosomoal_prot	RF0135	8717_26100_00772	-	177.6	tetracycline resistance ribosomal protection protein: protect RNA-polymerase from tetracycline inhibition [ARO:0000002]	typA	GTP-binding protein TypA/BipA	yes	PMID 19289529
8717_26100	drrA	RF0143	8717_26100_00828	-	145.8	"TIGR0118drrA: daunorubicin resistance ABC transporter, ATP-binding protein" [ARO:3000000]	metN2	Methionine import ATP-binding protein MetN 2	no	0
8717_26100	Aminotran_4	RF0025	8717_26100_00831	-	108.5	PF01063.1Aminotransferase class IV [ARO:3000000]	ilvE	Branched-chain-amino-acid transaminase 1	no	0
8717_26100	tet_ribosomoal_prot	RF0135	8717_26100_00904	-	160.7	tetracycline resistance ribosomal protection protein: protect RNA-polymerase from tetracycline inhibition [ARO:0000002]	lepA	Elongation factor 4	yes	PMID 19289529
8717_26100	MFS_1	RF0102	8717_26100_00908	-	102.1	PF07690.1Major Facilitator Superfamily [ARO:0010002]	kgtP	Alpha-ketoglutarate permease	yes	doi: 10.3389/fmicb.2020.592153
8717_26100	msbA	RF0107	8717_26100_00917	-	427.8	msbA: ATP-binding cassette (ABC) antibiotic efflux pump [ARO:3000460]	msbA	Lipid A export ATP-binding/permease protein MsbA	yes	PMID 19678712
8717_26100	vanR	RF0154	8717_26100_00956	-	105.1	"VanR: transcriptional activator regulating VanA, VanH and VanX" [ARO:3000574]	cusR	Transcriptional regulatory protein CusR	yes	PMID 16323116
8717_26100	MFS_1	RF0102	8717_26100_00987	-	136.8	PF07690.1Major Facilitator Superfamily [ARO:0010002]	sotB	Sugar efflux transporter B	yes	doi: 10.3389/fmicb.2020.592153
8717_26100	MATE_efflux	RF0142	8717_26100_00988	-	133	TIGR0079matE: MATE efflux family protein [ARO:3000112]	mepA	Multidrug export protein Mep	yes	doi: 10.1128/AAC.02096-12
8717_26100	MFS_1	RF0102	8717_26100_00991	-	178.4	PF07690.1Major Facilitator Superfamily [ARO:0010002]	yfcJ	putative MFS-type transporter YfcJ	yes	doi: 10.3389/fmicb.2020.592153
8717_26100	macB	RF0089	8717_26100_01001	-	144.5	macB: subunit of efflux pump conferring antibiotic resistance [ARO:3000535]	artM	Arginine transport ATP-binding protein ArtM	yes	PMID 12832048
8717_26100	msbA	RF0107	8717_26100_01046	-	122.9	msbA: ATP-binding cassette (ABC) antibiotic efflux pump [ARO:3000460]	oppF	Oligopeptide transport ATP-binding protein OppF	yes	PMID 19678712
8717_26100	macB	RF0089	8717_26100_01047	-	117.5	macB: subunit of efflux pump conferring antibiotic resistance [ARO:3000535]	oppD	Oligopeptide transport ATP-binding protein OppD	yes	PMID 12832048
8717_26100	msbA	RF0107	8717_26100_01100	-	199	msbA: ATP-binding cassette (ABC) antibiotic efflux pump [ARO:3000460]	yejF	putative ABC transporter ATP-binding protein YejF	yes	PMID 19678712
8717_26100	Dihydropteroate	RF0165	8717_26100_01184	-	312.6	TIGR01496_DHPS: dihydropteroate synthase	folP	Bifunctional dihydropteroate synthase/dihydropteroate reductase	yes	PMID 9006040
8717_26100	drrA	RF0143	8717_26100_01196	-	118.5	"TIGR0118drrA: daunorubicin resistance ABC transporter, ATP-binding protein" [ARO:3000000]		Multidrug efflux system ATP-binding protein	no	0
8717_26100	ACR_tran	RF0017	8717_26100_01204	-	688.1	PF00873.1AcrB/AcrD/AcrF family [ARO:3000216;ARO:3000491;ARO:3000502]	cusA_2	Cation efflux system protein CusA	yes	doi: 10.3389/fmicb.2017.00344
8717_26100	ACR_tran	RF0017	8717_26100_01224	-	688.1	PF00873.1AcrB/AcrD/AcrF family [ARO:3000216;ARO:3000491;ARO:3000502]	cusA_3	Cation efflux system protein CusA	yes	doi: 10.3389/fmicb.2017.00344
8717_26100	ABC_efflux	RF0007	8717_26100_01260	-	152.8	ATP-binding cassette (ABC) antibiotic efflux pump [ARO:0010001]	ybiT	putative ABC transporter ATP-binding protein YbiT	yes	PMCID: PMC8546677
8717_26100	macB	RF0089	8717_26100_01351	-	173.5	macB: subunit of efflux pump conferring antibiotic resistance [ARO:3000535]	metN	Methionine import ATP-binding protein MetN	yes	PMID 12832048
8717_26100	Transpeptidase	RF0148	8717_26100_01362	-	190.5	PF00905.1Penicillin binding protein transpeptidase domain [ARO:3000129]	mrdA	Peptidoglycan D,D-transpeptidase MrdA	yes	0
8717_26100	Transpeptidase	RF0148	8717_26100_01371	-	246.1	PF00905.1Penicillin binding protein transpeptidase domain [ARO:3000129]	penA	putative peptidoglycan D,D-transpeptidase PenA	yes	0
8717_26100	msbA	RF0107	8717_26100_01414	-	100.7	msbA: ATP-binding cassette (ABC) antibiotic efflux pump [ARO:3000460]		putative ABC transporter ATP-binding protein	yes	PMID 19678712
8717_26100	ACR_tran	RF0017	8717_26100_01490	-	1191.8	PF00873.1AcrB/AcrD/AcrF family [ARO:3000216;ARO:3000491;ARO:3000502]	mdtC	Multidrug resistance protein MdtC	yes	doi: 10.3389/fmicb.2017.00344
8717_26100	msbA	RF0107	8717_26100_01497	-	151.6	msbA: ATP-binding cassette (ABC) antibiotic efflux pump [ARO:3000460]	ltxB	Leukotoxin export ATP-binding protein LtxB	yes	PMID 19678712
8717_26100	Aminotran_1_2	RF0024	8717_26100_01499	-	107.4	PF00155.1Aminotransferase class I and II [ARO:3000000]	bioF	8-amino-7-oxononanoate synthase	no	0
8717_26100	Transpeptidase	RF0148	8717_26100_01500	-	113.2	PF00905.1Penicillin binding protein transpeptidase domain [ARO:3000129]	mrcA	Penicillin-binding protein 1A	yes	0
8717_26100	drrA	RF0143	8717_26100_01518	-	171	"TIGR0118drrA: daunorubicin resistance ABC transporter, ATP-binding protein" [ARO:3000000]	lptB	Lipopolysaccharide export system ATP-binding protein LptB	no	0
8717_26100	msbA	RF0107	8717_26100_01582	-	105.1	msbA: ATP-binding cassette (ABC) antibiotic efflux pump [ARO:3000460]	btuD_2	Vitamin B12 import ATP-binding protein BtuD	yes	PMID 19678712
8717_26100	vanH	RF0153	8717_26100_01595	-	122.9	VanH: D-specific alpha-ketoacid dehydrogenase that synthesizes D-lactate [ARO:3000006]		Putative 2-hydroxyacid dehydrogenase	yes	doi: 10.3390/microorganisms9102026
ASHA_009	vanH	RF0153	ASHA_009_00097	-	118.9	VanH: D-specific alpha-ketoacid dehydrogenase that synthesizes D-lactate [ARO:3000006]		Putative 2-hydroxyacid dehydrogenase	yes	doi: 10.3390/microorganisms9102026
ASHA_009	vanR	RF0154	ASHA_009_00162	-	187.9	"VanR: transcriptional activator regulating VanA, VanH and VanX" [ARO:3000574]	arlR	Response regulator ArlR	yes	PMID 16323116
ASHA_009	macB	RF0089	ASHA_009_00175	-	128.6	macB: subunit of efflux pump conferring antibiotic resistance [ARO:3000535]	lolD	Lipoprotein-releasing system ATP-binding protein LolD	yes	PMID 12832048
ASHA_009	ACR_tran	RF0017	ASHA_009_00380	-	1123.7	PF00873.1AcrB/AcrD/AcrF family [ARO:3000216;ARO:3000491;ARO:3000502]	czcA	Cobalt-zinc-cadmium resistance protein CzcA	yes	doi: 10.3389/fmicb.2017.00344
ASHA_009	vanT	RF0156	ASHA_009_00415	-	269.7	"VanT: membrane bound serine racemase, converting L-serine to D-serine" [ARO:3000372]	alr1	Alanine racemase 1	yes	PMID 4555420
ASHA_009	msbA	RF0107	ASHA_009_00463	-	100.3	msbA: ATP-binding cassette (ABC) antibiotic efflux pump [ARO:3000460]		putative ABC transporter ATP-binding protein	yes	PMID 19678712
ASHA_009	Transpeptidase	RF0148	ASHA_009_00564	-	115.6	PF00905.1Penicillin binding protein transpeptidase domain [ARO:3000129]	vacA	Vacuolating cytotoxin autotransporter	yes	0
ASHA_009	Aminotran_1_2	RF0024	ASHA_009_00565	-	103.6	PF00155.1Aminotransferase class I and II [ARO:3000000]	cysS	COG0215	no	0
ASHA_009	msbA	RF0107	ASHA_009_00567	-	152	msbA: ATP-binding cassette (ABC) antibiotic efflux pump [ARO:3000460]	murJ	Lipid II flippase MurJ	yes	PMID 19678712
ASHA_009	ACR_tran	RF0017	ASHA_009_00577	-	1184.7	PF00873.1AcrB/AcrD/AcrF family [ARO:3000216;ARO:3000491;ARO:3000502]	mdtC	Multidrug resistance protein MdtC	yes	doi: 10.3389/fmicb.2017.00344
ASHA_009	Aminotran_1_2	RF0024	ASHA_009_00593	-	102.4	PF00155.1Aminotransferase class I and II [ARO:3000000]	dapL	LL-diaminopimelate aminotransferase	no	0
ASHA_009	Aminotran_1_2	RF0024	ASHA_009_00641	-	237.8	PF00155.1Aminotransferase class I and II [ARO:3000000]		Aspartate aminotransferase	no	0
ASHA_009	Fluor_Res_DNA_Topo	RF0074	ASHA_009_00665	-	1066.6	Fluoroquinolone Resistant DNA Topoisomerase [ARO:3000452]	gyrA	DNA gyrase subunit A	yes	PMID 32471292
ASHA_009	msbA	RF0107	ASHA_009_00670	-	106.5	msbA: ATP-binding cassette (ABC) antibiotic efflux pump [ARO:3000460]	uvrA	UvrABC system protein A	yes	PMID 19678712
ASHA_009	drrA	RF0143	ASHA_009_00678	-	172.7	"TIGR0118drrA: daunorubicin resistance ABC transporter, ATP-binding protein" [ARO:3000000]	lptB	Lipopolysaccharide export system ATP-binding protein LptB	no	0
ASHA_009	D_ala_D_ala	RF0144	ASHA_009_00700	-	318.3	TIGR0120D ala D alaTIGR: D-alanine--D-alanine ligase [ARO:3000000]	ddl	D-alanine--D-alanine ligase	yes	PMID 16323116
ASHA_009	macB	RF0089	ASHA_009_00711	-	138.2	macB: subunit of efflux pump conferring antibiotic resistance [ARO:3000535]	ftsE	Cell division ATP-binding protein FtsE	yes	PMID 12832048
ASHA_009	MATE_efflux	RF0142	ASHA_009_00722	-	397.2	TIGR0079matE: MATE efflux family protein [ARO:3000112]	yeeO	putative FMN/FAD exporter YeeO	yes	doi: 10.1128/AAC.02096-12
ASHA_009	drrA	RF0143	ASHA_009_00787	-	129.7	"TIGR0118drrA: daunorubicin resistance ABC transporter, ATP-binding protein" [ARO:3000000]	opuBA	Choline transport ATP-binding protein OpuBA	no	0
ASHA_009	ABC_efflux	RF0007	ASHA_009_00822	-	148.8	ATP-binding cassette (ABC) antibiotic efflux pump [ARO:0010001]	ybiT	putative ABC transporter ATP-binding protein YbiT	yes	PMCID: PMC8546677
ASHA_009	tet_ribosomoal_prot	RF0135	ASHA_009_00858	-	176.6	tetracycline resistance ribosomal protection protein: protect RNA-polymerase from tetracycline inhibition [ARO:0000002]	typA	GTP-binding protein TypA/BipA	yes	PMID 19289529
ASHA_009	msbA	RF0107	ASHA_009_00863	-	103.1	msbA: ATP-binding cassette (ABC) antibiotic efflux pump [ARO:3000460]	potA	Spermidine/putrescine import ATP-binding protein PotA	yes	PMID 19678712
ASHA_009	vanR	RF0154	ASHA_009_00912	-	102.5	"VanR: transcriptional activator regulating VanA, VanH and VanX" [ARO:3000574]	cusR	Transcriptional regulatory protein CusR	yes	PMID 16323116
ASHA_009	msbA	RF0107	ASHA_009_00951	-	431.3	msbA: ATP-binding cassette (ABC) antibiotic efflux pump [ARO:3000460]	msbA	Lipid A export ATP-binding/permease protein MsbA	yes	PMID 19678712
ASHA_009	MFS_1	RF0102	ASHA_009_00960	-	100.6	PF07690.1Major Facilitator Superfamily [ARO:0010002]	kgtP	Alpha-ketoglutarate permease	yes	doi: 10.3389/fmicb.2020.592153
ASHA_009	tet_ribosomoal_prot	RF0135	ASHA_009_00964	-	161.5	tetracycline resistance ribosomal protection protein: protect RNA-polymerase from tetracycline inhibition [ARO:0000002]	lepA	Elongation factor 4	yes	PMID 19289529
ASHA_009	msbA	RF0107	ASHA_009_01013	-	122.8	msbA: ATP-binding cassette (ABC) antibiotic efflux pump [ARO:3000460]	oppF	Oligopeptide transport ATP-binding protein OppF	yes	PMID 19678712
ASHA_009	macB	RF0089	ASHA_009_01014	-	122.2	macB: subunit of efflux pump conferring antibiotic resistance [ARO:3000535]	oppD	Oligopeptide transport ATP-binding protein OppD	yes	PMID 12832048
ASHA_009	msbA	RF0107	ASHA_009_01065	-	193.6	msbA: ATP-binding cassette (ABC) antibiotic efflux pump [ARO:3000460]	yejF	putative ABC transporter ATP-binding protein YejF	yes	PMID 19678712
ASHA_009	drrA	RF0143	ASHA_009_01149	-	146.2	"TIGR0118drrA: daunorubicin resistance ABC transporter, ATP-binding protein" [ARO:3000000]	artM	Arginine transport ATP-binding protein ArtM	no	0
ASHA_009	MFS_1	RF0102	ASHA_009_01162	-	109.7	PF07690.1Major Facilitator Superfamily [ARO:0010002]		hypothetical protein	yes	doi: 10.3389/fmicb.2020.592153
ASHA_009	MATE_efflux	RF0142	ASHA_009_01165	-	137.4	TIGR0079matE: MATE efflux family protein [ARO:3000112]	mepA	Multidrug export protein MepA	yes	doi: 10.1128/AAC.02096-12
ASHA_009	MFS_1	RF0102	ASHA_009_01166	-	119.1	PF07690.1Major Facilitator Superfamily [ARO:0010002]	sotB	Sugar efflux transporter B	yes	doi: 10.3389/fmicb.2020.592153
ASHA_009	tet_ribosomoal_prot	RF0135	ASHA_009_01173	-	373.6	tetracycline resistance ribosomal protection protein: protect RNA-polymerase from tetracycline inhibition [ARO:0000002]	fusA	Elongation factor G	yes	PMID 19289529
ASHA_009	msbA	RF0107	ASHA_009_01190	-	266.6	msbA: ATP-binding cassette (ABC) antibiotic efflux pump [ARO:3000460]	pglK	Protein glycosylation K	yes	PMID 19678712
ASHA_009	drrA	RF0143	ASHA_009_01203	-	121.6	"TIGR0118drrA: daunorubicin resistance ABC transporter, ATP-binding protein" [ARO:3000000]		Multidrug efflux system ATP-binding protein	no	0
ASHA_009	Dihydropteroate	RF0165	ASHA_009_01215	-	313.9	TIGR01496_DHPS: dihydropteroate synthase	folP	Bifunctional dihydropteroate synthase/dihydropteroate reductase	yes	PMID 9006040
ASHA_009	ACR_tran	RF0017	ASHA_009_01308	-	686.5	PF00873.1AcrB/AcrD/AcrF family [ARO:3000216;ARO:3000491;ARO:3000502]	cusA	Cation efflux system protein CusA	yes	doi: 10.3389/fmicb.2017.00344
ASHA_009	vanR	RF0154	ASHA_009_01344	-	123.4	"VanR: transcriptional activator regulating VanA, VanH and VanX" [ARO:3000574]	qseB	Transcriptional regulatory protein QseB	yes	PMID 16323116
ASHA_009	Cfr23_rRNA_methyl	RF0048	ASHA_009_01387	-	252	Cfr 23S ribosomal RNA methyltransferase [ARO:3000202]	rlmN	putative dual-specificity RNA methyltransferase RlmN	yes	doi: 10.1128/AAC.00448-13
ASHA_009	Erm23S_rRNA_methyl	RF0067	ASHA_009_01390	-	109.3	Emr 23S ribosomal RNA methyltransferase: rRNA methyltransferase conferring antibiotic resistance [ARO:3000560]	rsmA	Ribosomal RNA small subunit methyltransferase A	yes	doi: 10.5772/intechopen.85185
ASHA_009	drrA	RF0143	ASHA_009_01431	-	144.9	"TIGR0118drrA: daunorubicin resistance ABC transporter, ATP-binding protein" [ARO:3000000]	glnQ	Glutamine transport ATP-binding protein GlnQ	no	0
ASHA_009	Aminotran_4	RF0025	ASHA_009_01434	-	103.7	PF01063.1Aminotransferase class IV [ARO:3000000]	ilvE	Branched-chain-amino-acid transaminase 1	no	0
ASHA_009	Transpeptidase	RF0148	ASHA_009_01541	-	248.1	PF00905.1Penicillin binding protein transpeptidase domain [ARO:3000129]	ftsI	Peptidoglycan D,D-transpeptidase FtsI	yes	0
ASHA_009	Transpeptidase	RF0148	ASHA_009_01550	-	190.3	PF00905.1Penicillin binding protein transpeptidase domain [ARO:3000129]	mrdA	Peptidoglycan D,D-transpeptidase MrdA	yes	0
ASHA_009	macB	RF0089	ASHA_009_01561	-	172.2	macB: subunit of efflux pump conferring antibiotic resistance [ARO:3000535]	metN	Methionine import ATP-binding protein MetN	yes	PMID 12832048
BGD53	Aminotran_1_2	RF0024	BGD53_00006	-	100.5	PF00155.1Aminotransferase class I and II [ARO:3000000]	dapL_1	LL-diaminopimelate aminotransferase	no	0
BGD53	ACR_tran	RF0017	BGD53_00021	-	1191.8	PF00873.1AcrB/AcrD/AcrF family [ARO:3000216;ARO:3000491;ARO:3000502]	mdtC	Multidrug resistance protein MdtC	yes	doi: 10.3389/fmicb.2017.00344
BGD53	msbA	RF0107	BGD53_00029	-	178.9	msbA: ATP-binding cassette (ABC) antibiotic efflux pump [ARO:3000460]	btuD_2	Vitamin B12 import ATP-binding protein BtuD	yes	PMID 19678712
BGD53	Aminotran_1_2	RF0024	BGD53_00031	-	108.7	PF00155.1Aminotransferase class I and II [ARO:3000000]	bioF	8-amino-7-oxononanoate synthase 2	no	0
BGD53	Transpeptidase	RF0148	BGD53_00032	-	113.9	PF00905.1Penicillin binding protein transpeptidase domain [ARO:3000129]	pbpF	Penicillin-binding protein 1F	yes	0
BGD53	drrA	RF0143	BGD53_00082	-	114	"TIGR0118drrA: daunorubicin resistance ABC transporter, ATP-binding protein" [ARO:3000000]	lptB_1	Lipopolysaccharide export system ATP-binding protein LptB	no	0
BGD53	tet_ribosomoal_prot	RF0135	BGD53_00146	-	160.9	tetracycline resistance ribosomal protection protein: protect RNA-polymerase from tetracycline inhibition [ARO:0000002]	lepA	Elongation factor 4	yes	PMID 19289529
BGD53	MFS_1	RF0102	BGD53_00151	-	103.3	PF07690.1Major Facilitator Superfamily [ARO:0010002]	kgtP	Alpha-ketoglutarate permease	yes	doi: 10.3389/fmicb.2020.592153
BGD53	Dihydropteroate	RF0165	BGD53_00313	-	309.2	TIGR01496_DHPS: dihydropteroate synthase	folP_1	Bifunctional dihydropteroate synthase/dihydropteroate reductase	yes	PMID 9006040
BGD53	drrA	RF0143	BGD53_00325	-	122.4	"TIGR0118drrA: daunorubicin resistance ABC transporter, ATP-binding protein" [ARO:3000000]		Multidrug efflux system ATP-binding protein	no	0
BGD53	vanH	RF0153	BGD53_00359	-	122.7	VanH: D-specific alpha-ketoacid dehydrogenase that synthesizes D-lactate [ARO:3000006]		Putative 2-hydroxyacid dehydrogenase	yes	doi: 10.3390/microorganisms9102026
BGD53	drrA	RF0143	BGD53_00378	-	170.8	"TIGR0118drrA: daunorubicin resistance ABC transporter, ATP-binding protein" [ARO:3000000]	lptB_2	Lipopolysaccharide export system ATP-binding protein LptB	no	0
BGD53	msbA	RF0107	BGD53_00386	-	106.1	msbA: ATP-binding cassette (ABC) antibiotic efflux pump [ARO:3000460]	uvrA	UvrABC system protein A	yes	PMID 19678712
BGD53	msbA	RF0107	BGD53_00428	-	194	msbA: ATP-binding cassette (ABC) antibiotic efflux pump [ARO:3000460]	yejF_1	putative ABC transporter ATP-binding protein YejF	yes	PMID 19678712
BGD53	D_ala_D_ala	RF0144	BGD53_00463	-	320	TIGR0120D ala D alaTIGR: D-alanine--D-alanine ligase [ARO:3000000]	ddl_1	D-alanine--D-alanine ligase	yes	PMID 16323116
BGD53	MFS_1	RF0102	BGD53_00504	-	128.1	PF07690.1Major Facilitator Superfamily [ARO:0010002]	sotB	Sugar efflux transporter B	yes	doi: 10.3389/fmicb.2020.592153
BGD53	MATE_efflux	RF0142	BGD53_00505	-	138.7	TIGR0079matE: MATE efflux family protein [ARO:3000112]	mepA	Multidrug export protein MepA	yes	doi: 10.1128/AAC.02096-12
BGD53	MFS_1	RF0102	BGD53_00508	-	176.2	PF07690.1Major Facilitator Superfamily [ARO:0010002]	yfcJ	putative MFS-type transporter YfcJ	yes	doi: 10.3389/fmicb.2020.592153
BGD53	msbA	RF0107	BGD53_00528	-	260.2	msbA: ATP-binding cassette (ABC) antibiotic efflux pump [ARO:3000460]	pglK	Protein glycosylation K	yes	PMID 19678712
BGD53	drrA	RF0143	BGD53_00659	-	142.2	"TIGR0118drrA: daunorubicin resistance ABC transporter, ATP-binding protein" [ARO:3000000]	artM	Arginine transport ATP-binding protein ArtM	no	0
BGD53	msbA	RF0107	BGD53_00672	-	430.8	msbA: ATP-binding cassette (ABC) antibiotic efflux pump [ARO:3000460]	msbA_1	Lipid A export ATP-binding/permease protein MsbA	yes	PMID 19678712
BGD53	tet_ribosomoal_prot	RF0135	BGD53_00679	-	178.8	tetracycline resistance ribosomal protection protein: protect RNA-polymerase from tetracycline inhibition [ARO:0000002]	typA	GTP-binding protein TypA/BipA	yes	PMID 19289529
BGD53	ABC_efflux	RF0007	BGD53_00844	-	152.2	ATP-binding cassette (ABC) antibiotic efflux pump [ARO:0010001]	ybiT_1	putative ABC transporter ATP-binding protein YbiT	yes	PMCID: PMC8546677
BGD53	macB	RF0089	BGD53_00852	-	128.2	macB: subunit of efflux pump conferring antibiotic resistance [ARO:3000535]		putative ABC transporter ATP-binding protein	yes	PMID 12832048
BGD53	vanR	RF0154	BGD53_00929	-	120.8	"VanR: transcriptional activator regulating VanA, VanH and VanX" [ARO:3000574]	qseB	Transcriptional regulatory protein QseB	yes	PMID 16323116
BGD53	Transpeptidase	RF0148	BGD53_00970	-	191.5	PF00905.1Penicillin binding protein transpeptidase domain [ARO:3000129]	mrdA	Peptidoglycan D,D-transpeptidase MrdA	yes	0
BGD53	macB	RF0089	BGD53_01000	-	172.4	macB: subunit of efflux pump conferring antibiotic resistance [ARO:3000535]	metN	Methionine import ATP-binding protein MetN	yes	PMID 12832048
BGD53	vanR	RF0154	BGD53_01016	-	103.8	"VanR: transcriptional activator regulating VanA, VanH and VanX" [ARO:3000574]	cusR	Transcriptional regulatory protein CusR	yes	PMID 16323116
BGD53	macB	RF0089	BGD53_01032	-	120.9	macB: subunit of efflux pump conferring antibiotic resistance [ARO:3000535]	oppD	Oligopeptide transport ATP-binding protein OppD	yes	PMID 12832048
BGD53	msbA	RF0107	BGD53_01033	-	123.5	msbA: ATP-binding cassette (ABC) antibiotic efflux pump [ARO:3000460]	oppF	Oligopeptide transport ATP-binding protein OppF	yes	PMID 19678712
BGD53	Aminotran_4	RF0025	BGD53_01054	-	110.8	PF01063.1Aminotransferase class IV [ARO:3000000]	ilvE	Branched-chain-amino-acid transaminase 1	no	0
BGD53	drrA	RF0143	BGD53_01057	-	145.3	"TIGR0118drrA: daunorubicin resistance ABC transporter, ATP-binding protein" [ARO:3000000]	metN2	Methionine import ATP-binding protein MetN 2	no	0
BGD53	drrA	RF0143	BGD53_01073	-	100.4	"TIGR0118drrA: daunorubicin resistance ABC transporter, ATP-binding protein" [ARO:3000000]	btuD_3	Vitamin B12 import ATP-binding protein BtuD	no	0
BGD53	Fluor_Res_DNA_Topo	RF0074	BGD53_01076	-	1085.3	Fluoroquinolone Resistant DNA Topoisomerase [ARO:3000452]	gyrA	DNA gyrase subunit A	yes	PMID 32471292
BGD53	vanT	RF0156	BGD53_01124	-	264.8	"VanT: membrane bound serine racemase, converting L-serine to D-serine" [ARO:3000372]	alr1_1	Alanine racemase 1	yes	PMID 4555420
BGD53	tet_ribosomoal_prot	RF0135	BGD53_01158	-	203.7	tetracycline resistance ribosomal protection protein: protect RNA-polymerase from tetracycline inhibition [ARO:0000002]	fusA	Elongation factor G	yes	PMID 19289529
BGD53	Transpeptidase	RF0148	BGD53_01174	-	250.1	PF00905.1Penicillin binding protein transpeptidase domain [ARO:3000129]	ftsI	Peptidoglycan D,D-transpeptidase FtsI	yes	0
BGD53	macB	RF0089	BGD53_01243	-	139.2	macB: subunit of efflux pump conferring antibiotic resistance [ARO:3000535]	ftsE	Cell division ATP-binding protein FtsE	yes	PMID 12832048
BGD53	MATE_efflux	RF0142	BGD53_01263	-	394.6	TIGR0079matE: MATE efflux family protein [ARO:3000112]	yeeO	putative FMN/FAD exporter YeeO	yes	doi: 10.1128/AAC.02096-12
BGD53	Erm23S_rRNA_methyl	RF0067	BGD53_01292	-	110.1	Emr 23S ribosomal RNA methyltransferase: rRNA methyltransferase conferring antibiotic resistance [ARO:3000560]	rsmA_1	Ribosomal RNA small subunit methyltransferase A	yes	doi: 10.5772/intechopen.85185
BGD53	ACR_tran	RF0017	BGD53_01333	-	940.7	PF00873.1AcrB/AcrD/AcrF family [ARO:3000216;ARO:3000491;ARO:3000502]	czcA_1	Cobalt-zinc-cadmium resistance protein CzcA	yes	doi: 10.3389/fmicb.2017.00344
BGD53	ACR_tran	RF0017	BGD53_01334	-	166.6	PF00873.1AcrB/AcrD/AcrF family [ARO:3000216;ARO:3000491;ARO:3000502]	czcA_2	Cobalt-zinc-cadmium resistance protein CzcA	yes	doi: 10.3389/fmicb.2017.00344
BGD53	vanR	RF0154	BGD53_01448	-	189.9	"VanR: transcriptional activator regulating VanA, VanH and VanX" [ARO:3000574]	arlR_1	Response regulator ArlR	yes	PMID 16323116
BGD53	msbA	RF0107	BGD53_01471	-	193.5	msbA: ATP-binding cassette (ABC) antibiotic efflux pump [ARO:3000460]	yejF_2	putative ABC transporter ATP-binding protein YejF	yes	PMID 19678712
BGD53	macB	RF0089	BGD53_01585	-	128.9	macB: subunit of efflux pump conferring antibiotic resistance [ARO:3000535]	lolD	Lipoprotein-releasing system ATP-binding protein LolD	yes	PMID 12832048
BGD53	ABC_efflux	RF0007	BGD53_01603	-	149.9	ATP-binding cassette (ABC) antibiotic efflux pump [ARO:0010001]	ybiT_2	putative ABC transporter ATP-binding protein YbiT	yes	PMCID: PMC8546677
BGD53	Erm23S_rRNA_methyl	RF0067	BGD53_01614	-	109.9	Emr 23S ribosomal RNA methyltransferase: rRNA methyltransferase conferring antibiotic resistance [ARO:3000560]	rsmA_2	Ribosomal RNA small subunit methyltransferase A	yes	doi: 10.5772/intechopen.85185
BGD53	ACR_tran	RF0017	BGD53_01628	-	424.1	PF00873.1AcrB/AcrD/AcrF family [ARO:3000216;ARO:3000491;ARO:3000502]	cusA_1	Cation efflux system protein CusA	yes	doi: 10.3389/fmicb.2017.00344
BGD53	Cfr23_rRNA_methyl	RF0048	BGD53_01644	-	188.1	Cfr 23S ribosomal RNA methyltransferase [ARO:3000202]	rlmN_1	putative dual-specificity RNA methyltransferase RlmN	yes	doi: 10.1128/AAC.00448-13
BGD53	Cfr23_rRNA_methyl	RF0048	BGD53_01654	-	188.4	Cfr 23S ribosomal RNA methyltransferase [ARO:3000202]	rlmN_2	putative dual-specificity RNA methyltransferase RlmN	yes	doi: 10.1128/AAC.00448-13
BGD53	Dihydropteroate	RF0165	BGD53_01657	-	311.9	TIGR01496_DHPS: dihydropteroate synthase	folP_2	Bifunctional dihydropteroate synthase/dihydropteroate reductase	yes	PMID 9006040
BGD53	vanT	RF0156	BGD53_01978	-	196.6	"VanT: membrane bound serine racemase, converting L-serine to D-serine" [ARO:3000372]	alr1_2	Alanine racemase 1	yes	PMID 4555420
BGD53	vanR	RF0154	BGD53_02019	-	187.4	"VanR: transcriptional activator regulating VanA, VanH and VanX" [ARO:3000574]	arlR_2	Response regulator ArlR	yes	PMID 16323116
BGD53	drrA	RF0143	BGD53_02143	-	129.1	"TIGR0118drrA: daunorubicin resistance ABC transporter, ATP-binding protein" [ARO:3000000]	opuBA_1	Choline transport ATP-binding protein OpuBA	no	0
BGD53	msbA	RF0107	BGD53_02145	-	127.2	msbA: ATP-binding cassette (ABC) antibiotic efflux pump [ARO:3000460]	opuBA_2	Choline transport ATP-binding protein OpuBA	yes	PMID 19678712
BGD53	drrA	RF0143	BGD53_02148	-	123.5	"TIGR0118drrA: daunorubicin resistance ABC transporter, ATP-binding protein" [ARO:3000000]		Multidrug efflux system ATP-binding protein	no	0
BGD53	ACR_tran	RF0017	BGD53_02198	-	263.9	PF00873.1AcrB/AcrD/AcrF family [ARO:3000216;ARO:3000491;ARO:3000502]	czcA_3	Cobalt-zinc-cadmium resistance protein CzcA	yes	doi: 10.3389/fmicb.2017.00344
ind_KH8	Aminotran_4	RF0025	ind_KH8_00071	-	110	PF01063.1Aminotransferase class IV [ARO:3000000]	ilvE	Branched-chain-amino-acid transaminase 1	no	0
ind_KH8	drrA	RF0143	ind_KH8_00074	-	145.6	"TIGR0118drrA: daunorubicin resistance ABC transporter, ATP-binding protein" [ARO:3000000]	artM_1	Arginine transport ATP-binding protein ArtM	no	0
ind_KH8	Transpeptidase	RF0148	ind_KH8_00126	-	250	PF00905.1Penicillin binding protein transpeptidase domain [ARO:3000129]	ftsl	Peptidoglycan D,D-transpeptidase FtsI	yes	0
ind_KH8	Transpeptidase	RF0148	ind_KH8_00134	-	189.8	PF00905.1Penicillin binding protein transpeptidase domain [ARO:3000129]	mrdA	Peptidoglycan D,D-transpeptidase MrdA	yes	0
ind_KH8	macB	RF0089	ind_KH8_00145	-	169.5	macB: subunit of efflux pump conferring antibiotic resistance [ARO:3000535]	metN	Methionine import ATP-binding protein MetN	yes	PMID 12832048
ind_KH8	msbA	RF0107	ind_KH8_00273	-	193.3	msbA: ATP-binding cassette (ABC) antibiotic efflux pump [ARO:3000460]	yejF	putative ABC transporter ATP-binding protein Yej	yes	PMID 19678712
ind_KH8	macB	RF0089	ind_KH8_00324	-	120.9	macB: subunit of efflux pump conferring antibiotic resistance [ARO:3000535]	oppD	Oligopeptide transport ATP-binding protein OppD	yes	PMID 12832048
ind_KH8	msbA	RF0107	ind_KH8_00325	-	123.1	msbA: ATP-binding cassette (ABC) antibiotic efflux pump [ARO:3000460]	oppF	Oligopeptide transport ATP-binding protein OppF	yes	PMID 19678712
ind_KH8	tet_ribosomoal_prot	RF0135	ind_KH8_00368	-	160	tetracycline resistance ribosomal protection protein: protect RNA-polymerase from tetracycline inhibition [ARO:0000002]	lepA	Elongation factor 4	yes	PMID 19289529
ind_KH8	MFS_1	RF0102	ind_KH8_00374	-	102	PF07690.1Major Facilitator Superfamily [ARO:0010002]	kgtP	Alpha-ketoglutarate permease	yes	doi: 10.3389/fmicb.2020.592153
ind_KH8	msbA	RF0107	ind_KH8_00383	-	424.6	msbA: ATP-binding cassette (ABC) antibiotic efflux pump [ARO:3000460]	msbA	Lipid A export ATP-binding/permease protein MsbA	yes	PMID 19678712
ind_KH8	vanR	RF0154	ind_KH8_00419	-	105.1	"VanR: transcriptional activator regulating VanA, VanH and VanX" [ARO:3000574]	cusR	Transcriptional regulatory protein CusR	yes	PMID 16323116
ind_KH8	macB	RF0089	ind_KH8_00467	-	106.2	macB: subunit of efflux pump conferring antibiotic resistance [ARO:3000535]	btuD_1	Vitamin B12 import ATP-binding protein BtuD	yes	PMID 12832048
ind_KH8	macB	RF0089	ind_KH8_00494	-	144.2	macB: subunit of efflux pump conferring antibiotic resistance [ARO:3000535]	artM_2	Arginine transport ATP-binding protein ArtM	yes	PMID 12832048
ind_KH8	MFS_1	RF0102	ind_KH8_00506	-	177.8	PF07690.1Major Facilitator Superfamily [ARO:0010002]	yfcJ	putative MFS-type transporter YfcJ	yes	doi: 10.3389/fmicb.2020.592153
ind_KH8	MATE_efflux	RF0142	ind_KH8_00509	-	137	TIGR0079matE: MATE efflux family protein [ARO:3000112]	mepA	Multidrug export protein MepA	yes	doi: 10.1128/AAC.02096-12
ind_KH8	MFS_1	RF0102	ind_KH8_00510	-	134	PF07690.1Major Facilitator Superfamily [ARO:0010002]	sotB	Sugar efflux transporter B	yes	doi: 10.3389/fmicb.2020.592153
ind_KH8	tet_ribosomoal_prot	RF0135	ind_KH8_00518	-	371.3	tetracycline resistance ribosomal protection protein: protect RNA-polymerase from tetracycline inhibition [ARO:0000002]	fusA	Elongation factor G	yes	PMID 19289529
ind_KH8	msbA	RF0107	ind_KH8_00535	-	261.6	msbA: ATP-binding cassette (ABC) antibiotic efflux pump [ARO:3000460]	pglK	Protein glycosylation K	yes	PMID 19678712
ind_KH8	drrA	RF0143	ind_KH8_00550	-	123.8	"TIGR0118drrA: daunorubicin resistance ABC transporter, ATP-binding protein" [ARO:3000000]		Multidrug efflux system ATP-binding protein	no	0
ind_KH8	Dihydropteroate	RF0165	ind_KH8_00562	-	313.1	TIGR01496_DHPS: dihydropteroate synthase	folP	Bifunctional dihydropteroate synthase/dihydropteroate reductase	yes	PMID 9006040
ind_KH8	vanH	RF0153	ind_KH8_00615	-	121.8	VanH: D-specific alpha-ketoacid dehydrogenase that synthesizes D-lactate [ARO:3000006]		Putative 2-hydroxyacid dehydrogenase	yes	doi: 10.3390/microorganisms9102026
ind_KH8	vanR	RF0154	ind_KH8_00681	-	189.3	"VanR: transcriptional activator regulating VanA, VanH and VanX" [ARO:3000574]	arlR	Response regulator ArlR	yes	PMID 16323116
ind_KH8	macB	RF0089	ind_KH8_00694	-	126.2	macB: subunit of efflux pump conferring antibiotic resistance [ARO:3000535]	lolD	Lipoprotein-releasing system ATP-binding protein LolD	yes	PMID 12832048
ind_KH8	D_ala_D_ala	RF0144	ind_KH8_00756	-	313.7	TIGR0120D ala D alaTIGR: D-alanine--D-alanine ligase [ARO:3000000]	ddl	D-alanine--D-alanine ligase	yes	PMID 16323116
ind_KH8	macB	RF0089	ind_KH8_00767	-	137.4	macB: subunit of efflux pump conferring antibiotic resistance [ARO:3000535]	ftsE	Cell division ATP-binding protein FtsE	yes	PMID 12832048
ind_KH8	MATE_efflux	RF0142	ind_KH8_00778	-	399.6	TIGR0079matE: MATE efflux family protein [ARO:3000112]	yeeO	putative FMN/FAD exporter YeeO	yes	doi: 10.1128/AAC.02096-12
ind_KH8	drrA	RF0143	ind_KH8_00835	-	129.5	"TIGR0118drrA: daunorubicin resistance ABC transporter, ATP-binding protein" [ARO:3000000]	opuBA	Choline transport ATP-binding protein OpuBA	no	0
ind_KH8	Transpeptidase	RF0148	ind_KH8_00858	-	113.6	PF00905.1Penicillin binding protein transpeptidase domain [ARO:3000129]	pbpF	Penicillin-binding protein 1	yes	0
ind_KH8	Aminotran_1_2	RF0024	ind_KH8_00859	-	100.8	PF00155.1Aminotransferase class I and II [ARO:3000000]	bioF	8-amino-7-oxononanoate synthase 2	no	0
ind_KH8	msbA	RF0107	ind_KH8_00861	-	161.9	msbA: ATP-binding cassette (ABC) antibiotic efflux pump [ARO:3000460]	btuD_2		yes	PMID 19678712
ind_KH8	ACR_tran	RF0017	ind_KH8_00868	-	1189	PF00873.1AcrB/AcrD/AcrF family [ARO:3000216;ARO:3000491;ARO:3000502]	mdtC	Vitamin B12 import ATP-binding protein BtuD	yes	doi: 10.3389/fmicb.2017.00344
ind_KH8	ACR_tran	RF0017	ind_KH8_00949	-	1130.9	PF00873.1AcrB/AcrD/AcrF family [ARO:3000216;ARO:3000491;ARO:3000502]	czcA	Cobalt-zinc-cadmium resistance protein CzcA	yes	doi: 10.3389/fmicb.2017.00344
ind_KH8	vanT	RF0156	ind_KH8_00981	-	266.7	"VanT: membrane bound serine racemase, converting L-serine to D-serine" [ARO:3000372]	alr1	Alanine racemase 1	yes	PMID 4555420
ind_KH8	ACR_tran	RF0017	ind_KH8_01079	-	689.6	PF00873.1AcrB/AcrD/AcrF family [ARO:3000216;ARO:3000491;ARO:3000502]	cusA	Cation efflux system protein CusA	yes	doi: 10.3389/fmicb.2017.00344
ind_KH8	Aminotran_1_2	RF0024	ind_KH8_01110	-	236.6	PF00155.1Aminotransferase class I and II [ARO:3000000]		Aspartate aminotransferase	no	0
ind_KH8	Fluor_Res_DNA_Topo	RF0074	ind_KH8_01138	-	635.9	Fluoroquinolone Resistant DNA Topoisomerase [ARO:3000452]	gyrA_1	DNA gyrase subunit A	yes	PMID 32471292
ind_KH8	ABC_efflux	RF0007	ind_KH8_01238	-	152.6	ATP-binding cassette (ABC) antibiotic efflux pump [ARO:0010001]	ybiT	putative ABC transporter ATP-binding protein YbiT	yes	PMCID: PMC8546677
ind_KH8	tet_ribosomoal_prot	RF0135	ind_KH8_01275	-	178.2	tetracycline resistance ribosomal protection protein: protect RNA-polymerase from tetracycline inhibition [ARO:0000002]	typA	GTP-binding protein TypA/BipA	yes	PMID 19289529
ind_KH8	Cfr23_rRNA_methyl	RF0048	ind_KH8_01426	-	251.2	Cfr 23S ribosomal RNA methyltransferase [ARO:3000202]	rlmN	putative dual-specificity RNA methyltransferase RlmN	yes	doi: 10.1128/AAC.00448-13
ind_KH8	Erm23S_rRNA_methyl	RF0067	ind_KH8_01429	-	111.3	Emr 23S ribosomal RNA methyltransferase: rRNA methyltransferase conferring antibiotic resistance [ARO:3000560]	rsmA	Ribosomal RNA small subunit methyltransferase A	yes	doi: 10.5772/intechopen.85185
ind_KH8	vanR	RF0154	ind_KH8_01460	-	125.9	"VanR: transcriptional activator regulating VanA, VanH and VanX" [ARO:3000574]	qseB	Transcriptional regulatory protein QseB	yes	PMID 16323116
ind_KH8	Fluor_Res_DNA_Topo	RF0074	ind_KH8_01493	-	440.1	Fluoroquinolone Resistant DNA Topoisomerase [ARO:3000452]	gyrA_2	DNA gyrase subunit A	yes	PMID 32471292
ind_KH8	msbA	RF0107	ind_KH8_01498	-	107.8	msbA: ATP-binding cassette (ABC) antibiotic efflux pump [ARO:3000460]	uvrA	UvrABC system protein A	yes	PMID 19678712
ind_KH8	drrA	RF0143	ind_KH8_01506	-	170.8	"TIGR0118drrA: daunorubicin resistance ABC transporter, ATP-binding protein" [ARO:3000000]	lptB	Lipopolysaccharide export system ATP-binding protein LptB	no	0
ind_KH8	msbA	RF0107	ind_KH8_01534	-	100.7	msbA: ATP-binding cassette (ABC) antibiotic efflux pump [ARO:3000460]		putative ABC transporter ATP-binding protein	yes	PMID 19678712
MHP04	vanH	RF0153	MHP04_00045	-	121.9	VanH: D-specific alpha-ketoacid dehydrogenase that synthesizes D-lactate [ARO:3000006]		Putative 2-hydroxyacid dehydrogenase	yes	doi: 10.3390/microorganisms9102026
MHP04	vanR	RF0154	MHP04_00109	-	189.2	"VanR: transcriptional activator regulating VanA, VanH and VanX" [ARO:3000574]	arlR	Response regulator ArlR	yes	PMID 16323116
MHP04	macB	RF0089	MHP04_00122	-	128.1	macB: subunit of efflux pump conferring antibiotic resistance [ARO:3000535]	lolD	Lipoprotein-releasing system ATP-binding protein LolD	yes	PMID 12832048
MHP04	Transpeptidase	RF0148	MHP04_00206	-	246.9	PF00905.1Penicillin binding protein transpeptidase domain [ARO:3000129]	penA	putative peptidoglycan D,D-transpeptidase PenA	yes	0
MHP04	Transpeptidase	RF0148	MHP04_00214	-	190.1	PF00905.1Penicillin binding protein transpeptidase domain [ARO:3000129]	mrdA	Peptidoglycan D,D-transpeptidase MrdA	yes	0
MHP04	drrA	RF0143	MHP04_00225	-	172.1	"TIGR0118drrA: daunorubicin resistance ABC transporter, ATP-binding protein" [ARO:3000000]	metN	Methionine import ATP-binding protein MetN	no	0
MHP04	msbA	RF0107	MHP04_00314	-	196.1	msbA: ATP-binding cassette (ABC) antibiotic efflux pump [ARO:3000460]	yejF	putative ABC transporter ATP-binding protein YejF	yes	PMID 19678712
MHP04	macB	RF0089	MHP04_00364	-	120.9	macB: subunit of efflux pump conferring antibiotic resistance [ARO:3000535]	oppD	Oligopeptide transport ATP-binding protein OppD	yes	PMID 12832048
MHP04	msbA	RF0107	MHP04_00365	-	122.9	msbA: ATP-binding cassette (ABC) antibiotic efflux pump [ARO:3000460]			yes	PMID 19678712
MHP04	Aminotran_4	RF0025	MHP04_00427	-	111.7	PF01063.1Aminotransferase class IV [ARO:3000000]	oppF	Oligopeptide transport ATP-binding protein OppF	no	0
MHP04	drrA	RF0143	MHP04_00430	-	145.4	"TIGR0118drrA: daunorubicin resistance ABC transporter, ATP-binding protein" [ARO:3000000]	metN2	Methionine import ATP-binding protein MetN 2	no	0
MHP04	msbA	RF0107	MHP04_00493	-	428.7	msbA: ATP-binding cassette (ABC) antibiotic efflux pump [ARO:3000460]	msbA	Lipid A export ATP-binding/permease protein MsbA	yes	PMID 19678712
MHP04	MFS_1	RF0102	MHP04_00502	-	101.5	PF07690.1Major Facilitator Superfamily [ARO:0010002]	kgtP	Alpha-ketoglutarate permease	yes	doi: 10.3389/fmicb.2020.592153
MHP04	tet_ribosomoal_prot	RF0135	MHP04_00507	-	161.9	tetracycline resistance ribosomal protection protein: protect RNA-polymerase from tetracycline inhibition [ARO:0000002]	lepA	Elongation factor 4	yes	PMID 19289529
MHP04	Transpeptidase	RF0148	MHP04_00586	-	109.6	PF00905.1Penicillin binding protein transpeptidase domain [ARO:3000129]	mrcA	Penicillin-binding protein 1A	yes	0
MHP04	Aminotran_1_2	RF0024	MHP04_00587	-	109.6	PF00155.1Aminotransferase class I and II [ARO:3000000]	bioF	8-amino-7-oxononanoate synthase	no	0
MHP04	msbA	RF0107	MHP04_00589	-	165.6	msbA: ATP-binding cassette (ABC) antibiotic efflux pump [ARO:3000460]		putative ABC transporter ATP-binding protein	yes	PMID 19678712
MHP04	ACR_tran	RF0017	MHP04_00597	-	1189.4	PF00873.1AcrB/AcrD/AcrF family [ARO:3000216;ARO:3000491;ARO:3000502]	mdtC	Multidrug resistance protein MdtC	yes	doi: 10.3389/fmicb.2017.00344
MHP04	tet_ribosomoal_prot	RF0135	MHP04_00604	-	373.1	tetracycline resistance ribosomal protection protein: protect RNA-polymerase from tetracycline inhibition [ARO:0000002]	fusA	Elongation factor G	yes	PMID 19289529
MHP04	msbA	RF0107	MHP04_00621	-	260.6	msbA: ATP-binding cassette (ABC) antibiotic efflux pump [ARO:3000460]	pglK	Protein glycosylation K	yes	PMID 19678712
MHP04	drrA	RF0143	MHP04_00634	-	122	"TIGR0118drrA: daunorubicin resistance ABC transporter, ATP-binding protein" [ARO:3000000]		Multidrug efflux system ATP-binding protein	no	0
MHP04	Dihydropteroate	RF0165	MHP04_00646	-	310.3	TIGR01496_DHPS: dihydropteroate synthase	folP	Bifunctional dihydropteroate synthase/dihydropteroate reductase	yes	PMID 9006040
MHP04	MATE_efflux	RF0142	MHP04_00687	-	396.7	TIGR0079matE: MATE efflux family protein [ARO:3000112]	yeeO	putative FMN/FAD exporter YeeO	yes	doi: 10.1128/AAC.02096-12
MHP04	macB	RF0089	MHP04_00698	-	137.4	macB: subunit of efflux pump conferring antibiotic resistance [ARO:3000535]	ftsE	Cell division ATP-binding protein FtsE	yes	PMID 12832048
MHP04	D_ala_D_ala	RF0144	MHP04_00709	-	323.5	TIGR0120D ala D alaTIGR: D-alanine--D-alanine ligase [ARO:3000000]	ddl	D-alanine--D-alanine ligase	yes	PMID 16323116
MHP04	drrA	RF0143	MHP04_00748	-	125	"TIGR0118drrA: daunorubicin resistance ABC transporter, ATP-binding protein" [ARO:3000000]	opuBA	Choline transport ATP-binding protein OpuBA	no	0
MHP04	msbA	RF0107	MHP04_00777	-	100.8	msbA: ATP-binding cassette (ABC) antibiotic efflux pump [ARO:3000460]	btuD	Vitamin B12 import ATP-binding protein BtuD	yes	PMID 19678712
MHP04	MFS_1	RF0102	MHP04_00879	-	125.1	PF07690.1Major Facilitator Superfamily [ARO:0010002]	sotB	Sugar efflux transporter B	yes	doi: 10.3389/fmicb.2020.592153
MHP04	MATE_efflux	RF0142	MHP04_00880	-	133.2	TIGR0079matE: MATE efflux family protein [ARO:3000112]	mepA	Multidrug export protein MepA	yes	doi: 10.1128/AAC.02096-12
MHP04	MFS_1	RF0102	MHP04_00883	-	179.4	PF07690.1Major Facilitator Superfamily [ARO:0010002]	yfcJ	putative MFS-type transporter YfcJ	yes	doi: 10.3389/fmicb.2020.592153
MHP04	macB	RF0089	MHP04_00894	-	143.5	macB: subunit of efflux pump conferring antibiotic resistance [ARO:3000535]	artM	Arginine transport ATP-binding protein ArtM	yes	PMID 12832048
MHP04	ACR_tran	RF0017	MHP04_00999	-	1110.4	PF00873.1AcrB/AcrD/AcrF family [ARO:3000216;ARO:3000491;ARO:3000502]	czcA	Cobalt-zinc-cadmium resistance protein CzcA	yes	doi: 10.3389/fmicb.2017.00344
MHP04	vanR	RF0154	MHP04_01019	-	124.6	"VanR: transcriptional activator regulating VanA, VanH and VanX" [ARO:3000574]	qseB	Transcriptional regulatory protein QseB	yes	PMID 16323116
MHP04	ACR_tran	RF0017	MHP04_01118	-	687	PF00873.1AcrB/AcrD/AcrF family [ARO:3000216;ARO:3000491;ARO:3000502]	cusA	Cation efflux system protein CusA	yes	doi: 10.3389/fmicb.2017.00344
MHP04	ABC_efflux	RF0007	MHP04_01159	-	156.7	ATP-binding cassette (ABC) antibiotic efflux pump [ARO:0010001]	ybiT	putative ABC transporter ATP-binding protein YbiT	yes	PMCID: PMC8546677
MHP04	Erm23S_rRNA_methyl	RF0067	MHP04_01247	-	114.4	Emr 23S ribosomal RNA methyltransferase: rRNA methyltransferase conferring antibiotic resistance [ARO:3000560]	rsmA	Ribosomal RNA small subunit methyltransferase A	yes	doi: 10.5772/intechopen.85185
MHP04	Cfr23_rRNA_methyl	RF0048	MHP04_01250	-	253.1	Cfr 23S ribosomal RNA methyltransferase [ARO:3000202]	rlmN	putative dual-specificity RNA methyltransferase RlmN	yes	doi: 10.1128/AAC.00448-13
MHP04	msbA	RF0107	MHP04_01336	-	109.5	msbA: ATP-binding cassette (ABC) antibiotic efflux pump [ARO:3000460]	uvrA	UvrABC system protein A	yes	PMID 19678712
MHP04	Fluor_Res_DNA_Topo	RF0074	MHP04_01339	-	1077.5	Fluoroquinolone Resistant DNA Topoisomerase [ARO:3000452]	gyrA	DNA gyrase subunit A	yes	PMID 32471292
MHP04	vanT	RF0156	MHP04_01379	-	269.4	"VanT: membrane bound serine racemase, converting L-serine to D-serine" [ARO:3000372]	alr1	Alanine racemase 1	yes	PMID 4555420
MHP04	Aminotran_1_2	RF0024	MHP04_01400	-	242.2	PF00155.1Aminotransferase class I and II [ARO:3000000]		Aspartate aminotransferase	no	0
MHP04	drrA	RF0143	MHP04_01421	-	170.8	"TIGR0118drrA: daunorubicin resistance ABC transporter, ATP-binding protein" [ARO:3000000]	lptB	Lipopolysaccharide export system ATP-binding protein LptB	no	0
MHP04	msbA	RF0107	MHP04_01475	-	100.7	msbA: ATP-binding cassette (ABC) antibiotic efflux pump [ARO:3000460]		putative ABC transporter ATP-binding protein	yes	PMID 19678712
MHP04	TEM	RF0126	MHP04_01487	-	673.5	TEM beta-lactamase (class a) [ARO:3000014]	bla	Beta-lactamase TEM	yes	doi: 10.1016/j.micpath.2021.105040
MHP04	tet_ribosomoal_prot	RF0135	MHP04_01488	-	177.7	tetracycline resistance ribosomal protection protein: protect RNA-polymerase from tetracycline inhibition [ARO:0000002]	typA	GTP-binding protein TypA/BipA	yes	PMID 19289529
MHP04	vanR	RF0154	MHP04_01508	-	104.4	"VanR: transcriptional activator regulating VanA, VanH and VanX" [ARO:3000574]	cusR	Transcriptional regulatory protein CusR	yes	PMID 16323116

## Sheet: >250
Strains	Target Name based on ResFam	accession	Query name	Accession	Score	Description of target	Gene Name based on Prokka	Description based on Prokka	Is there any report that this gene was related to resistancy in certain bacterial species?	Ref
1_IND07	msbA	RF0107	1_IND07_00215	-	424.9	msbA: ATP-binding cassette (ABC) antibiotic efflux pump [ARO:3000460]	msbA	Lipid A export ATP-binding/permease protein MsbA	yes	PMID 19678712
1_IND07	ACR_tran	RF0017	1_IND07_00487	-	1184.4	PF00873.1AcrB/AcrD/AcrF family [ARO:3000216;ARO:3000491;ARO:3000502]	mdtC	Multidrug resistance protein MdtC	yes	PMID 12107133
1_IND07	Fluor_Res_DNA_Topo	RF0074	1_IND07_00743	-	1081.1	Fluoroquinolone Resistant DNA Topoisomerase [ARO:3000452]	gyrA	DNA gyrase subunit A	yes	PMID 32471292
1_IND07	tet_ribosomoal_prot	RF0135	1_IND07_00918	-	372.5	tetracycline resistance ribosomal protection protein: protect RNA-polymerase from tetracycline inhibition [ARO:0000002]	fusA	Elongation factor G	yes	PMID 19289529
1_IND07	msbA	RF0107	1_IND07_00935	-	263.2	msbA: ATP-binding cassette (ABC) antibiotic efflux pump [ARO:3000460]	pglK	Protein glycosylation K	no	-
1_IND07	Dihydropteroate	RF0165	1_IND07_00960	-	309.1	TIGR01496_DHPS: dihydropteroate synthase	folP	Bifunctional dihydropteroate synthase/dihydropteroate reductase	yes	PMID 9006040
1_IND07	ACR_tran	RF0017	1_IND07_00985	-	1129.2	PF00873.1AcrB/AcrD/AcrF family [ARO:3000216;ARO:3000491;ARO:3000502]	czcA	Cobalt-zinc-cadmium resistance protein CzcA	yes	doi: 10.1074/jbc.274.37.26065
1_IND07	vanT	RF0156	1_IND07_01015	-	266.1	"VanT: membrane bound serine racemase, converting L-serine to D-serine" [ARO:3000372]	alr1	Alanine racemase 1	yes	PMID 4555420
1_IND07	D_ala_D_ala	RF0144	1_IND07_01233	-	322.1	TIGR0120D ala D alaTIGR: D-alanine--D-alanine ligase [ARO:3000000]	ddl	D-alanine--D-alanine ligase	yes	PMID 16323116
1_IND07	MATE_efflux	RF0142	1_IND07_01256	-	397.1	TIGR0079matE: MATE efflux family protein [ARO:3000112]	yeeO	putative FMN/FAD exporter YeeO	yes	doi: 10.1128/AAC.02096-12
1_IND07	ACR_tran	RF0017	1_IND07_01515	-	686.9	PF00873.1AcrB/AcrD/AcrF family [ARO:3000216;ARO:3000491;ARO:3000502]	cusA	Cation efflux system protein CusA	yes	doi: 10.3389/fmicb.2017.00344
106650	msbA	RF0107	106650_00065	-	284.4	msbA: ATP-binding cassette (ABC) antibiotic efflux pump [ARO:3000460]	pglK	Protein glycosylation K	no	-
106650	Dihydropteroate	RF0165	106650_00080	-	270.4	TIGR01496_DHPS: dihydropteroate synthase	folP	Bifunctional dihydropteroate synthase/dihydropteroate reductase	yes	PMID 9006040
106650	efflux_Bcr_CflA	RF0140	106650_00157	-	273.4	"TIGR007efflux Bcr CflA: drug resistance transporter, Bcr/CflA subfamily" [ARO:3000000]	bcr	Bicyclomycin resistance protein	yes
106650	Fluor_Res_DNA_Topo	RF0074	106650_00838	-	1105.5	Fluoroquinolone Resistant DNA Topoisomerase [ARO:3000452]	gyrA	DNA gyrase subunit A	yes	PMID 32471292
106650	ACR_tran	RF0017	106650_00862	-	1112.5	PF00873.1AcrB/AcrD/AcrF family [ARO:3000216;ARO:3000491;ARO:3000502]	bepE	Efflux pump membrane transporter BepE	yes
106650	RND_efflux	RF0115	106650_00926	-	567.7	resistance-nodulation-cell division (RND) antibiotic efflux pump [ARO:0010004]	mdtB	Multidrug resistance protein MdtB	yes
106650	ACR_tran	RF0017	106650_01041	-	999.2	PF00873.1AcrB/AcrD/AcrF family [ARO:3000216;ARO:3000491;ARO:3000502]	czcA	Cobalt-zinc-cadmium resistance protein CzcA	yes	doi: 10.1074/jbc.274.37.26065
106650	ACR_tran	RF0017	106650_01098	-	977	PF00873.1AcrB/AcrD/AcrF family [ARO:3000216;ARO:3000491;ARO:3000502]	mdtC	Multidrug resistance protein MdtC	yes	PMID 12107133
106650	msbA	RF0107	106650_01405	-	416.7	msbA: ATP-binding cassette (ABC) antibiotic efflux pump [ARO:3000460]	msbA	Lipid A export ATP-binding/permease protein MsbA	yes	PMID 19678712
106650	Cfr23_rRNA_methyl	RF0048	106650_01533	-	286.7	Cfr 23S ribosomal RNA methyltransferase [ARO:3000202]	rlmN	putative dual-specificity RNA methyltransferase RlmN	yes
106650	ACR_tran	RF0017	106650_01558	-	665.2	PF00873.1AcrB/AcrD/AcrF family [ARO:3000216;ARO:3000491;ARO:3000502]	cusA	Cation efflux system protein CusA	yes	doi: 10.3389/fmicb.2017.00344
106650	tet_ribosomoal_prot	RF0135	106650_01632	-	378.3	tetracycline resistance ribosomal protection protein: protect RNA-polymerase from tetracycline inhibition [ARO:0000002]	fusA	Elongation factor G	yes	PMID 19289529
109_TER81	msbA	RF0107	109_TER81_00089	-	428.8	msbA: ATP-binding cassette (ABC) antibiotic efflux pump [ARO:3000460]	msbA	Lipid A export ATP-binding/permease protein MsbA	yes	PMID 19678712
109_TER81	MATE_efflux	RF0142	109_TER81_00436	-	395.3	TIGR0079matE: MATE efflux family protein [ARO:3000112]	yeeO	putative FMN/FAD exporter YeeO	yes	doi: 10.1128/AAC.02096-12
109_TER81	D_ala_D_ala	RF0144	109_TER81_00458	-	321	TIGR0120D ala D alaTIGR: D-alanine--D-alanine ligase [ARO:3000000]	ddl	D-alanine--D-alanine ligase	yes	PMID 16323116
109_TER81	Fluor_Res_DNA_Topo	RF0074	109_TER81_00493	-	1070.3	Fluoroquinolone Resistant DNA Topoisomerase [ARO:3000452]	gyrA	DNA gyrase subunit A	yes	PMID 32471292
109_TER81	ACR_tran	RF0017	109_TER81_00600	-	687	PF00873.1AcrB/AcrD/AcrF family [ARO:3000216;ARO:3000491;ARO:3000502]	cusA	Cation efflux system protein CusA	yes	doi: 10.3389/fmicb.2017.00344
109_TER81	ACR_tran	RF0017	109_TER81_00968	-	1183.1	PF00873.1AcrB/AcrD/AcrF family [ARO:3000216;ARO:3000491;ARO:3000502]	mdtC	Multidrug resistance protein MdtC	yes	PMID 12107133
109_TER81	vanT	RF0156	109_TER81_01078	-	268.1	"VanT: membrane bound serine racemase, converting L-serine to D-serine" [ARO:3000372]	alr1	Alanine racemase 1	yes	PMID 4555420
109_TER81	ACR_tran	RF0017	109_TER81_01111	-	1121.9	PF00873.1AcrB/AcrD/AcrF family [ARO:3000216;ARO:3000491;ARO:3000502]	czcA	Cobalt-zinc-cadmium resistance protein CzcA	yes	doi: 10.1074/jbc.274.37.26065
109_TER81	Dihydropteroate	RF0165	109_TER81_01241	-	305.8	TIGR01496_DHPS: dihydropteroate synthase	folP	Bifunctional dihydropteroate synthase/dihydropteroate reductase	yes	PMID 9006040
109_TER81	msbA	RF0107	109_TER81_01266	-	261.7	msbA: ATP-binding cassette (ABC) antibiotic efflux pump [ARO:3000460]	pglK	Protein glycosylation K	no	-
109_TER81	tet_ribosomoal_prot	RF0135	109_TER81_01283	-	371.3	tetracycline resistance ribosomal protection protein: protect RNA-polymerase from tetracycline inhibition [ARO:0000002]	fusA	Elongation factor G	yes	PMID 19289529
109_TER81	Cfr23_rRNA_methyl	RF0048	109_TER81_01501	-	252.6	Cfr 23S ribosomal RNA methyltransferase [ARO:3000202]	rlmN	putative dual-specificity RNA methyltransferase RlmN	yes
109_TER81	Erm23S_rRNA_methyl	RF0067	109_TER81_01523	-	317.8	Emr 23S ribosomal RNA methyltransferase: rRNA methyltransferase conferring antibiotic resistance [ARO:3000560]	carB_2	rRNA methyltransferase	yes
1341_SouthAfrica20	msbA	RF0107	1341_SouthAfrica20_00378	-	424.7	msbA: ATP-binding cassette (ABC) antibiotic efflux pump [ARO:3000460]	msbA	Lipid A export ATP-binding/permease protein MsbA	yes	PMID 19678712
1341_SouthAfrica20	RND_efflux	RF0115	1341_SouthAfrica20_00590	-	873.7	resistance-nodulation-cell division (RND) antibiotic efflux pump [ARO:0010004]	mdtC	Multidrug resistance protein MdtC	yes	PMID 12107133
1341_SouthAfrica20	D_ala_D_ala	RF0144	1341_SouthAfrica20_00730	-	312.8	TIGR0120D ala D alaTIGR: D-alanine--D-alanine ligase [ARO:3000000]	ddl	D-alanine--D-alanine ligase	yes	PMID 16323116
1341_SouthAfrica20	MATE_efflux	RF0142	1341_SouthAfrica20_00753	-	388.3	TIGR0079matE: MATE efflux family protein [ARO:3000112]	yeeO	putative FMN/FAD exporter YeeO	yes	doi: 10.1128/AAC.02096-12
1341_SouthAfrica20	vanT	RF0156	1341_SouthAfrica20_00934	-	269.5	"VanT: membrane bound serine racemase, converting L-serine to D-serine" [ARO:3000372]	alr1	Alanine racemase 1	yes	PMID 4555420
1341_SouthAfrica20	RND_efflux	RF0115	1341_SouthAfrica20_00967	-	744.4	resistance-nodulation-cell division (RND) antibiotic efflux pump [ARO:0010004]	czcA	Cobalt-zinc-cadmium resistance protein CzcA	yes	doi: 10.1074/jbc.274.37.26065
1341_SouthAfrica20	tet_ribosomoal_prot	RF0135	1341_SouthAfrica20_01196	-	373.3	tetracycline resistance ribosomal protection protein: protect RNA-polymerase from tetracycline inhibition [ARO:0000002]	fusA	Elongation factor G	yes	PMID 19289529
1341_SouthAfrica20	Dihydropteroate	RF0165	1341_SouthAfrica20_01240	-	307.1	TIGR01496_DHPS: dihydropteroate synthase	folP	Bifunctional dihydropteroate synthase/dihydropteroate reductase	yes	PMID 9006040
1341_SouthAfrica20	ACR_tran	RF0017	1341_SouthAfrica20_01339	-	687	PF00873.1AcrB/AcrD/AcrF family [ARO:3000216;ARO:3000491;ARO:3000502]	cusA	Cation efflux system protein CusA	yes	doi: 10.3389/fmicb.2017.00344
1341_SouthAfrica20	Cfr23_rRNA_methyl	RF0048	1341_SouthAfrica20_01376	-	256.3	Cfr 23S ribosomal RNA methyltransferase [ARO:3000202]	rlmN	putative dual-specificity RNA methyltransferase RlmN	yes
1341_SouthAfrica20	Transpeptidase	RF0148	1341_SouthAfrica20_01586	-	250.5	PF00905.1Penicillin binding protein transpeptidase domain [ARO:3000129]	ftsI	Peptidoglycan D,D-transpeptidase FtsI	yes
792_Hp_H_18	D_ala_D_ala	RF0144	792_Hp_H_18_00199	-	323.9	TIGR0120D ala D alaTIGR: D-alanine--D-alanine ligase [ARO:3000000]	ddl	D-alanine--D-alanine ligase	yes	PMID 16323116
792_Hp_H_18	MATE_efflux	RF0142	792_Hp_H_18_00221	-	392	TIGR0079matE: MATE efflux family protein [ARO:3000112]	yeeO	putative FMN/FAD exporter YeeO	yes	doi: 10.1128/AAC.02096-12
792_Hp_H_18	Cfr23_rRNA_methyl	RF0048	792_Hp_H_18_00429	-	251.9	Cfr 23S ribosomal RNA methyltransferase [ARO:3000202]	rlmN	putative dual-specificity RNA methyltransferase RlmN	yes
792_Hp_H_18	Fluor_Res_DNA_Topo	RF0074	792_Hp_H_18_00667	-	1075.5	Fluoroquinolone Resistant DNA Topoisomerase [ARO:3000452]	gyrA	DNA gyrase subunit A	yes	PMID 32471292
792_Hp_H_18	tet_ribosomoal_prot	RF0135	792_Hp_H_18_00694	-	373.3	tetracycline resistance ribosomal protection protein: protect RNA-polymerase from tetracycline inhibition [ARO:0000002]	fusA	Elongation factor G	yes	PMID 19289529
792_Hp_H_18	msbA	RF0107	792_Hp_H_18_00711	-	266.1	msbA: ATP-binding cassette (ABC) antibiotic efflux pump [ARO:3000460]	pglK_1	Protein glycosylation K	no	-
792_Hp_H_18	Dihydropteroate	RF0165	792_Hp_H_18_00736	-	305.2	TIGR01496_DHPS: dihydropteroate synthase	folP_1	Bifunctional dihydropteroate synthase/dihydropteroate reductase	yes	PMID 9006040
792_Hp_H_18	ACR_tran	RF0017	792_Hp_H_18_00834	-	689.5	PF00873.1AcrB/AcrD/AcrF family [ARO:3000216;ARO:3000491;ARO:3000502]	cusA	Cation efflux system protein CusA	yes	doi: 10.3389/fmicb.2017.00344
792_Hp_H_18	msbA	RF0107	792_Hp_H_18_01236	-	429.2	msbA: ATP-binding cassette (ABC) antibiotic efflux pump [ARO:3000460]	msbA	Lipid A export ATP-binding/permease protein MsbA	yes	PMID 19678712
792_Hp_H_18	ACR_tran	RF0017	792_Hp_H_18_01457	-	1187.9	PF00873.1AcrB/AcrD/AcrF family [ARO:3000216;ARO:3000491;ARO:3000502]	mdtCB	Multidrug resistance protein MdtC	yes	PMID 12107133
792_Hp_H_18	tet_ribosomoal_prot	RF0135	792_Hp_H_18_01578	-	373.3	tetracycline resistance ribosomal protection protein: protect RNA-polymerase from tetracycline inhibition [ARO:0000002]	fusA_2	Elongation factor G	yes	PMID 19289529
792_Hp_H_18	msbA	RF0107	792_Hp_H_18_01595	-	266.1	msbA: ATP-binding cassette (ABC) antibiotic efflux pump [ARO:3000460]	pglK_2	Protein glycosylation K	no	-
792_Hp_H_18	Dihydropteroate	RF0165	792_Hp_H_18_01620	-	305.2	TIGR01496_DHPS: dihydropteroate synthase	folP_2	Bifunctional dihydropteroate synthase/dihydropteroate reductase	yes	PMID 9006040
792_Hp_H_18	vanT	RF0156	792_Hp_H_18_01638	-	270.5	"VanT: membrane bound serine racemase, converting L-serine to D-serine" [ARO:3000372]	alr1	Alanine racemase 1	yes	PMID 4555420
792_Hp_H_18	ACR_tran	RF0017	792_Hp_H_18_01667	-	1115.7	PF00873.1AcrB/AcrD/AcrF family [ARO:3000216;ARO:3000491;ARO:3000502]	czcA	Cobalt-zinc-cadmium resistance protein CzcA	yes	doi: 10.1074/jbc.274.37.26065
8694_ms203	ACR_tran	RF0017	8694_ms203_00059	-	1125.7	PF00873.1AcrB/AcrD/AcrF family [ARO:3000216;ARO:3000491;ARO:3000502]	czcA	Cobalt-zinc-cadmium resistance protein CzcA	yes	doi: 10.1074/jbc.274.37.26065
8694_ms203	ACR_tran	RF0017	8694_ms203_00246	-	1189.4	PF00873.1AcrB/AcrD/AcrF family [ARO:3000216;ARO:3000491;ARO:3000502]	mdtC	Multidrug resistance protein MdtC	yes	PMID 12107133
8694_ms203	MATE_efflux	RF0142	8694_ms203_00951	-	398.4	TIGR0079matE: MATE efflux family protein [ARO:3000112]	yeeO	putative FMN/FAD exporter YeeO	yes	doi: 10.1128/AAC.02096-12
8694_ms203	D_ala_D_ala	RF0144	8694_ms203_00974	-	318.8	TIGR0120D ala D alaTIGR: D-alanine--D-alanine ligase [ARO:3000000]	ddl	D-alanine--D-alanine ligase	yes	PMID 16323116
8694_ms203	tet_ribosomoal_prot	RF0135	8694_ms203_01061	-	373.3	tetracycline resistance ribosomal protection protein: protect RNA-polymerase from tetracycline inhibition [ARO:0000002]	fusA	Elongation factor G	yes	PMID 19289529
8694_ms203	msbA	RF0107	8694_ms203_01078	-	262.1	msbA: ATP-binding cassette (ABC) antibiotic efflux pump [ARO:3000460]	pglK	Protein glycosylation K	no	-
8694_ms203	Dihydropteroate	RF0165	8694_ms203_01104	-	311	TIGR01496_DHPS: dihydropteroate synthase	folP	Bifunctional dihydropteroate synthase/dihydropteroate reductase	yes	PMID 9006040
8694_ms203	Cfr23_rRNA_methyl	RF0048	8694_ms203_01311	-	251.1	Cfr 23S ribosomal RNA methyltransferase [ARO:3000202]	rlmN	putative dual-specificity RNA methyltransferase RlmN	yes
8694_ms203	Fluor_Res_DNA_Topo	RF0074	8694_ms203_01430	-	1081.2	Fluoroquinolone Resistant DNA Topoisomerase [ARO:3000452]	gyrA	DNA gyrase subunit A	yes	PMID 32471292
8694_ms203	vanT	RF0156	8694_ms203_01450	-	269.6	"VanT: membrane bound serine racemase, converting L-serine to D-serine" [ARO:3000372]	alr1	Alanine racemase 1	yes	PMID 4555420
8694_ms203	ACR_tran	RF0017	8694_ms203_01487	-	690.8	PF00873.1AcrB/AcrD/AcrF family [ARO:3000216;ARO:3000491;ARO:3000502]	cusA	Cation efflux system protein CusA	yes	doi: 10.3389/fmicb.2017.00344
8694_ms203	msbA	RF0107	8694_ms203_01561	-	428.7	msbA: ATP-binding cassette (ABC) antibiotic efflux pump [ARO:3000460]	msbA	Lipid A export ATP-binding/permease protein MsbA	yes	PMID 19678712
8717_26100	tet_ribosomoal_prot	RF0135	8717_26100_00027	-	373.2	tetracycline resistance ribosomal protection protein: protect RNA-polymerase from tetracycline inhibition [ARO:0000002]	fusA	Elongation factor G	yes	PMID 19289529
8717_26100	ACR_tran	RF0017	8717_26100_00305	-	688.1	PF00873.1AcrB/AcrD/AcrF family [ARO:3000216;ARO:3000491;ARO:3000502]	cusA_1	Cation efflux system protein CusA	yes	doi: 10.3389/fmicb.2017.00344
8717_26100	Cfr23_rRNA_methyl	RF0048	8717_26100_00414	-	253.8	Cfr 23S ribosomal RNA methyltransferase [ARO:3000202]	rlmN	putative dual-specificity RNA methyltransferase RlmN	yes
8717_26100	msbA	RF0107	8717_26100_00437	-	261.7	msbA: ATP-binding cassette (ABC) antibiotic efflux pump [ARO:3000460]	pglK	Protein glycosylation K	no	-
8717_26100	Fluor_Res_DNA_Topo	RF0074	8717_26100_00534	-	1076.4	Fluoroquinolone Resistant DNA Topoisomerase [ARO:3000452]	gyrA	DNA gyrase subunit A	yes	PMID 32471292
8717_26100	vanT	RF0156	8717_26100_00600	-	262.4	"VanT: membrane bound serine racemase, converting L-serine to D-serine" [ARO:3000372]	alr1	Alanine racemase 1	yes	PMID 4555420
8717_26100	ACR_tran	RF0017	8717_26100_00631	-	1122.1	PF00873.1AcrB/AcrD/AcrF family [ARO:3000216;ARO:3000491;ARO:3000502]	czcA	Cobalt-zinc-cadmium resistance protein CzcA	yes	doi: 10.1074/jbc.274.37.26065
8717_26100	MATE_efflux	RF0142	8717_26100_00728	-	389.1	TIGR0079matE: MATE efflux family protein [ARO:3000112]	yeeO	putative FMN/FAD exporter YeeO	yes	doi: 10.1128/AAC.02096-12
8717_26100	D_ala_D_ala	RF0144	8717_26100_00750	-	319.1	TIGR0120D ala D alaTIGR: D-alanine--D-alanine ligase [ARO:3000000]	ddl	D-alanine--D-alanine ligase	yes	PMID 16323116
8717_26100	msbA	RF0107	8717_26100_00917	-	427.8	msbA: ATP-binding cassette (ABC) antibiotic efflux pump [ARO:3000460]	msbA	Lipid A export ATP-binding/permease protein MsbA	yes	PMID 19678712
8717_26100	Dihydropteroate	RF0165	8717_26100_01184	-	312.6	TIGR01496_DHPS: dihydropteroate synthase	folP	Bifunctional dihydropteroate synthase/dihydropteroate reductase	yes	PMID 9006040
8717_26100	ACR_tran	RF0017	8717_26100_01204	-	688.1	PF00873.1AcrB/AcrD/AcrF family [ARO:3000216;ARO:3000491;ARO:3000502]	cusA_2	Cation efflux system protein CusA	yes	doi: 10.3389/fmicb.2017.00344
8717_26100	ACR_tran	RF0017	8717_26100_01224	-	688.1	PF00873.1AcrB/AcrD/AcrF family [ARO:3000216;ARO:3000491;ARO:3000502]	cusA_3	Cation efflux system protein CusA	yes	doi: 10.3389/fmicb.2017.00344
8717_26100	ACR_tran	RF0017	8717_26100_01490	-	1191.8	PF00873.1AcrB/AcrD/AcrF family [ARO:3000216;ARO:3000491;ARO:3000502]	mdtC	Multidrug resistance protein MdtC	yes	PMID 12107133
BGD53	ACR_tran	RF0017	BGD53_00021	-	1191.8	PF00873.1AcrB/AcrD/AcrF family [ARO:3000216;ARO:3000491;ARO:3000502]	mdtC	Multidrug resistance protein MdtC	yes	PMID 12107133
BGD53	Dihydropteroate	RF0165	BGD53_00313	-	309.2	TIGR01496_DHPS: dihydropteroate synthase	folP_1	Bifunctional dihydropteroate synthase/dihydropteroate reductase	yes	PMID 9006040
BGD53	D_ala_D_ala	RF0144	BGD53_00463	-	320	TIGR0120D ala D alaTIGR: D-alanine--D-alanine ligase [ARO:3000000]	ddl_1	D-alanine--D-alanine ligase	yes	PMID 16323116
BGD53	msbA	RF0107	BGD53_00528	-	260.2	msbA: ATP-binding cassette (ABC) antibiotic efflux pump [ARO:3000460]	pglK	Protein glycosylation K	no	-
BGD53	msbA	RF0107	BGD53_00672	-	430.8	msbA: ATP-binding cassette (ABC) antibiotic efflux pump [ARO:3000460]	msbA_1	Lipid A export ATP-binding/permease protein MsbA	yes	PMID 19678712
BGD53	Fluor_Res_DNA_Topo	RF0074	BGD53_01076	-	1085.3	Fluoroquinolone Resistant DNA Topoisomerase [ARO:3000452]	gyrA	DNA gyrase subunit A	yes	PMID 32471292
BGD53	vanT	RF0156	BGD53_01124	-	264.8	"VanT: membrane bound serine racemase, converting L-serine to D-serine" [ARO:3000372]	alr1_1	Alanine racemase 1	yes	PMID 4555420
BGD53	Transpeptidase	RF0148	BGD53_01174	-	250.1	PF00905.1Penicillin binding protein transpeptidase domain [ARO:3000129]	ftsI	Peptidoglycan D,D-transpeptidase FtsI	yes
BGD53	MATE_efflux	RF0142	BGD53_01263	-	394.6	TIGR0079matE: MATE efflux family protein [ARO:3000112]	yeeO	putative FMN/FAD exporter YeeO	yes	doi: 10.1128/AAC.02096-12
BGD53	ACR_tran	RF0017	BGD53_01333	-	940.7	PF00873.1AcrB/AcrD/AcrF family [ARO:3000216;ARO:3000491;ARO:3000502]	czcA_1	Cobalt-zinc-cadmium resistance protein CzcA	yes	doi: 10.1074/jbc.274.37.26065
BGD53	ACR_tran	RF0017	BGD53_01628	-	424.1	PF00873.1AcrB/AcrD/AcrF family [ARO:3000216;ARO:3000491;ARO:3000502]	cusA_1	Cation efflux system protein CusA	yes	doi: 10.3389/fmicb.2017.00344
BGD53	Dihydropteroate	RF0165	BGD53_01657	-	311.9	TIGR01496_DHPS: dihydropteroate synthase	folP_2	Bifunctional dihydropteroate synthase/dihydropteroate reductase	yes	PMID 9006040
BGD53	ACR_tran	RF0017	BGD53_02198	-	263.9	PF00873.1AcrB/AcrD/AcrF family [ARO:3000216;ARO:3000491;ARO:3000502]	czcA_3	Cobalt-zinc-cadmium resistance protein CzcA	yes	doi: 10.1074/jbc.274.37.26065
ind_KH8	Transpeptidase	RF0148	ind_KH8_00126	-	250	PF00905.1Penicillin binding protein transpeptidase domain [ARO:3000129]	ftsl	Peptidoglycan D,D-transpeptidase FtsI	yes
ind_KH8	msbA	RF0107	ind_KH8_00383	-	424.6	msbA: ATP-binding cassette (ABC) antibiotic efflux pump [ARO:3000460]	msbA	Lipid A export ATP-binding/permease protein MsbA	yes	PMID 19678712
ind_KH8	tet_ribosomoal_prot	RF0135	ind_KH8_00518	-	371.3	tetracycline resistance ribosomal protection protein: protect RNA-polymerase from tetracycline inhibition [ARO:0000002]	fusA	Elongation factor G	yes	PMID 19289529
ind_KH8	msbA	RF0107	ind_KH8_00535	-	261.6	msbA: ATP-binding cassette (ABC) antibiotic efflux pump [ARO:3000460]	pglK	Protein glycosylation K	no	-
ind_KH8	Dihydropteroate	RF0165	ind_KH8_00562	-	313.1	TIGR01496_DHPS: dihydropteroate synthase	folP	Bifunctional dihydropteroate synthase/dihydropteroate reductase	yes	PMID 9006040
ind_KH8	D_ala_D_ala	RF0144	ind_KH8_00756	-	313.7	TIGR0120D ala D alaTIGR: D-alanine--D-alanine ligase [ARO:3000000]	ddl	D-alanine--D-alanine ligase	yes	PMID 16323116
ind_KH8	MATE_efflux	RF0142	ind_KH8_00778	-	399.6	TIGR0079matE: MATE efflux family protein [ARO:3000112]	yeeO	putative FMN/FAD exporter YeeO	yes	doi: 10.1128/AAC.02096-12
ind_KH8	ACR_tran	RF0017	ind_KH8_00868	-	1189	PF00873.1AcrB/AcrD/AcrF family [ARO:3000216;ARO:3000491;ARO:3000502]	mdtC	Multidrug resistance protein MdtC	yes	PMID 12107133
ind_KH8	ACR_tran	RF0017	ind_KH8_00949	-	1130.9	PF00873.1AcrB/AcrD/AcrF family [ARO:3000216;ARO:3000491;ARO:3000502]	czcA	Cobalt-zinc-cadmium resistance protein CzcA	yes	doi: 10.1074/jbc.274.37.26065
ind_KH8	vanT	RF0156	ind_KH8_00981	-	266.7	"VanT: membrane bound serine racemase, converting L-serine to D-serine" [ARO:3000372]	alr1	Alanine racemase 1	yes	PMID 4555420
ind_KH8	ACR_tran	RF0017	ind_KH8_01079	-	689.6	PF00873.1AcrB/AcrD/AcrF family [ARO:3000216;ARO:3000491;ARO:3000502]	cusA	Cation efflux system protein CusA	yes	doi: 10.3389/fmicb.2017.00344
ind_KH8	Fluor_Res_DNA_Topo	RF0074	ind_KH8_01138	-	635.9	Fluoroquinolone Resistant DNA Topoisomerase [ARO:3000452]	gyrA_1	DNA gyrase subunit A	yes	PMID 32471292
ind_KH8	Cfr23_rRNA_methyl	RF0048	ind_KH8_01426	-	251.2	Cfr 23S ribosomal RNA methyltransferase [ARO:3000202]	rlmN	putative dual-specificity RNA methyltransferase RlmN	yes
ind_KH8	Fluor_Res_DNA_Topo	RF0074	ind_KH8_01493	-	440.1	Fluoroquinolone Resistant DNA Topoisomerase [ARO:3000452]	gyrA_2	DNA gyrase subunit A	yes	PMID 32471292
MHP04	msbA	RF0107	MHP04_00493	-	428.7	msbA: ATP-binding cassette (ABC) antibiotic efflux pump [ARO:3000460]	msbA	Lipid A export ATP-binding/permease protein MsbA	yes	PMID 19678712
MHP04	ACR_tran	RF0017	MHP04_00597	-	1189.4	PF00873.1AcrB/AcrD/AcrF family [ARO:3000216;ARO:3000491;ARO:3000502]	mdtC	Multidrug resistance protein MdtC	yes	PMID 12107133
MHP04	tet_ribosomoal_prot	RF0135	MHP04_00604	-	373.1	tetracycline resistance ribosomal protection protein: protect RNA-polymerase from tetracycline inhibition [ARO:0000002]	fusA	Elongation factor G	yes	PMID 19289529
MHP04	msbA	RF0107	MHP04_00621	-	260.6	msbA: ATP-binding cassette (ABC) antibiotic efflux pump [ARO:3000460]	pglK	Protein glycosylation K	no	-
MHP04	Dihydropteroate	RF0165	MHP04_00646	-	310.3	TIGR01496_DHPS: dihydropteroate synthase	folP	Bifunctional dihydropteroate synthase/dihydropteroate reductase	yes	PMID 9006040
MHP04	MATE_efflux	RF0142	MHP04_00687	-	396.7	TIGR0079matE: MATE efflux family protein [ARO:3000112]	yeeO	putative FMN/FAD exporter YeeO	yes	doi: 10.1128/AAC.02096-12
MHP04	D_ala_D_ala	RF0144	MHP04_00709	-	323.5	TIGR0120D ala D alaTIGR: D-alanine--D-alanine ligase [ARO:3000000]	ddl	D-alanine--D-alanine ligase	yes	PMID 16323116
MHP04	ACR_tran	RF0017	MHP04_00999	-	1110.4	PF00873.1AcrB/AcrD/AcrF family [ARO:3000216;ARO:3000491;ARO:3000502]	czcA	Cobalt-zinc-cadmium resistance protein CzcA	yes	doi: 10.1074/jbc.274.37.26065
MHP04	ACR_tran	RF0017	MHP04_01118	-	687	PF00873.1AcrB/AcrD/AcrF family [ARO:3000216;ARO:3000491;ARO:3000502]	cusA	Cation efflux system protein CusA	yes	doi: 10.3389/fmicb.2017.00344
MHP04	Cfr23_rRNA_methyl	RF0048	MHP04_01250	-	253.1	Cfr 23S ribosomal RNA methyltransferase [ARO:3000202]	rlmN	putative dual-specificity RNA methyltransferase RlmN	yes
MHP04	Fluor_Res_DNA_Topo	RF0074	MHP04_01339	-	1077.5	Fluoroquinolone Resistant DNA Topoisomerase [ARO:3000452]	gyrA	DNA gyrase subunit A	yes	PMID 32471292
MHP04	vanT	RF0156	MHP04_01379	-	269.4	"VanT: membrane bound serine racemase, converting L-serine to D-serine" [ARO:3000372]	alr1	Alanine racemase 1	yes	PMID 4555420
MHP04	TEM	RF0126	MHP04_01487	-	673.5	TEM beta-lactamase (class a) [ARO:3000014]	bla	Beta-lactamase TEM	yes

## Sheet: >500
Strains	Target Name based on ResFam	accession	Query name	Accession	Score	Description of target	Gene Name based on Prokka	Description based on Prokka	Is there any report that this gene was related to resistancy in certain bacterial species?
1_IND07	ACR_tran	RF0017	1_IND07_00487	-	1184.4	PF00873.1AcrB/AcrD/AcrF family [ARO:3000216;ARO:3000491;ARO:3000502]	mdtC	Multidrug resistance protein MdtC	yes
1_IND07	Fluor_Res_DNA_Topo	RF0074	1_IND07_00743	-	1081.1	Fluoroquinolone Resistant DNA Topoisomerase [ARO:3000452]	gyrA	DNA gyrase subunit A	yes
1_IND07	ACR_tran	RF0017	1_IND07_00985	-	1129.2	PF00873.1AcrB/AcrD/AcrF family [ARO:3000216;ARO:3000491;ARO:3000502]	czcA	Cobalt-zinc-cadmium resistance protein CzcA	yes
1_IND07	ACR_tran	RF0017	1_IND07_01515	-	686.9	PF00873.1AcrB/AcrD/AcrF family [ARO:3000216;ARO:3000491;ARO:3000502]	cusA	Cation efflux system protein CusA	yes
106650	Fluor_Res_DNA_Topo	RF0074	106650_00838	-	1105.5	Fluoroquinolone Resistant DNA Topoisomerase [ARO:3000452]	gyrA	DNA gyrase subunit A	yes
106650	ACR_tran	RF0017	106650_00862	-	1112.5	PF00873.1AcrB/AcrD/AcrF family [ARO:3000216;ARO:3000491;ARO:3000502]	bepE	Efflux pump membrane transporter BepE	yes
106650	RND_efflux	RF0115	106650_00926	-	567.7	resistance-nodulation-cell division (RND) antibiotic efflux pump [ARO:0010004]	mdtB	Multidrug resistance protein MdtB	yes
106650	ACR_tran	RF0017	106650_01041	-	999.2	PF00873.1AcrB/AcrD/AcrF family [ARO:3000216;ARO:3000491;ARO:3000502]	czcA	Cobalt-zinc-cadmium resistance protein CzcA	yes
106650	ACR_tran	RF0017	106650_01098	-	977	PF00873.1AcrB/AcrD/AcrF family [ARO:3000216;ARO:3000491;ARO:3000502]	mdtC	Multidrug resistance protein MdtC	yes
106650	ACR_tran	RF0017	106650_01558	-	665.2	PF00873.1AcrB/AcrD/AcrF family [ARO:3000216;ARO:3000491;ARO:3000502]	cusA	Cation efflux system protein CusA	yes
109_TER81	Fluor_Res_DNA_Topo	RF0074	109_TER81_00493	-	1070.3	Fluoroquinolone Resistant DNA Topoisomerase [ARO:3000452]	gyrA	DNA gyrase subunit A	yes
109_TER81	ACR_tran	RF0017	109_TER81_00600	-	687	PF00873.1AcrB/AcrD/AcrF family [ARO:3000216;ARO:3000491;ARO:3000502]	cusA	Cation efflux system protein CusA	yes
109_TER81	ACR_tran	RF0017	109_TER81_00968	-	1183.1	PF00873.1AcrB/AcrD/AcrF family [ARO:3000216;ARO:3000491;ARO:3000502]	mdtC	Multidrug resistance protein MdtC	yes
109_TER81	ACR_tran	RF0017	109_TER81_01111	-	1121.9	PF00873.1AcrB/AcrD/AcrF family [ARO:3000216;ARO:3000491;ARO:3000502]	czcA	Cobalt-zinc-cadmium resistance protein CzcA	yes
1341_SouthAfrica20	RND_efflux	RF0115	1341_SouthAfrica20_00590	-	873.7	resistance-nodulation-cell division (RND) antibiotic efflux pump [ARO:0010004]	mdtC	Multidrug resistance protein MdtC	yes
1341_SouthAfrica20	RND_efflux	RF0115	1341_SouthAfrica20_00967	-	744.4	resistance-nodulation-cell division (RND) antibiotic efflux pump [ARO:0010004]	czcA	Cobalt-zinc-cadmium resistance protein CzcA	yes
1341_SouthAfrica20	ACR_tran	RF0017	1341_SouthAfrica20_01339	-	687	PF00873.1AcrB/AcrD/AcrF family [ARO:3000216;ARO:3000491;ARO:3000502]	cusA	Cation efflux system protein CusA	yes
792_Hp_H_18	Fluor_Res_DNA_Topo	RF0074	792_Hp_H_18_00667	-	1075.5	Fluoroquinolone Resistant DNA Topoisomerase [ARO:3000452]	gyrA	DNA gyrase subunit A	yes
792_Hp_H_18	ACR_tran	RF0017	792_Hp_H_18_00834	-	689.5	PF00873.1AcrB/AcrD/AcrF family [ARO:3000216;ARO:3000491;ARO:3000502]	cusA	Cation efflux system protein CusA	yes
792_Hp_H_18	ACR_tran	RF0017	792_Hp_H_18_01457	-	1187.9	PF00873.1AcrB/AcrD/AcrF family [ARO:3000216;ARO:3000491;ARO:3000502]	mdtCB	Multidrug resistance protein MdtC	yes
792_Hp_H_18	ACR_tran	RF0017	792_Hp_H_18_01667	-	1115.7	PF00873.1AcrB/AcrD/AcrF family [ARO:3000216;ARO:3000491;ARO:3000502]	czcA	Cobalt-zinc-cadmium resistance protein CzcA	yes
8694_ms203	ACR_tran	RF0017	8694_ms203_00059	-	1125.7	PF00873.1AcrB/AcrD/AcrF family [ARO:3000216;ARO:3000491;ARO:3000502]	czcA	Cobalt-zinc-cadmium resistance protein CzcA	yes
8694_ms203	ACR_tran	RF0017	8694_ms203_00246	-	1189.4	PF00873.1AcrB/AcrD/AcrF family [ARO:3000216;ARO:3000491;ARO:3000502]	mdtC	Multidrug resistance protein MdtC	yes
8694_ms203	Fluor_Res_DNA_Topo	RF0074	8694_ms203_01430	-	1081.2	Fluoroquinolone Resistant DNA Topoisomerase [ARO:3000452]	gyrA	DNA gyrase subunit A	yes
8694_ms203	ACR_tran	RF0017	8694_ms203_01487	-	690.8	PF00873.1AcrB/AcrD/AcrF family [ARO:3000216;ARO:3000491;ARO:3000502]	cusA	Cation efflux system protein CusA	yes
8717_26100	ACR_tran	RF0017	8717_26100_00305	-	688.1	PF00873.1AcrB/AcrD/AcrF family [ARO:3000216;ARO:3000491;ARO:3000502]	cusA_1	Cation efflux system protein CusA	yes
8717_26100	Fluor_Res_DNA_Topo	RF0074	8717_26100_00534	-	1076.4	Fluoroquinolone Resistant DNA Topoisomerase [ARO:3000452]	gyrA	DNA gyrase subunit A	yes
8717_26100	ACR_tran	RF0017	8717_26100_00631	-	1122.1	PF00873.1AcrB/AcrD/AcrF family [ARO:3000216;ARO:3000491;ARO:3000502]	czcA	Cobalt-zinc-cadmium resistance protein CzcA	yes
8717_26100	ACR_tran	RF0017	8717_26100_01204	-	688.1	PF00873.1AcrB/AcrD/AcrF family [ARO:3000216;ARO:3000491;ARO:3000502]	cusA_2	Cation efflux system protein CusA	yes
8717_26100	ACR_tran	RF0017	8717_26100_01224	-	688.1	PF00873.1AcrB/AcrD/AcrF family [ARO:3000216;ARO:3000491;ARO:3000502]	cusA_3	Cation efflux system protein CusA	yes
8717_26100	ACR_tran	RF0017	8717_26100_01490	-	1191.8	PF00873.1AcrB/AcrD/AcrF family [ARO:3000216;ARO:3000491;ARO:3000502]	mdtC	Multidrug resistance protein MdtC	yes
BGD53	ACR_tran	RF0017	BGD53_00021	-	1191.8	PF00873.1AcrB/AcrD/AcrF family [ARO:3000216;ARO:3000491;ARO:3000502]	mdtC	Multidrug resistance protein MdtC	yes
BGD53	Fluor_Res_DNA_Topo	RF0074	BGD53_01076	-	1085.3	Fluoroquinolone Resistant DNA Topoisomerase [ARO:3000452]	gyrA	DNA gyrase subunit A	yes
BGD53	ACR_tran	RF0017	BGD53_01333	-	940.7	PF00873.1AcrB/AcrD/AcrF family [ARO:3000216;ARO:3000491;ARO:3000502]	czcA_1	Cobalt-zinc-cadmium resistance protein CzcA	yes
ind_KH8	ACR_tran	RF0017	ind_KH8_00868	-	1189	PF00873.1AcrB/AcrD/AcrF family [ARO:3000216;ARO:3000491;ARO:3000502]	mdtC	Multidrug resistance protein MdtC	yes
ind_KH8	ACR_tran	RF0017	ind_KH8_00949	-	1130.9	PF00873.1AcrB/AcrD/AcrF family [ARO:3000216;ARO:3000491;ARO:3000502]	czcA	Cobalt-zinc-cadmium resistance protein CzcA	yes
ind_KH8	ACR_tran	RF0017	ind_KH8_01079	-	689.6	PF00873.1AcrB/AcrD/AcrF family [ARO:3000216;ARO:3000491;ARO:3000502]	cusA	Cation efflux system protein CusA	yes
ind_KH8	Fluor_Res_DNA_Topo	RF0074	ind_KH8_01138	-	635.9	Fluoroquinolone Resistant DNA Topoisomerase [ARO:3000452]	gyrA_1	DNA gyrase subunit A	yes
MHP04	ACR_tran	RF0017	MHP04_00597	-	1189.4	PF00873.1AcrB/AcrD/AcrF family [ARO:3000216;ARO:3000491;ARO:3000502]	mdtC	Multidrug resistance protein MdtC	yes
MHP04	ACR_tran	RF0017	MHP04_00999	-	1110.4	PF00873.1AcrB/AcrD/AcrF family [ARO:3000216;ARO:3000491;ARO:3000502]	czcA	Cobalt-zinc-cadmium resistance protein CzcA	yes
MHP04	ACR_tran	RF0017	MHP04_01118	-	687	PF00873.1AcrB/AcrD/AcrF family [ARO:3000216;ARO:3000491;ARO:3000502]	cusA	Cation efflux system protein CusA	yes
MHP04	Fluor_Res_DNA_Topo	RF0074	MHP04_01339	-	1077.5	Fluoroquinolone Resistant DNA Topoisomerase [ARO:3000452]	gyrA	DNA gyrase subunit A	yes
MHP04	TEM	RF0126	MHP04_01487	-	673.5	TEM beta-lactamase (class a) [ARO:3000014]	bla	Beta-lactamase TEM	yes

## Sheet: Final after hand curation
Strains	ACR_tran (Prokka: can be detected as mdtcA, czcA, cusA, or bepA) --> purple means uniquely found by HMMER of ResFam db (they get from TIGRFam)	APH3' (Prokka: aphA) --> blue means also found by other method	Cfr23_rRNA_methyl (Prokka: rlmN) --> excluded because it is mutation related AMR	D_ala_D_ala (Prokka: ddl) --> excluded because it is mutation related AMR	Dihydropteroate (Prokka: folP) --> excluded	efflux_Bcr_CflA (Prokka: bcr)	Erm23S_rRNA_methyl (Prokka: carB) --> excluded because it is mutation related AMR	Fluor_Res_DNA_Topo (Prokka: gyrA. If >1 detected, the other is also gyrA) --> excluded because it is mutation related AMR	MATE_efflux (Prokka: yeeO) --> purple means uniquely found by HMMER of ResFam db (they get from TIGRFam)	msbA (one is the real msbA. If >1 detected, the other is pglK which is not ARG)	RND_efflux (Prokka: can be mdtB, mdtC, or czcA)	TEM (Prokka: bla)	tet_ribosomoal_prot (Prokka: fusA, if >1 found, the other is also fusA) --> excluded because it is mutation related AMR	Transpeptidase (Prokka: ftsl) --> excluded	vanT (Prokka: alr1)
178	3		1	1	1			1	1	1			1		1
241	3		1	1	1			1	1	1			1		1
428	3		1	1	1			1	1	1			1		1
448	3		1	1	1			1	1	2			1		1
456	3		1	1	1			1	1	2			1		1
462	3		1	1	1			1	1	2			1	1	1
518	3		1	1	1			1	1	2			1		1
638	3			1	1			1	1	2			1		1
908	3		1	1	1			1	1	2			1		1
1177	3		1	1	1			1	1	2			1		1
3699	3		1	1	1			1	1	2			1		1
3755	3		1	1	1			1	1	2			1		1
3770	3		1	1	1			1	1	1			1		1
3774	3		1	1	1			1	1	2			1		1
3802	3		1	1	1			1	1	2			1		1
3824	3		1	1	1			1	1	2			1		1
30908	3		1	1	1			1	1	2			1	1	1
30950	3		1	1	1			1	1	2			1	1	1
31235	3		1	1	1			1	1	2			1		1
36166	3		1	1	1			1	1	2			1		1
38185	3			1	1			1	1	2			1		1
106650	4		1		1	1		1		2	1		1
1_IND07	3			1	1			1	1	2			1		1
10_JAY08	3			1	1			1	1	2			1		1
100_KOL56	3		1	1	1			1	1	2			1		1
101_KOL72	3		1	1	1			1	1	2			1	1	1
102_KOL79	3		1	1	1			1	1	2			1	1	1
103_KOL94	3		1	1	1			1	1	2			1	1	1
104_KOL96	3		1	1	1			1	1	2			1	1	1
105_KOL98	3		1	1	1			1	1	2			1	1	1
106_KOL99	3			1	1			1	1	2			1		1
107_MLG1	3		1	1	1			1	1	2			1		1
108_TER9	3			1	1			1	1	2			1		1
109_TER81	3		1	1	1		1	1	1	2			1		1
11_JAY12	3		1	1	1			1	1	2			1		1
13_JAY16	3		1	1	1			1	1	2			1		1
132A	3		1	1	1			1	1	2			1	1	1
1341_SouthAfrica20	1		1	1	1				1	1	2		1	1	1
1342_SouthAfrica50	2		1	1	1				1	2	1		1		1
1343_UM023	3		1	1	1			1	1	2			1
1344_UM032	3			1	1			1	1	2			1
1347_UM038	3		1	1	1			1	1	2			1
1348_UM065	3		1	1	1			1	1	2			1		1
1349_UM066	3		1	1	1			1	1	2			1
1351_UM067	3		1	1	1			1	1	2			1		1
1352_UM077	3		1	1	1			1	1	2			1		1
1353_UM084	3		1	1	1			1	1	2			1	1	1
1354_UM085	3		1	1	1			1	1	2			1		1
1355_UM111	3		1	1	1			1	1	2			1		1
1356_UM114	3		1	1	1			1	1	2			1		1
1361_PZ5004	3		1	1	1			1	1	2					1
1363_PZ5026	2		1	1					1	2					1
1364_PZ5056	2		1	1	1			1	1	2					1
1365_PZ5080	2		1	1	1				1	2			1		1
1366_PZ5086	3		1	1	1			1	1	2				1	1
1367_GAM117Ai	3		1	1	1			1	1	2			1		1
1368_NAK7	3		1	1	1			1	1	2			1		1
1369_SA157A	3		1	1	1			1	1	2			1		1
1370_SA144A	3		1	1	1			1	1	2			1		1
1372_SA146A	3		1		1			1	1	2			1		1
1374_SA155A	3		1	1	1			1	1	2			1		1
1376_SA156A	3		1	1	1			1	1	2			1		1
1379_SA158A	3		1	1	1			1	1	2			1		1
1381_SA161A	4		1	1	1			1	1	2			1		1
1383_SA162A	3		1	1	1			1	1	2			1		1
1387_SA164A	3		1	1	1			1	1	2			1		1
1391_SA166A	3		1	1	1			1	1	2			1		1
1392_SA168A	3		1	1	1			1	1	2			1		1
1394_SA169C	3		1	1	1			1	1	2			1		1
1396_SA170C	3		1	1	1			1	1	2			1		1
1397_SA171A	3		1	1	1			1	1	2			1		1
14_JAY26	3		1	1	1			1	1	2			1		1
1400_SA172C	3		1	1	1			1	1	2			1		1
1401_SA173A	3		1	1	1			1	1	2			1		1
1404_SA175A	3		1	1	1			1	1	2			1		1
1406_SA194A	3		1	1	1			1	1	2			1		1
1410_SA213A	3		1	1	1			1	1	2			1		1
1411_SA214A	3		1	1	1			1	1	2			1		1
1415_SA220A	3		1	1	1			1	1	2			1		1
1417_SA221A	3		1	1	1			1	1	2			1		1
1419_SA222A	3			1	1			1	1	2			1		1
1423_SA226A	3		1	1	1			1	1	2			1		1
1424_SA227A	3		1	1	1			1	1	2			1		1
1425_SA233A	3		1	1	1			1	1	2			1		1
1431_SA253A	3		1	1	1			1	1	2			1	1	1
1433_SA29A	3		1	1	1			1	1	2			1		1
1437_SA301A	3		1	1	1			1	1	2			1		1
1439_SA302A	3		1	1	1			1	1	2			1		1
1441_SA303C	3		1	1	1			1	1	2			1		1
1442_SA30A	3		1	1	1			1	1	2			1		1
1445_SA34A	3		1	1	1			1	1	2			1		1
1447_SA35A	3		1	1	1			1	1	2			1		1
1448_SA36C	3		1	1	1			1	1	2			1		1
1449_SA37A	3		1	1	1			1	1	2			1		1
1451_SA40A	3		1	1	1			1	1	2			1		1
1453_SA45A	3		1	1	1			1	1	2			1		1
1455_SA46C	3		1	1	1			1	1	2			1		1
1456_SA47A	3		1	1	1			1	1	2			1		1
1458_SA160A	3		1	1	1			1	1	2			1	1	1
16_MO17	3		1	1	1			1	1	2			1		1
17_MO23	3		1	1	1			1	1	2			1		1
178a	3		1	1	1			1	1	2			1		1
18_MO27	3		1	1	1			1	1	2			1		1
19_MN3	3		1	1	1			1	1	2			1		1
2_IND68	3		1	1	1			1	1	2			1		1
20_MN10	3		1	1	1			1	1	2			1		1
21_MN11	3		1	1	1			1	1	2			1		1
212_5	3		1	1	1			1	1	2			1		1
22_SMS15	3			1	1			1	1	2			1		1
23_SMS19	3		1	1	1			1	1	2			1		1
24_SMS20	3			1	1			1	1	2			1		1
25_SMS22	3		1	1	1			1	1	2			1		1
26_SMS23	3		1	1	1			1	1	2			1		1
27_SMS24	3			1	1			1	1	2			1		1
28_SMS25	3		1	1	1			1	1	2			1		1
29_SMS28	3		1	1	1			1	1	2			1		1
3_IND69	3		1	1	1			1	1	2			1		1
30_SMS30	3		1	1	1			1	1	2			1		1
31_MKS31	3		1	1	1			1	1	2			1		1
32_MKS45	3			1	1			1	1	2			1		1
33_MKS47	3		1	1	1			1	1	2			1		1
34_MKS52	3			1	1			1	1	2			1		1
35_MKS55	3		1	1	1			1	1	2			1		1
36_MKS56	3		1	1	1			1	1	2			1		1
3614_SSR2	3		1	1	1			1	1	2			1		1
3615_SSR3	3		1	1	1			1	1	2			1		1
3616_SSR4	3		1	1	1			1	1	2			1		1
3617_SSR5	3		1	1	1			1	1	2			1		1
3618_SSR7	3		1	1	1			1	1	2			1		1
3619_SSR8	3			1	1			1	1	2			1		1
3620_SSR9	3		1	1	1			1	1	2			1		1
3622_SSR12	3		1	1	1			1	1	2			1		1
3623_SSR13	3		1	1	1			1	1	2			1	1	1
3624_SSR14	3		1	1	1			1	1	2			1		1
3625_SSR17	3		1	1	1			1	1	2			1		1
3627_SSR20	3			1	1			1	1	2			1	1	1
3628_SSR22	3		1	1	1			1	1	2			1		1
3629_SSR23	3		1	1	1			1	1	2			1		1
3630_SSR33	3		1	1	1			1	1	2			1		1
3631_SSR40	3		1	1	1			1	1	2			1		1
3632_SSR43	3		1	1	1			1	1	2			1		1
3635_3843	3		1	1	1			1	1	1			1		1
3639_BON_254	3		1	1	1			1	1	2			1		1
3640_CHA_185	3		1	1	1			1	1	2			1	1	1
3641_GRA_247	3		1	1	1			1	1	2			1	1	1
3642_PHI_092	3		1	1	1			1	1	2			1		1
3647_3800	3		1	1	1			1	1	2			1		1
3658_3754	3		1	1	1			1	1	2			1		1
3659_3745	3		1	1	1			1	1	2			1	1	1
3662_3697	3		1	1	1			1	1	2			1	1	1
3663_3738	3		1	1	1			1	1	2			1		1
3666_3746	3		1	1	1			1	1	2			1		1
3667_SW7A	3		1	1	1			1	1	2			1		1
3669_SW21A	3		1	1	1			1	1	2			1		1
3671_SW23Ai	3		1	1	1			1	1	2			1		1
37_PTN20	3		1	1	1			1	1	2			1		1
38_PTN44	3		1	1	1			1	1	2			1		1
39_PTN50	3		1	1	1			1	1	2			1		1
4_IND71	2		1	1	1			1	1	1			1		1
40_PTN63	3		1	1	1			1	1	2			1		1
41_PTN75	3		1	1	1			1	1	2			1		1
42_MANADO5	3		1	1	1			1	1	2			1		1
43_MANADO18	3		1	1	1			1	1	1			1		1
44_MANADO20	3		1	1	1			1	1	2			1		1
4449_Yangon244	2		1					1	1	1			1
4450_Yangon233	3				1			1	1	1
4451_Yangon222	3		1		1			1	1	1			1
4452_Yangon202	3		1					1	1	1			1	1
4453_Yangon190	3		1					1		1			1
4455_Yangon179	3		1					1	1	1			1		1
4456_Yangon173	3				1				1	1			1		1
4457_Yangon159	3		1					1	1	1			1
4458_Yangon142	3		1		1			1	1	1			1
4461_NP05	3		1	1	1			1	1	2			1		1
4463_NP05_278	3		1	1	1			1	1	2			1		1
4464_NP05_272	3		1	1	1			1	1	2			1		1
4467_NP05_250	3		1	1	1			1	1	2			1		1
4471_NP05_121	3		1	1	1			1	1	2			1	1	1
4472_NP05_112	3		1	1	1			1	1	2			1		1
4473_NP05_107	3			1	1			1	1	2			1		1
4474_NP05_105	3			1	1			1	1	2			1		1
4475_NP04	3		1	1	1			1	1	2			1		1
4476_Myanmar66	3			1	1			1	1	1					1
4477_Myanmar52	3				1			1	1	1			1
4478_Myanmar51	3		1					1	1	1			1
4481_Mandalay38	2
4482_Mandalay30	2
4484_Mandalay03	1							1
45_MANADO26	3		1	1	1			1	1	2			1		1
4528_Nic01_A	3		1	1	1			1	1	2			1		1
4530_Nic03_A	3		1	1	1			1	1	2			1		1
4532_Nic04_A	3		1	1	1			1	1	2			1		1
4534_Nic05_A	3		1	1	1			1	1	2			1		1
4536_Nic06_A	3		1	1	1			1	1	2			1		1
4538_Nic07_A	3		1	1	1			1	1	2			1		1
4540_Nic08_C2	2		1	1	1			1	1	2			1		1
4542_Nic09_A	3		1	1	1			1	1	2			1		1
4544_Nic10_A	3		1	1	1			1	1	2			1		1
4546_Nic11_A	3		1	1	1			1	1	2			1		1
4548_Nic12_A	3		1	1	1			1	1	2			1		1
4550_Nic13_A	3		1	1	1			1	1	2			1		1
4552_Nic14_A	3		1	1	1			1	1	2			1		1
4553_Nic14_C	3			1	1			1	1	2			1		1
4554_Nic15_A	3		1	1	1			1	1	2			1		1
4556_Nic16_A	3		1	1	1			1	1	2			1		1
4558_Nic17_A	3		1	1	1			1	1	2			1		1
4560_Nic18_A	3		1	1	1			1	1	2			1		1
4562_Nic19_A	3		1	1	1			1	1	2			1
4564_Nic20_A	3		1	1	1			1	1	2			1		1
4565_Nic20_C	3		1	1	1			1	1	2			1		1
4566_Nic21_C	3		1	1	1			1	1	2			1		1
4568_NQ315	3		1	1	1			1	1	2			1	1	1
4569_NQ392	3		1	1	1			1		2			1		1
4578_Manado_1	3		1	1	1			1	1	2			1		1
4579_Taiwan_47	3		1		1				1	1			1
46_MANADO28	3		1	1	1			1	1	2			1		1
47_MANADO29	3		1	1	1			1	1	2			1		1
48_MANADO31	3		1	1	1			1	1	2			1		1
49_KPG2	3		1	1	1			1	1	2			1		1
5_IND79	3		1	1	1			1	1	2			1		1
50_KPG5	3		1	1	1			1	1	2			1		1
51_KPG6	3			1	1			1	1	2			1		1
52_KPG10	3		1	1	1			1	1	2			1		1
53_KPG11	3		1	1	1			1	1	2			1		1
54_KPG15	3		1	1	1			1	1	1			1		1
55_KPG23	3		1	1	1			1	1	2			1		1
56_KPG26	3		1	1	1			1	1	2			1		1
565_99	3		1	1	1			1	1	2			1	1	1
57_KPG28	3		1	1	1			1	1	2			1		1
58_KPG29	3			1	1			1	1	2			1		1
59_KPG30	3				1			1	1	2			1		1
6_JAY01	3		1	1	1			1	1	2			1		1
60_KPG33	3			1	1			1	1	1					1
61_KPG34	3		1	1	1			1	1	2			1		1
62_KPG35	3		1	1	1			1	1	2			1		1
6283_Nic29_A	4		1	1				1	1	2			1		1
6284_Nic30_A	2		1	1	1			1	1	2			1		1
6285_Nic31_A	3			1	1			1	1	2			1	1	1
6286_Nic32_A	3		1	1				1	1	2			1		1
6288_Nic23_A	2		1	1	1			1	1	2			1		1
6289_Nic24_A	3		1	1				1	1	2			1		1
6290_Nic25_A	3		1	1	1			1	1	2			1		1
6291_Nic26_A	3		1	1				1	1	2			1		1
6292_Nic27_A	3		1	1	1			1	1	2			1		1
6293_Nic28_A	3		1	1				1	1	1			1		1
63_KPG41	3		1	1	1			1	1	2			1		1
637_26695_Tomb	3		1					1		1			1
638_Puno135	3		1	1	1			1	1	2			1		1
639_Gambia94_24	2
64_KPG42	3			1	1			1	1	2			1		1
640_B45	3		1	1	1			1	1	2			1		1
641_52	3		1	1	1			1	1	2			1	1	1
645_35A	3		1	1	1			1	1	2			1		1
646_51	3		1	1	1			1	1	2			1		1
647_83	3		1	1	1			1	1	2			1		1
649_Aklavik117	3		1					1	1	1			1		1
65_KPG47	3		1	1	1			1	1	2			1		1
651_B38	3		1	1	1			1	1	2			1		1
652_B8	3			1	1			1	1	2			1		1
653_Cuz20	3		1	1	1			1	1	2			1		1
654_ELS37	3		1	1	1			1	1	2			1		1
655_F16	3		1	1	1			1	1	2			1		1
656_F30	3		1	1	1			1	1	2			1	1	1
657_F32	3		1	1	1			1	1	2			1		1
658_F57	3		1	1	1			1	1	2			1		1
659_G27	3		1	1	1			1	1	2			1		1
66_KPG64	3		1	1	1			1	1	2			1		1
660_HPAG1	3		1	1	1			1	1	2			1		1
661_HUP_B14	3		1	1	1			1	1	2			1		1
662_India7	3		1	1	1			1	1	2			1		1
663_J99	3		1	1	1			1	1	2			1		1
664_Lithuania75	2
665_OK113	3		1	1	1			1	1	2			1		1
666_OK310	3		1	1	1			1	1	2			1		1
667_P12	3		1	1	1			1	1	2			1		1
669_PeCan4	3		1	1	1			1	1	2			1		1
67_KPG73	3		1	1	1			1	1	2			1		1
670_Puno120	3		1	1	1			1	1	2			1		1
673_SJM180	3		1	1	1			1	1	2			1		1
674_SNT49	3		1	1	1			1	1	2			1		1
675_Sat464	4		1	1	1			1	1	2			1		1
676_Shi112	3		1	1	1			1	1	2			1		1
677_Shi169	3		1	1	1			1	1	2			1		1
678_Shi417	3		1	1	1			1	1	2			1		1
679_Shi470	3		1	1	1			1	1	2			1		1
68_KPG83	3			1	1			1	1	2			1		1
680_SouthAfrica7				1
681_XZ274	3			1	1			1	1	2			1		1
682_v225d	3		1	1	1			1	1	2			1		1
683_FD423	3		1	1	1			1	1	2			1		1
684_FD430	3		1	1	1			1	1	2			1		1
685_FD506	3		1	1	1			1	1	2			1
686_FD535	3		1	1	1			1	1	2			1		1
687_FD568	3		1	1	1			1	1	2			1	1	1
688_FD577	3		1	1	1			1	1	2			1
689_FD703	4			1				1	1	2			1		1
69_MEDAN18	3			1	1			1	1	2			1		1
693_8A3	3		1	1	1			2	1	2			1		1
694_98_10	3		1	1	1			1	1	2					1
698_CCHI33	3		1	1	1			1	1	2			1		1
699_CPY1124	3		1	1	1			1	1	2			1		1
7_13	3		1	1	1			1	1	2			1		1
7_JAY03	3		1	1	1			1	1	2			1		1
70_MEDAN31	3		1	1	1			1	1	2			1		1
700_CPY1313	3		1	1	1			1		2			1		1
701_CPY1662	3		1	1	1			1	1	2			1		1
702_CPY1962	3		1	1	1			1	1	2			1		1
703_CPY3281	3		1	1	1			1	1	2			1		1
704_CPY6081	3			1	1			1	1	2			1		1
705_CPY6261	3		1	1	1			1	1	2			1		1
706_CPY6271	3		1	1	1			1	1	2			1		1
707_CPY6311	3		1	1	1			1	1	2			1		1
708_GAM100Ai	3		1	1	1			1	1	2			1		1
709_GAM101Biv	3		1	1	1			1	1	2			1		1
71_MEDAN32	3		1	1	1			1	1	2			1		1
710_GAM103Bi	3		1	1	1			1	1	2			1		1
711_GAM105Ai	3		1	1	1			1	1	2			1	1	1
712_GAM112Ai	3		1	1	1			1	1	2			1	1	1
713_GAM114Ai	3		1	1	1			1	1	2			1		1
714_GAM115Ai	3		1	1	1			1	1	2			1		1
715_GAM118Bi	3		1	1	1			1	1	2			1		1
716_GAM119Bi	3		1	1	1			1	1	2			1		1
717_GAM120Ai	3		1	1	1			1	1	2			1		1
718_GAM121Aii	3		1	1	1			1	1	2			1		1
719_GAM201Ai	3		1	1	1			1	1	2			1		1
72_MEDAN33	3		1	1	1			1	1	2			1	1	1
721_GAM231Ai	3		1	1	1			1	1	2			1		1
722_GAM239Bi	3		1	1	1			1	1	2			1		1
723_GAM244Ai	3		1	1	1			1	1	2			1		1
724_GAM245Ai	3		1	1	1			1	1	2			1		1
725_GAM246Ai	3		1	1	1			1	1	2			1	1	1
726_GAM249T	3		1	1	1			1	1	2			1		1
73_NIAS9	3		1	1	1			1	1	2			1		1
731_GAM254Ai	3		1	1	1			1	1	2			1		1
732_GAM260ASi	3		1	1	1			1	1	2			1		1
733_GAM260BSi	3			1	1			1	1	2			1		1
734_GAM260Bi	3		1	1	1			1	1	2			1		1
735_GAM263BFi	3		1	1	1			1	1	2			1		1
736_GAM264Ai	3		1	1	1			1	1	2			1		1
737_GAM265BSii	3		1					1	1				1		1
739_GAM270ASi	3		1	1	1			1	1	2			1		1
74_NIAS36	3		1	1	1			1	1	2			1		1
741_GAM71Ai	3		1	1	1			1	1	2			1		1
742_GAM80Ai	3		1	1	1			1	1	2			1		1
743_GAM83Bi	3		1	1	1			1	1	2			1	1	1
746_GAM96Ai	3		1	1	1			1	1	2			1		1
747_GAMchjs106B	2
748_GAMchjs114i	1							1
749_GAMchjs117Ai				1
75_NIAS37	3		1	1	1			1	1	2			1		1
750_GAMchjs124i	2
751_GAMchjs136i	2
752_HLJHP193	3		1	1	1			1	1	2			1		1
753_HLJHP253	3		1	1	1			1	1	2			1		1
754_HLJHP256	3		1	1	1			1	1	2			1		1
755_HLJHP271	3		1	1	1			1	1	2			1		1
756_HP116Bi	3		1	1	1			1	1	2			1		1
76_NIAS40	3		1	1	1			1	1	2			1		1
776_Hp_A_11	3		1	1	1			1	1	2			1		1
777_Hp_A_14	3		1	1	1			1	1	2			1		1
778_Hp_A_16	3		1	1	1			1	1	2			1		1
779_Hp_A_17	3		1	1	1			1	1	2			1		1
78_NIAS50	3		1	1	1			1	1	2			1		1
780_Hp_A_20	3		1	1	1			1	1	2			1		1
781_Hp_A_26	3			1	1			1	1	2			1	1	1
782_Hp_A_27	3		1	1	1			1	1	2			1		1
784_Hp_A_5	3		1	1	1			1	1	2			1		1
785_Hp_A_6	3		1	1	1			1	1	2			1		1
786_Hp_A_8	3		1	1	1			1	1	2			1		1
787_Hp_A_9	3		1	1	1			1	1	2			1		1
788_Hp_H_1	3		1	1	1			1	1	2			1		1
789_Hp_H_10	3		1	1	1			1	1	2			1		1
79_NIAS56	3		1	1	1			1	1	2			1		1
790_Hp_H_11	3		1	1	1			1	1	2			1		1
792_Hp_H_18	3		1	1	2			1	1	3			2		1
793_Hp_H_19	3		1	1	1			1	1	2			1		1
794_Hp_H_21	3		1	1	1			1	1	2			1		1
795_Hp_H_23	3		1	1	1			1	1	2			1		1
796_Hp_H_24	3		1	1	1			1	1	2			1		1
799_Hp_H_27	3		1	1	1			1	1	2			1		1
8_JAY04	3		1	1	1			1	1	2			1		1
80_NIAS67	3		1	1	1			1	1	2			1		1
800_Hp_H_28	3		1	1	1			1	1	2			1	1	1
801_Hp_H_29	3		1	1	1			1	1	2			1		1
802_Hp_H_3	3		1	1	1			1	1	2			1		1
803_Hp_H_30	3		1	1	1			1	1	2			1		1
804_Hp_H_34	3		1	1	1			1	1	2			1		1
805_Hp_H_36	3		1	1	1			1	1	2			1		1
806_Hp_H_4	3		1	1	1			1	1	2			1		1
807_Hp_H_41	3		1	1	1			1	1	2			1		1
808_Hp_H_42	3		1	1	1			1	1	2			1		1
809_Hp_H_43	3		1	1	1			1	1	2			1		1
81_NIAS68	3		1	1	1			1	1	2				1	1
810_Hp_H_44	3		1	1	1			1	1	2			1		1
811_Hp_H_45	3		1	1	1			1	1	2			1		1
812_Hp_H_5b	3		1	1	1			1	1	2			1		1
814_Hp_H_9	3		1	1	1			1	1	2			1		1
82_NIAS73	3		1	1	1			1	1	2			1		1
822_Hp_P_1	3		1	1	1			1	1	2			1		1
823_Hp_P_11	3		1	1	1			1	1	2			1		1
825_Hp_P_13	4		1	1	1			1	1	2			1		1
827_Hp_P_15	3		1	1	1			1	1	2			1		1
829_Hp_P_16	3			1	1			1	1	2			1		1
83_NIAS75	3		1	1	1			1	1	2			1		1
831_Hp_P_2	3		1	1	1			1	1	2			1		1
832_Hp_P_23	3		1	1	1			1	1	2			1		1
836_Hp_P_26	3		1	1	1			1	1	2			1		1
837_Hp_P_28b	3		1	1	1			1	1	2			1		1
839_Hp_P_3	3		1	1	1			1	1	2			1		1
84_PDG42	3			1	1			1	1	2			1		1
840_Hp_P_30	3		1	1	1			1	1	2			1		1
847_Hp_P_74	3		1	1	1			1	1	2			1		1
85_SBY106	3			1	1			1	1	2			1		1
850_N6	4		1	1	1			1	1	2			1		1
851_NAB47	3		1	1	1			1	1	2			1		1
853_NCTC_11637	3		1		1				1	1			1		1
854_NQ1671	3		1	1	1			1	1	2			1		1
855_NQ1701	3		1		1			1	1	1			1	1	1
862_NQ4044	3			1	1			1	1	2			1		1
863_NQ4053	3		1	1	1			1	1	2			1		1
865_NQ4076	3			1	1			1	1	2			1	1	1
866_NQ4099	3			1	1			1	1	2			1	1	1
867_NQ4110	3		1	1	1			1	1	2			1		1
868_NQ4161	3		1	1	1			1	1	2			1	1	1
8681_2012_26	3			1	1			1	1	2			1		1
8682_22025	3		1	1	1			1	1	2			1		1
8683_ms167	3		1	1	1			1	1	2			1		1
8684_ms1055	3		1	1	1			1	1	2			1	1	1
8685_22402	3		1	1	1			1	1	2			1		1
8687_22087_ve	3		1	1	1			1	1	1			1		1
8688_ms1063	3		1	1	1			1	1	2			1		1
8690_26084	4		1	1	1			1	1	2			1		1
8692_2004_20	3		1	1	1			1	1	2			1	1	1
8693_2005_98	3		1	1	1			1	1	2			1		1
8694_ms203	3		1	1	1			1	1	2			1		1
8695_2005_72	3		1	1	1			1	1	2			1		1
8696_26093	3		1	1	1			1	1	2			1		1
8697_ms1078	3		1	1	1			1	1	2			1		1
8698_2006_52	3		1	1	1			1	1	2			1		1
8699_2003_98	3			1	1			1	1	2			1		1
870_NQ4200	3		1	1	1			1	1	2			1	1	1
8700_2006_407	3		1	1	1			1	1	2			1		1
8701_2006_103	3		1	1	1			1	1	2			1		1
8702_22346	3			1	1			1	1	2			1		1
8703_ms15	3		1	1	1			1	1	2			1		1
8704_22337	3		1	1	1			1	1	2			1		1
8705_ms23	3		1	1	1			1	1	2			1		1
8707_ms2_ve	3		1	1	1			1	1	2			1	1	1
8709_22341_ve	3		1	1	1			1	1	2			1	1	1
871_NQ4216	3		1	1	1			1	1	2			1		1
8710_2006_56	3		1	1	1			1	1	2			1		1
8711_22023	3		1	1	1			1	1	2			1	1	1
8712_22327	3		1	1	1			1	1	2			1		1
8713_ms931	3		1	1	1			1	1	2			1		1
8714_2005_100	3		1	1	1			1	1	2			1		1
8715_ms1080	3		1	1	1			1	1	2			1		1
8716_ms13	3		1	1	1			1	1	2			1		1
8717_26100	5		1	1	1			1	1	2			1		1
8718_2003_84	3		1	1	1			1	1	2			1		1
872_NQ4228	3		1	1	1			1	1	2			1		1
8720_22046_ve	3		1	1	1			1	1	2			1		1
8721_2006_479	3		1	1	1			1	1	2			1		1
8722_ms1054	4		1	1	1			1	1	2			1		1
8723_ms44	3		1	1	1			1	1	2			1		1
8724_22389	3			1	1			1	1	2			1		1
8726_22366_ve	3		1	1	1			1	1	2			1		1
8728_22013	3		1	1	1			1	1	2			1		1
8730_22362	3		1	1	1			1	1	2			1	1	1
8731_2005_126	3		1	1	1			1	1	2			1	1	1
8732_2003_103	3		1	1	1			1	1	2			1		1
8734_22367_ve	3		1	1	1			1	1	2			1		1
8735_22021	3		1	1	1			1	1	2			1		1
8736_2003_107	3		1	1	1			1	1	2			1		1
8737_2006_480	3		1	1	1			1	1	2			1	1	1
8738_22385	3		1	1	1			1	1	2			1		1
8739_24004	3		1	1	1			1	1	2			1		1
874_R018c	3		1	1	1			1	1	2			1		1
8740_2006_4	3		1	1	1			1	1	3			1		1
8741_22370	3		1	1	1			1	1	2			1		1
8742_22311	3		1	1	1			1	1	2			1		1
8743_22390	3		1	1	1			1	1	2			1	1	1
8744_22339	3			1	1			1	1	2			1		1
8745_2011_145	3		1	1	1			1	1	2			1	1	1
8746_22312	3		1	1	1			1	1	2			1		1
8747_22322	3		1	1	1			1	1	2			1		1
8749_2004_2	3		1	1	1			1	1	2			1		1
8750_22331	3		1	1	1			1	1	2			1		1
8751_26024	3			1	1			1	1	2			1		1
8752_22368	3		1	1	1			1	1	2			1		1
8753_22360	3		1	1	1			1	1	2			1		1
8754_22378	3		1	1	1			1	1	2			1		1
8756_22019_ve	3		1	1	1			1	1	2			1		1
8757_22371	5		1	1				1	1	2			1	1	1
8758_22020	3		1	1	1			1	1	2			1		1
876_R036d	3		1	1	1			1	1	2			1		1
8760_22315_ve	3		1	1	1			1	1	2			1		1
8761_22335	3		1	1	1			1	1	2			1		1
8762_ms176	3		1	1	1			1	1	2			1	1	1
8763_22393	3		1	1	1			1	1	2			1		1
8764_22093	3		1	1	1			1	1	1			1		1
8766_22095	3		1	1	1			1	1	2			1		1
8768_22347	2		1	1	1			1	1	1			1		1
877_R037c	3		1	1	1			1	1	2			1		1
8771_2011_41	3		1	1	1			1	1	2			1		1
8773_22388	3		1	1	1			1	1	1			1	1	1
8775_22351	3		1	1				1	1	2			1		1
878_R038b	3		1	1	1			1	1	2			1		1
8783_ms965_ve	3		1	1	1			1	1	2			1	1	1
879_R046Wa	3		1	1	1			1	1	2			1	1	1
880_R055a	3		1	1	1			1	1	2			1	1	1
882_R32b	3		1	1	1			1	1	2			1		1
883_UMB_G1	3			1	1			1	1	2			1		1
884_UM007	3		1	1	1			1	1	2			1		1
885_UM018	3		1	1	1			1	1	2			1		1
886_UM034	3			1	1			1	1	2			1		1
888_UM054	3		1	1	1			1	1	2			1		1
89_SBY283	3		1	1	1			1	1	2			1		1
9_JAY06	3		1	1	1			1	1	2			1		1
90_SBY304	3		1	1	1			1	1	2			1		1
91_MER3	3		1	1	1			1	1	2			1		1
92_MER5	3		1	1	1			1	1	2			1		1
93_MER7	3		1	1	1			1	1	2			1		1
94_MER8	3		1	1	1			1	1	2			1		1
95_MER12	3		1	1	1			1	1	2			1		1
96_MER20	3		1	1	1			1	1	2			1		1
97_MER21	3		1	1	1			1	1	2			1		1
98_MER27	3		1	1	1			1	1	2			1		1
99_MER37	3		1	1	1			1	1	2			1		1
A45	3		1	1	1			1	1	2			1		1
Aklavik86	3		1	1	1			1	1	2			1		1
altai11	3		1	1	1			1	1	2			1		1
altai59	3		1	1	1			1	1	2			1		1
ANT_170	3		1	1	1			1	1	2			1		1
Arg_118EC2	3		1	1	1			1	1	2			1		1
Arg_19RC1	3		1	1	1			1	1	2			1		1
Arg_23UA1	3		1	1	1			1	1	2			1		1
Arg_34UA2	3			1	1			1	1	2			1	1	1
Arg_38RA2	3		1	1	1			1	1	2			1		1
Arg_39UA2	3		1	1	1			1	1	2			1		1
Arg_53RA1	3		1	1	1			1	1	2			1		1
Arg_7RA1	3		1	1	1			1	1	2			1		1
ASHA_001	3		1	1	1			1	1	2			1		1
ASHA_002	3		1	1	1			1	1	2			1		1
ASHA_003	3		1	1	1			1	1	2			1		1
ASHA_004	3		1	1	1			1	1	2			1		1
ASHA_005	3		1	1	1			1	1	2			1		1
ASHA_006	3		1	1	1			1	1	2			1		1
ASHA_008	3		1	1	1			1	1	2			1		1
ASHA_009	3		1	1	1			1	1	2			1		1
ASHA_010	3		1	1	1			1	1	2			1		1
AusabrJ05	3		1	1	1			1	1	2			1		1
B125A	3			1	1			1	1	2			1		1
B128	4			1	1			1	1	2			1	1	1
B130A	3		1	1	1			1	1	2			1		1
B136A	3		1	1	1			1	1	2			1		1
B140	3		1	1	1			1	1	2			1		1
B147	3		1	1	1			1	1	2			1		1
B23	2		1	1	1			1		2			1		1
B24	3		1	1	1			1	1	2			1		1
B25	3		1	1	1			1	1	2			1	1	1
B26	3		1	1	1			1	1	2			1	1	1
B29	3		1	1	1			1	1	2			1		1
B30	3		1	1	1			1	1	2			1	1	1
B31	3		1	1	1			1	1	2			1		1
B35	3		1	1	1			1	1	2			1		1
B37	3			1	1				1	2			1		1
B40	3		1	1	1			1	1	2			1	1	1
B41	3		1	1	1			1	1	2			1		1
B43	3		1	1	1			1	1	2			1		1
B44	3		1	1	1			1	1	2			1		1
B47	3		1	1	1			1	1	2			1	1	1
Bang_149A3	3		1	1	1			1	1	2			1		1
Bang_152B5	3		1	1	1			1	1	2			1	1	1
Bang_17A6	3		1	1	1			1	1	2			1	1	1
Bang_19B6	3		1	1	1			1	1	2			1		1
Bang_20A8	3		1	1	1			1	1	2			1		1
Bang_25b2	3		1	1	1			1	1	2			1		1
Bang_28B4	3		1	1	1			1	1	2			1		1
Bang_37A5	3		1	1	1			1	1	2			1	1	1
Bang_40A6	3		1	1	1			1	1	2			1	1	1
Bang_43a2	3		1	1	1			1	1	2			1		1
Bang_44A4	3			1	1			1	1	2			1		1
Bang_59a9	3		1	1	1			1	1	2			1		1
Bang_60A7	3		1	1	1			1	1	2			1	1	1
Bang_61A5	3		1	1	1			1	1	2			1		1
Bang_86A5	3		1	1	1			1	1	2			1	1	1
Bang_88A4	3		1	1	1			1	1	2			1	1	1
Bang_89B9	3		1	1	1			1	1	2			1		1
Bang_GJ906	3		1	1	1			1	1	2			1	1	1
Bang_S106A3	3			1	1			1	1	2			1		1
Bang_S108A3	3		1	1	1			1	1	2			1	1	1
BGD10	3		1	1	1			1	1	2			1		1
BGD101	3		1	1	1			1	1	2			1	1	1
BGD103	3		1	1	1			1	1	2			1		1
BGD104	3		1	1	1			1	1	2			1	1	1
BGD107	3		1	1	1			1	1	2			1		1
BGD109	3		1	1	1			1	1	2			1		1
BGD110	3		1	1	1			1	1	2			1		1
BGD111	3		1	1	1			1	1	2			1		1
BGD112	3		1	1	1			1	1	2			1		1
BGD114	3		1	1	1			1	1	2			1		1
BGD115	3		1	1	1			1	1	2			1		1
BGD119	3			1	1			1	1	2			1		1
BGD120	3		1	1	1			1	1	2			1		1
BGD127	3		1	1	1			1	1	2			1		1
BGD13	3		1	1	1			1	1	2			1		1
BGD130	3		1	1	1			1	1	2			1		1
BGD133	3			1	1			1	1	2			1	1	1
BGD14	3		1	1	1			1	1	2			1		1
BGD15	3			1	1			1	1	2			1	1	1
BGD16	3		1	1	1			1		2			1	1	1
BGD24	3			1	1			1	1	2			1		1
BGD27	3		1	1	1			1	1	2			1		1
BGD3	3		1	1	1			1	1	2			1	1	1
BGD34	3			1	1			1	1	2			1		1
BGD36	3		1	1	1			1	1	2			1		1
BGD38	3		1	1	1			1	1	2			1		1
BGD42	3		1	1	1			1	1	2			1	1	1
BGD43	3		1	1	1			1	1	2			1	1	1
BGD45	3		1	1	1			1	1	2			1		1
BGD46	3		1	1	1			1	1	2			1		1
BGD47	3		1	1	1			1	1	2			1		1
BGD49	3		1	1	1			1	1	2			1	1	1
BGD52	3			1	1			1	1	2			1		1
BGD53	4			1	2			1	1	2				1	1
BGD54	3		1	1	1			1	1	2			1		1
BGD63	3		1	1	1			1	1	2			1		1
BGD65	3			1	1			1	1	2			1		1
BGD68	3		1	1	1			1	1	2			1		1
BGD69	3			1	1			1	1	2			1		1
BGD70	3			1	1			1	1	2			1		1
BGD72	3			1	1			1		2			1		1
BGD73	3		1	1	1			1	1	2			1		1
BGD76	3		1	1	1			1	1	2			1		1
BGD78	3		1	1	1			1	1	2			1		1
BGD80	3		1	1	1			1	1	2			1		1
BGD81	3			1	1			1	1	2			1		1
BGD82	3		1	1	1			1	1	2			1	1	1
BGD84	3		1	1	1			1	1	2			1		1
BGD86	3		1	1	1			1	1	2			1	1	1
BGD90	3		1	1	1			1	1	2			1	1	1
BGD91	3		1	1	1			1	1	2			1		1
BGD94	3		1	1	1			1	1	2			1		1
BGD95	3		1	1	1			1	1	2			1	1	1
BGD96	3		1	1	1			1	1	2			1		1
BGD97	3		1	1	1			1	1	2			1		1
BM012A	3		1	1	1			1	1	2			1		1
BM012S	3		1	1	1			1	1	2			1		1
Bra_LPB32	3		1	1	1			1	1	2			1		1
Bra_LPB33	3		1	1	1			1	1	2			1		1
Bra_LPB34	3		1	1	1			1	1	2			1		1
Bra_LPB35	3		1	1	1			1	1	2			1		1
Bra_LPB37	3		1	1	1			1	1	2			1		1
Bra_LPB40	3		1	1	1			1	1	2			1		1
Bra_LPB41	3		1	1	1			1	1	2			1		1
Bra_LPB42	3		1	1	1			1	1	2			1	1	1
Bra_LPB43	3		1	1	1			1	1	2			1		1
Bra_LPB44	3		1	1	1			1	1	2			1		1
BURYAT14	3		1	1	1			1	1	2			1		1
BURYAT19	3		1	1	1			1	1	2			1		1
BURYAT2	3		1	1	1			1	1	2			1		1
BURYAT27	3		1	1	1			1	1	2			1		1
BURYAT49	3			1	1			1	1	2			1		1
BURYAT9	3		1	1	1			1	1	2			1	1	1
Ca_97_30	3		1	1	1			1	1	2			1		1
Ca_97_34	3		1	1	1			1	1	2			1	1	1
cam_KH0001	3		1	1	1			1	1	2			1	1	1
cam_KH0012	3		1	1	1			1	1	2			1		1
cam_KH0016	3		1	1	1			1	1	2			1		1
cam_KH0022	3		1	1	1			1	1	2			1		1
cam_KH0025	3		1	1	1			1	1	2			1	1	1
cam_KH0031	3		1	1	1			1	1	2			1		1
cam_KH0032	3		1	1	1			1	1	2			1		1
cam_KH0033	3			1	1			1	1	2			1		1
cam_KH0040	3		1	1	1			1	1	2			1		1
cam_KH0042	3		1	1	1			1	1	2			1		1
cam_KH0045	3		1	1	1			1	1	2			1		1
cam_KH0054	3		1	1	1			1	1	2			1		1
cam_KH0065	3		1	1	1			1	1	2			1	1	1
cam_KH0066	3			1	1			1	1	2			1	1	1
cam_KH0070	3		1	1	1			1	1	2			1		1
cam_KH0071	3		1	1	1			1	1	2			1		1
cam_KH0072	3		1	1	1			1	1	2			1		1
cam_KH0075	3		1	1	1			1	1	2			1		1
cam_KH0086	3		1	1	1			1	1	2			1		1
cam_KH0092	3		1	1	1			1	1	2			1		1
cam_KH0095	3		1	1	1			1	1	2			1		1
cam_KH0097	3		1	1	1			1	1	2			1		1
cam_KH0106	3		1	1	1			1	1	2			1		1
cam_KH0110	3		1	1	1			1	1	2			1		1
cam_KH0113	3		1	1	1			1	1	2			1		1
cam_KH0119	3		1	1	1			1	1	2			1	1	1
cam_KH0120	3		1	1	1			1	1	2			1		1
cam_KH0122	3		1	1	1			1	1	2			1	1	1
cam_KH0125	3		1	1	1			1	1	2			1		1
cam_KH0126	3		1	1	1			1	1	2			1		1
cam_KH0127	3		1	1	1			1	1	2			1		1
cam_KH0129	3		1	1	1			1	1	2			1		1
cam_KH0141	3		1	1	1			1	1	2			1	1	1
cam_KH0143	3			1	1			1	1	2			1		1
cam_KH0148	3		1	1	1			1	1	2			1	1	1
cam_KH0149	3			1	1			1	1	2			1		1
cam_KH0153	3		1	1	1			1	1	2			1		1
cam_KH0156	3		1	1	1			1	1	2			1		1
cam_KH0158	3		1	1	1			1	1	2			1		1
cam_KH0159	3		1	1	1			1	1	2			1	1	1
cam_KH0161	3		1	1	2			1	1	2			1		1
cam_KH0165	3		1	1	1			1	1	2			1		1
cam_KH0167	3		1	1	1			1	1	2			1		1
cam_KH0172	3		1	1	1			1	1	2			1		1
cam_KH0173	3		1	1	1			1	1	2			1		1
cam_KH0175	3		1	1	1			1	1	2			1		1
cam_KH0176	3		1	1	1			1	1	2			1	1	1
cam_KH0178	3		1	1	1			1	1	2			1	1	1
cam_KH0182	3			1	1			1	1	2			1		1
cam_KH0191	3		1	1	1			1	1	2			1		1
cam_KH0198	3		1	1	1			1	1	2			1	1	1
cam_KH0207	3		1	1	1			1	1	2			1		1
cam_KH0210	3		1	1	1			1	1	2			1		1
CAN_004	3		1	1	1			1	1	2			1		1
CAN_005	3		1	1	1			1	1	2			1		1
CAN_010	3		1	1	1			1	1	2			1		1
CAN_011	3		1	1	1			1	1	2			1		1
CAN_019	3		1	1	1			1	1	2			1		1
CAN_095	3		1	1	1			1	1	2			1		1
CAN_136	3		1	1	1			1	1	2			1		1
CAN_172	3		1	1	1			1	1	2			1		1
CAN_196	3		1	1	1			1	1	2			1		1
CAN_219	3		1	1	1			1	1	2			1		1
CAN_243	3		1	1	1			1	1	2			1		1
CAN_247	3		1	1	1			1	1	2			1		1
CAN_258	3		1	1	1			1	1	2			1		1
CAN_290	3		1	1	1			1	1	2			1		1
CC33C	3		1	1	1			1	1	2			1		1
CH_D_1801426	3		1	1	1			1	1	2			1		1
CH_D_1801431	3			1	1			1	1	2			1		1
CH_D_1801432	2		1	1	1			1	1	2			1		1
CH_D_1801434	3		1	1	1			1	1	2			1		1
CH_D_1801435	3			1	1			1	1	2			1		1
CH_D_1802583	3			1	1			1	1	2			1		1
CH_D_1802584	3		1	1	1			1	1	2			1		1
CH_D_1802585	3			1	1			1	1	2			1		1
CH_D_1802586	3		1	1	1			1	1	2			1		1
CH_D_1802588	2		1	1	1					2					1
CHL_01	3			1	1			1	1	2			1		1
CHL_02	3		1	1	1			1	1	2			1		1
CHL_03	3		1	1	1			1	1	2			1		1
CHL_04	3			1	1			1	1	2			1		1
CHL_05	3			1	1			1	1	2			1		1
CHL_06	3		1	1	1			1	1	2			1		1
CHL_07	3		1	1	1			1	1	2			1		1
CHL_08	3			1	1			1	1	2			1		1
CHL_09	3			1	1			1	1	2			1		1
CHL_10	3			1	1			1	1	2			1		1
CHL_11	3		1	1	1			1	1	2			1		1
CHL_12	3			1	1			1	1	2			1		1
CHL_14	3		1	1	1			1	1	2			1		1
CHL_16	3		1	1	1			1	1	2			1		1
CHL_17	3			1	1			1	1	2			1		1
CHL_19	3			1	1			1	1	2			1		1
CHL_20	3		1	1	1			1	1	2			1	1	1
CHL_21	3		1	1	1			1	1	2			1		1
CHL_22	3			1	1			1	1	2			1		1
CHL_23	3		1	1	1			1	1	2			1		1
CHL_24	3		1	1	1			1	1	2			1		1
CHL_25	3			1	1			1	1	2			1		1
CHL_26	3		1	1	1			1	1	2			1		1
CHL_27	3		1	1	1			1	1	2			1		1
CHL_29	3		1	1	1			1	1	2			1		1
CHL_31	3		1	1	1			1	1	2			1		1
CHL_32	3		1	1	1			1	1	2			1		1
CHL_33	3		1	1	1			1	1	2			1		1
CHL_35	3		1	1	1			1	1	2			1		1
CHL_36	3			1	1			1	1	2			1		1
CHL_37	3		1	1	1			1	1	2			1		1
CHL_38	3			1	1			1	1	2			1		1
CHL_39	3		1	1	1			1	1	2			1		1
CHL_41	3		1	1	1			1	1	2			1		1
CHL_42	3		1	1	1			1	1	2			1		1
CHL_44	3		1	1	1			1	1	2			1		1
CHL_46	3		1	1	1			1	1	2			1		1
CHL_47	3		1	1	1			1	1	2			1		1
CHL_48	3		1	1	1			1	1	2			1		1
CHL_49	3		1	1	1			1	1	2			1		1
CHL_50	3		1	1	1			1	1	2			1		1
CHL_51	3		1	1	1			1	1	2			1	1	1
CHL_52	3		1	1	1			1	1	2			1	1	1
CHL_54	3		1	1	1			1	1	2			1		1
Chukchi03	3		1	1	1			1	1	2			1		1
Chukchi08	3		1	1	1			1	1	2			1		1
CL_FE60	3		1	1	1			1	1	2			1		1
CL_FE70	3		1	1	1			1	1	1			1		1
CL_MASP	3			1	1			1	1	2			1		1
D1a	3		1	1	1			1	1	2			1		1
D3a	3			1	1			1	1	2			1		1
Du15	3		1	1	1			1	1	2			1		1
E48	3		1	1	1			1	1	2			1		1
EG-223	3		1	1	1			1	1	2			1		1
EGY1909	3		1	1	1			1	1	2			1		1
EGY2199	3		1	1	1			1	1	2			1	1	1
EGY3480	3		1	1	1			1	1	2			1	1	1
ES_10	3		1	1	1			1	1	2			1	1	1
ES_11	3		1	1	1			1	1	2			1		1
ES_12	3		1	1	1			1	1	2			1		1
ES_13	3		1	1	1			1	1	2			1		1
ES_15	3		1	1	1			1	1	2			1		1
ES_25	3		1	1	1			1	1	2			1		1
ES_26	3		1	1	1			1	1	2			1	1	1
ES_31	3		1	1	1			1	1	2			1	1	1
ES_46	3		1	1	1			1	1	2			1		1
ES_54	3		1	1	1			1	1	2			1		1
ES_58	3		1	1	1			1	1	2			1		1
ES_60	3			1	1			1	1	2			1	1	1
ES_61	3		1	1	1			1	1	2			1		1
ES_610	3			1	1			1	1	2			1		1
ES_68	3		1	1	1			1	1	2			1	1	1
ES_7	3			1	1			1	1	2			1		1
ES_76	3		1	1	1			1	1	2			1		1
ES_DO	3		1	1	1			1	1	2			1		1
ES_SN	3		1	1	1			1	1	2			1		1
ETH04	3		1	1	1			1	1	2			1		1
ETH09	3		1	1	1			1	1	2			1		1
ETH29	3		1	1	1			1	1	2			1		1
ETH52	3		1	1	1			1	1	2			1		1
Even14	3		1	1	1			1	1	2			1	1	1
Even33	3		1	1	1			1	1	2			1		1
Evenky01	3		1	1	1			1	1	2			1		1
Evenky05	3		1	1	1			1	1	2			1		1
Evenky11	3		1	1	1			1	1	2			1		1
Evenky58	3		1	1	1			1		2			1		1
Evenky65	3		1	1	1			1	1	2			1		1
Evenky73	3		1		1			1	1	2			1		1
GC11_HL	3		1	1	1			1	1	2			1	1	1
GC23_HL	3		1	1	1			1	1	2			1		1
GC26_HL	3		1	1	1			1	1	2			1		1
GC27_HL	3		1	1	1			1	1	1			1	1	1
GC30_HL	3		1	1	1			1	1	2			1		1
GC31_B	3		1	1	1			1	1	2			1	1	1
GC43_HL	2		1	1				1	1	2			1		1
GC52_HL	3		1	1	1			1	1	2			1		1
GC54_HL	3		1	1	1			1	1	2			1		1
GC65_HL	3			1	1			1	1	2			1		1
GC67_HL	3			1	1			1	1	2			1	1	1
GC69_HL	3		1	1	1			1	1	2			1	1	1
GD63	3		1	1	1			1	1	2			1		1
Gt_04_059	3		1	1	1			1	1	2			1		1
Gt_04_218	3		1	1	1			1	1	2			1		1
H13_1	3		1	1	1			1	1	2			1		1
H30	3		1	1	1			1	1	2			1		1
H30A	3		1	1	1			1	1	2			1		1
H9	3		1	1	1			1	1	2			1		1
H9A	3		1	1	1			1	1	2			1		1
HE_C10	3		1	1	1			2	1	2			1		1
HE_C15	3			1	1			1	1	2			1		1
HE_C16	3		1	1	1			1	1	2			1		1
HE_C18	3		1	1	1			1	1	2			1		1
HE_C21	3		1	1	1			1	1	2			1		1
HE_C23	3		1	1	1				1	2			1		1
HE_NC14	3		1	1	1			1	1	2			1		1
HE_NC20	3		1	1	1			1	1	2			1		1
HE_NC23	3		1	1	1			1	1	2			1		1
HE_NC24	3		1	1	1			1	1	2			1		1
HE_NC30	3		1	1	1			1	1	2			1		1
HE_NC32	3		1	1	1			1	1	2			1	1	1
HE_NC34	3		1	1	1			1	1	2			1	1	1
HE_NC36	3			1	1			1	1	2			1		1
HE_NC38	3		1	1	1			1	1	2			1		1
HE_NC39	3		1	1	1			1	1	2			1	1	1
HE_NC40	3		1	1	1			1	1	2			1		1
HE_NC41	3		1	1	1			1	1	2			1		1
HE_NC6	3		1	1	1			1	1	2			1		1
HN_G240	3		1	1	1			1	1	2			1		1
HN_G242	3		1	1	1			1	1	2			1	1	1
HN_G246	3		1	1	1			1	1	2			1		1
HN_G248	3		1	1	1			1	1	2			1	1	1
HN_G249	3		1	1	1			1	1	2			1	1	1
HN_G250	3			1	1			1	1	2			1		1
HN_G251	3		1	1	1			1	1	2			1		1
HN_G255	3		1	1	1			1	1	2			1		1
HN_G257	3			1	1			1	1	2			1		1
HN_G258	3		1	1	1			1	1	2			1		1
HN_G260	3		1	1	1			1	1	2			1		1
HN_G262	3		1	1	1			1	1	2			1		1
HN_G265	3		1	1	1			1	1	2			1	1	1
HN_G266	4		1	1	1			1	1	2			1	1	1
HN_G267	3		1	1	1			1	1	2			1		1
HN_G274	3			1	1			1	1	2			1	1	1
HN_G277	3			1	1			1	1	2			1		1
HN_G278	3			1	1			1	1	2			1		1
HN_G280	3		1	1	1			1	1	2			1		1
HN_G285	3		1	1	1			1	1	2			1		1
HN_G288	3			1	1			1	1	2			1		1
HN_G300	3		1	1	1			1	1	2			1		1
HN_G307	3			1	1			1	1	2			1		1
HN_G310	3		1	1	1			1	1	2			1		1
HN_G315	3		1	1	1			1	1	2			1		1
HN_G328	3		1	1	1			1	1	2			1		1
HN_G329	3		1	1	1				1	2					1
HN_G331	3		1	1	1			1	1	2			1		1
HN_G339	3			1	1			1	1	2			1		1
HN_G341	3			1	1			1	1	2			1		1
HN_G346	3		1	1	1			1	1	2			1		1
HP_ISR1	3		1	1	1			1	1	2			1		1
Hp_ISR10	3			1	1			1	1	2			1	1	1
HP_ISR11	3		1	1	1			1	1	2			1		1
HP_ISR12	3			1	1			1	1	2			1		1
HP_ISR13	3			1	1			1	1	2			1	1	1
HP_ISR14	3		1	1	1			1	1	2			1	1	1
HP_ISR15	3			1	1				1	2			1	1	1
HP_ISR16	3			1	1			1	1	2			1	1	1
HP_ISR17	3		1	1	1			1	1	2			1		1
HP_ISR18	3		1	1	1			1	1	2			1	1	1
HP_ISR19	3			1	1			1	1	2			1	1	1
HP_ISR2	3		1	1	1			1	1	2			1		1
HP_ISR20	3		1	1	1			1	1	2			1		1
HP_ISR21	3			1	1			2	1	2			1		1
HP_ISR22	3		1	1	1			1	1	2			1		1
HP_ISR23	3		1	1	1			1	1	2			1		1
HP_ISR24	3		1	1	1			1	1	2			1	1	1
HP_ISR25	3			1	1			1	1	2			1	1	1
HP_ISR26	3			1	1			1	1	2			1	1	1
HP_ISR27	3			1	1			1	1	2			1	1	1
HP_ISR28	3		1	1	1			1	1	2			1		1
HP_ISR29	3		1	1	1			1	1	2			1	1	1
HP_ISR3	3		1	1	1			1	1	2			1		1
HP_ISR30	3		1	1	1			1	1	2			1		1
HP_ISR31	3		1	1	1			1	1	2			1		1
HP_ISR32	3		1	1	1			1	1	2			1		1
HP_ISR33	3		1	1	1			1	1	2			1		1
HP_ISR34	3		1	1	1			1	1	2			1	1	1
HP_ISR35	3		1	1	1			1	1	2			1	1	1
HP_ISR36	3			1	1			1	1	2			1	1	1
HP_ISR37	3			1	1			1	1	2			1	1	1
HP_ISR38	3		1	1	1			1	1	2			1	1	1
HP_ISR39	3			1	1			1	1	2			1	1	1
HP_ISR4	3			1	1			1	1	2			1	1	1
HP_ISR40	3		1	1	1			1	1	2			1	1	1
HP_ISR41	3		1	1	1			1	1	2			1		1
HP_ISR42	3			1	1			1	1	2			1		1
HP_ISR43	3		1	1	1			1	1	2			1	1	1
HP_ISR44	3		1	1	1			1	1	2			1	1	1
HP_ISR45	3		1	1	1			1	1	2			1	1	1
HP_ISR46	3		1	1	1			1	1	2			1		1
HP_ISR47	3		1	1	1			1	1	2			1		1
HP_ISR48	3		1	1	1			1	1	2			1		1
HP_ISR5	3			1	1			1	1	2			1	1	1
HP_ISR6	3			1	1			1	1	2			1	1	1
HP_ISR7	3		1	1	1			1	1	2			1		1
HP_ISR8	3			1	1			1	1	2			1	1	1
HP_ISR9	3		1	1	1			1	1	2			1		1
HP00152_WA	3			1	1			1	1	2			1		1
HP00192_WA	3		1	1	1			1	1	2			1		1
HP00248_WA	3			1	1			1	1	2			1	1	1
HP00260_WA	3		1	1	1			1	1	2			1		1
HP01102_WA	3		1	1	1			1	1	2			1		1
HP01140_WA	3		1	1	1			1	1	2			1		1
HP01193_WA	3		1	1	1			1	1	2			1		1
HP01234_WA	3		1	1	1			1	1	2			1		1
HP01306_WA	3			1	1			1	1	2			1		1
HP01316_WA	3		1	1	1			1	1	2			1		1
HP01324_WA	3		1	1	1			1	1	2			1		1
HP01330_WA	3		1	1	1			1	1	2			1	1	1
HP02140_WA	3		1	1	1			1	1	2			1		1
HP03054_WA	3		1	1	1			1	1	2			1	1	1
HP03127_WA	3		1	1	1			1	1	2			1		1
HP03218_WA	3			1	1			1	1	2			1	1	1
HP04041_WA	3		1	1	1			1	1	2			1		1
HP04042_WA	3		1	1	1			1	1	2			1		1
HP04057_WA	3		1	1	1			1	1	2			1	1	1
HP04086_WA	3		1	1	1			1	1	2			1		1
HP04087_WA	3		1	1	1			1	1	2			1		1
HP05044_WA	3		1	1	1			1	1	2			1		1
HP06038_WA	3		1	1	1			1	1	2			1		1
HP06045_WA	3		1	1	1			1	1	2			1		1
HP06058_WA	3			1	1			1	1	2			1		1
HP06059_WA	3		1	1	1			1	1	2			1		1
HP07019_WA	3		1	1	1			1	1	2			1		1
HP07036_WA	3		1	1	1			1	1	2			1		1
HP08031_WA	3		1	1	1			1	1	2			1		1
HP08058_WA	3		1	1	1			1	1	2			1		1
HP08061_WA	3		1	1	1			1	1	2			1		1
HP08072_WA	3		1	1	1			1	1	2			1		1
HP08073_WA	3		1	1	1			1	1	2			1		1
HP08074_WA	3		1	1	1			1	1	2			1		1
HP09046_WA	3		1	1	1			1	1	2			1		1
HP11004_WA	3		1	1	1			1	1	2			1		1
HP11005_WA	3			1	1			1	1	2			1		1
HP11011_WA	3			1	1			1	1	2			1		1
HP11013_WA	3		1	1	1			1	1	2			1		1
HP11020_WA	3		1	1	1			1	1	2			1		1
HP11032_WA	3		1	1	1			1	1	2			1		1
HP11037_WA	3		1	1	1			1	1	2			1		1
HP11042_WA	3		1	1	1			1	1	2			1		1
HP11043_WA	3		1	1	1			1	1	2			1		1
HP11049_WA	3		1	1	1			1	1	2			1		1
HP11054_WA	3		1	1	1			1	1	2			1	1	1
HP11055_WA	3		1	1	1			1	1	2			1		1
HP11059_WA	3		1	1	1			1	1	2			1		1
HP12002_WA	3		1	1	1			1	1	2			1		1
HP12014_WA	3		1	1	1			1	1	2			1		1
HP12019_WA	3			1	1			1	1	2			1	1	1
HP12020_WA	3		1	1	1			1	1	2			1		1
HP12036_WA	3		1	1	1			1	1	2			1		1
HP12038_WA	3		1	1	1			1	1	2			1		1
HP12053_WA	3			1	1			1	1	2			1		1
HP12054_WA	3		1	1	1			1	1	2			1		1
HP12059_WA	3		1	1	1			1	1	2			1		1
HP12060_WA	3		1	1	1			1	1	2			1		1
HP12064_WA	3		1	1	1			1	1	2			1		1
HP12068_WA	3		1	1	1			1	1	2			1		1
HP12069_WA	3			1	1			1	1	2			1		1
HP12070_WA	3		1	1	1			1	1	2			1		1
HP12073_WA	3			1	1			1	1	2			1		1
HP12077_WA	3		1	1	1			1	1	2			1		1
HP12078_WA	3		1	1	1			1	1	2			1	1	1
HP13005_WA	3		1	1	1			1	1	2			1		1
HP13007_WA	3		1	1	1			1	1	2			1		1
HP13009_WA	3		1	1	1			1	1	2			1	1	1
HP13011_WA	3		1	1	1			1	1	2			1	1	1
HP13012_WA	3		1	1	1			1	1	2			1		1
HP13013_WA	3		1	1	1			1	1	2			1	1	1
HP13021_WA	3			1	1			1	1	2			1	1	1
HP13022_WA	3		1	1	1			1	1	2			1		1
HP13024_WA	3		1	1	1			1	1	2			1		1
HP13025_WA	3			1	1			1	1	2			1		1
HP13026_WA	3		1	1	1			1	1	2			1		1
HP13027_WA	3		1	1	1			1	1	2			1		1
HP13028_WA	3		1	1	1			1	1	2			1		1
HP13029_WA	3		1	1	1			1	1	2			1		1
HP13031_WA	3		1	1	1			1	1	2			1		1
HP13033_WA	3		1	1	1			1	1	2			1		1
HP13050_WA	3		1	1	1			1	1	2			1		1
HP13054_WA	3		1	1	1			1	1	2			1	1	1
HP13056_WA	3		1	1	1			1	1	2			1	1	1
HP13061_WA	3		1	1	1			1	1	2			1		1
HP13063_WA	3		1	1	1			1	1	2			1		1
HP13064_WA	3		1	1	1			1	1	2			1		1
HP13068_WA	3		1	1	1			1	1	2			1		1
HP13072_WA	3		1	1	1			1	1	2			1		1
HP14012_WA	3		1	1	1			1	1	2			1		1
HP14016_WA	3		1	1	1			1	1	2			1		1
HP14021_WA	3		1	1	1			1	1	2			1		1
HP14023_WA	3			1	1			1	1	2			1		1
HP14031_WA	3		1	1	1			1	1	2			1		1
HP14036_WA	3		1	1	1			1	1	2			1		1
HP14039	3		1	1	1			1	1	2			1		1
HP14039_WA	3		1	1	1			1	1	2			1		1
HP14048_WA	3		1	1	1			1	1	2			1		1
HP14050_WA	3		1	1	1			1	1	2			1		1
HP14051_WA	3		1	1	1			1	1	2			1		1
HP14052_WA	3		1	1	1			1	1	2			1		1
HP14054_WA	3		1	1	1			1	1	2			1		1
HP14056_WA	3		1	1	1			1	1	2			1	1	1
HP14065_WA	3		1	1	1			1	1	2			1		1
HP14069_WA	3			1	1			1	1	2			1	1	1
HP15001_WA	3		1	1	1			1	1	2			1		1
HP15002_WA	3		1	1	1			1	1	2			1		1
HP15003_WA	3		1	1	1			1	1	2			1		1
HP15004_WA	3		1	1	1			1	1	2			1		1
HP15005_WA	3		1	1	1			1	1	2			1		1
HP15006_WA	3		1	1	1			1	1	2			1		1
HP15011_WA	3		1	1	1			1	1	2			1		1
HP15012_WA	3		1	1	1			1	1	2			1	1	1
HP15013_WA	3		1	1	1			1	1	2			1		1
HP15015_WA	3		1	1	1			1	1	2			1		1
HP15018_WA	3			1	1			1	1	2			1		1
HP15020_WA	3		1	1	1			1	1	2			1		1
HP15022_WA	3		1	1	1			1	1	2			1		1
HP15025_WA	3		1	1	1			1	1	2			1		1
HP15026_WA	3		1	1	1			1	1	2			1		1
HP15027_WA	3		1	1	1			1	1	2			1		1
HP15028_WA	3		1	1	1			1	1	2			1		1
HP15031_WA	3		1	1	1			1	1	2			1		1
HP15032_WA	3		1	1	1			1	1	2			1		1
HP15033_WA	3		1	1	1			1	1	2			1	1	1
HP15034_WA	3		1	1	1			1	1	2			1		1
HP15035_WA	3		1	1	1			1	1	2			1		1
HP15036_WA	3		1	1	1			1	1	2			1		1
HP15039_WA	3		1	1	1			1	1	2			1		1
HP15040_WA	3		1	1	1			1	1	2			1		1
HP15044_WA	3		1	1	1			1	1	2			1		1
HP15050_WA	3		1	1	1			1	1	2			1		1
HP15051_WA	3		1	1	1			1	1	2			1		1
HP15054_WA	3		1	1	1			1	1	2			1		1
HP15058_WA	3		1	1	1			1	1	2			1		1
HP15059_WA	3		1	1	1			1	1	2			1		1
HP15060_WA	3		1	1	1			1	1	2			1		1
HP15067_WA	3		1	1	1			1	1	2			1		1
HP16001_WA	3		1	1	1			1	1	2			1		1
HP16004_WA	3		1	1	1			1	1	2			1		1
HP16008_WA	3		1	1	1			1	1	2			1		1
HP16042_WA	3			1	1			1	1	2			1		1
HP16051_WA	3			1	1			1	1	2			1		1
HP16052_WA	3			1	1			1	1	2			1	1	1
HP16055_WA	3			1	1			1	1	2			1		1
HP16056_WA	3		1	1	1			1	1	2			1		1
HP16062_WA	3		1	1	1			1	1	2			1		1
HP42K	3		1	1	1			1	1	2			1		1
HP45	3		1	1				1	1	2			1		1
HP97011_WA	3		1	1	1			1	1	2			1		1
HP98123_WA	3			1	1			1	1	2			1		1
HP98285_WA	3		1	1	1			1	1	2			1		1
HP98317_WA	3		1	1	1			1	1	2			1		1
HP98490_WA	3		1	1	1			1	1	2			1		1
HP99216_WA	3		1	1	1			1	1	2			1		1
HP99244_WA	3			1	1			1	1	2			1		1
HP99255_WA	3		1	1	1			1	1	2			1		1
HP99316_WA	3		1	1	1			1	1	2			1		1
HP99330_WA	3		1	1	1			1	1	2			1		1
HP99392_WA	3		1	1	1			1	1	2			1		1
HP99440_WA	3		1	1	1			1	1	2			1		1
HP99511_WA	3		1	1	1			1	1	2			1		1
HP99521_WA	3		1	1	1			1	1	2			1		1
HP99647_WA	3		1	1	1			1	1	2			1		1
HP99648_WA	3		1	1	1			1	1	2			1		1
HP99689_WA	3		1	1	1			1	1	2			1	1	1
HPAS14_WA	3		1	1	1			1	1	2			1		1
HPAS23_WA	3		1	1	1			1	1	2			1		1
HPJ003_WA	3		1	1	1			1	1	2			1		1
HPJ013_WA	3		1	1	1			1	1	2			1		1
HPJ022_WA	3		1	1	1			1	1	2			1		1
HPJ023_WA	3			1	1			1	1	2			1	1	1
HPJ024_WA	3		1	1	1			1	1	2			1	1	1
HPJ025_WA	3		1	1	1			1	1	2			1		1
HPJ040_WA	3		1	1	1				1	2			1		1
HPJ050_WA	3			1	1			1	1	2			1		1
HPJ055_WA	3			1	1			1		2			1		1
HPJ056_WA	3			1	1			1	1	2			1		1
HPJ057_WA	3		1	1	1			1	1	2			1	1	1
HPJ071_WA	3		1	1	1			1	1	2			1		1
HPJ098_WA	3			1	1			1	1	2			1	1	1
HPJ099_WA	3		1	1	1			1	1	2			1		1
HPJ117_WA	3		1	1	1			1	1	2			1		1
HPJ118_WA	3			1	1			1	1	2			1		1
HPJ119_WA	3		1	1	1			1	1	2			1		1
HPJ148_WA	3		1	1	1			1	1	2			1	1	1
HPJ156_WA	3		1	1	1			1	1	2			1		1
HPJ165_WA	3		1	1	1			1	1	2			1		1
HPJ207_WA	3		1	1	1			1	1	2			1		1
ind_KH1	3		1	1	1			1	1	2			1		1
ind_KH10	3		1	1	1			1	1	2			1	1	1
ind_KH11	3		1	1	1			1	1	2			1		1
ind_KH12	3		1	1	1			1	1	2			1	1	1
ind_KH13	3		1	1	1			1	1	2			1	1	1
ind_KH14	3		1	1	1			1	1	2			1		1
ind_KH15	3		1	1	1			1	1	2			1	1	1
ind_KH16	3		1	1	1			1	1	2			1		1
ind_KH17	3		1	1	1			1	1	2			1		1
ind_KH18	3		1	1	1			1	1	2			1	1	1
ind_KH19	3		1	1	1			1	1	2			1		1
ind_KH2	3		1	1	1			1	1	2			1		1
ind_KH20	3		1	1	1			1	1	2			1	1	1
ind_KH21	3		1	1	1			1	1	2			1	1	1
ind_KH22	3		1	1	1			1	1	2			1		1
ind_KH23	3			1	1			1	1	2			1		1
ind_KH25	3			1	1			1	1	2			1		1
ind_KH26	3		1	1	1			1	1	2			1		1
ind_KH27	3		1	1	1			2	1	2			1		1
ind_KH28	3		1	1	1			1	1	2			1		1
ind_KH29	3		1	1	1			1	1	2			1		1
ind_KH3	3		1	1	1			1	1	2			1		1
ind_KH30	3			1	1			1	1	2			1		1
ind_KH31	3		1	1	1			1	1	2			1	1	1
ind_KH32	3		1	1	1			1	1	2			1		1
ind_KH33	3			1	1			1	1	2			1	1	1
ind_KH34	3		1	1	1			1	1	2			1	1	1
ind_KH35	3			1	1			1	1	2			1	1	1
ind_KH36	3		1	1	1			1	1	2			1	1	1
ind_KH37	3		1	1	1			1	1	2			1	1	1
ind_KH38	3		1	1	1			1	1	2			1	1	1
ind_KH39	3			1	1			1	1	2			1		1
ind_KH4	3		1	1	1			1	1	2			1		1
ind_KH40	3			1	1			1	1	2			1	1	1
ind_KH41	3		1	1	1			1	1	2			1	1	1
ind_KH43	3		1	1	1			1	1	2			1		1
ind_KH44	3		1	1	1			1	1	2			1	1	1
ind_KH45	3		1	1	1			1	1	2			1		1
ind_KH6	3		1	1	1			1	1	2			1	1	1
ind_KH7	3		1	1	1			1	1	2			1		1
ind_KH8	3		1	1	1			2	1	2			1	1	1
ind_KH9	3			1	1			1	1	2			1		1
Ind_NAB47	3		1	1	1			1	1	2			1		1
Ind_Nad1	3			1	1			1	1	2			1		1
ind_NAK7	3		1	1	1			1	1	2			1		1
Iran23	3			1	1			1	1	2			1		1
Isolate_A	3			1	1			1	1	2			1		1
Isolate_B	3		1	1	1			1	1	2			1		1
Isolate_C	3		1	1	1			1	1	2			1		1
Isolate_E	3			1	1			1	1	2			1	1	1
J182	3			1	1			1	1	2					1
JP0037	3		1	1	1			1	1	2			1	1	1
JP0038	3		1	1	1			1	1	2			1		1
JP0039	3			1	1			1	1	2			1		1
JP0040	3		1	1	1			1	1	2			1		1
JP0041	3		1	1	1			1	1	2			1	1	1
JP0042	3		1	1	1			1	1	2			1		1
JP0043	3			1	1			1	1	2			1		1
JP0044	3		1	1	1			1	1	2			1		1
JP0045	3		1	1	1			1	1	2			1		1
JP0046	3		1	1	1			1	1	2			1		1
JP0047	3		1	1	1			1	1	2			1		1
JP0048	3		1	1	1			1	1	2			1		1
JP0049	3		1	1	1			1	1	2			1		1
JP0050	3		1	1	1			1	1	2			1		1
JP0051	3		1	1	1			1	1	2			1		1
JP0052	3		1	1	1			1	1	2			1		1
JP0053	3		1	1	1			1	1	2			1		1
JP0054	3		1	1	1			1	1	2			1		1
JP0056	3		1	1	1			1	1	2			1		1
JP0057	3		1	1	1			1	1	2			1		1
JP0058	3		1	1	1			1	1	2			1		1
JP0059	3		1	1	1			1	1	2			1		1
JP0060	3		1	1	1			1	1	2			1		1
JP0061	3		1	1	1			1	1	2			1		1
JP0063	3		1	1	1			1	1	2			1		1
JP0065	3		1	1	1			1	1	2			1		1
JP0067	3		1	1	1			1	1	2			1		1
JP0068	3		1	1	1			1	1	2			1		1
JP0069	3			1	1			1	1	2			1	1	1
JP0070	3			1	1			1	1	2			1		1
JP0072	3		1	1	1			1	1	2			1		1
JP0074	3		1	1	1			1	1	2			1		1
JP0075	3		1	1	1			1	1	2			1		1
JP0076	3		1	1	1			1	1	2			1		1
JP0077	3		1	1	1			1	1	2			1		1
JP0078	3			1	1			1	1	2			1		1
JP0079	3		1	1	1			1	1	2			1		1
JP0085	3			1	1			1	1	2			1		1
JP0086	3		1	1	1			1	1	2			1		1
JP0087	3		1	1	1			1	1	2			1		1
JP0088	3		1	1	1			1	1	2			1		1
JP0089	3		1	1	1			1	1	2			1		1
JP0090	3			1	1			1	1	2			1		1
JP0092	3		1	1	1			1	1	2			1		1
JP0093	3			1	1			1	1	2			1		1
JP0094	3		1	1	1			1	1	2			1		1
JP0095	3		1	1	1			1	1	2			1		1
JP0096	3		1	1	1			1	1	2			1		1
JP0097	3		1	1	1			1	1	2			1		1
JP0098	3		1	1	1			1	1	2			1		1
JP0099	3		1	1	1			1	1	2			1		1
JP0100	3		1	1	1			1	1	2			1		1
JP0101	3		1	1	1			1	1	2			1		1
JP0103	3		1	1	1			1	1	2			1		1
JP0104	3		1	1	1			1	1	2			1		1
JP0105	3		1	1	1			1	1	2			1		1
JP0106	3		1	1	1			1	1	2			1		1
JP0108	3		1	1	1			1	1	2			1		1
JP0109	3		1	1	1			1	1	2			1		1
JP0110	3		1	1	1			1	1	2			1		1
JP0111	3		1	1	1			1	1	2			1		1
JP0112	3		1	1	1			1	1	2			1		1
JP0113	3		1	1	1			1	1	2			1		1
JP0115	3		1	1	1			1	1	2			1		1
JP0116	3		1	1	1			1	1	2			1		1
JP0117	3		1	1	1			1	1	2			1		1
JP0118	3		1	1	1			1	1	2			1		1
JP0119	3		1	1	1			1	1	2			1		1
JP0120	3			1	1			1	1	2			1		1
JP0121	3			1	1			1	1	2			1		1
JP0122	3		1	1	1			1	1	2			1		1
JP0123	3		1	1	1			1	1	2			1		1
JP0125	3			1	1			1	1	2			1		1
JP0126	3		1	1	1			1	1	2			1		1
JP0128	3			1	1			1	1	2			1		1
JP0129	3		1	1	1			1	1	2			1		1
JP0130	3		1	1	1			1	1	2			1		1
JP0131	3		1	1	1			1	1	2			1		1
JP0132	3		1	1	1			1	1	2			1		1
JP0133	3		1	1	1			1	1	2			1		1
JP0134	3		1	1	1			1	1	2			1		1
K26A1	3		1	1	1			1	1	2			1		1
KAZ3172	3		1	1	1			1	1	2			1	1	1
KAZ3176	3		1	1	1			1	1	2			1	1	1
KAZ3177	3			1	1			1	1	2			1		1
KAZ3190	3		1	1	1			1	1	2			1		1
KAZ3193	3		1	1	1			1	1	2			1	1	1
KAZ3194	3		1	1	1			1	1	2			1		1
Keto18	3		1	1	1			1	1	2			1		1
Keto60	3		1	1	1			1	1	2			1	1	1
Khanty04	3		1	1	1			1	1	2			1		1
Khanty15	3		1	1	1			1	1	2			1		1
Khanty16	3		1	1	1			1	1	2			1		1
Khanty17	3		1	1	1			1	1	2			1		1
Khanty23	3		1	1	1			1	1	2			1		1
Khanty26	3		1	1	1			1	1	2			1		1
Khanty27	3		1	1	1			1	1	2			1		1
Khanty30	3		1	1	1			1	1	2			1	1	1
Khanty39	3		1	1	1			1	1	2			1		1
Khanty40	3		1	1	1			1	1	2			1	1	1
Khanty47	3		1	1	1			1	1	2			1		1
Khoisan01A	3		1	1	1			1	1	2			1		1
Khoisan03A	3		1	1	1			1	1	2			1		1
Khoisan07A	3		1	1	1			1	1	2			1		1
Koryak28	3		1	1	1			1	1	2			1		1
Koryak35	3		1	1	1			1	1	2			1		1
Koryak37	3		1	1	1			1	1	2			1		1
KR03B	3			1	1			1	1	2			1		1
KR06A	2		1	1	1			1		2			1		1
KR107A	3		1	1	1			1	1	2			1	1	1
KR113A	3		1	1	1			1	1	2			1	1	1
KR11A	3			1	1			1	1	2			1		1
KR13A	3		1	1	1			1	1	2			1	1	1
KR13B	3		1	1	1			1	1	2			1	1	1
KR16A	3		1	1	1			1	1	2			1		1
KR23A	3		1	1	1			1	1	2			1		1
kuw22	3		1	1	1			1	1	2			1	1	1
kuw45	3		1	1	1			1	1	2			1		1
kuw59	3		1	1	1			1	1	2			1	1	1
L7	3		1	1	1			1	1	2			1		1
LEB3340	3			1	1			1	1	2			1		1
LEB3349	3		1	1	1			1	1	2			1		1
LEB3372	3		1	1	1			1	1	2			1		1
LEB3373	3			1	1			1	1	2			1		1
LEB3438	3			1	1			1	1	2			1		1
LEB3443	3		1	1	1			1	1	2			1	1	1
LIM_001	3		1	1	1			1	1	2			1		1
LIM_002	3		1	1	1			1	1	2			1		1
LIM_003	3		1	1	1			1	1	2			1		1
LIM_005	3		1	1	1			1	1	2			1		1
LIM_006	3			1				1	1	2			1	1	1
LIM_007	3		1	1	1			1	1	2			1		1
LIM_008	3		1	1	2			1	1	2			1		1
LIM_009	3		1	1	1			1	1	2			1	1	1
LIM_010	3		1	1	1			1	1	2			1		1
MHP01	3			1	1			1	1	2			1		1
MHP02	3		1	1	1			1	1	2			1		1
MHP03	3		1	1	1			1	1	2			1		1
MHP04	3		1	1	1			1	1	2		1	1		1
MHP05	3		1	1	1			1	1	2			1		1
MHP06	3		1	1	1			1	1	2			1	1	1
MHP08	3		1	1	1			1	1	2			1		1
MHP09C	3		1	1	1			1	1	2			1		1
MHP09L	3		1	1	1			1	1	2			1		1
MHP10	3		1	1	1			1	1	2			1		1
MHP11	3		1	1	1			1	1	2			1		1
MHP12	3		1	1	1			1	1	2			1		1
MHP13	3		1	1	1			1	1	2			1		1
MHP15	3			1	1			1	1	2			1		1
MHP16	3		1	1	1			1	1	2			1		1
MHP17	3		1	1	1			1	1	2			1		1
MHP18	3		1	1	1			1	1	2			1		1
MHP19	3		1	1	1			1	1	2			1		1
MHP20	3		1	1	1			1	1	2			1		1
MHP22	3		1	1	1			1	1	2			1		1
MHP23	3		1	1	1			1	1	2			1		1
MHP28	3		1	1	1			1	1	2			1		1
MHP29	3		1	1	1			1	1	2		1	1		1
MHP30	3		1	1	1			1	1	2			1		1
MHP31	3		1	1	1			1	1	2			1		1
MHP32	3			1	1			1	1	2			1		1
MHP33	3		1	1	1			1	1	2			1		1
MHP34	3		1	1	1			1	1	2			1		1
MHP35	3		1	1	1			1	1	2			1	1	1
MHP36	3		1	1	1			1	1	2			1		1
MHP37	3		1	1	1			1	1	2			1		1
MHP38	3		1	1	1			1	1	2			1		1
MHP39	3		1	1	1			1	1	2			1		1
MHP40	3		1	1	1			1	1	2			1		1
MHP41	3		1	1	1			1	1	2			1		1
MHP42	3		1	1	1			1	1	2			1		1
MHP43	3			1	1			1	1	2			1		1
MHP44	3		1	1	1			1	1	2			1		1
MHP47	3		1	1	1			1	1	2			1		1
MHP50	3		1	1	1			1	1	2			1	1	1
MHP51	3		1	1	1			1	1	2			1	1	1
MHP52	3		1	1	1			1	1	2			1		1
MHP54	3		1	1	1			1	1	2			1		1
ML1	3		1	1	1			1		2			1		1
ML2	4		1	1	1			1	1	2			1		1
ML3	3		1	1	1			1		2			1		1
mong44	3		1	1	1			1	1	2			1	1	1
mong49	2		1	1	1			1	1	2			1	1	1
Mor_G4	3		1	1	1			1	1	2			1		1
Mor_Hp_PW	3		1	1	1			1	1	2			1		1
Mor_hp106	3		1	1	1			1	1	2			1		1
Mor_hp151	3		1	1	1			1	1	2			1		1
Mor_Hp725g	3		1	1	1			1	1	2			1		1
Mor_hp751	3		1	1	1			1	1	2			1		1
MX_2002_14	3		1	1	1			1	1	2			1		1
MX_2003_279	3		1	1	1			1	1	2			1		1
MX_2003_292	3		1	1	1			1	1	2			1		1
MX_2003_368	3		1	1	1			1	1	2			1		1
MX_2004_102	3		1	1	1			1	1	2			1		1
MX_2004_125	3		1	1	1			1	1	2			1		1
MX_2004_137	3		1	1	1			1	1	2			1		1
MX_2004_210	3		1	1	1			1	1	2			1		1
MX_2004_37	3		1	1	1			1	1	2			1		1
MX_2004_40	3		1	1	1			1	1	2			1	1	1
MX_2004_42	3			1	1			1	1	2			1		1
MX_2004_51	3		1	1	1			1	1	2			1		1
MX_2004_67	3		1	1	1			1	1	2			1	1	1
MX_2004_84	3		1	1	1			1	1	2			1		1
N6_del_htrA	3	1	1	1	1			1	1	2			1		1
N6_mut_htrA661	3		1		1				1	1			1
Nanai30	3		1	1	1			1	1	2			1	1	1
Nanai34	3		1	1	1			1	1	2			1		1
Nanai40	3		1	1	1			1	1	2			1		1
NCTC13345	3		1	1	1			1	1	2			1		1
Nentsy28	3		1	1	1			1	1	2			1	1	1
Nentsy29	3		1	1	1			1	1	2			1	1	1
Nentsy32	3		1	1	1			1	1	2			1	1	1
Nentsy37	3		1	1	1			1	1	2			1	1	1
Nentsy38	3		1	1	1			1	1	2			1	1	1
Nentsy65	3		1	1	1			1	1	2			1	1	1
Nentsy81	3		1	1	1			1	1	2			1		1
Nentsy82	3		1	1	1			1	1	2			1	1	1
Nentsy90	3		1	1	1			1	1	2			1	1	1
Neuguinea56	3		1	1	1			1	1	2			1		1
NIGH2493	3		1	1	1			1	1	2			1		1
NIGH2494	3		1	1	1			1	1	2			1		1
NYPt127	3			1	1			1	1	2			1		1
NYPt130	3		1	1	1			1	1	2			1		1
NYPt133	3		1	1	1			1	1	2			1		1
NYPt154	3		1	1	1			1	1	2			1		1
NYPt170	3		1	1	1			1	1	2			1		1
NYPt186	3		1	1	1			1	1	2			1		1
NYPt187	3		1	1	1			1	1	2			1		1
NYPt189	3		1	1	1			1	1	2			1		1
NYPt19	3		1	1	1			1	1	2			1	1	1
NYPt273	3		1	1	1			1	1	2			1		1
NYPt281	3		1	1	1			1	1	2			1		1
NYPt292	3		1	1	1			1	1	2			1		1
NYPt297	3		1	1	1			1	1	2			1	1	1
NYPt310	3		1	1	1			1	1	2			1		1
NYPt328	3		1	1	1			1	1	2			1	1	1
NYPt64	3		1	1	1			1	1	2			1		1
NYPt66	3		1	1	1			1	1	2			1		1
NYPt72	3			1	1			1	1	2			1		1
NYPt82	3		1	1	1			1	1	2			1		1
NYPt94	3		1	1	1			1	1	2			1		1
NYPt95	3		1	1	1			1	1	2			1		1
Oki102	3			1	1			1	1	2			1	1	1
oki109	3		1	1	1			1	1	2			1	1	1
Oki112	3			1	1			1	1	2			1	1	1
Oki128	3		1		1			1	1	2			1	1	1
Oki154	3		1	1	1			1	1	2			1	1	1
oki420	3		1	1	1			1	1	2			1	1	1
Oki422	3			1	1			1	1	2			1	1	1
oki439	3			1	1			1	1	2			1		1
oki601	3		1	1	1			1	1	2			1		1
Oki673	3		1	1	1			1	1	2			1		1
oki804	3		1	1	1			1	1	2			1	1	1
Oki828	3		1	1	1			1	1	2			1	1	1
oki891	3		1	1	1			1	1	2			1	1	1
Oki898	3		1	1	1			1	1	2			1	1	1
PAL3398	3		1	1	1			1	1	2			1		1
PAL3399	3		1	1	1			1	1	2			1		1
PAL3410	3		1	1	1			1	1	2			1		1
PAL3411	3		1	1	1			1	1	2			1		1
PAL3413	3		1	1	1			1	1	2			1		1
Pecan18	3		1	1	1			1	1	2			1		1
PNG84A	3		1	1	1			1	1	2			1		1
Pt_7739	3		1	1	1			1	1	2			1		1
Pt_7757	3			1	1			1	1	2			1		1
Pt_7854	3		1	1	1			1	1	2			1		1
Pt_7901	3		1	1	1			1	1	2			1	1	1
Pt_8186	3		1	1	1			1	1	2			1		1
Pt_8220	3		1	1	1			1	1	2			1		1
Pt_8259	3		1	1	1			1	1	2			1		1
Pt_8284	3			1	1			1	1	2			1		1
Pt_8311	3		1	1	1			1	1	2			1		1
Pt_8323	3		1	1	1			1	1	2			1		1
Pt_8360	3		1	1	1			1	1	2			1		1
Pt_8376	3		1	1	1			1	1	2			1		1
Pt_8427	3		1	1	1			1	1	2			1		1
Pt_8434	3		1	1	1			1	1	2			1	1	1
PUNO_001	3		1	1	1			1	1	2			1	1	1
PUNO_002	3		1	1	1			1	1	2			1		1
PUNO_003	3		1	1	1			1	1	2			1		1
PUNO_004	3		1	1	1			1	1	2			1		1
PUNO_006	3		1	1	1			1	1	2			1		1
PUNO_007	3		1	1	1			1	1	2			1		1
PUNO_008	3			1	1			1	1	2			1		1
PUNO_009	3		1	1	1			1	1	2			1		1
PUNO_010	3		1	1	1			1	1	2			1		1
S380A	3		1	1	1			1	1	2			1		1
S468A	3		1	1	1			1	1	2			1		1
Sahul64	3			1	1			1	1	2			1		1
Sakhalin60	3		1	1	1			1	1	2			1		1
Shi_CAG1	3			1	1			1	1	2			1		1
Shi_CAG10	3			1	1			1	1	2			1		1
Shi_CAG11	3		1	1	1			1	1	2			1		1
Shi_CAG12	3		1	1	1			1	1	2			1		1
Shi_CAG13	3		1	1	1			1	1	2			1		1
Shi_CAG14	3		1	1	1			1	1	2			1		1
Shi_CAG15	3			1	1			1	1	2			1		1
Shi_CAG16	3		1	1	1			1	1	2			1		1
Shi_CAG17	3			1	1			1	1	2			1		1
Shi_CAG18	3		1	1	1			1	1	2			1	1	1
Shi_CAG19	3		1	1	1			1	1	2			1		1
Shi_CAG2	3		1	1	1			1	1	2			1		1
Shi_CAG20	3		1	1	1			1	1	2			1		1
Shi_CAG21	3		1	1	1			1	1	2			1		1
Shi_CAG22	3		1	1	1			1	1	2			1		1
Shi_CAG23	3		1	1	1			1	1	2			1		1
Shi_CAG24	3		1	1	1			1	1	2			1		1
Shi_CAG25	3		1	1	1			1	1	2			1		1
Shi_CAG26	3		1	1	1			1	1	2			1		1
Shi_CAG27	3		1	1	1			1	1	2			1	1	1
Shi_CAG28	3		1	1	1			1	1	2			1		1
Shi_CAG29	3		1	1	1			1	1	2			1		1
Shi_CAG3	3			1	1			1	1	2			1		1
Shi_CAG30	3		1	1	1			1	1	2			1		1
Shi_CAG31	3		1	1	1			1	1	2			1		1
Shi_CAG32	3		1	1	1			1	1	2			1	1	1
Shi_CAG33	3		1	1	1			1	1	2			1	1	1
Shi_CAG34	3			1	1			1	1	2			1		1
Shi_CAG35	3			1	1			1	1	2			1		1
Shi_CAG36	3			1	1			1	1	2			1		1
Shi_CAG37	3			1	1			1	1	2			1		1
Shi_CAG38	3		1	1	1			1	1	2			1		1
Shi_CAG39	3		1	1	1			1	1	2			1		1
Shi_CAG4	3			1	1			1	1	2			1		1
Shi_CAG40	3		1	1	1			1	1	2			1		1
Shi_CAG41	3		1	1	1			1	1	2			1		1
Shi_CAG42	3		1	1	1			1	1	2			1		1
Shi_CAG43	3			1	1			1	1	2			1		1
Shi_CAG44	3		1	1	1			1	1	2			1		1
Shi_CAG45	3		1	1	1			1	1	2			1		1
Shi_CAG46	3		1	1	1			1	1	2			1		1
Shi_CAG47	3		1	1	1			1	1	2			1		1
Shi_CAG48	3		1	1	1			1	1	2			1		1
Shi_CAG49	3		1	1	1			1	1	2			1		1
Shi_CAG5	3			1	1			1	1	2			1		1
Shi_CAG50	3		1	1	1			1	1	2			1	1	1
Shi_CAG51	3		1	1	1			1	1	2			1	1	1
Shi_CAG52	3		1	1	1			1	1	2			1		1
Shi_CAG53	3		1	1	1			1	1	2			1		1
Shi_CAG54	3			1	1			1	1	2					1
Shi_CAG55	3		1	1	1			1	1	2			1		1
Shi_CAG56	3		1	1	1			1	1	2			1		1
Shi_CAG57	3		1	1	1			1	1	2			1		1
Shi_CAG58	3		1	1	1			1	1	2			1		1
Shi_CAG59	3		1	1	1			1	1	2			1		1
Shi_CAG6	3			1	1			1	1	2			1		1
Shi_CAG60	3		1	1	1			1	1	2			1		1
Shi_CAG61	3		1	1	1			1	1	2			1		1
Shi_CAG62	3		1	1	1			1	1	2			1	1	1
Shi_CAG63	3		1	1	1			1	1	2			1		1
Shi_CAG64	3		1	1	1			1	1	2			1		1
Shi_CAG65	3		1	1	1			1	1	2			1		1
Shi_CAG66	3		1	1	1			1	1	2			1		1
Shi_CAG7	3			1	1			1	1	2			1		1
Shi_CAG8	3			1	1			1	1	2			1		1
Shi_CAG9	3			1	1			1	1	2			1		1
Shi_CSG1	3		1	1	1			1	1	2			1		1
Shi_CSG10	3		1	1	1			1	1	2			1		1
Shi_CSG11	3		1	1	1			1	1	2			1		1
Shi_CSG12	3		1	1	1			1	1	2			1		1
Shi_CSG13	3		1	1	1			1	1	2			1		1
Shi_CSG14	3		1	1	1			1	1	2			1		1
Shi_CSG15	3		1	1	1			1	1	2			1		1
Shi_CSG16	3		1	1	1			1	1	2			1		1
Shi_CSG17	3		1	1	1			1	1	2			1	1	1
Shi_CSG18	3			1	1			1	1	2			1		1
Shi_CSG19	3			1	1			1	1	2			1		1
Shi_CSG2	3		1	1	1			1	1	2			1		1
Shi_CSG3	3		1	1	1			1	1	2			1		1
Shi_CSG4	3		1	1	1			1	1	2			1		1
Shi_CSG5	3			1	1			1	1	2			1		1
Shi_CSG6	3		1	1	1			1	1	2			1		1
Shi_CSG7	3			1	1			1	1	2			1		1
Shi_CSG8	3		1	1	1			1	1	2			1		1
Shi_CSG9	3		1	1	1			1	1	2			1		1
Shi_GC1	3		1	1	1			1	1	2			1		1
Shi_GU1	3		1	1	1			1	1	2			1		1
Shi_GU10	3		1	1	1			1	1	2			1		1
Shi_GU11	3		1	1	1			1	1	2			1		1
Shi_GU12	3			1	1			1	1	2			1		1
Shi_GU13	3		1	1	1			1	1	2			1		1
Shi_GU14	3			1	1			1	1	2			1		1
Shi_GU15	3		1	1	1			1	1	2			1		1
Shi_GU16	3		1	1	1			1	1	2			1		1
Shi_GU17	3		1	1	1			1	1	2			1		1
Shi_GU18	3			1	1			1	1	2			1	1	1
Shi_GU19	3			1	1			1	1	2			1		1
Shi_GU2	3		1	1	1			1	1	2			1		1
Shi_GU20	3		1	1	1			1	1	2			1		1
Shi_GU21	3			1	1			1	1	2			1		1
Shi_GU22	3		1	1	1			1	1	2			1		1
Shi_GU23	3			1	1			1	1	2			1		1
Shi_GU24	3			1	1			1	1	2			1		1
Shi_GU25	3		1	1	1			1	1	2			1		1
Shi_GU26	3			1	1			1	1	2			1		1
Shi_GU3	3		1	1	1			1	1	2			1	1	1
Shi_GU4	3		1	1	1			1	1	2			1	1	1
Shi_GU5	3		1	1	1			1	1	2			1		1
Shi_GU6	3		1	1	1			1	1	2			1		1
Shi_GU7	3		1	1	1			1	1	2			1		1
Shi_GU8	3		1	1	1			1	1	2			1		1
Shi_GU9	3		1	1	1			1	1	2			1		1
SHIM_002	3		1	1	1			1	1	2			1		1
SHIM_007	3		1	1	1			1	1	2			1		1
SHIM_010	3		1	1	1			1	1	2			1		1
SHIM_011	3		1	1	1			1	1	2			1		1
SHIM_014	3		1	1	1			1	1	2			1		1
Somalia3	3		1	1	1			1	1	2			1		1
SSR1	3		1	1	1			1	1	2			1		1
SWD_ZH05	3		1	1	1			1	1	2			1		1
SWD_ZH1	2		1	1	1			1	1	2			1		1
SWD_ZH10	3		1	1	1			1	1	2			1		1
SWD_ZH100	3		1	1	1			1	1	2			1		1
SWD_ZH101	3		1	1	1			1	1	2			1		1
SWD_ZH102	3		1	1	1			1	1	2			1		1
SWD_ZH103	3		1	1	1			1	1	2			1	1	1
SWD_ZH104	2		1	1	1			1	1	2			1		1
SWD_ZH106	3		1	1	1			1	1	2			1		1
SWD_ZH107	3		1	1	1			1	1	2			1	1	1
SWD_ZH108	3		1	1	1			1	1	2			1	1	1
SWD_ZH109	3		1	1	1			1	1	2			1		1
SWD_ZH11	3		1	1	1			1	1	2			1	1	1
SWD_ZH1110	3		1	1	1			1	1	2			1		1
SWD_ZH1111	3			1	1			1	1	2			1		1
SWD_ZH112	3		1	1	1			1	1	2			1		1
SWD_ZH113	3		1	1	1			1	1	2			1	1	1
SWD_ZH115	3		1	1	1			1	1	2			1		1
SWD_ZH116	3		1	1	1			1	1	2			1		1
SWD_ZH117	3		1	1	1			1	1	2			1		1
SWD_ZH118	3		1	1	1			1	1	2			1		1
SWD_ZH119	3		1	1	1			1	1	2			1	1	1
SWD_ZH12	3		1	1	1			1	1	2			1		1
SWD_ZH120	3		1	1	1			1	1	2			1		1
SWD_ZH121	3		1	1	1			1	1	2			1		1
SWD_ZH122	3		1	1	1			1	1	2			1		1
SWD_ZH123	3		1	1	1			1	1	2			1	1	1
SWD_ZH124	3		1	1	1			1	1	2			1		1
SWD_ZH125	3		1	1	1			1	1	2			1		1
SWD_ZH126	3		1	1	1			1	1	2			1	1	1
SWD_ZH127	3		1	1	1			1	1	2			1		1
SWD_ZH128	3		1	1	1			1	1	1			1	1	1
SWD_ZH129	3		1	1	1			1	1	2			1		1
SWD_ZH13	3		1	1	1			1	1	2			1		1
SWD_ZH130	3		1	1	1			1	1	2			1	1	1
SWD_ZH131	3		1	1	1			1	1	2			1		1
SWD_ZH132	3		1	1	1			1	1	2			1		1
SWD_ZH133	3		1	1	1			1	1	2			1		1
SWD_ZH134	3		1	1	1			1	1	2			1		1
SWD_ZH135	3		1	1	1			1	1	2			1		1
SWD_ZH136	3		1	1	1			1	1	2			1		1
SWD_ZH137	3		1	1	1			1	1	2			1		1
SWD_ZH138	3		1	1	1			1	1	2					1
SWD_ZH139	3		1	1	1			1	1	2			1	1	1
SWD_ZH14	3		1	1	1			1	1	2			1		1
SWD_ZH140	3		1	1	1			1	1	2			1	1	1
SWD_ZH15	3		1	1	1			1	1	2			1		1
SWD_ZH16	3			1	1			1	1	2			1		1
SWD_ZH17	2			1	1			1	1	2			1		1
SWD_ZH18	3		1	1				1	1	1					1
SWD_ZH19	3		1	1	1			1	1	2			1	1	1
SWD_ZH2	3		1	1	1			1	1	2			1	1	1
SWD_ZH20	3		1	1	1			1	1	2			1	1	1
SWD_ZH21	3		1	1	1			1	1	2			1	1	1
SWD_ZH22	3			1	1			1	1	2			1		1
SWD_ZH23	3		1	1	1			1	1	2			1		1
SWD_ZH24	3		1	1	1			1	1	2			1		1
SWD_ZH25	3		1	1				1	1	2			1		1
SWD_ZH26	1			1	1			1	1	2			1		1
SWD_ZH27	3		1	1	1			1	1	2			1	1	1
SWD_ZH28	3		1	1	1			1	1	2			1	1	1
SWD_ZH29	3		1	1	1			1	1	2			1		1
SWD_ZH3	3			1	1			1	1	2			1	1	1
SWD_ZH30	3		1	1	1			1	1	2			1		1
SWD_ZH31	3		1	1	1			1	1	2			1		1
SWD_ZH32	3		1	1	1			1	1	2			1		1
SWD_ZH33	3		1	1	1			1	1	2			1		1
SWD_ZH34	3		1	1	1			1	1	2			1		1
SWD_ZH35	3		1	1	1			1	1	2			1		1
SWD_ZH36	3		1	1	1			1	1	2			1		1
SWD_ZH37	3		1	1	1			1	1	2			1		1
SWD_ZH38	2		1	1	1			1	1	2			1	1	1
SWD_ZH39	3			1	1			1	1	2			1		1
SWD_ZH4	3		1	1	1			1	1	2			1		1
SWD_ZH40	3		1	1	1			1	1	2			1		1
SWD_ZH41	3		1	1	1			1	1	2			1		1
SWD_ZH42	3		1	1	1			1	1	2			1		1
SWD_ZH43	3		1	1	1			1	1	2			1		1
SWD_ZH45	3		1	1	1			1	1	2			1		1
SWD_ZH46	3		1	1	1			1	1	2			1		1
SWD_ZH47	3		1	1	1			1	1	2			1		1
SWD_ZH48	3		1	1	1			1	1	2			1	1	1
SWD_ZH49	3		1	1	1			1	1	2			1	1	1
SWD_ZH5	2		1	1	1			1	1	2			1		1
SWD_ZH50	3		1	1	1			1	1	2			1		1
SWD_ZH51	3		1	1	1			1	1	2			1		1
SWD_ZH52	3		1	1	1			1	1	2			1		1
SWD_ZH53	3		1	1	1			1	1	2			1	1	1
SWD_ZH54	3		1	1	1			1	1	2			1		1
SWD_ZH55	3		1	1	1			1	1	2			1		1
SWD_ZH56	3		1	1	1			1	1	2			1		1
SWD_ZH57	3		1	1	1			1	1	2			1		1
SWD_ZH58	3		1	1	1			1	1	2			1		1
SWD_ZH59	3		1	1	1			1	1	2			1		1
SWD_ZH6	3		1	1	1			1	1	2			1		1
SWD_ZH60	3		1	1	1			1	1	2			1		1
SWD_ZH61	3		1	1	1			1	1	2			1		1
SWD_ZH62	3		1	1	1			1	1	2			1		1
SWD_ZH63	3		1	1	1			1	1	2			1		1
SWD_ZH65	4			1	1			1	1	2			1		1
SWD_ZH66	3		1	1	1			1	1	2			1		1
SWD_ZH67	3		1	1	1			1	1	2			1		1
SWD_ZH68	3		1	1	1			1	1	2			1		1
SWD_ZH69	3		1	1	1			1	1	2			1		1
SWD_ZH7	3		1	1	1			1	1	2			1		1
SWD_ZH72	3		1	1	1			1	1	2			1	1	1
SWD_ZH75	3		1	1	1			1	1	2			1		1
SWD_ZH76	3			1	1			1	1	2			1		1
SWD_ZH77	3		1	1	1			1	1	2			1		1
SWD_ZH78	3		1	1	1			1	1	2			1		1
SWD_ZH79	3		1	1	1			1	1	2			1		1
SWD_ZH8	3		1	1	1			1	1	2			1		1
SWD_ZH80	3			1	1			1	1	2			1		1
SWD_ZH82	3		1	1	1			1	1	2			1		1
SWD_ZH83	3		1	1	1			1	1	2			1		1
SWD_ZH84	3		1	1	1			1	1	2			1	1	1
SWD_ZH85	3		1	1	1			1	1	2			1	1	1
SWD_ZH86	3		1	1	1			1	1	2			1	1	1
SWD_ZH87	3		1	1	1			1	1	2			1		1
SWD_ZH88	3		1	1	1			1	1	2			1		1
SWD_ZH9	3		1	1	1			1	1	2			1		1
SWD_ZH90	3		1	1	1			1	1	2			1		1
SWD_ZH91	2		1	1	1			1	1	2			1		1
SWD_ZH93	3		1	1	1			1	1	2			1		1
SWD_ZH94	3		1	1	1			1	1	2			1		1
SWD_ZH96	3		1	1	1			1	1	2			1		1
SWD_ZH97	3		1	1	1			1	1	2			1	1	1
SWD_ZH98	3		1	1	1			1	1	2			1		1
SWD_ZH99	3		1	1	1			1	1	2			1		1
SZ105	3		1	1	1			1	1	2			1		1
SZ116	3		1	1	1			1	1	2			1		1
SZ117	3			1	1			1	1	2			1		1
SZ118	3		1	1	1			1	1	2			1		1
SZ119	3			1	1			1	1	2			1	1	1
SZ120A	3		1	1	1			1	1	2			1		1
SZ121	3		1	1	1			1	1	2			1		1
SZ123A	3		1	1	1			1	1	2			1		1
SZ131A	3		1	1	1			1	1	2			1		1
SZ137A	3		1	1	1			1	1	2			1		1
SZ138	3		1	1	1			1	1	2			1		1
SZ14	3		1	1	1			1	1	2			1		1
SZ140	3		1	1	1			1	1	2			1		1
SZ141	3		1	1	1			1	1	2			1		1
SZ143	3		1	1	1			1	1	2			1		1
SZ145	3		1	1	1			1	1	2			1	1	1
SZ147	3		1	1	1			1	1	2			1	1	1
SZ150A	3		1	1	1			1	1	2			1		1
SZ151	3		1	1	1			1	1	2			1		1
SZ152A	3		1	1	1			1	1	2			1		1
SZ154	3		1	1	1			1	1	2			1		1
SZ155	3		1	1	1			1	1	2			1		1
SZ158A	3		1	1	1			1	1	2			1		1
SZ159A	3			1	1			1	1	2			1		1
SZ161A	3		1	1	1			1	1	2			1		1
SZ162A	3		1	1	1			1	1	2			1		1
SZ163A	3		1	1	1			1	1	2			1	1	1
SZ166A	3		1	1	1			1	1	2			1		1
SZ167A	3		1	1	1			1	1	2			1		1
SZ168A	3		1	1	1			1	1	2			1		1
SZ17	3		1	1	1			1	1	2			1		1
SZ172A	3		1	1	1			1	1	2			1	1	1
SZ18	3		1	1	1			1	1	2			1		1
SZ2002	3		1	1	1			1	1	2			1		1
SZ2003	3		1	1	1			1	1	2			1	1	1
SZ2004	3			1	1			1	1	2			1		1
SZ2005	3		1	1	1			1	1	2			1		1
SZ2008	3		1	1	1			1	1	2			1		1
SZ2010	3		1	1	1			1	1	2			1		1
SZ2011	3			1	1			1	1	2			1		1
SZ2012	3		1	1	1			1	1	2			1		1
SZ2015	3		1	1	1			1	1	2			1		1
SZ2016A	3		1	1	1			1	1	2			1		1
SZ2019	3			1	1			1	1	2			1		1
SZ2042	3		1	1	1			1	1	2			1		1
SZ2044	3			1	1			1	1	2			1		1
SZ2048	3		1	1	1			1	1	2			1		1
SZ2049	3		1	1	1			1	1	2			1		1
SZ2050	3			1	1			1	1	2			1	1	1
SZ2051	3		1	1	1			1	1	2			1		1
SZ2052	3		1	1	1			1	1	2			1		1
SZ2053A	3		1	1	1			1	1	2			1		1
SZ2055	3			1	1			1	1	2			1		1
SZ2057	3		1	1	1			1	1	2			1		1
SZ2058	3			1	1			1	1	2			1		1
SZ2059A	3		1	1	1			1	1	2			1		1
SZ2060	3		1	1	1			1	1	2			1		1
SZ2061	3		1	1	1			1	1	2			1		1
SZ2062	3		1	1	1			1	1	2			1		1
SZ2063	3		1	1	1			1	1	2			1		1
SZ2065	3			1	1			1	1	2			1		1
SZ2070	3		1	1	1			1	1	2			1		1
SZ2071	3		1	1	1			1	1	2			1		1
SZ2072	3		1	1	1			1	1	2			1		1
SZ2075	3		1	1	1			1	1	2			1		1
SZ2076	3			1	1			1	1	2			1	1	1
SZ2081	3		1	1	1			1	1	2			1		1
SZ2082	3		1	1	1			1	1	2			1		1
SZ2084	3		1	1	1			1	1	2			1		1
SZ2085	3		1	1	1			1	1	2			1		1
SZ2086	3		1	1	1			1	1	2			1		1
SZ2089	3			1	1			1	1	2			1	1	1
SZ2092	3		1	1	1			1	1	2			1		1
SZ2093	3		1	1	1			1	1	2			1		1
SZ2094	3		1	1	1			1	1	2			1		1
SZ2095	3		1	1	1			1	1	2			1		1
SZ2097	3		1	1	1			1	1	2			1		1
SZ2098	3		1	1	1			1	1	2			1		1
SZ2102A	3			1	1			1	1	2			1		1
SZ2107A	3			1	1			1	1	2			1		1
SZ2108A	3		1	1	1			1	1	2			1		1
SZ2109A	3		1	1	1			1	1	2			1		1
SZ2110A	3		1	1	1			1	1	2			1		1
SZ2112A	3		1	1	1			1	1	2			1		1
SZ2113A	3		1	1	1			1	1	2			1		1
SZ2114A	3		1	1	1			1	1	2			1		1
SZ2115A	3		1	1	1			1	1	2			1		1
SZ2117	3		1	1	1			1	1	2			1		1
SZ2120	3		1	1	1			1	1	2			1		1
SZ2123	3			1	1			1	1	2			1		1
SZ2124	3		1	1	1			1	1	2			1		1
SZ2126	3		1	1	1			1	1	2			1		1
SZ2127	3		1	1	1			1	1	2			1		1
SZ2128	3		1	1	1			1	1	2			1		1
SZ2129	3			1	1			1	1	2			1		1
SZ2130	3		1	1	1			1	1	2			1		1
SZ2131	3		1	1	1			1	1	2			1		1
SZ2132	3		1	1	1			1	1	2			1		1
SZ2133	3		1	1	1			1	1	2			1		1
SZ2134	3		1	1	1			1	1	2			1		1
SZ2137	3		1	1	1			1	1	2			1		1
SZ2138	3		1	1	1			1	1	2			1		1
SZ2139	3			1	1			1	1	2			1		1
SZ2140	3		1	1	1			1	1	2			1		1
SZ2141	3		1	1	1			1	1	2			1		1
SZ2142	3			1	1			1	1	2			1		1
SZ2143	3		1	1	1			1	1	2			1		1
SZ2145	3		1	1	1			1	1	2			1		1
SZ2146	3			1	1			1	1	2			1		1
SZ2147A	3			1	1			1	1	2			1		1
SZ2148	3		1	1	1			1	1	2			1		1
SZ2149	3		1	1	1			1	1	2			1		1
SZ2150	3		1	1	1			1	1	2			1		1
SZ2151	3		1	1	1			1	1	2			1		1
SZ2152	3			1	1			1	1	2			1	1	1
SZ2153	3		1	1	1			1	1	2			1	1	1
SZ2154	3		1	1	1			1	1	2			1		1
SZ2155	3			1	1			1	1	2			1	1	1
SZ2156	3		1	1	1			1	1	2			1		1
SZ2157	3		1	1	1			1	1	2			1		1
SZ2158	3		1	1	1			1	1	2			1		1
SZ2160	3		1	1	1			1	1	2			1		1
SZ2161	3		1	1	1			1	1	2			1		1
SZ2162	3		1	1	1			1	1	2			1		1
SZ2165	3		1	1	1			1	1	2			1		1
SZ2168	3		1	1	1			1	1	2			1		1
SZ2170	3		1	1	1			1	1	2			1		1
SZ2171	3		1	1	1			1	1	2			1		1
SZ2172	3		1	1	1			1	1	2			1		1
SZ2173	3			1	1			1	1	2			1	1	1
SZ2175	3		1	1	1			1	1	2			1		1
SZ2177	3		1	1	1			1	1	2			1		1
SZ2178	3		1	1	1			1	1	2			1		1
SZ2179	3			1	1			1	1	2			1		1
SZ2180	3		1	1	1			1	1	2			1		1
SZ2181	3		1	1	1			1	1	2			1		1
SZ2182	3			1	1			1	1	2			1		1
SZ2183	3		1	1	1			1	1	2			1		1
SZ2185	3		1	1	1			1	1	2			1	1	1
SZ2186	3		1	1	1			1	1	2			1		1
SZ2187	3			1	1			1	1	2			1		1
SZ2188	3		1	1	1			1	1	2			1		1
SZ2190	3			1	1			1	1	2			1		1
SZ2191	3		1	1	1			1	1	2			1		1
SZ2193	3		1	1	1			1	1	2			1		1
SZ2195	3		1	1	1			1	1	2			1		1
SZ2196	3			1	1			1	1	2			1		1
SZ2197	3		1	1	1			1	1	2			1		1
SZ2198	3		1	1	1			1	1	2			1		1
SZ2199	3		1	1	1			1	1	2			1		1
SZ2203	3			1	1			1	1	2			1		1
SZ2205	3		1	1	1			1	1	2			1		1
SZ2206	3			1	1			1	1	2			1		1
SZ2208	3		1	1	1			1	1	2			1		1
SZ2209	3		1	1	1			1	1	2			1		1
SZ2210	3		1	1	1			1	1	2			1		1
SZ2211	3			1	1			1	1	2			1		1
SZ2212	3			1	1			1	1	2			1		1
SZ2213	3			1	1			1	1	2			1		1
SZ2215	3		1	1	1			1	1	2			1		1
SZ2216	3		1	1	1			1	1	2			1		1
SZ2217	3		1	1	1			1	1	2			1		1
SZ2218	3		1	1	1			1	1	2			1		1
SZ2219	3		1	1	1			1		2			1		1
SZ2220	3			1	1			1	1	2			1		1
SZ2221	3			1	1			1	1	2			1		1
SZ29A	3		1	1	1			1	1	2			1		1
SZ3001A	3		1	1	1			1	1	2			1		1
SZ3002	3		1	1	1			1	1	2			1		1
SZ3005	3		1	1	1			1	1	2			1		1
SZ3006A	3		1	1	1			1	1	2			1		1
SZ3008A	3		1	1	1			1	1	2			1		1
SZ3009	3		1	1	1			1	1	2			1		1
SZ3010	3		1	1	1			1	1	2			1		1
SZ3011	3		1	1	1			1	1	2			1		1
SZ3012	3		1	1	1			1	1	2			1		1
SZ3014	3		1	1	1			1	1	2			1		1
SZ3015	3		1	1	1			1	1	2			1		1
SZ3016	3		1	1	1			1	1	2			1		1
SZ3018	3		1	1	1			1	1	2			1		1
SZ3019A	3		1	1	1			1	1	2			1		1
SZ3021	3		1	1	1			1	1	2			1		1
SZ3023	3		1	1	1			1	1	2			1		1
SZ3024	3		1	1	1			1	1	2			1		1
SZ3025A	3		1	1	1			1	1	2			1		1
SZ3027A	3		1	1	1			1	1	2			1		1
SZ3028A	3		1	1	1			1	1	2			1		1
SZ3029A	3		1	1	1			1	1	2			1		1
SZ3030	3		1	1	1			1	1	2			1		1
SZ3031	3		1	1	1			1	1	2			1		1
SZ3033A	3		1	1	1			1	1	2			1		1
SZ3034A	3			1	1			1	1	2			1		1
SZ3035	3		1	1	1			1	1	2			1		1
SZ3036	3		1	1	1			1	1	2			1		1
SZ3038	3		1	1	1			1	1	2			1		1
SZ3039	3		1	1	1			1	1	2			1		1
SZ3040A	3		1	1	1			1	1	2			1		1
SZ3041A	3		1	1	1			1	1	2			1		1
SZ3043A	3		1	1	1			1	1	2			1		1
SZ3044	3		1	1	1			1	1	2			1		1
SZ3050	3		1	1	1			1	1	2			1		1
SZ3053	3		1	1	1			1	1	2			1		1
SZ3057	3		1	1	1			1	1	2			1		1
SZ3058	3		1	1	1			1	1	2			1		1
SZ3060	4		1	1	1			1	1	2			1		1
SZ3063	3		1	1	1			1	1	2			1		1
SZ3064	3		1	1	1			1	1	2			1		1
SZ3065	3		1	1	1			1	1	2			1		1
SZ3071	3		1	1	1			1	1	2			1		1
SZ3073	3		1	1	1			1	1	2			1		1
SZ3078	3		1	1	1			1	1	2			1		1
SZ3080	3			1	1			1	1	2			1	1	1
SZ3081A	3		1	1	1			1	1	2			1		1
SZ3083A	3		1	1	1			1	1	2			1		1
SZ3086A	3		1	1	1			1	1	2			1		1
SZ3090A	3		1	1	1			1	1	2			1		1
SZ3091A	3		1	1	1			1	1	2			1		1
SZ3093A	3			1	1			1	1	2			1		1
SZ3094A	3		1	1	1			1	1	2			1		1
SZ3097A	3		1	1	1			1	1	2			1		1
SZ3098A	3		1	1	1			1	1	2			1		1
SZ3099A	3		1	1	1			1	1	2			1		1
SZ3106A	3		1	1	1			1	1	2			1		1
SZ3107A	3		1	1	1			1	1	2			1		1
SZ3108A	3		1	1	1			1	1	2			1		1
SZ3109A	3		1	1	1			1	1	2			1		1
SZ3111A	3			1	1			1	1	2			1	1	1
SZ3115	3		1	1	1			1	1	3			1		1
SZ3116	3			1	1			1	1	2			1		1
SZ3117	3		1	1	1			1	1	2			1		1
SZ3118	3			1	1			1	1	2			1		1
SZ3119	3		1	1	1			1	1	2			1		1
SZ3121	3		1	1	1			1	1	2			1		1
SZ3122	3		1	1	1			1	1	2			1		1
SZ3126	3		1	1	1			1	1	2			1		1
SZ3127	3			1	1			1	1	2			1		1
SZ3130	3		1	1	1			1	1	2			1		1
SZ3132	3		1	1	1			1	1	2			1		1
SZ3133	3		1	1	1			1	1	2			1	1	1
SZ34A	3		1	1	1			1	1	2			1		1
SZ51A	3		1	1	1			1	1	2			1		1
SZ53	3		1	1	1			1	1	2			1		1
SZ57	3			1	1			1	1	2			1		1
TJ06A	3		1	1	1			1	1	2			1		1
TJ104A	3			1	1			1	1	2			1		1
TJ22A	3		1	1	1			1	1	2			1	1	1
TJ26A	3		1	1	1			1	1	2			1		1
TJ29A	3		1	1	1			1	1	2			1		1
TJ33A	2			1	1			1	1	2				1
TJ48A	3			1	1			1	1	2			1		1
TJ60A	3		1	1	1			1	1	2			1		1
TJ86A	3		1	1	1			1	1	2			1	1	1
TN2GF4	3		1	1	1			1	1	2			1		1
TUR3087	3		1	1	1			1	1	2			1		1
TUR3117	3		1	1	1			1	1	2			1		1
TUR3155	3		1	1	1			1	1	2			1	1	1
TUR3321	3		1	1	1			1	1	2			1		1
TUR3725	3		1	1	1			1	1	2			1	1	1
TUR3841	3		1	1	1			1	1	2			1		1
TUR673	3		1	1	1			1	1	2			1		1
TUVAB15	3		1	1	1			1	1	2			1	1	1
TUVAB18a	3		1	1	1			1	1	2			1		1
Tuvac46	3		1	1	1			1	1	2			1		1
Tuvac80	3		1	1	1			1	1	2			1		1
TWN_633	3		1	1	1			1	1	2			1		1
TWN_V1086	3		1		1			1	1	1					1
TWN_V1267	4		1	1	1			1	1	2			1		1
UM119_WA	3		1	1	1			1	1	2			1		1
UM139_WA	3		1	1	1			1	1	2			1		1
UM152_WA	3			1	1			1	1	2			1		1
UM209_WA	3			1	1			1	1	2			1		1
[truncated: 172 more rows]
