# Supplementary material for: Global Antimicrobial Resistance Gene Study of Helicobacter pylori: Comparison of Detection Tools, ARG and Efflux Pump Gene Analysis, Worldwide Epidemiological Distribution, and Information Related to the Antimicrobial-Resistant Phenotype
Source: Antibiotics (Basel). 2023 Jun 28;12(7):1118. doi: 10.3390/antibiotics12071118 (PMC10376887; doi:10.3390/antibiotics12071118)
Supplement: Supplementary file 1 [file antibiotics-12-01118-s001.zip › Spreadsheet S6 - Hand curation of all tools and databases results against Prokka results.xlsx]

## Sheet: Final
Name for keyword	Core or accesory code	Core or accesory	Confirm in Prokka	Single or MDR	Description by Prokka	AMR Gene Family	AB Class	AB Class Classification	Resistance Mechanism	Tools detection	Note	Also_found_by	Note
abaF	0	Accessory genome	1	Single	major facilitator superfamily (MFS) antibiotic efflux pump; Fosfomycin resistance protein AbaF	major facilitator superfamily (MFS) antibiotic efflux pump	phosphonic acid antibiotic	phosphonic acid antibiotic	MFS efflux	RGI	loose	AB keyword	Keyword also containing RGI results
adeF	0	Accessory genome		MDR		resistance-nodulation-cell division (RND) antibiotic efflux pump	MDR	tetracycline antibiotic, fluoroquinolone antibiotic	RND efflux	RGI	perfect		If can not find in RGI, please find in Keyword file, or vice versa
APH(3)-IIIa	0	Accessory genome		Single		APH(3')	aminoglycoside antibiotic	aminoglycoside antibiotic	antibiotic inactivation	RGI	loose	Abricate;AMRFinderPlus;ResFinder;RGI, HMMER Resfam
arlR	1	Core genome	1	MDR	Response regulator ArlR	major facilitator superfamily (MFS) antibiotic efflux pump	MDR	fluoroquinolone antibiotic, disinfecting agents and antiseptics	MFS efflux	RGI	loose		These genes are:
baeR	0	Accessory genome	1	MDR	Transcriptional regulatory protein BaeR	resistance-nodulation-cell division (RND) antibiotic efflux pump	MDR		RND efflux	RGI	loose		Consistently found by several tools
bcr-1	0	Accessory genome		Single		major facilitator superfamily (MFS) antibiotic efflux pump	bicyclomycin-like antibiotic	bicyclomycin-like antibiotic	MFS efflux	RGI	-	HMMER ResFam	RGI loose but found during curation of Prokka annotation results by using grep function
TEM-116	0	Accessory genome		MDR		TEM beta-lactamase	MDR	penam, penem, monobactam, cephalosporin	antibiotic inactivation	RGI	Perfect	HMMER ResFam	RGI perfect automatically included
carA	1	Core genome	1	Single		Miscellaneous ABC-F subfamily ATP-binding cassette ribosomal protection proteins	macrolide antibiotic	macrolide antibiotic	antibiotic target protection	RGI	loose		Found by grep function for keywords: 'resistant|resistancy|resistance|drug|antibiotic|antimicrobial'
cnrB	0	Accessory genome	1	Single	Nickel and cobalt resistance protein CnrB	4-hydroxy-tetrahydrodipicolinate synthase	metal		other	AB keyword	-
copA	1	Core genome	1	Single	Copper-exporting P-type ATPase		metal		ABC efflux	AMRFinderPlus	-
czcA	1	Core genome	1	Single	Cobalt-zinc-cadmium resistance protein CzcA		metal		RND efflux	AB keyword	-
czcB	0	Accessory genome	1	Single	Cobalt-zinc-cadmium resistance protein CzcB		metal		RND efflux	AB keyword	-
ebrB	0	Accessory genome	1	MDR		Multidrug resistance protein EbrB	MDR	carbapenem, cephalosporin, penam	antibiotic inactivation	AB keyword	-
hp1181	1	Core genome	1	MDR	in Prokka detected as yfcJ : putative MFS-type transporter YfcJ	major facilitator superfamily (MFS) antibiotic efflux pump	MDR	tetracycline antibiotic, nitroimidazole antibiotic, fluoroquinolone antibiotic	MFS efflux	RGI	perfect
lmrA	0	Accessory genome	1	MDR	Multidrug resistance ABC transporter ATP-binding and permease protein		MDR		ABC efflux	AB keyword	-
lnuA	0	Accessory genome		Single		lincosamide nucleotidyltransferase (LNU)	lincosamide antibiotic	lincosamide antibiotic	antibiotic inactivation	RGI	perfect
macB	0	Accessory genome	1	Single		ATP-binding cassette (ABC) antibiotic efflux pump	macrolide antibiotic	macrolide antibiotic	ABC efflux	RGI	loose
mdtA	0	Accessory genome	1	MDR	Multidrug resistance protein MdtA	resistance-nodulation-cell division (RND) antibiotic efflux pump	MDR	aminocoumarin antibiotic	RND efflux	RGI	loose
mdtB	0	Accessory genome	1	MDR	Multidrug resistance protein MdtB	resistance-nodulation-cell division (RND) antibiotic efflux pump	MDR	aminocoumarin antibiotic	RND efflux	RGI	loose
mdtC	1	Core genome	1	MDR	Multidrug resistance protein MdtC	resistance-nodulation-cell division (RND) antibiotic efflux pump	MDR	aminocoumarin antibiotic	RND efflux	RGI	loose
mdtH	0	Accessory genome	1	MDR	Multidrug resistance protein MdtH	resistance-nodulation-cell division (RND) antibiotic efflux pump	MDR	aminocoumarin antibiotic	MFS efflux	AB keyword	-
mdtK	0	Accessory genome	1	MDR	Multidrug resistance protein MdtK	resistance-nodulation-cell division (RND) antibiotic efflux pump	MDR	aminocoumarin antibiotic	MATE efflux	RGI	loose
mdtL	0	Accessory genome	1	MDR	Multidrug resistance protein MdtL	resistance-nodulation-cell division (RND) antibiotic efflux pump	MDR	aminocoumarin antibiotic	MFS efflux	AB keyword	-
mecA	0	Accessory genome	1	Single	Adapter protein MecA	methicillin resistant PBP2	penam antibiotic	penam	antibiotic target replacement	RGI	loose
mepA	1	Core genome	1	MDR	Multidrug export protein MepA	multidrug and toxic compound extrusion (MATE) transporter	MDR	tetracycline antibiotic, glycylcycline	MATE efflux	RGI	loose
MFS_efflux	1	Core genome	1	MDR	Multidrug efflux system ATP-binding protein (COG1131)		MDR		ABC efflux	AB keyword	RGI
msbA	1	Core genome	1	Single	Lipid A export ATP-binding/permease protein MsbA	ATP-binding cassette (ABC) antibiotic efflux pump	nitroimidazole antibiotic	nitroimidazole antibiotic	ABC efflux	RGI	loose	HMMER ResFam
patA	0	Accessory genome	1	Single	Peptidoglycan O-acetyltransferase	ATP-binding cassette (ABC) antibiotic efflux pump	fluoroquinolone antibiotic	fluoroquinolone antibiotic	ABC efflux	RGI	loose
ramA	0	Accessory genome	1	MDR	(R)-stereoselective amidase	General Bacterial Porin with reduced permeability to beta-lactams, resistance-nodulation-cell division (RND) antibiotic efflux pump	MDR	tetracycline antibiotic, rifamycin antibiotic, phenicol antibiotic, carbapenem, penem, penam, cephalosporin, cephamycin, glycylcycline, disinfecting agents and antiseptics, monobactam, fluoroquinolone antibiotic	other	RGI	loose
rsmA	1	Core genome	1	MDR	Ribosomal RNA small subunit methyltransferase A	resistance-nodulation-cell division (RND) antibiotic efflux pump	MDR	diaminopyrimidine antibiotic, phenicol antibiotic, fluoroquinolone antibiotic	RND efflux	RGI	loose
salB	0	Accessory genome		MDR		sal-type ABC-F protein	MDR	streptogramin antibiotic, lincosamide antibiotic, pleuromutilin antibiotic, streptogramin A antibiotic	antibiotic target protection	RGI	loose	Abricate
salC	0	Accessory genome		MDR		sal-type ABC-F protein	MDR	streptogramin antibiotic, pleuromutilin antibiotic, lincosamide antibiotic, streptogramin A antibiotic	antibiotic target protection	RGI	loose	Abricate
srmB	0	Accessory genome	1	Single	ATP-dependent RNA helicase SrmB	Miscellaneous ABC-F subfamily ATP-binding cassette ribosomal protection proteins	macrolide antibiotic	macrolide antibiotic	antibiotic target protection	RGI	loose
vanT gene in vanG cluster	0	Accessory genome		Single		glycopeptide resistance gene cluster, vanT	glycopeptide antibiotic	glycopeptide antibiotic	antibiotic target alteration	RGI	Perfect	HMMER ResFam
vanTr gene in vanL cluster	0	Accessory genome		Single		glycopeptide resistance gene cluster, vanT	glycopeptide antibiotic	glycopeptide antibiotic	antibiotic target alteration	RGI	Perfect
yajC	0	Accessory genome	1	MDR	Sec translocon accessory complex subunit YajC	resistance-nodulation-cell division (RND) antibiotic efflux pump	MDR	tetracycline antibiotic, disinfecting agents and antiseptics, glycylcycline, rifamycin antibiotic, cephalosporin, penam, phenicol antibiotic, fluoroquinolone antibiotic, glycopeptide antibiotic, oxazolidinone antibiotic	RND efflux	RGI	loose
ybhF	0	Accessory genome	1	MDR	putative multidrug ABC transporter ATP-binding protein YbhF		MDR		ABC efflux	AB keyword	-
ybhR	0	Accessory genome	1	MDR	putative multidrug ABC transporter permease YbhR		MDR		ABC efflux	AB keyword	-
ybhS	0	Accessory genome	1	MDR	putative multidrug ABC transporter permease YbhS	putative multidrug ABC transporter permease YbhS	MDR		ABC efflux	AB keyword	-
yheH	0	Accessory genome	1	MDR	putative multidrug resistance ABC transporter ATP-binding/permease protein YheH		MDR		ABC efflux	AB keyword	-
ACR_tran	1	Core genome	1	MDR	name in prokka: can be detected as mdtcA, czcA, cusA, or bepA		MDR		ABC efflux	HMMER
MATE_efflux_yeeO	1	Core genome	1	MDR	name in prokka: yeeO		MDR		MATE efflux	HMMER

## Sheet: Number gene per sample
Strains	abaF	ACR_tran (Prokka: can be detected as mdtcA, czcA, cusA, or bepA)	adeF	APH(3')-IIIa	arlR	baeR	bcr / bcr-1	TEM-116	carA	cnrB	copA	czcA	czcB	ebrB	hp1181	lmrA	linA/lnuA	macB	MATE_efflux (Prokka: yeeO) --> purple means uniquely found by HMMER of ResFam db (they get from TIGRFam)	mdtA	mdtB	mdtC	mdtH	mdtK	mdtL	mecA	mepA	MFX_efflux	msbA	patA	ramA	rsmA	salB	salC	srmB	vanT gene in vanG cluster	vanTr gene in vanL cluster	yajC	ybhF	ybhR	ybhS	yheH
178		3			2				1		2	1			1				1			1					1	1	1			1					1	1
241		3			2				1		2	1			1				1			1					1	1	2			1				1		1
428		3			1				1		2	1			1				1			1					1	1	1			1					1
448		3			1				1		2	1			1				1			1					1	1	1			1				1
456		3			1				1		2	1			1				1			1					1	1	2			1				1
462		3			1				1		1	1			1				1			1					1	1	1			1					1
518		3			1				1		2	1			1				1			1					1	1	1			1				1
638		3			1				1		2	1			1				1			1					1	1	1	2		1				1
908		3			1				1		2	1	1		1				1			1					1	1	1			1				1		1			1
1177		3			2				1		2	1			1				1			1					1	1	1			1				1		1
3699		3			1				1		2	1	1		1				1			1					1	1	1			1				1					1
3755		3			2				1		2	1			1				1			1					1	1	2			1				1		1			1
3770		3			1				1		2	1	1		1				1			1					1	1				1		1			1	1			1
3774		3			1				1		2	1	1		1				1			1					1	1	1			1					1				1
3802		3			2				1		2	1	1		1				1			1					1	1	1			1					1	1		1
3824		3			1				1		2	1	1		1				1			1					1	1	1			1				1		1			1
30908		3			1				1		2	1	1		1				1			1					1	1	1			1				1		1			1
30950		3			1				1		2	1	1		1				1			1					1	1	1	1		1				1					1
31235		3			1				1		2	1	1		1				1			1					1	1	1			1					1				1
36166		3			1				1		2	1	1		1				1			1					1	1	1	2		1				1		1			1
38185		3			1				1		2	1	1		1				1			1	1				1	1	2			1				1				1
106650		4	2		1		1		2		2	1			1			1		3	1	1					1		1	1		1							1	2
1_IND07		3			1				1		2	1			1				1			1					1	1	1			1				1
10_JAY08		3			1				1		2	1			1				1			1					1	1	1			1					1	1
100_KOL56		3			1				1		2	1			1				1			1					1	1	1			1				1
101_KOL72		3			2				1		2	1	1		1				1			1					1	1	1			1				1		1
102_KOL79		3			1				1		2	1	1		1				1			1					1	1	1			1				1
103_KOL94		3			1				1		2	1	1		1				1			1					1	1	1			1				1
104_KOL96		3			1				1		2	1			1				1			1					1	1	1			1				1
105_KOL98		3			1				1		2	1			1				1			1					1	1	1			1				1		1
106_KOL99		3			1				1		2	1			1				1			1					1	1	1			1				1		1
107_MLG1		3			1				1		2	1			1				1			1					1	1	1	2		1				1		1
108_TER9		3			1				1		2	1			1				1			1					1	1	1			1					1	1
109_TER81		3			1				1		2	1	1	1	1				1			1					1	1	1			1					1	1
11_JAY12		3			2				1		2	1			1				1			1					1	1	1			1				1		1
13_JAY16		3			1				1		2	1			1				1			1					1	1	1			1				1		1
132A		3			1				1		2	1			1				1			1					1	1	1			1				1						1
1341_SouthAfrica20		1			1				2		2	1			1				1			1					1	1	1			1				1		1
1342_SouthAfrica50		2			1				2		2	2	1		1				1			1					1	1	1			1				1
1343_UM023		3			1				1		2	1	1		1				1			1					1	1	2			1					1	1			1
1344_UM032		3			1				1		3	1	1		1				1			1		1			1	1	2			1					1	2
1347_UM038		3			2				1		2	1	1		1				1			1					1	1	1			1					1				1
1348_UM065		3			1				1		2	1	1		1				1			1					1	1	1			1				1		1			1
1349_UM066		3			1				1		2	1			1				1			1					1	1	1			1					1	1
1351_UM067		3			1				1		2	1	1		2				1			1					2	1	2			1				1
1352_UM077		3			1				1		2	1			1				1			1					1	1	1	1		1				1		1			1
1353_UM084		3			1				1		2	1	1		1				1			1					1	1	1			1				1
1354_UM085		3			1				1		2	1			1				1			1					1	1	1			1				1		1			1
1355_UM111		3			1				1		2	1			1				1			1					1	1	1			1				1
1356_UM114		3			1				1		2	1	1		1				1			1					1	1	2			1				1
1361_PZ5004		3			1				1		2	1			1				1			1					1	1	1			1					1	1			1
1363_PZ5026	1	2			1				1		2	1	1		2				1					1			1	1	1			1					1				1
1364_PZ5056		2			1				1		2	1	1		2				1		1						1	1	1			1					1			1
1365_PZ5080		2			1				1		2	1	1		2				1								1	1	1			1				1					1
1366_PZ5086		3			1				1		2	1	1		1				1			1					1	1	1			1				1					1
1367_GAM117Ai		3			2				1		2	1			2				1			1					1	1	1			1					1			1
1368_NAK7		3			1				1		2	1	1		1				1			1					1	1	2			1				1
1369_SA157A		3			1				1		2	1			1				1			1					1	1	1			1					1	1			1
1370_SA144A		3			1				2		2	1			1				1			1					1	1	2			1				1		1
1372_SA146A		3			1				1		2	1	1		1				1			1					1	1	2			1					1	1			1
1374_SA155A		3			1				2		2	1			1				1			1					1	1	1			1			1	1		1
1376_SA156A		3			1				1		2	1	1		1				1			1					1	1	1			1					1	1		1
1379_SA158A		3			1				1		2	1			1				1			1					1	1	1			1					1	1		1
1381_SA161A		4			1				1		2	2	1		1				1			1					1	1	1			1				1		1
1383_SA162A		3			1				1		2	1	1		2				1			1					1	1	1			1				1		1			1
1387_SA164A		3			1				1		2	1	1		1				1			1					1	1	1			1					1				1
1391_SA166A		3			1				1		2	1	1		1				1			1					1	1	1			1				1		1
1392_SA168A		3			1				1		2	1			1				1			1					1	1	1			1					1	1
1394_SA169C		3			1				1		2	1			1				1			1					1	1	1			1				1		1
1396_SA170C		3			2				1		2	1	1		1				1			1					1	1	1			1					1	1		1
1397_SA171A		3			1				1		2	1	1		1				1			1					1	1	1			1					1				1
14_JAY26		3			1				1		2	1			1				1			1					1	1	1			1					1	1
1400_SA172C		3			1				1		2	1			1				1			1					1	1	1			1				1		1
1401_SA173A		3			1				1		2	1	1		1				1			1					1	1	1	1		1				1					1
1404_SA175A		3			1				1		2	1			1				1			1					1	1	2			1					1	1
1406_SA194A		3			1				1		2	1			1				1			1					1	1	1			1				1		1
1410_SA213A		3			1				1		2	1			1				1			1					1	1	1	2		1				1		1			1
1411_SA214A		3			1				1		2	1			1				1			1					1	1	1			1				1		1			1
1415_SA220A		3			1				1		2	1	1		1				1			1					1	1	1			1					1	1			1
1417_SA221A		3			1				1		2	1			1				1			1					1	1	1	1		1				1					1
1419_SA222A		3			1				2		2	1			1				1			1					1	1	1			1				1
1423_SA226A		3			1				1		2	1	1		1				1			1					1	1	1			1				1		1			1
1424_SA227A		3			1				1		2	2			1				1			1					1	1	1			1				1		1
1425_SA233A		3			1				1		2	1			1				1			1					1	1	1			1				1		1
1431_SA253A		3			1				2		2	1			1				1			1					1	1	1			1				1		1
1433_SA29A		3			1				1		2	1	1		1				1			1					2	1	1			1					1	1
1437_SA301A		3			1				1		2	1	1		1				1			1					1	1	1			1				1		1			1
1439_SA302A		3			1				1		2	1	1		1				1			1					1	1	2			1					1	1			1
1441_SA303C		3			1				1		2	1	1		1				1			1					1	1	2			1				1		1
1442_SA30A		3			2				1		2	1			1				1			1					1	1	1			1				1		1			1
1445_SA34A		3			1				1		2	1			1				1			1					1	1	1			1					1	1
1447_SA35A		3			2				1		2	1			1				1			1					1	1	1			1				1		1		1
1448_SA36C		3			1				1		2	1			1				1			1					1	1	1			1				1		1
1449_SA37A		3			1				1		2	1			1				1			1					1	1	1	1		1				1					1
1451_SA40A		3			1				2		2	1	1		1				1			1					1	1	1			1					1	1
1453_SA45A		3			1				1		2	1			1				1			1					1	1	1			1					1	1			1
1455_SA46C		3			2				1		2	1	1		1				1			1					1	1	1			1					1	1
1456_SA47A		3			2				1		2	1	1		1				1			1					1	1	1			1				1
1458_SA160A		3			2				1		2	1			1				1			1						1	2			1					1	1
16_MO17		3			1				1		2	1			1				1			1					1	1	1			1				1		1
17_MO23		3			1				1		2	1			1				1			1					1	1	1			1				1						1
178a		3			2				1		2	1			1				1			1					1	1	1			1					1	1
18_MO27		3			1				1		2	1			1				1			1					1	1	2			1				1		1
19_MN3		3			1				1		2	1			1				1			1					1	1	2			1				1		1
2_IND68		3			1				1		2	1			1				1			1					1	1	1			1				1
20_MN10		3			1				1		2	1			1				1			1					1	1	1			1					1	1
21_MN11		3			1				1		2	1			1				1			1					1	1	2			1				1
212_5		3			1				1		2	1			1	1			1			1					1	1	1	1		1				1		1
22_SMS15		3			1				1		2	1			1				1			1					1	1	2			1					1	1
23_SMS19		3			1				1		2	1			1				1			1					1	1	2			1				1
24_SMS20		3			1				1		2	1			1				1			1					1	1	2			1				1		1
25_SMS22		3			1				1		2	1			1				1			1					1	1	2			1				1		1
26_SMS23		3			1				1		2	1			1				1			1					1	1	1			1				1		1
27_SMS24		3			1				1		2	1			1				1			1					1	1	2			1					1	1
28_SMS25		3			1				1		2	1			1				1			1					1	1	1			1				1
29_SMS28		3			1				1		2	1			1				1			1					1	1	2			1				1		1
3_IND69		3			1				1		2	1			1				1			1					1	1	1			1				1		1
30_SMS30		3			1				1		2	1			1				1			1					1	1	1			1				1		1
31_MKS31		3			1				1		2	1			1				1			1					1	1	1			1				1
32_MKS45		3			1				1		2	1			1				1			1					1	1	1			1				1		1
33_MKS47		3			2				1		2	1			1				1			1					1	1	1			1					1	1
34_MKS52		3			1				1		2	1			1				1			1					1	1	1			1				1		1
35_MKS55		3			1				1		2	1			1				1			1					1	1	1			1				1
36_MKS56		3			1				1		2	1			1				1			1		1			1	1	2			1				1		1
3614_SSR2		3			1				1		2	1	1		1				1			1					1	1	1			1				1					1
3615_SSR3		3			1				1		2	1	1		1				1			1					1	1	1	1		1					1				1
3616_SSR4		3			1				1		2	1	1		1				1			1					1	1	1			1				1				1
3617_SSR5		3			1				1		2	1	1		1				1			1					1	1	1	2		1				1					1
3618_SSR7		3			1				1		2	1	1		1				1			1					1	1	1			1				1					1
3619_SSR8		3			1				1		2	1	1		1				1			1					1	1	1	2		1				1					1
3620_SSR9		3			2				1		2	1	1		1				1			1					1	1	2	1		1				1					1
3622_SSR12		3			1				1		2	1	1		1				1			1					1	1	1	1		1				1					1
3623_SSR13		3			1				1		2	1	1		1				1			1					1	1	1			1				1					1
3624_SSR14		3			1				1		2	1	1		1				1			1					1	1	1			1				1					1
3625_SSR17		3			1				1		2	1	1		1				1			1					1	1	1	2		1				1					1
3627_SSR20		3			1				1		2	1	1		1				1			1					1	1	1			1				1		1			1
3628_SSR22		3			1				1		2	1	1		1				1			1					1	1	1			1				1					1
3629_SSR23		3			1				1		2	1	1		1				1			1	1				1	1	2			1				1		1
3630_SSR33		3			1				1		2	1	1		1				1			1					1	1	1			1				1					1
3631_SSR40		3			2				1		2	1	1		1				1			1					1	1	1			1		1		1					1
3632_SSR43		3			1				1		2	1	1		1				1			1					1	1	2			1				1
3635_3843		3			1				1		2	1	1		1				1			1					1	1	2			1				1					1
3639_BON_254		3			1				1		2	1	1		1				1			1					1	1	1	1		1				1					1
3640_CHA_185		3			1				1		2	1	1		1				1			1					1	1	1			1		1		1					1
3641_GRA_247		3			1				1		2	1	1		1				1			1					1	1	1	2		1				1					1
3642_PHI_092		3			1				1		2	1	1		1				1			1					1	1	1			1				1					1
3647_3800		3			1				1		2	1	1		1				1			1					1	1	1	2		1				1					1
3658_3754		3			1				1		2	1	1		1				1			1					1	1	1			1				1					1
3659_3745		3			1				1		2	1	1		1				1			1					1	1	1			1				1
3662_3697		3			1				1		2	1	1		1				1			1					1	1	1	1		1				1				1
3663_3738		3			1				1		2	1	1		1				1			1					1	1	1			1				1					1
3666_3746		3			1				1		2	1	1		1				1			1					1	1	1			1				1		1			1
3667_SW7A		3			1				1		2	1	1		1				1			1					1	1	1			1				1					1
3669_SW21A		3			1				1		2	1	1		1				1			1					1	1	1	1		1				1
3671_SW23Ai		3			1				1		2	1	1		1				1			1					1	1	1			1				1					1
37_PTN20		3			1				1		2	1			1				1			1					1	1	1			1					1	1
38_PTN44		3			2				1		2	1			1				1			1					1	1	1			1				1		1
39_PTN50		3			1				1		2	1			1				1			1					1	1	1			1				1
4_IND71		2							1			1			1				1			1					1	1	1	1		1				1
40_PTN63		3			1				1		2	1			1				1			1					1	1	2			1				1		1
41_PTN75		3			1				1		2	1			1				1			1					1	1	2			1				1		1
42_MANADO5		3			2				1		2	1			1				1			1					1	1	2			1				1
43_MANADO18		3			1				1		2	1	1		1				1			1					1	1	2			1				1		1
44_MANADO20		3			2				1		2	1			1				1			1					1	1	1			1				1
4449_Yangon244		2			1				1		2	1	1		1				1			1					1	1	1			1				1		1
4450_Yangon233		3			1				1		2	1	1		1				1			1					1	1	2			1				1
4451_Yangon222		3			2				1		2	1			1				1			1					1	1	1			1				1		1
4452_Yangon202		3			2				1		2	1	1		1				1			1					1	1	1			1				1
4453_Yangon190		3			1				1		2	1	1		1							1					1	1	2			1				1
4455_Yangon179		3			1				1		2	1	1		1				1			1					1	1	1			1				1					1
4456_Yangon173		3			2				1		2	1			1				1			1					1	1	2			1					1				1
4457_Yangon159		3			1				1		2	1	1		1				1			1					1	1	1			1				1					1
4458_Yangon142		3			2				1		2	1	1		1				1			1					1	1	1			1				1
4461_NP05		3			2				1		2	1	1		1				1			1					1	1	1			1				1		1
4463_NP05_278		3			1				1		2	1	1		1				1			1					1	1	1			1				1
4464_NP05_272		3			1				1		2	1	1		1				1			1					1	1	1			1				1		1			1
4467_NP05_250		3			1				1		2	1	1		1				1			1					1	1	1			1				1		1			1
4471_NP05_121		3			2				1		2	1	1		1				1			1					1	1	1			1				1		1			1
4472_NP05_112		3			1				1		2	1	1		1				1			1					1	1	2			1				1		1
4473_NP05_107		3			1				1		2	1	1		1				1			1					1	1	2			1				1
4474_NP05_105		3			1				1		2	1	1		1				1			1					1	1	2			1				1					1
4475_NP04		3			1				1		2	1	1		1				1			1					1	1	1			1				1
4476_Myanmar66		3			1				1		2	1	1		1				1			1					1	1	1			1				1
4477_Myanmar52		3			1				1		2	1	1		1				1			1					1	1	1			1				1
4478_Myanmar51		3			1				1		2	1	1		1				1			1					1	1	2			1					1
4481_Mandalay38		2			2				1		2	1			1							1					1	1	1	2		1				1		1			1
4482_Mandalay30		2			1				1		2	1	1		1							1					1	1	1			1				1
4484_Mandalay03		1			2				1		2	1	1		1							1					1	1	2			1				1					1
45_MANADO26		3			2				1		2	1			1				1			1					1	1	2			1				1
4528_Nic01_A		3			1				1		2	1	1		1				1			1					1	1	1			1				1					1
4530_Nic03_A		3			1				1		2	1	1		1				1			1					1		1			1					1			1
4532_Nic04_A		3			1				1		2	1	1		1				1			1					1	1	1			1				1
4534_Nic05_A		3			1				1		2	1			1				1			1					1	1	1			1					1
4536_Nic06_A		3			1				1		2	1			1				1			1					1	1	1			1				1					1
4538_Nic07_A		3			1				1		2	1	1		2				1			1			1		1	1	1			1					1	1
4540_Nic08_C2		2			1				1		2	1	1		1				1			1					1	1	1	1		1					1	1			1
4542_Nic09_A		3			1				1		2	1	1		1				1			1					1	1	1			1				1					1
4544_Nic10_A		3			1				1		2	1	1		1				1			1					1	1	1			1				1				1
4546_Nic11_A		3			1				1		2	1	1		1				1			1					1	1	1			1				1					1
4548_Nic12_A		3			1				1		2	1	1		1				1			1					1	1	1			1					1	1			1
4550_Nic13_A		3			1				1		2	1	1		1				1			1					1	1	1			1					1	1		1
4552_Nic14_A		3			1				1		2	1	1		1				1			1					1	1	1			1					1			1
4553_Nic14_C		3			1				1		2	1	1		1				1			1					1	1	1	2		1					1	1			1
4554_Nic15_A		3			1				1		2	1	1		1				1			1					1	1	1	1		1				1		1			1
4556_Nic16_A		3			1				1		2	1			1				1			1					1	1	1			1					1			1
4558_Nic17_A		3			1				1		2	1	1		1				1			1					1	1	1			1				1		1			1
4560_Nic18_A		3			2				1		2	1	1		1				1			1					1	1	1			1					1				1
4562_Nic19_A		3			1				1		2	1	1		1				1			1					1	1	1			1						1			1
4564_Nic20_A		3			1				1		2	1	1		1				1			1					1	1	1	2		1				1					1
4565_Nic20_C		3			1				1		2	1	1		1				1			1					1	1	1			1				1		1
4566_Nic21_C		3			1				1		2	1	1		1				1			1					1	1	1			1					1
4568_NQ315		3			2				1		2	1	1		1				1			1					1	1	1			1					1				1
4569_NQ392		3			1				1		2	1	1		1							1					1	1	1			1				1					1
4578_Manado_1		3			1				1		2	1	1		1				1			1					1	1	1			1				1		1
4579_Taiwan_47		3			2				1		2	1	1		1				1			1					1	1	1			1					1	1			1
46_MANADO28		3			2				1		2	1			1				1			1					1	1	1			1				1		1				1
47_MANADO29		3			1				1		2	1			1				1			1					1	1	2			1				1
48_MANADO31		3			2				1		2	1			1				1			1					1	1	1			1					1	1
49_KPG2		3			1				1		2	1			1				1			1					1	1	1			1					1	1
5_IND79		3			1				1		2	1			1				1			1					1	1	1			1				1		1
50_KPG5		3			1				1		2	1			1				1			1					1	1	1			1					1	1
51_KPG6		3			1				1		2	1			1				1			1					1	1	1			1				1
52_KPG10		3			2				1		2	1			1				1			1						1	1			1				1		1
53_KPG11		3			1				1		2	1			1				1			1					1	1	1			1					1	1
54_KPG15		3			2				1		2	1			1				1			1					1	1				1				1
55_KPG23		3			1				1		2	1			1				1			1					1	1	1			1					1	1
56_KPG26		3			1				1		2	1			1				1			1					1	1	1			1					1	1
565_99		3			1				1		2	1			1				1			1					1	1	1	2		1				1		1
57_KPG28		3			1				1		2	1			1				1			1					1	1	1			1					1	1
58_KPG29		3			2				1		2	1			1				1			1					1	1	1			1					1	1				1
59_KPG30		3			1				1		2	1			1				1			1					1	1	1			1					1
6_JAY01		3			2				1		2	1			1				1			1					1	1	1			1					1	1
60_KPG33		3			1				1		2	1			1				1			1					1	1	1	2		1					1
61_KPG34		3			1				1		1	1			1				1			1					1	1	1			1					1	1
62_KPG35		3			1				1		2	1	1		1				1			1					1	1	1			1					1	1
6283_Nic29_A		4			1				1		2	1	1		1				1		1						1	1	1			1					1			1
6284_Nic30_A		2			1				1		2	1	1		1				1			1					1	1	2			1					1				1
6285_Nic31_A		3			2				1		2	1	1		1				1			1					1	1	1	2		1				1		1			1
6286_Nic32_A		3			1				1		2	1	1		1				1			1					1	1	1			1					1	1			1
6288_Nic23_A		2			1				1		2	1	1		1				1			1					1	1	1			1				1					1
6289_Nic24_A		3			1				1		2	1			1				1			1					1	1	1			1					1			1
6290_Nic25_A		3			1				1		2	1	1		1				1			1					1	1	1			1					1
6291_Nic26_A		3			1				1		2	1			1				1			1					1	1	1			1					1			1
6292_Nic27_A		3			1				1		2	1	1		1				1			1					1	1	1			1				1		1		1
6293_Nic28_A		3			2				1		2	1	1		1				1			1					1	1	1			1					1			1
63_KPG41		3			1				1		2	1			1				1			1					1	1	1	1		1				1
637_26695_Tomb		3			1				1		2	1			1							1					1	1	1	1		1				1
638_Puno135		3			1				1		2	1			1				1			1					1	1	1			1				1		1
639_Gambia94_24		2			1				1		2	1			1							1					1	1	1			1				1
64_KPG42		3			1				1		2	1			1				1			1					1	1	1			1					1	1
640_B45		3			1				1		2	1			2				1			1					1	1	1			1					1
641_52	1	3			2				1		2	1			1				1			1					1	1	1			1					1	1
645_35A		3			1				1		2	1			1				1			1					1	1	1			1				1		1
646_51		3			1				1		2	1			1				1			1					1	1	1			1				1		1
647_83		3			2				1		2	1			1				1			1					1	1	1			1				1		1
649_Aklavik117		3			1				1		2	1			1				1			1					1	1	1			1					1	1
65_KPG47		3			2				1		2	1			1				1			1					1	1	2			1				1
651_B38	1	3			1				1		2	1	1		1				1			1					1	1	1	2		1				1					1
652_B8		3			1				1		2	1	1		1				1			1					1	1	1			1				1					1
653_Cuz20		3			1				1		2	1			1				1			1					1	1	1			1					1	1
654_ELS37		3			1				1		2	1	1		1				1			1					1	1	1			1					1	1
655_F16	1	3			1				1		2	1			1				1			1					1	1	2			1					1	1			1
656_F30		3			1				1		2	1	1		1				1			1					1	1	1			1					1	1
657_F32		3			2				1		2	1	1		1				1			1					1	1	1			1				1		1			1
658_F57		3			1				1		2	1			1				1			1					1	1	1			1				1		1
659_G27		3			1				1		2	1	1		1				1			1					1	1	1			1				1					1
66_KPG64		3			2				1		2	1			1				1			1					1	1	1			1				1
660_HPAG1		3			1				1		2	1	1		1				1			1					1	1	2			1				1		1			1
661_HUP_B14		3			1				1		2	1	1		1				1			1					1	1	1			1				1					1
662_India7		3			1				1		2	1	1		1				1			1					1	1	1			1				1					1
663_J99		3			1				1		2	1	1		1				1			1					1	1	1			1					1	1		1
664_Lithuania75		2			2				1		2	1	1		1							1					1	1	1			1				1					1
665_OK113		3			2				1		2	1			1				1			1					1	1	3			1					1				1
666_OK310		3			1				1		2	1			1				1			1					1	1	1			1				1		1			1
667_P12		3			1				1		2	1	1		1				1			1					1	1	1			1				1					1
669_PeCan4		3			2				1		2	1	1		1				1			1					1	1	2			1					1	1			1
67_KPG73		3			2				1		2	1			1				1			1					1	1	2			1				1
670_Puno120		3			1				1		2	1	1		1				1			1					1	1	2			1					1	1			1
673_SJM180		3			2				1		2	1	1		1				1			1					1	1	1			1				1				1
674_SNT49		3			1				1		2	1	1		1				1			1					1	1	1			1				1
675_Sat464		4			1				1		2	2			1				1			1					1	1	1			1				1		1
676_Shi112		3			1				1		2	1	1		1				1			1					1	1	1			1				1		1
677_Shi169		3			1				1		2	1			1				1			1					1	1	1			1				1		1
678_Shi417		3			2				1		2	1			1				1			1					1	1	1			1				1		1
679_Shi470		3			2				1		2	1			1				1			1					1	1	1			1				1		1
68_KPG83		3			1				1		2	1			1				1			1					1	1	1			1					1	1
680_SouthAfrica7					1				1		2	1			1							1					1	1	1			1					1	1
681_XZ274		3			1				2		2	1	1		1				1			1					1	1	1			1				1		1
682_v225d		3			1				1		2	1	1		1				1			1					1	1	1	2		1				1		1			1
683_FD423		3			1				1		2	1	1		1				1			1					1	1	2			1				1
684_FD430		3			2				1		2	1	1		1				1			1					1	1	1			1				1
685_FD506		3			1				1		2	1			1				1			1					1	1	1			1					1
686_FD535		3			1				1		2	1	1		1				1			1					1	1	2			1				1						1
687_FD568		3			1				1		2	1			1				1			1					1	1	1			1				1					1
688_FD577		3			1				1		2	1	1		1				1			1					1	1	1			1					1	1			1
689_FD703		4			2				1		2	2	1		1				1			1					1	1	1			1				1
69_MEDAN18		3			1				1		2	1	1		1				1			1					1	1	1			1					1	1
693_8A3		3			1				1		2	1	1		1				1			1					1		2			1				1		1			1
694_98_10		3			1				1		2	1	1		1				1			1					1	1	2			1				1
698_CCHI33		3			1				1		2	1	1		1				1			1					1	1	1			1					1				1
699_CPY1124		3			2				1		2	1			1				1			1					1	1	1			1					1	1
7_13		3			2				1		2	1			1				1			1					1	1	2	1		1				1
7_JAY03		3			1				1		2	1			1				1			1					1	1	1			1					1	1
70_MEDAN31		3			1				1		2	1			1				1			1					1	1	1			1				1		1
700_CPY1313		3			1				1		2	1	1		1							1					1	1	1			1				1		1
701_CPY1662		3			1				1		2	1			1				1			1					1	1	2			1					1				1
702_CPY1962		3			2				1		2	1	1		1				1			1					1	1	2			1				1					1
703_CPY3281		3			1				1		2	1	1		1				1			1					1	1	1			1				1		1			1
704_CPY6081		3			1				1		2	1	1		1				1			1					1	1	1			1				1		1			1
705_CPY6261		3			2				1		2	1			1				1			1					1	1	1			1				1		1
706_CPY6271		3			2				1		2	1	1		1				1			1					1	1	1			1				1		1
707_CPY6311		3			1				1		2	1	1		1				1			1					1	1	2			1				1		1
708_GAM100Ai		3			1				1		2	1	1		1				1			1					1	1	1			1					1
709_GAM101Biv		3			1				1		2	1			1				1			1					1	1	1			1					1	1		1
71_MEDAN32		3			1				1		2	1			1				1			1					1	1	2			1				1		1
710_GAM103Bi		3			1				1		2	1	1		1				1			1					1	1	1			1					1	1		1
711_GAM105Ai		3			1				1		2	1			1				1			1					1	1	1			1				1		1			1
712_GAM112Ai		3			2				1		2	1			1				1			1					1	1	1			1					1	1		1
713_GAM114Ai		3			1				1		2	1			1				1			1					1	1	1			1					1			1
714_GAM115Ai		3			1				1		2	1			1				1			1					1	1	1			1					1	1			1
715_GAM118Bi		3			1				1		2	1			1				1			1					1	1	1			1					1	1
716_GAM119Bi		3			1				1		2	1	1		1				1			1					1	1	1			1				1				1
717_GAM120Ai		3			1				1		2	1			1				1			1					1	1	1			1				1				1
718_GAM121Aii		3			1				1		2	1	1		1				1			1					1	1	1			1					1				1
719_GAM201Ai		3			1				1		2	1	1		1				1			1					1	1	1	1		1					1
72_MEDAN33		3			1				1		2	1			1				1			1					1	1	2			1				1
721_GAM231Ai		3			1				1		2	1	1		1				1			1					1	1	1			1				1				1
722_GAM239Bi		3			2				1		2	1	1		1				1			1					1	1	1			1					1			1
723_GAM244Ai		3			1				1		2	1	1		1				1			1					1	1	1			1					1			1
724_GAM245Ai		3			1				1		2	1			1				1			1					1	1	1			1				1				1
725_GAM246Ai		3			1				1		2	1			1				1			1					1	1	1			1					1			1
726_GAM249T		3			1				1		2	1			1				1			1					1	1	1			1				1		1		1
73_NIAS9		3			1				1		2	1			1				1			1		1				1	1			1				1		1
731_GAM254Ai		3			1				1		2	1	1		1				1			1					1	1	1			1				1				1
732_GAM260ASi		3			1				1		2	1	1		1				1			1					1	1	1			1					1
733_GAM260BSi		3			1				1		2	1	1		1				1			1					1	1	1			1					1	1		1
734_GAM260Bi		3			2				1		2	1			1				1			1					1	1	1			1				1
735_GAM263BFi		3			1				1		2	1			1				1			1					1	1	1			1					1				1
736_GAM264Ai		3			1				1		2	1	1		1				1			1					1		1	2		1				1		1		1
737_GAM265BSii		3			2				1		2	1			1				1			1					1	1	1			1					1	1		1
739_GAM270ASi		3			2				1		2	1			1				1			1					1	1	1			1				1		1
74_NIAS36		3			1				1		2	1			1				1			1					1	1	1			1					1
741_GAM71Ai		3			1				1		2	1			1				1			1					1	1	1			1				1				1
742_GAM80Ai		3			2				1		2	1	1		1				1			1					1	1	1			1					1	1		1
743_GAM83Bi		3			2				1		2	1			1				1			1					1	1	1			1				1		1		1
746_GAM96Ai		3			2				1		2	1			1				1			1					1	1	1			1					1	1		1
747_GAMchjs106B		2			2				1		2	1	1		1							1					1	1	1			1				1				1
748_GAMchjs114i		1			1				1		2	1	1		1							1					1	1	1			1					1			1
749_GAMchjs117Ai					1				1		2	1	1		1							1					1	1	1			1					1			1
75_NIAS37		3			1				1		2	1			1				1			1					1	1	1			1				1		1
750_GAMchjs124i		2			1				1		2	1	1		1							1					1	1	1			1					1			1
751_GAMchjs136i		2			1				1		2	1			1							1					1	1	1			1					1			1
752_HLJHP193		3			1				1		2	1			1				1			1					1	1	1			1					1				1
753_HLJHP253		3			2				1		2	1	1		1				1			1					1	1	1			1				1		1			1
754_HLJHP256		3			1				1		2	1	1		1				1			1					1	1	1			1				1
755_HLJHP271		3			1				1		2	1			1				1			1					1	1	1			1				1
756_HP116Bi		3			1				1		2	1			1				1			1					1	1	1			1				1					1
76_NIAS40		3			2				1		2	1	1		1				1			1					1	1	2			1				1		1
776_Hp_A_11		3			1				1		2	1	1		1				1			1					1	1	1			1				1					1
777_Hp_A_14		3			1				1		2	1	1		1				1			1					1	1	1			1				1		1			1
778_Hp_A_16		3			2				1		2	1			1				1			1					1	1	1			1				1		1			1
779_Hp_A_17		3			1				1		2	1			1				1			1					1	1	1			1					1			1
78_NIAS50		3			2				1		2	1			1				1			1					1	1	2			1				1
780_Hp_A_20		3			1				1		2	1	1		1				1			1					1	1	1			1				1					1
781_Hp_A_26		3			1				1		2	1	1		1				1			1					1	1	1	1		1					1				1
782_Hp_A_27		3			1				1		2	1	1		1				1			1					1	1	1			1				1		1			1
784_Hp_A_5		3			1				1		2	1	1		1				1			1					1	1	1			1				1		1			1
785_Hp_A_6		3			1				1		2	1	1		1				1			1					1	1	1			1					1	1			1
786_Hp_A_8		3			1				1		2	1	1		1				1			1					1	1	1			1					1				1
787_Hp_A_9		3			1				1		2	1	1		1				1			1					1	1	1			1				1					1
788_Hp_H_1		3			1				1		2	1	1		1				1			1					1	1	1			1					1				1
789_Hp_H_10		3			1				1		2	1			1				1			1					1	1	1			1				1
79_NIAS56		3			1				1		2	1			1				1			1					1	1	2			1				1		1
790_Hp_H_11		3			1				1		2	1	1		1				1			1					1	1	1			1				1					1
792_Hp_H_18		3			1				2		2	1	1		1				1			1					1	2	1			1					1				1
793_Hp_H_19		3			1				1		2	1	1		1				1			1					1	1	1			1					1	1		1
794_Hp_H_21		3			1				1		2	1			1				1			1					1	1	1			1					1				1
795_Hp_H_23		3			1				1		2	1			1				1			1					1	1	1			1				1		1		1
796_Hp_H_24		3			3				1		2	1	1		1				1			1					1	1	1			1				1					1
799_Hp_H_27		3			1				1		2	1	1		1				1			1					1	1	1	1		1					1				1
8_JAY04		3			1				1		2	1			1				1			1					1	1	1	1		1				1		1
80_NIAS67		3			2				1		2	1			1				1			1					1	1	2			1				1		1
800_Hp_H_28		3			1				1		2	1	1		1				1			1					1	1	1	2		1				1					1
801_Hp_H_29		3			1				1		2	1			1				1			1					1	1	1			1				1				1
802_Hp_H_3		3			1				1		2	1	1		1				1			1					1	1	1			1				1				1
803_Hp_H_30		3			1				1		2	1			1				1			1					1	1	1			1				1		1			1
804_Hp_H_34		3			1				1		2	1	1		1				1			1					1	1	1			1				1					1
805_Hp_H_36		3			1				1		2	1	1		1				1			1					1	1	1			1				1
806_Hp_H_4		3			1				1		2	1			1				1			1					1	1	1			1				1		1		1
807_Hp_H_41		3			1				1		2	1			1				1			1					1	1	1			1					1	1		1
808_Hp_H_42		3			1				1		2	1	1		1				1			1					1	1	1			1					1			1
809_Hp_H_43		3			1				1		2	1	1		1				1			1					1	1	1	1		1					1				1
81_NIAS68		3			1				1		2	1			1				1			1					1	1	1			1				1		1
810_Hp_H_44		3			1				1		2	1	1		1				1			1					1	1	1			1				1		1		1
811_Hp_H_45		3			1				1		2	1	1		1				1			1					1	1	1			1				1					1
812_Hp_H_5b		3			2				1		2	1	1		1				1			1					1	1	1			1					1	1			1
814_Hp_H_9	1	3			1				1		2	1	1		1				1			1					1	1	2			1				1					1
82_NIAS73		3			1				1		2	1			1				1			1					1	1	2			1				1		1
822_Hp_P_1		3			1				1		2	1	1		1				1			1					1	1	1			1				1					1
823_Hp_P_11		3			2				1		2	1	1		1				1			1					1	1	1			1				1		1			1
825_Hp_P_13		4			1				1		2	2	1		1				1			1					1	1	1			1					1	1			1
827_Hp_P_15		3			2				1		2	1	1		1				1			1					1	1	2	2		1				1					1
829_Hp_P_16		3			1				1		2	1	1		1				1			1					1	1	2			1					1				1
83_NIAS75		3			1				1		2	1			1				1			1					1	1	2			1		1		1		1
831_Hp_P_2		3			1				1		2	1			1				1			1					1	1	1			1				1		1			1
832_Hp_P_23		3			2				1		2	1	1		1				1			1					1	1	2	2		1				1					1
836_Hp_P_26		3			1				1		2	1	1		1				1			1		1			1	1	1			1				1
837_Hp_P_28b		3			1				1		2	1	1		1				1			1					1	1	1			1					1			1
839_Hp_P_3		3			2				1		2	1	1		1				1			1					1	1	1			1				1					1
84_PDG42		3			1				1		2	1			1				1			1					1	1	1			1				1		1
840_Hp_P_30		3			1				1		2	1	1		1				1			1					1	1	1	1		1					1	1
847_Hp_P_74		3			2				1		2	1	1		1				1			1					1	1	1	1		1					1				1
85_SBY106		3			1				1		2	1			1				1			1					1	1	1	1		1				1		1
850_N6		4			1				1		2	2	1		2				1			1	1				1	1	1			1				1
851_NAB47		3			1				1		2	1	1		1				1			1					1	1	1			1				1
853_NCTC_11637		3			1				1		2	1	1		1				1			1					1	1	2			1				1
854_NQ1671		3			1				1		2	1	1		1				1			1					1	1	1			1				1					1
855_NQ1701		3			2	1			1		2	1			1				1			1					1	1	1			1				1					1
862_NQ4044		3			1				1		2	1	1		1				1			1					1	1	1			1				1				1
863_NQ4053		3			1				1		2	1	1		1				1			1					1	1	1			1				1		1
865_NQ4076		3			2				1		2	1	1		1				1			1					1	1	1	2		1				1		1			1
866_NQ4099		3			2				1		2	1	1		1				1			1					1	1	1	2		1				1		1			1
867_NQ4110		3			1				1		2	1	1		1				1			1					1	1	1	1		1					1				1
868_NQ4161		3			1				1		2	1	1		1				1			1					1	1	1			1					1			1
8681_2012_26		3			1				1		2	1	1		1				1			1					1	1	1			1					1				1
8682_22025		3			2				1		2	1	1		1				1			1					1	1	1			1					1				1
8683_ms167		3			1				1		2	1	1		1				1			1					1	1	2			1				1		1		1
8684_ms1055		3			1				1		2	1	1		1				1			1					1	1	1			1				1		1			1
8685_22402		3			1				1		2	1	1		1				1			1					1	1	1			1					1	1
8687_22087_ve		3			1				1		2	1	1		1				1			1					1	1	1			1				1					1
8688_ms1063		3			1				1		2	1	1		1				1			1					1	1	1			1				1		1
8690_26084		4			1				1		2	1	1		1				1			1					1	1	1			1				1					1
8692_2004_20	1	3			1				1		2	1	1		1				1			1					1	1	1			1				1					1
8693_2005_98		3			1				1		2	1	1		1				1			1					1	1	1			1				1		1			1
8694_ms203		3			1				1		2	1	1		3				1			1					3	1	1			1				1					1
8695_2005_72		3			1				1		2	1	1		1				1			1					1	1	2			1					1	1			1
8696_26093		3			1				1		2	1	1		1				1			1					1	1	1			1				1		1			1
8697_ms1078		3			1				1		2	1	1		1				1			1					1	1	1			1					1	1			1
8698_2006_52		3			1				1		2	1	1		1				1			1					1	1	1			1					1				1
8699_2003_98		3			1				1		2	1	1		1				1			1					1	1	1			1				1		1		1
870_NQ4200		3			1				1		2	1	1		1				1			1					1	1	1			1					1	1		1
8700_2006_407		3			1				1		2	1	1		1				1			1					1	1	1	2		1				1		1			1
8701_2006_103		3			1				1		2	1	1		1				1			1					1	1	1			1				1		1		1
8702_22346		3			2				1		2	1	1		1				1			1					1	1	1			1				1
8703_ms15		3			1				1		2	1	1		1				1			1					1	1	1			1				1				1
8704_22337		3			1				1		2	1	1		1				1			1					1	1	1	2		1					1	1			1
8705_ms23		3			1				1		2	1	1		1				1			1					1	1	2			1				1		1			1
8707_ms2_ve		3			1				1		2	1	1		1				1			1					1	1	1			1				1				1
8709_22341_ve		3			1				1		2	1	1		1				1			1					1	1	1			1					1			1
871_NQ4216		3			2				1		2	1	1		1				1			1					1	1	1			1					1	1
8710_2006_56		3			1				1		2	1	1		1				1			1					1	1	1			1				1
8711_22023		3			2				1		2	1			1				1			1					1	1	1			1				1					1
8712_22327		3			2				1		2	1	1		1				1			1					1	1	1			1				1					1
8713_ms931		3			2				1		2	1	1		1				1			1					1	1	1			1				1					1
8714_2005_100		3			1				1		2	1	1		1				1			1					1	1	1			1				1		1		1
8715_ms1080		3			1				1		2	1			1				1			1					1	1	1			1					1			1
8716_ms13		3			1				1		2	1	1		1				1			1					1	1	1			1				1
8717_26100		5			1				1		2	1	1		1				1			1					1	1	1			1				1					1
8718_2003_84		3			1				1		2	1	1		1				1			1					1	1	1			1				1		1			1
872_NQ4228		3			1				1		2	1	1		1				1			1					1	1	1			1					1
8720_22046_ve		3			1				1		2	1	1		1				1			1					1	1	1			1					1				1
8721_2006_479		3			1				1		2	1	1		1				1			1					1	1	1			1				2
8722_ms1054		4			2				1		2	1	1		1				1			1					1	1	1			1				1		1
8723_ms44		3			2				1		2	1	1		1				1			1					1	1	1			1				1		1		1
8724_22389		3			1				1		2	1	1		1				1			1					1	1	1			1				1					1
8726_22366_ve		3			1				1		2	1	1		1				1			1					1	1	1			1					1				1
8728_22013		3			1				1		2	1	1		1				1			1					1	1	1			1				1
8730_22362		3			1				1		2	1	1		1				1			1					1	1	1	1		1				1		1			1
8731_2005_126		3			1				1		2	1	1		1				1			1					1	1	1			1					1				1
8732_2003_103		3			1				1		2	1	1		1				1			1					1	1	1	2		1					1	1			1
8734_22367_ve		3			1				1		2	1	1		1				1			1						1	1			1					1				1
8735_22021		3			2				1		2	1	1		1				1			1					1	1	1			1				1		1			1
8736_2003_107		3			1				1		2	1	1		1				1			1					1	1	1			1				1		1		1
8737_2006_480		3			1				1		2	1	1		1				1			1					1	1	1			1				1
8738_22385		3			1				1		2	1			1				1			1					1	1	1			1					1				1
8739_24004		3			1				1		2	1	1		1				1			1					1	1	1			1			1	1					1
874_R018c		3			1				1		2	1	1		1				1			1					1	1	2			1				1					1
8740_2006_4		3			1				1		3	1	1		1				1			1					1	1	2	2		1				1		1			1
8741_22370		3			1				1		2	1	1		1				1			1					1	1	1			1				1					1
8742_22311		3			1				1		2	1	1		1				1			1					1	1	1			1				1					1
8743_22390		3			1				1		2	1	1		1				1			1					1	1	1			1				1					1
8744_22339		3			1				1		3	1	1		1				1			1					1	1	1			1				1					1
8745_2011_145		3			1				1		2	1	1		1				1			1					1	1	1			1				1		1			1
8746_22312		3			1				1		2	1	1		1				1			1					1	1	1			1				1		1			1
8747_22322		3			1				1		2	1	1		1				1			1					1	1	1			1				1
8749_2004_2		3			1				1		2	1	1		1				1			1					1	1	1			1				1		1			1
8750_22331		3			1				1		2	1			1				1			1					1	1	1			1				1					1
8751_26024		3			2				1		2	1	1		1				1			1					1	1	1			1					1				1
8752_22368		3			1				1		2	1	1		1				1			1					1	1	1			1					1				1
8753_22360		3			2				1		2	1	1		1				1			1					1	1	1			1				1					1
8754_22378		3			1				1		2	1	1		1				1			1					1	1	1			1				1		1			1
8756_22019_ve		3			1				1		2	1	1		1				1			1					1	1	1			1					1	1			1
8757_22371		5			1				1		2	1	1		1				1			1					1	1	1			1					1	1		1
8758_22020		3			1				1		2	1	1		1				1			1					1	1	1			1				1		1			1
876_R036d		3			2				1		2	1	1		1				1			1					1	1	2			1				1					1
8760_22315_ve		3			3				1		2	1	1		1				1			1					1	1	1			1				1					1
8761_22335		3			2				1		2	1	1		1				1			1					1	1	1			1				1					1
8762_ms176		3			1				1		2	1			1				1			1					1	1	1			1			1	1		1
8763_22393		3			1				1		2	1	1		1				1			1					1	1	1			1					1				1
8764_22093		3			2				1		2	1	1		1				1			1					1	1	1			1				1		1		1
8766_22095		3			1				1		2	1	1		1				1			1					1	1	1			1				1					1
8768_22347		2			1				1		3	1			1				1			1					1	1				1				1		1			1
877_R037c		3			1				1		2	1	1		1				1			1					1	1	1			1				1		1			1
8771_2011_41		3			1				1		1	1			1				1			1					1	1	1			1					1				1
8773_22388		3			2				1		2	1	1		1				1			1					1	1	1			1				1		1
8775_22351		3			1						2	1			1				1			1					1		1			1				1
878_R038b		3			2				1		2	1	1		1				1			1					1	1	1	1		1				1					1
8783_ms965_ve		3			1				1		2	1	1		1				1			1					1	1	1			1				1					1
879_R046Wa		3			1				1		2	1	1		1				1			1					1	1	1			1				1		1			1
880_R055a		3			1				1		2	1	1		1				1			1					1	1	1			1				1		1			1
882_R32b		3			1				1		2	1	1		1				1			1					1	1	1			1				1					1
883_UMB_G1		3			1				1		2	1	1		1				1			1					1	1	1	1		1				1					1
884_UM007		3			1				1		2	1			1				1			1					1	1	1			1				1
885_UM018		3			1				1		2	1	1		1				1			1					1	1	2			1				1					1
886_UM034		3			1				1		2	1			1				1			1					1	1	1			1					1	1			1
888_UM054		3			1				1		2	1	1		1				1			1					1	1	1			1				1					1
89_SBY283		3			1				1		2	1			1				1			1					1	1	1			1				1
9_JAY06		3			2				1		2	1			1				1			1					1	1	1	1		1				1		1
90_SBY304		3			1				1		2	1			1				1			1		1			1	1	1			1				1		1
91_MER3		3			2				1		2	1			1				1			1					1	1	1	1		1				1		1
92_MER5		3			1				1		2	1			1				1			1					1	1	1	1		1				1		1
93_MER7		3			1				1		2	1			1				1			1					1	1	1	1		1					1	1
94_MER8		3			1				1		2	1			1				1			1					1	1	1	1		1				1		1
95_MER12		3			2				1		2	1			1				1			1					1	1	1	1		1					1	1
96_MER20		3			2				1		2	1			1				1			1					1	1	1	1		1				1		1
97_MER21		3			1				1		2	1			1				1			1					1	1	1	1		1					1	1
98_MER27		3			1				1		2	1			1				1			1					1	1	1	1		1				1		1
99_MER37		3			2				1		2	1			1				1			1					1	1	1			1				1		1
A45		3			1				1		2	1	1		1				1			1					1	1	1	1		1					1				1
Aklavik86		3			1				1		2	1			1				1			1					1	1	1			1				1
altai11		3			2				1		2	1	1		1				1			1					1	1	1	2		1				1
altai59		3			1				1		2	1	1		1				1			1					1	1	2			1				1
ANT_170		3			2				1		2	1	1		1				1			1					1	1	1			1				1					1
Arg_118EC2		3			1				1		2	1	1		1				1			1					1	1	1	1		1				1		1		1
Arg_19RC1		3			1				1		2	1			1				1			1					1	1	1			1			1		1				1
Arg_23UA1		3			1				1		2	1	1		1				1			1					1	1	1			1				1		1
Arg_34UA2	1	3			1				1		2	1	1		1				1			1					1	1	1			1				1
Arg_38RA2		3			1				1		2	1	1		1				1			1					1	1	1			1				1					1
Arg_39UA2		3			1				1		2	1	1		1				1			1					1	1	1			1					1				1
Arg_53RA1		3			2				1		2	1	1		1				1			1					1	1	1	2		1				1					1
Arg_7RA1		3			1				1		2	1	1		1				1			1					1	1	1	2		1				1					1
ASHA_001		3			2				1		2	1			1				1			1					1	1	1			1					1	1
ASHA_002		3			1				1		2	1			1				1			1					1	1	2			1					1	1
ASHA_003		3			1				1		2	1	1		1				1			1					1	1	1			1				1		1			1
ASHA_004		3			2				1		2	1			1				1			1					1	1	1			1				1		1
ASHA_005		3			1				1		2	1			1				1			1					1	1	2			1		1			1	1
ASHA_006		3			1				1		2	1			1				1			1					1	1	1			1				1		1
ASHA_008		3			1				1		2	1			1				1			1					1	1	2			1		1			1	1
ASHA_009		3			1				1		2	1			1				1			1					1	1	1			1				1		1
ASHA_010		3			1				1		2	1			1				1			1					1	1	2			1					1	1
AusabrJ05		3			1				1		2	1	1		1				1			1					1	1	1			1					1	1
B125A		3			1				1		2	1	1		1				1			1					1	1	1			1				1					1
B128	1	4			1				1		2	3	1		1				1			1			1			1	1			1				1					1
B130A		3			1				1		2	1	1		1				1			1					1	1	2			1					1				1
B136A		3			1				1		2	1	1		1				1			1					1	1	2			1				1					1
B140		3			1				1		2	1	1		1				1			1					1	1	1			1				1					1
B147		3			1				1		2	1	1		1				1			1					1	1	1			1				1					1
B23		2			2				1		2		1		1							1					1	1	1	1		1				1					1
B24		3			2				1		2	1	1		1				1			1					1	1	1	2		1				1					1
B25		3			2				1		2	1	1		1				1			1					1	1	1			1					1				1
B26		3			1				1		2	1	1		1				1			1					1	1	1			1					1	1
B29		3			1				1		2	1	1		1				1			1					1	1	1			1				1		1
B30		3			1				1		2	1	1		1				1			1					1	1	1	1		1				1		1			1
B31		3			1				1		2	1	1		1				1			1					1	1	1			1				1					1
B35		3			1				1		2	1	1		1				1			1					1	1	1	1		1				1					1
B37		3			1				1		2	1	1		1				1			1						1	1			1				1		1			1
B40		3			1				1		2	1	1		1				1			1					1	1	1	2		1				1		1			1
B41		3			1				1		2	1	1		1				1			1					1	1	1			1				1				1
B43		3			1				1		2	1	1		1				1			1					1	1	1			1				1					1
B44		3			1				1		2	1	1		1				1			1					1	1	1			1				1					1
B47		3			1				1		2	1	1		1				1			1					1	1	1	1		1				1					1
Bang_149A3		3			1				1		2	1	1		1				1			1					1	1	1			1				1
Bang_152B5		3			1				1		2	1	1		1				1			1					1	1	1	1		1				1					1
Bang_17A6		3			1				1		2	1	1		1				1			1					1	1	1			1				1					1
Bang_19B6		3			1				1		2	1	1		1				1			1					1	1	1			1				1					1
Bang_20A8		3			1				1		2	1			1				1			1					1	1	1			1				1
Bang_25b2		3			1				1		2	1	1		1				1			1					1	1	1			1				1					1
Bang_28B4		3			1				1		2	2	1		1				1			1					1	1	1			1				1
Bang_37A5		3			1				1		2	1	1		1				1			1					1	1	1			1				1
Bang_40A6	1	3			1				1		2	1	1		1				1			1					1	1	1			1				1					1
Bang_43a2		3			1				1		2	1	1		1				1			1					1	1	2			1				1
Bang_44A4		3			1				1		2	1	1		1				1			1					1	1	1			1				1					1
Bang_59a9		3			1				1		2	1	1		1				1			1					1	1	1			1				1					1
Bang_60A7		3			1				1		2	1	1		1				1			1					1	1	1			1				1		1			1
Bang_61A5		3			1				1		2	1	1		1				1			1					1	1	1	1		1				1					1
Bang_86A5		3			1				1		2	1	1		1				1			1					1	1	1			1				1
Bang_88A4		3			1				1		2	1	1		1				1			1					1	1	1			1				1
Bang_89B9		3			1				1		2	1	1		1				1			1					1	1	1			1				1		1			1
Bang_GJ906		3			1				1		2	1	1		1				1			1					1	1	1			1				1
Bang_S106A3		3			1				1		2	1	1		1				1			1					1	1	1			1				1					1
Bang_S108A3		3			1				1		2	1	1		1				1			1					1	1	1			1				1					1
BGD10		3			1				1		2	1	1		1				1			1					1	1	1			1				1					1
BGD101		3			1				1		2	1	1		1				1			1					1	1	1			1				1
BGD103		3			1				1		2	1	1		1				1			1					1	1	1	1		1					1				1
BGD104		3			1				1		2	1	1		1				1			1					1	1	1			1				1
BGD107		3			1				1		2	1	1		1				1			1					1	1	1			1				1
BGD109		3			1				1		2	1	1		1				1			1					1	1	1			1				1		1
BGD110		3			1				1		2	1	1		1				1			1					1	1	1			1				1
BGD111		3			1				1		2	1	1		1				1			1					1	1	1	1		1				1					1
BGD112		3			1				1		2	1	1		1				1			1					1	1	1			1				1
BGD114		3			1				2		2	1	1		1				1			1					1	1	1	2		1				1		1			1
BGD115		3			1				1		2	1	1		1				1			1					1	1	2			1					1
BGD119		3			1				1		2	1	1		1				1			1					1	1	1			1				1
BGD120		3			1				1		2	1	1		1				1			1					1	1	1			1				1
BGD127		3			1				1		2	1	1		1				1			1					1	1	1			1				1		1
BGD13		3			1				1		2	1	1		1				1			1					1	1	1			1				1					1
BGD130		3			1				1		2	1	1		1				1			1					1	1	1			1				1
BGD133		3			1				2		2	1	1		1				1			1					1	1	1			1					1				1
BGD14		3			1				1		2	1	1		1				1			1					1	1	1			1				1					1
BGD15		3			1				1		2	1	1		1				1			1					1	1	1			1				1
BGD16		3			1				1		2	1	1		1							1					2	1	1			1				1
BGD24		3			1				1		2	1	1		1				1			1					1	1	1	1		1				1					1
BGD27		3			2				1		2	1	1		1				1			1					1	1	1			1					1	1			1
BGD3		3			1				1		2	1	1		1				1			1					1	1	1			1				1					1
BGD34		3			1				1		2	1	1		1				1			1					1	1	1			1				1
BGD36		3			1				1		2	1	1		1				1			1					1	1	2			1				1
BGD38		3			1				1		2	1	1		1				1			1					1	1	1			1				1
BGD42		3			1				1		2	1	1		1				1			1					1	1	1			1				1					1
BGD43		3			1				1		2	1	1		1				1			1					1	1	1			1				1
BGD45		3			1				1		2	1	1		1				1			1					1	1	1			1				1					1
BGD46		3			1				1		2	1	1		1				1			1					1	1	1			1				1
BGD47		3			1				1		2	1	1		1				1			1					1	1	1			1				1					1
BGD49		3			1				1		2	1	1		1				1			1					1	1	1			1				1					1
BGD52		3			1				1		2	1	1		1				1			1					1	1	1			1				1					1
BGD53		4			2				1		3	3	1		3				1			1					1	2	2	2		2				1	1
BGD54		3			2				1		2	1	1		1				1			1					1	1	1			1				1
BGD63		3			1				1		2	1	1		1				1			1					1	1	1			1				1					1
BGD65		3			1				1		2	1	1		1				1			1					1	1	2			1				1
BGD68		3			1				1		2	1	1		1				1			1					1	1	1	2		1				1					1
BGD69		3			1				1		2	1	1		1				1			1					1	1	1			1				1
BGD70		3			1				1		2	1	1		1				1			1					1	1	1			1					1				1
BGD72		3			2				1		2	1	1		1							1					1	1	1			1				1					1
BGD73		3			1				1		2	1	1		1				1			1					1	1	1			1				1					1
BGD76		3			1				1		2	1	1		1				1			1					1	1	1	1		1				1					1
BGD78		3			1				1		2	1	1		1				1			1					1	1	1	2		1				1					1
BGD80		3			2				1		2	1	1		1				1			1					1	1	1	1		1					1				1
BGD81		3			2				1		2	1	1		1				1			1					1	1	1			1				1					1
BGD82		3			1				1		2	1	1		1				1			1					1	1	1			1				1					1
BGD84		3			1				1		2	1	1		1				1			1					1	1	1	1		1				1					1
BGD86		3			1				1		2	1	1		1				1			1					1	1	1			1				1					1
BGD90		3			1				1		2	1	1		1				1			1					1	1	1	1		1				1					1
BGD91		3			1				1		2	1	1		1				1			1					1	1	1			1				1		1			1	1
BGD94		3			1				1		2	1	1		1				1			1					1	1	1			1				1
BGD95		3			1				1		2	1	1		1				1			1					1	1	1			1					1				1
BGD96		3			1				1		2	1	1		1				1			1					1	1	1	1		1				1					1
BGD97		3			1				1		2	1	1		1				1			1					1	1	1	2		1				1					1
BM012A		3			2				1		2	1	1		1				1			1					1	1	1			1				1					1
BM012S		3			2				1		2	1	1		1				1			1					1	1	1			1				1					1
Bra_LPB32		3			2				1		2	1	1		1				1			1					1	1	2			1				1		1			1
Bra_LPB33		3			1				1		2	1	1		1				1			1					1	1	1	2		1				1				1
Bra_LPB34		3			2				1		2	1	1		1				1			1					1	1	1			1				1				1
Bra_LPB35		3			1				1		2	1	1		1				1			1					1	1	1			1				1		1			1
Bra_LPB37		3			1				1		2	1	1		1				1			1					1	1	1			1					1				1
Bra_LPB40		3			1				1		2	1	1		1				1			1					1	1	1			1				1		1			1
Bra_LPB41		3			1				1		2	1	1		1				1			1					1	1	1			1				1		1		1
Bra_LPB42		3			1				1		2	1	1		1				1			1					1	1	1			1					1	1			1
Bra_LPB43		3			1				1		2	1			1				1			1					1	1	1			1				1		1		1
Bra_LPB44		3			1				1		2	1	1		1				1			1					1	1	1			1					1				1
BURYAT14		3			1				1		2	1	1		1				1			1					1	1	1			1				1					1
BURYAT19		3			2				1		2	1			1				1			1					1	1	1			1				1
BURYAT2		3			2				1		2	1	1		1				1			1					1	1	1			1				1					1
BURYAT27		3			2				1		2	1	1		1				1			1					1	1	2			1				1
BURYAT49		3			1				1		2	1			1				1			1					1	1	1			1				1
BURYAT9		3			2				1		2	1	1		1				1			1					1	1	1			1				1					1
Ca_97_30		3			2				1		2	1	1		1				1			1					1	1	1			1				1		1
Ca_97_34		3			1				1		2	1	1		1				1			1					1	1	1			1				1
cam_KH0001		3			1				1		2	1	1		1				1			1					1	1	1			1				1		1			1
cam_KH0012		3			1				1		2	1	1		1				1			1					1	1	1			1				1		1
cam_KH0016		3			2				1		2	1	1		1				1			1					1	1	1			1					1
cam_KH0022		3			1				1		2	1	1		1				1			1					1	1	2			1				1		1			1
cam_KH0025		3			1				1		2	1			1				1			1					1	1	1			1				1
cam_KH0031		3			1				1		2	1	1		1				1			1					1	1	1			1				1		1			1
cam_KH0032		3			1				1		2	1	1		1				1			1					1	1	2			1				1		1			1	1
cam_KH0033		3			2				1		2	1			1				1			1					1	1	1			1					1	1			1
cam_KH0040		3			1				1		2	1	1		1				1			1	1				1	1	1			1				1		1
cam_KH0042		3			1				1		2	1			1				1			1					1	1	2			1				1		1			1
cam_KH0045		3			2				1		2	1	1		1				1			1					1	1	1	3		1				1		1			1
cam_KH0054		3			1				1		2	1	1		1				1			1					1	1	1			1				1		1			1
cam_KH0065		3			1				1		2	1	1		1				1			1					1	1	1			1				1		1			1
cam_KH0066		3			1				1		2	1	1		1				1			1					1	1	1			1				1		1
cam_KH0070		3			2				1		2	1	1		1				1			1					1	1	1			1				1					1
cam_KH0071		3			2				1		2	1	1		1				1			1					1	1	1			1					1	1			1
cam_KH0072		3			2				1		2	1	1		1				1			1					1	1	1	3		1				1		1			1
cam_KH0075		3			1				1		2	1			1				1			1		1			1	1	1			1				1					1
cam_KH0086		3			1				1		2	1	1		1				1			1					1	1	1			1				1		1
cam_KH0092		3			1				1		2	1			1				1			1					1	1	1			1				1		1			1
cam_KH0095		3			1				1		2	1	1		1				1			1					1	1	1			1				1						1
cam_KH0097		3			1				1		2	1	1		1				1			1					1	1	1			1				1					1
cam_KH0106		3			2				1		2	1	1		1				1			1					1	1	2	2		1				1		1			1
cam_KH0110		3			2				1		2	1	1		1				1			1					1	1	1			1				1		1			1
cam_KH0113		3			2				1		2	1	1		1				1			1					1	1	1			1				1		1		1
cam_KH0119		3			1				1		2	1	1		1				1			1					1	1	1			1				1					1
cam_KH0120		3			2				1		2	1	1		1				1			1					1	1	1			1					1	1			1
cam_KH0122		3			1				1		2	1	1		1				1			1					1	1	1			1				1		1			1
cam_KH0125		3			1				1		2	1	1		1				1			1					1	1	1			1				1		1			1
cam_KH0126		3			1				1		2	1			1				1			1					1	1	1			1					1	1			1
cam_KH0127		3			1				1		2	1	1		1				1			1					1	1	1			1				1		1			1
cam_KH0129		3			1				1		2	1	1		1				1			1					1	1	1			1				1		1			1
cam_KH0141		3			1				1		2	1	1		1				1			1					1	1	1			1				1		1			1
cam_KH0143		3			1				1		2	1	1		1				1			1					1	1	1	2		1					1	1			1
cam_KH0148		3			1				1		2	1	1		1				1			1					1	1	2			1				1		1
cam_KH0149		3			1				1		2	1	1		1				1			1					1	1	1			1				1
cam_KH0153		3			2				1		2	1	1		1				1			1					1	1	1			1				1		1
cam_KH0156		3			1				1		2	1	1		1				1			1					1	1	1			1					1				1
cam_KH0158		3			1				1		2	1	1		1				1			1					1	1	1			1				1		1
cam_KH0159		3			2				1		2	1	1		1				1			1					1	1	2			1				1					1
cam_KH0161		3			1				1		2	1	1		1				1			1					1	1	1			1				1		1			1
cam_KH0165		3			1				1		2	1	1		1				1			1					1	1	2			1				1		1			1
cam_KH0167		3			1				1		2	1	1		1				1			1					1	1	1			1					1	1
cam_KH0172		3			1				1		2	1	1		1				1			1					1	1	2			1				1		1			1
cam_KH0173		3			1				1		2	1	1		1				1			1					1	1	1			1				1		1
cam_KH0175		3			2				1		2	1	1		1				1			1					1	1	1			1					1	1			1
cam_KH0176		3			1				1		2	1	1		1				1			1					1	1	1			1					1				1
cam_KH0178		3			1				1		2	1	1		1				1			1					1	1	1			1					1	1			1
cam_KH0182	1	3			1				1		2	1			1				1			1					1	1	1			1				1
cam_KH0191		3			2				1		2	1	1		1				1			1					1	1	1			1				1		1			1
cam_KH0198		3			1				1		2	1	1		1				1			1					1	1	1			1					1	1			1
cam_KH0207		3			1				1		2	1	1		1				1			1					1	1	1			1				1
cam_KH0210		3			1				1		2	1	1		1				1			1					1	1	1			1				1
CAN_004		3			1				1		2	1			1				1			1					1	1	2			1					1			1
CAN_005		3			1				1		2	1			1				1			1					1	1	1			1		1		1		1
CAN_010		3			1				1		2	1			1				1			1					1	1	1			1				1
CAN_011		3			1				1		2	1			1				1			1					1	1	1			1		1		1		1
CAN_019		3			1				1		2	1			1				1			1					1	1	1			1				1
CAN_095		3			1				1		2	1			1				1			1					1	1	1			1		1		1		1
CAN_136		3			1				1		2	1			1				1			1					1	1	1			1		1		1		1
CAN_172		3			1				1		2	1			1				1			1					1	1	1			1		1		1		1
CAN_196		3			1				1		2	1	1		1				1			1					1	1	1	1		1				1		1
CAN_219		3			1				1		2	1	1		2				1			1					1	1	1			1					1	1
CAN_243		3			1				1		2	1	1		1				1			1					1	1	1			1				1
CAN_247		3			1				1		2	1			1				1			1					1	1	1			1				1
CAN_258		3			1				1		2	1			1				1			1					1	1	1			1		1		1		1
CAN_290		3			1				1		2	1			1				1			1					1	1	1			1				1
CC33C		3			1				1		2	1	1		1				1			1					1	1	2			1					1	1			1
CH_D_1801426		3			1				1		2	1			1				1			1					1	1	1			1					1	1			1
CH_D_1801431		3			1				1		2	1	1		1				1			1					1	1	1							1					1
CH_D_1801432		2			1				1		2		1		1				1			1					1	1	1			1				1					1
CH_D_1801434		3			2				1		2	1	1		1				1			1					1	1	1			1				1					1
CH_D_1801435		3			1				1		2	1	1		1				1			1					1	1	1			1				1		1			1
CH_D_1802583		3			1				1		2	1	1		1				1			1					1	1	1			1				1					1
CH_D_1802584		3			1				1		2	1	1		1				1			1					1	1	2			1				1					1
CH_D_1802585		3			1				1		2	1			1				1			1					1	1	1			1		1		1					1	1
CH_D_1802586		3			1				1		2	1			1				1			1					1	1	1			1				1
CH_D_1802588		2			2				1		2		2		1							1					1	1	1			1				1
CHL_01		3			2				1		2	1	1		1				1			1					1	1	1			1				1
CHL_02		3			1				1		2	1	1		1				1			1					1	1	2			1				1		1
CHL_03		3			1				1		2	1	1		1				1			1					1	1	1			1				1		1			1
CHL_04		3			1				1		2	1	1		1				1			1					1	1	1			1				1		1
CHL_05		3			2				1		2	1	1		1				1			1					1	1	1			1				1		1
CHL_06		3			1				1		2	1	1		1				1			1					1	1	1			1				1		1			1
CHL_07		3			1				1		2	1	1		1				1			1					1	1	1			1				1		1			1
CHL_08		3			1				1		2	1			1				1			1					1	1	1			1				1					1
CHL_09		3			2				1		2	1			1				1			1					1	1	2			1				1		1
CHL_10		3			1				1		2	1	1		1				1			1					1	1	1			1	1			1
CHL_11		3			1				1		2	1	1		1				1			1					1	1	1			1					1	1			1
CHL_12		3			2				1		2	1	1		1				1			1					1	1	1			1				1		1			1
CHL_14		3			1				1		2	1	1		1				1			1					1	1	2			1				1		1			1
CHL_16		3			2				1		2	1	1		1				1			1					1	1	1			1				1		1			1
CHL_17		3			1				1		2	1	1		1				1			1					1	1	1			1				1		1			1
CHL_19		3			2				1		2	1	1		1				1			1					1	1	1			1				1		1
CHL_20		3			2				1		2	1			1				1			1					1	1	2			1				1		1			1
CHL_21		3			2				1		2	1	1		1				1			1					1	1	2			1				1					1
CHL_22		3			1				1		2	1	1		1				1			1					1	1	1			1				1					1
CHL_23		3			1				1		2	1	1		1				1			1					1	1	1			1				1		1
CHL_24		3			1				1		2	1			1				1			1					1	1	1			1				1					1
CHL_25		3			2				1		2	1	1		1				1			1					1	1	1	2		1			1		1
CHL_26		3			1				1		2	1	1		1				1			1					1	1	2			1				1		1			1
CHL_27		3			1				1		2	1			1				1			1					1	1	1			1				1		1
CHL_29		3			1				1		2	1	1		1				1			1		1			1	1	1			1				1		1
CHL_31		3			1				1		2	1			1				1			1					1	1	1							1					1
CHL_32		3			1				1		2	1	1		1				1			1					1	1	1			1				1		1			1
CHL_33		3			1				1		2	1			1				1			1					1	1	1			1				1		1
CHL_35		3			2				1		2	1	1		1				1			1					1	1	1			1					1	1			1
CHL_36		3			1				1		2	1	1		1				1			1					1	1	2			1				1		1			1
CHL_37		3			1				1		2	1	1		1				1			1					1	1	2			1				1		1
CHL_38		3			1				1		2	1			1				1			1					1	1	2			1		1			1	1			1
CHL_39		3			1				1		2	1			1				1			1					1	1	1			1				1		1
CHL_41		3			1				1		2	1			1				1			1					1	1	1			1				1
CHL_42		3			1				1		2	1			1				1			1		1			1	1	1			1				1		1		1
CHL_44		3			1				1		2	1			1				1			1					1	1	1			1				1		1			1
CHL_46		3			1				1		2	1			1				1			1					1	1	2			1					1				1
CHL_47		3			2				1		2	1	1		1				1			1					1	1	1			1				1		1			1
CHL_48		3			2				1		2	1			1				1			1					1	1	1			1				1		1			1
CHL_49		3			2				1		2	1			1				1			1					1	1	1			1				1		1
CHL_50		3			1				1		2	1	1		1				1			1					1	1	2			1				1		1			1
CHL_51		3			1				1		2	1	1		1				1			1					1	1	2			1				1		1
CHL_52		3			1				1		2	1			1				1			1					1	1	1			1				1					1
CHL_54	1	3			2				1		2	1	1		1				1			1					1	1	2			1				1		1
Chukchi03		3			2				1		2	1			1				1			1					1	1	1			1				1					1
Chukchi08		3			1				1		2	1	1		1				1			1					1	1	1			1				1					1
CL_FE60		3			1				1		2	1	1		1				1			1					1	1	1			1					1				1
CL_FE70		3			1				1		2	1	1		1				1			1					1	1	1			1					1	1			1
CL_MASP		3			2				1		2	1			1				1			1					1	1	1	1		1				1					1
D1a		3			1				1		2	1	1		1				1			1					1	1	1			1				1		1
D3a		3			1				1		2	1	1		1				1			1					1	1	1			1				1		1		1
Du15		3			1				1		2	1	1		1				1			1					1	1	1			1				1
E48		3			2				1		2	1	1		1				1			1					1	1	1			1				1
EG-223		3			2				1		2	1	1		1				1			1					1	1	1	2		1				1		1			1
EGY1909		3			1				1		2	1	1		1				1			1					1	1	1	2		1				1					1
EGY2199		3			1				1		2	1	1		1				1			1					1	1	1			1				1					1
EGY3480		3			1				1		2	1	1		1				1			1					1	1	1			1				1					1
ES_10		3			1				1		2	1	1		1				1			1					1	1	1	1		1				1					1
ES_11		3			1				1		2	1	1		1				1			1					1	1	1	1		1				1		1			1
ES_12		3			1				1		2	1	1		1				1			1					1	1	1			1				1					1
ES_13		3			1				1		2	1	1		1				1			1					1	1	1			1				1		1			1
ES_15		3			2				1		2	1	1		1				1			1					1	1	1			1				1		1			1
ES_25		3			1				1		2	1	1		1				1			1					1	1	1			1					1				1
ES_26		3			1				1		2	1	1		1				1			1					1	1	1	2		1					1
ES_31		3			1				1		2	1	1		1				1			1					1	1	1	1		1				1		1			1
ES_46		3			1				1		2	1	1		1				1			1					1	1	1			1				1		1			1
ES_54		3			1				1		2	1	1		1				1			1					1	1	1			1				1					1
ES_58		3			1				1		2	1	1		1				1			1					1	1	1			1				1		1			1
ES_60		3			1				1		2	1	1		1				1			1					1	1	1	1		1					1	1			1
ES_61		3			1				1		2	1	1		1				1			1					1	1	1			1				1					1
ES_610		3			1				1		2	1	1		1				1			1					1	1	1	1		1					1	1			1
ES_68		3			1				1		2	1	1		1				1			1					1	1	1	1		1				1					1
ES_7		3			1				1		2	1	1		1				1			1					1	1	1	1		1					1				1
ES_76		3			1				1		2	1	1		1				1			1					1	1	1	1		1				1					1
ES_DO		3			1				1		2	1	1		1				1			1					1	1	1			1					1				1
ES_SN		3			1				1		2	1			1				1			1					1	1	1			1					1
ETH04		3			2				1		2	1	1		1				1			1					1	1	1			1				1					1
ETH09		3			1				1		2	1	1		1				1			1					1	1	1			1				1		1			1
ETH29		3			1				1		2	1	1		1				1			1					1	1	1	3		1				1					1
ETH52		3			1				1		2	1	1		1				1			1					1	1	1			1			1	1		1			1
Even14		3			2				1		2	1	1		1				1			1					1	1	1			1				1
Even33		3			2				1		2	1	1		1				1			1					1	1	1	1		1					1	1
Evenky01		3			1				1		2	1	1		1				1			1					1	1	1			1				1
Evenky05		3			1				1		2	1	1		1				1			1					1	1	1			1				1
Evenky11		3			2				1		2	1			1				1			1					1	1	1			1				1
Evenky58		3			2				1		2	1	1		1							1					2	1	2			1				1		1			1
Evenky65		3			1				1		2	1	1		1				1			1					1	1	1			1				1
Evenky73		3			1				1		2	1	1		1				1			1					1	1	1			1				1
GC11_HL		3			1				1		2	1	1		1				1			1					1	1	1			1				1
GC23_HL		3			1				1		2	1	1		1				1			1					1	1	2			1				1					1
GC26_HL		3			1				1		2	1	1		1				1			1					1	1	1			1					1				1
GC27_HL		3			1				1		2	1	1		1				1			2					1	1	1			1				1		1			1
GC30_HL		3			1				1		2	1	1		1				1			1					1	1	1			1					1				1
GC31_B		3			1				1		2	1			1				1			1					1	1	1			1				1					1
GC43_HL		2			1				1		2	1	1		1				1								1	1	1	3		1				1
GC52_HL		3			1				1		2	1	1		1				1			1					1	1	1			1				1					1
GC54_HL		3			1				1		2	1	1		1				1			1					1	1	2			1				1		1			1
GC65_HL		3			1				1		2	1			1				1			1					1	1	1			1				1					1
GC67_HL		3			1				1		2	1	1		1				1			1					1	1	1			1				1					1
GC69_HL		3			1				1		2	1	1		2				1			1	1				1	1	1			1				1					1
GD63		3			1				1		2	1	1		1				1			1					1	1	2			1				1		1			1
Gt_04_059		3			1				1		2	1			1				1			1					1	1	1			1				1
Gt_04_218		3			1				1		2	1	1		1				1			1					1	1	1			1				1
H13_1		3			1				1		2	1	1		1				1			1					1	1	1			1				1
H30		3			1				1		2	1			1				1			1					1	1	1			1				1		1			1
H30A		3			1				1		2	1			1				1			1					1	1	1			1				1		1			1
H9		3			2				1		2	1	1		1				1			1					1	1	1			1				1					1
H9A		3			2				1		2	1	1		1				1			1					1	1	1			1				1					1
HE_C10		3			1				1		2	1	1		1				1			1					1	1	1	1		1				1					1
HE_C15		3			1				1		2	1	1		1				1			1					1	1	1			1				1					1
HE_C16		3			2				1		2	1	1		1				1			1					1	1	1			1					1	1			1
HE_C18		3			1				1		2	1	1		1				1			1					1	1	1	1		1				1		1			1
HE_C21		3			1				1		2	1	1		1				1			1					1	1	1			1				1
HE_C23		3			1				1		2	1	1		1				1			1					1	1	1			1					1	1			1
HE_NC14		3			1				1		2	1	1		1				1			1					1	1	1			1				1					1
HE_NC20		3			1				1		2	1	1		1				1			1					1	1	1	2		1				1					1
HE_NC23		3			2				1		2	1	1		1				1			1					1	1	1			1				1					1
HE_NC24		3			1				1		2	1	1		1			1	1			1					1	1	2			1				1					1
HE_NC30		3			1				1		2	1	1		1				1			1					1	1	1			1				1		1			1
HE_NC32		3			1				1		2	1	1		1				1			1					1	1	1			1				1					1
HE_NC34		3			1				1		2	1	1		1				1			1					1	1	1			1				1					1
HE_NC36		3			1				1		2	1	1		1				1			1					1	1	1			1				1					1
HE_NC38		3			1				1		2	1	1		1				1			1					1	1	1			1				1		1
HE_NC39		3			1				1		2	1	1		1				1			1					1	1	1			1				1					1
HE_NC40		3			1				1		2	1	1		1				1			1					1	1	1			1				1		1			1
HE_NC41		3			1				1		2	1	1		1				1			1					1	1	1			1					1				1
HE_NC6		3			1				1		2	1	1		1				1			1					1	1	1			1				1					1
HN_G240		3			1				1		2	1	1		1				1			1					1	1	1			1					1	1		1
HN_G242		3			1				1		2	1	1		1				1			1					1	1	1			1				1				1
HN_G246		3			1				1		1	1	1		1				1			1					1	1	1			1					1	1		1
HN_G248		3			1				1		2	1	1		1				1			1					1	1	1			1				1					1
HN_G249		3			1				1		2	1	1		1				1			1					1	1	1	2		1				1		1			1
HN_G250		3			1				1		2	1	1		1				1			1					1	1	1			1			1	1					1
HN_G251		3			1				1		2	1	1		1				1			1					1	1	1			1				1
HN_G255		3			1				1		2	1	1		1				1			1					1	1	1			1				1				1
HN_G257		3			1				1		2	1	1		1				1			1					1	1	1	1		1				1		1			1
HN_G258		3			1				1		2	1	1		1				1			1					1	1	1			1					1	1			1
HN_G260		3			1				1		2	1	1		1				1			1					1	1	1			1				1
HN_G262		3			1				1		2	1	1		1				1			1					1	1	1			1				1
HN_G265		3			1				1		2	1	1		1				1			1					1	1	1			1				1					1
HN_G266		4			1				1		2	2	1		1				1			1					1	1	1	1		1				1		1			1
HN_G267		3			1				1		2	1	1		1				1			1					1	1	1			1					1			1
HN_G274		3			1				1		2	1	1		1				1			1					1	1	1	2		1				1		1			1
HN_G277		3			1				1		2	1	1		1				1			1					1	1	1			1				1		1			1
HN_G278		3			1				1		2	1	1		1				1			1					1	1	1			1				1		1			1
HN_G280		3			1				1		2	1			1				1			1					1	1	1			1					1			1
HN_G285		3			1				1		2	1	1		1				1			1					1	1	1			1				1
HN_G288		3			1				1		2	1	1		1				1			1					1	1	1			1				1		1			1
HN_G300		3			1				1		2	1			1				1			1					1	1	1			1				1				1
HN_G307		3			1				1		2	1	1		1				1			1					1	1	1	1		1				1		1			1
HN_G310		3			1				1		2	1	1		1				1			1					1	1	1			1				1				1
HN_G315		3			1				1		2	1	1		1				1			1					1	1	1	1		1				1		1			1
HN_G328		3			1				1		2	1	1		1				1			1					1	1	1	2		1				1					1
HN_G329		3			1				1		2	1	1		1				1			1					1	1	1			1				1		1
HN_G331		3			1				1		2	1	1		1				1			1					1	1	1			1				1					1
HN_G339		3			1				1		2	1	1		1				1			1					1	1	1			1				1				1
HN_G341		3			1				1		2	1	1		1				1			1					1	1	1			1				1		1			1
HN_G346		3			1				1		2	1	1		1				1			1					1	1	1			1				1		1			1
HP_ISR1		3			2				1		2	1	1		1				1			1					1	1	1			1				1		1			1
Hp_ISR10		3			1				1		2	1	1		1				1			1					1	1	1			1				1					1
HP_ISR11		3			2				1		2	1	1		1				1			1					1	1	1			1				1					1
HP_ISR12		3			2				1		2	1	1		1				1			1					1	1	2			1				1					1
HP_ISR13		3			1				1		2	1			1				1								1	1	2			1				1					1
HP_ISR14		3			2				1		2	1	1		1				1			1					1	1	1			1					1				1
HP_ISR15		3			2				1		2	1	1		1				1			1					1	1	1			1				1					1
HP_ISR16		3			1				1		2	1	1		1				1			1					1	1	2			1				1					1
HP_ISR17		3			1				1		2	1	1		1				1			1					1	1	1			1				1					1
HP_ISR18		3			1				1		2	1	1		1				1			1					1	1	2			1				1					1
HP_ISR19		3			1				1		2	1	1		1				1			1					1	1	2			1				1					1
HP_ISR2		3			2				1		2	1	1		1				1			1					1	1	1	1		1					1				1
HP_ISR20		3			1				1		2	1	1		1				1			1		1			1	1	1	3		1					1				1
HP_ISR21		3			2				1		2	1			1				1			1					1	1	2			1					1				1
HP_ISR22		3			1				1		2	1	1		1				1			1					1	1	1	1		1		1		1					1
HP_ISR23		3			1				1		2	1	1		1				1			1					1	1	1			1				1					1
HP_ISR24		3			1				1		2	1	1		1				1			1					1	1	1	1		1				1					1
HP_ISR25		3			1				1		2	1	1		1				1			1					1	1	2			1					1				1
HP_ISR26		3			1				1		2	1	1		1				1			1					1	1	1			1				1					1
HP_ISR27		3			1				1		2	1	1		1				1			1					1	1	2			1				1					1
HP_ISR28		3			1				1		2	1	1		1				1			1					1	1	1	2		1				1		1			1
HP_ISR29		3			1				1		2	1	1		1				1			1					1	1	1	1		1				1					1
HP_ISR3		3			1				1		2	1	1		1				1			1					1	1	1	1		1				1					1
HP_ISR30		3			1				1		2	1	1		1				1			1					1	1	1	1		1					1				1
HP_ISR31		3			1				1		2	1	1		1				1			1					1	1	1			1				1		1			1
HP_ISR32		3			1				1		2	1	1		1				1			1					1	1	1	2		1				1					1
HP_ISR33		3			1				1		2	1	1		1				1			1					1	1	1			1				1					1
HP_ISR34		3			1				1		2	1	1		1				1			1					1	1	1			1				1		1			1
HP_ISR35		3			1				1		2	1	1		1				1			1					1	1	1			1				1					1
HP_ISR36		3			1				1		2	1			1				1			1					1	1	2			1				1					1
HP_ISR37		3			1				1		2	1	1		1				1			1					1	1	2			1					1				1
HP_ISR38		3			1				1		2	1	1		1				1			1					1	1	1			1				1					1
HP_ISR39		3			1				1		2	1	1		1				1			1					1	1	1			1				1					1
HP_ISR4		3			1				1		2	1	1		1				1			1					1	1	1			1				1					1
HP_ISR40		3			1				1		2	1	1		1				1			1					1	1	1			1				1					1
HP_ISR41		3			1				1		2	1	1		1				1			1					1	1	1			1					1				1
HP_ISR42		3			1				1		2	1	1		1				1			1					1	1	1			1				1					1
HP_ISR43		3			1				1		2	1	1		1				1			1					1	1	1			1				1					1
HP_ISR44		3			1				1		2	1	1		1				1			1					1	1	2			1				1					1
HP_ISR45		3			1				1		2	1	1		1				1			1					1	1	1			1				1					1
HP_ISR46		3			1				1		2	1	1		1				1			1					1	1	1	1		1				1					1
HP_ISR47		3			1				1		2	1	1		1				1			1					1	1	1			1				1
HP_ISR48		3			1				1		2	1	1		1				1			1					1	1	2			1		1		1
HP_ISR5		3			1				1		2	1	1		1				1			1					1	1	2			1				1					1
HP_ISR6		3			1				1		2	1	1		1				1			1					1	1	2			1				1					1
HP_ISR7		3			1				1		2	1	1		1				1			1					1	1	1	2		1				1					1
HP_ISR8		3			1				1		2	1	1		1				1			1					1	1	2			1				1					1
HP_ISR9		3			1				1		2	1	1		1				1			1					1	1	1			1				1					1
HP00152_WA		3			1				1		2	1	1		1				1			1					1	1	1			1				1
HP00192_WA		3			1				1		2	1	1		1				1			1					1	1	1			1				1		1			1
HP00248_WA		3			1				1		2	1	1		1				1			1					1	1	1			1				1
HP00260_WA		3			1				1		2	1	1		1				1			1					1	1	1			1				1
HP01102_WA		3			1				1		2	1	1		1				1			1					1	1	1			1				1					1
HP01140_WA		3			1				1		2	1	1		1				1			1					1	1	1			1				1					1
HP01193_WA		3			1				1		2	1	1		1				1			1					1	1	1			1				1
HP01234_WA		3			1				1		2	1	1		1				1			1					1	1	1			1				1					1
HP01306_WA		3			1				1		2	1	1		1				1			1					1	1	1	1		1				1		1			1
HP01316_WA		3			1				1		2	1	1		1				1			1					1	1	1			1				1
HP01324_WA		3			1				1		2	1	1		1				1			1					1	1	1			1				1					1
HP01330_WA		3			1				1		2	1			1				1			1					1	1	1			1				1
HP02140_WA		3			1				1		2	1	1		1				1			1					1	1	1			1				1		1			1
HP03054_WA		3			1				1		2	1	1		1				1			1					1	1	1			1				1					1
HP03127_WA		3			1				1		2	1	1		1				1			1					1	1	1			1				1		1		1
HP03218_WA		3			1				1		2	1	1		1				1			1					1	1	1			1				1		1
HP04041_WA		3			1				1		2	1	1		1				1			1					1	1	2	1		1					1				1
HP04042_WA		3			1				1	1	2	1	1		1				1			1					1	1	1			1					1				1
HP04057_WA		3			1				1		2	1	1		1				1			1					1	1	1	1		1				1
HP04086_WA		3			1				1		2	1			1				1			1					1	1	2			1				1		1			1
HP04087_WA		3			1				1		2	1			1				1			1					1	1	1			1				1		1			1
HP05044_WA		3			1				1		2	1	1		1				1			1					1	1	1			1				1					1
HP06038_WA		3			1				1		2	1			1				1			1					1	1	1			1				1				1
HP06045_WA		3			2				1		2	1	1		1				1			1					1	1	1			1				1					1
HP06058_WA		3			1				1		2	1	1		1				1			1					1	1	1			1				1		1			1
HP06059_WA		3			1				1		2	1	1		1				1			1					1	1	1			1			1	1					1
HP07019_WA		3			1				1		2	1			1				1			1					1	1	1			1				1					1
HP07036_WA		3			1				1		2	1	1		1				1			1					1	1	1			1				1				1
HP08031_WA		3			1				1		2	1	1		1				1			1					1	1	1	2		1				1		1			1
HP08058_WA		3			2				1		2	1	1		1				1			1					1	1	1			1				1					1
HP08061_WA		3			2				1		2	1	1		1				1			1					1	1	1	1		1				1					1
HP08072_WA		3			1				1		2	1	1		1				1			1					1	1	1	2		1				1					1
HP08073_WA		3			1				1		2	1	1		1				1			1					1	1	1			1				1		1			1
HP08074_WA		3			1				1		2	1	1		1				1			1					1	1	1			1				1					1
HP09046_WA		3			1				1		2	1	1		1				1			1					1	1	1			1				1					1
HP11004_WA		3			1				1		2	1	1		1				1			1					1	1	1	3		1				1					1
HP11005_WA		3			1				1		2	1	1		1				1			1					1	1	1	2		1				1		1			1
HP11011_WA		3			1				1		2	1	1		1				1			1					1	1	1			1					1
HP11013_WA		3			1				1		2	1	1		1				1			1					1	1	1			1					1	1
HP11020_WA		3			1				1		2	1	1		1				1			1					1	1	1	2		1					1	1			1
HP11032_WA	1	3			1				1		2	1	1		1				1			1					1	1	1			1				1				1
HP11037_WA		3			1				1		2	1	1		1				1			1					1	1	1			1				1					1
HP11042_WA		3			1				1		2	1			1				1			1					1	1	2			1					1	1			1
HP11043_WA		3			1				1		2	1	1		1				1			1					1	1	1			1				1		1			1
HP11049_WA		3			1				1		2	1	1		1				1			1					1	1	1			1				1					1
HP11054_WA		3			1				1		2	1	1		1				1			1					1	1	1			1					1	1			1
HP11055_WA		3			2				1		2	1	1		1				1			1					1	1	1			1				1					1
HP11059_WA		3			1				1		2	1	1		1				1			1					1	1	1			1				1		1		1
HP12002_WA		3			2				1		2	1	1		1				1			1					1	1	1			1				1		1			1
HP12014_WA		3			1				1		2	1	1		1				1			1					1	1	2			1				1
HP12019_WA		3			1				1		2	1	1		1				1			1					1	1	1			1				1					1
HP12020_WA		3			2				1		2	1			1				1			1					1	1	1			1				1						1
HP12036_WA		3			1				1		2	1	1		1				1			1					1	1	1			1				1		1			1
HP12038_WA		3			1				1		2	1	1		1				1			1					1	1	1			1				1		1
HP12053_WA		3			1				1		2	1			1				1			1					1	1	2			1				1		1			1
HP12054_WA		3			1				1		2	1	1		1				1			1					1	1	2			1					1
HP12059_WA		3			1				1		2	1			1				1			1					1	1	1			1					1	1			1
HP12060_WA		3			1				1		2	1	1		1				1			1					1	1	1	1		1				1					1
HP12064_WA		3			1				1		2	1	1		1				1			1					1	1	1			1		1		1					1
HP12068_WA		3			1				1		2	1	1		1				1			1					1	1	1			1				1		1			1
HP12069_WA		3			1				1		2	1	1		1				1			1					1	1	1	1		1				1					1
HP12070_WA		3			1				1		2	1			1				1			1					1	1	1			1				1		1
HP12073_WA		3			2				1		2	1	1		1				1			1					1	1	1	2		1				1
HP12077_WA		3			1				1		2	1	1		1				1			1					1	1	1			1				1
HP12078_WA		3			1				1		2	1	1		1				1			1					1	1	1	2		1				1		1			1
HP13005_WA		3			2				1		2	1	1		1				1			1					1	1	1			1				1
HP13007_WA		3			2				1		2	1	1		1				1			1					1	1	1			1				1		1			1
HP13009_WA		3			1				1		2	1			1				1			1					1	1	1			1					1	1
HP13011_WA		3			1				1		2	1	1		1				1			1					1	1	1			1				1				1
HP13012_WA		3			1				1		2	1	1		1				1			1					1	1	2			1				1
HP13013_WA		3			1				1		2	1	1		1				1			1					1	1	2	1		1					1				1
HP13021_WA		3			1				1		2	1	1		1				1			1					1	1	1	1		1				1					1
HP13022_WA		3			1				1		2	1	1		1				1			1					1	1	1			1				1		1		1
HP13024_WA		3			1				1		2	1	1		1				1			1					1	1	1	1		1				1		1			1
HP13025_WA		3			1				1		2	1	1		1				1			1					1	1	1			1					1				1
HP13026_WA		3			1				1		2	1	1		1				1			1					1	1	1			1				1		1			1
HP13027_WA		3			1				1		2	1	1		1				1			1					1	1	1	2		1				1		1			1
HP13028_WA		3			1				1		2	1	1		1				1			1					1	1	1	1		1				1					1
HP13029_WA		3			1				1		2	1			1				1			1					1	1	1			1				1					1
HP13031_WA		3			1				1		2	1	1		1				1			1					1	1	2	2		1				1		1			1
HP13033_WA		3			1				1		2	1	1		1				1			1					1	1	1	1		1				1		1			1
HP13050_WA		3			2				1		2	1	1		1				1			1					1	1	1			1					1			1
HP13054_WA		3			1				1		2	1	1		1				1			1					1	1	1			1				1					1
HP13056_WA		3			1				1		2	1	1		1				1			1					1	1	2			1				1		1			1
HP13061_WA		3			1				1		2	1			1				1			1					1	1	1			1					1	1			1
HP13063_WA	1	3			1				1		2	1	1		1				1			1					1	1	1			1				1
HP13064_WA		3			1				1		2	1	1		1				1			1					1	1	1			1				1		1
HP13068_WA		3			1				1		2	1	1		1				1			1					1	1	1			1				1				1
HP13072_WA		3			1				1		2	1	1		1				1			1					1	1	1			1				1		1			1
HP14012_WA		3			1				1		2	1	1		1				1			1					1	1	1			1				1					1
HP14016_WA		3			1				1		2	1	1		1				1			1					1	1	1	1		1				1					1
HP14021_WA		3			1				1		2	1	1		1				1			1					1	1	1			1					1	1			1
HP14023_WA		3			1				1		2	1	1		1				1			1					1	1	1			1				1
HP14031_WA		3			1				1		2	1	1		1				1			1					1	1	1	2		1				1		1			1
HP14036_WA		3			1				1		2	1	1		1				1			1					1	1	1			1				1					1
HP14039		3			1				1		2	1	1		1				1			1					1	1	1	2		1					1	1			1
HP14039_WA		3			2				1		2	1	1		1				1			1					1	1	1			1				1		1		1
HP14048_WA		3			1				1		2	1	1		1				1			1					1	1	2			1					1				1
HP14050_WA		3			1				1		2	1	1		1				1			1					1	1	1			1				1		1			1
HP14051_WA		3			1				1		2	1	1		1				1			1					1	1	1	2		1				1					1
HP14052_WA		3			1				1		2	1	1		1				1			1					1	1	1			1				1		1
HP14054_WA		3			1				1		2	1	1		1				1			1					1	1	1	1		1				1					1
HP14056_WA		3			1				1		2	1	1		1				1			1					1	1	1	1		1				1					1
HP14065_WA		3			1				1		2	1	1		1				1			1					1	1	1	2		1				1		1			1
HP14069_WA		3			1				1		2	1	1		1				1			1					1	1	1	2		1				1					1
HP15001_WA		3			1				1		2	1	1		1				1			1					1	1	1	1		1				1					1
HP15002_WA		3			1				1		2	1	1		1				1			1					1	1	1			1					1	1		1
HP15003_WA		3			2				1		2	1			1				1			1					1	1	1			1				1
HP15004_WA		3			1				1		2	1	1		1				1			1		1			1	1	1			1					1				1
HP15005_WA		3			1				1		2	1	1		1				1			1					1	1	2			1				1
HP15006_WA		3			1				1		2	1			1				1			1					1	1	1	1		1				1		1			1
HP15011_WA		3			1				1		2	1	1		1				1			1					1	1	2	1		1					1				1
HP15012_WA		3			1				1		2	1	1		1				1			1					1	1	1	1		1				1					1
HP15013_WA		3			1				1		2	1	1		1				1			1					1	1	2			1				1		1			1
HP15015_WA		3			1				1		2	1	1		1				1			1					1	1	1			1				1		1			1
HP15018_WA		3			2				1		2	1	1		1				1			1					1	1	1	1		1				1					1
HP15020_WA		3			1				1		2	1	1		1				1			1					1	1	1	2		1				1					1
HP15022_WA		3			1				1		2	1	1		1				1			1					1	1	1			1				1		1
HP15025_WA		3			1				1		2	1	1		1				1			1					1	1	1			1					1	1			1
HP15026_WA		3			1				1		2	1	1		1				1			1					1	1	2	1		1				1		1			1
HP15027_WA		3			1				1		2	1	1		1				1			1					1	1	1			1				1
HP15028_WA		3			1				1		2	1	1		1				1			1					1	1	1			1					1	1
HP15031_WA		3			1				1		2	1	1		1				1			1					1	1	1			1				1		1
HP15032_WA		3			1				1		2	1	1		1				1			1					1	1	1			1					1	1
HP15033_WA		3			1				1		2	1	1		1				1			1					1	1	1	2		1					1				1
HP15034_WA		3			2				1		2	1	1		1				1			1					1	1	1			1					1	1
HP15035_WA		3			1				1		2	1			1				1			1					1	1	1			1					1	1
HP15036_WA		3			1				1		2	1	1		1				1			1					1	1	1			1					1	1
HP15039_WA		3			1				1		2	1	1		1				1			1					1	1	1			1					1	1
HP15040_WA		3			1				1		2	1	1		1				1			1					1	1	1			1				1					1
HP15044_WA		3			1				1		2	1	1		1				1			1					1	1	1			1				1				1
HP15050_WA		3			1				1		2	1	1		1				1			1					1	1	1			1					1	1
HP15051_WA		3			1				1		2	1	1		1				1			1					1	1	1			1				1					1
HP15054_WA		3			1				1		2	1	1		1				1			1					1	1	1	2		1				1					1
HP15058_WA		3			2				1		2	1			1				1			1					1	1	1			1					1	1		1
HP15059_WA		3			1				1		2	1	1		1				1			1					1	1	1			1					1	1
HP15060_WA	1	3			1				1		2	1	1		1				1			1					1	1	1			1				1		1
HP15067_WA		3			1				1		2	1	1		1				1			1					1	1	1			1					1	1
HP16001_WA		3			1				1		2	1	1		1				1			1					1	1	1	1		1				1		1			1
HP16004_WA		3			1				1		2	1			1				1			1					1	1	1			1					1
HP16008_WA		3			1				1		2	1	1		1				1			1					1	1	1			1				1					1
HP16042_WA		3			2				1		2	1	1		1				1			1					1	1	1			1				1				1
HP16051_WA		3			1				1		2	1	1		1				1			1					1	1	1			1				1					1
HP16052_WA		3			1				1		2	1	1		1				1			1					1	1	1	2		1				1					1
HP16055_WA		3			1				1		2	1	1		1				1			1					1	1	1			1					1			1
HP16056_WA		3			1				1		2	1	1		1				1			1					1	1	1			1				1
HP16062_WA		3			1				1		2	1	1		1				1			1					1	1	1			1				1		1
HP42k		3			1				1		2	1	1		1				1			1					1	1	1			1				1					1
HP45		3			1				1		2	1	1		1				1			1					1	1	1			1				1					1
HP97011_WA		3			1				1		2	1	1		1				1			1					1	1	1			1				1					1
HP98123_WA		3			1				1		2	1			1				1			1					1	1	1			1				1
HP98285_WA		3			1				1		2	1	1		1				1			1					1	1	1	1		1				1		1			1
HP98317_WA		3			1				1		2	1			1				1			1					1	1	1			1				1		1
HP98490_WA		3			1				1		2	1	1		1				1			1					1	1	1	2		1					1				1
HP99216_WA		3			1				1		2	1			1				1			1					1	1	1			1					1	1
HP99244_WA		3			1				1		2	1	1		1				1			1					1	1	1			1				1		1			1
HP99255_WA		3			1				1		2	1	1		1				1			1					1	1	1	2		1				1					1
HP99316_WA		3			1				1		2	1	1		1				1			1					1	1	1	2		1					1				1
HP99330_WA		3			1				1		2	1			1				1			1					1	1	1			1				1		1
HP99392_WA		3			1				1		2	1	1		1				1			1					1	1	1	2		1				1					1
HP99440_WA		3			1				1		2	1	1		1				1			1					1	1	1			1				1					1
HP99511_WA		3			1				1		2	1			1				1			1					1	1	1			1					1	1
HP99521_WA		3			1				1		2	1	1		1				1			1					1	1	1	1		1				1					1
HP99647_WA		3			1				1		2	1			1				1			1					1	1	1	1		1				1					1
HP99648_WA		3			1				1		2	1			1				1			1					1	1	1			1				1		1
HP99689_WA		3			1				1		2	1	1		1				1			1					1	1	1			1				1					1
HPAS14_WA		3			1				1		2	1	1		1				1			1					1	1	1			1					1	1
HPAS23_WA		3			1				1		2	1	1		1				1			1					1	1	1			1				1
HPJ003_WA		3			1				1		2	1	1		1				1			1					1	1	1	1		1				1					1
HPJ013_WA		3			2				1		2	1			1				1			1					1	1	1			1					1	1
HPJ022_WA		3			1				1		2	1	1		1				1			1					1	1	1			1				1					1
HPJ023_WA		3			1				1		2	1	1		1				1			1					1	1	1	2		1				1					1
HPJ024_WA		3			1				1		2	1	1		1				1			1					1	1	1			1					1
HPJ025_WA		3			2				1		2	1	1		1				1			1					1	1	1			1				1					1
HPJ040_WA		3			1				1		2	1			1				1			1					1	1	1			1					1	1
HPJ050_WA		3			1				1		2	1	1		1				1			1		1			1	1	1			1				1					1
HPJ055_WA		3			1				1		2	1	1		1							1					1	1	1	2		1				1		1			1
HPJ056_WA		3			2				1		2	1			1				1			1					1	1	1			1					1	1
HPJ057_WA		3			1				1		2	1	1		1				1			1					1	1	1			1				1					1
HPJ071_WA		3			1				1		2	1	1		1				1			1					1	1	1	2		1				1					1
HPJ098_WA		3			2				1		2	1	1		1				1			1					1	1	1			1				1					1
HPJ099_WA		3			1				1		2	1	1		1				1			1					1	1	1			1				1
HPJ117_WA		3			1				1		2	1	1		1				1			1					1	1	1	2		1				1					1
HPJ118_WA		3			1				1		2	1	1		1				1			1					1	1	1	1		1				1					1
HPJ119_WA		3			1				1		2	1			1				1			1					1	1	1			1					1				1
HPJ148_WA		3			1				1		2	1	1		1				1			1					1	1	1			1				1					1
HPJ156_WA		3			1				1		2	1	1		1				1			1					1	1	1			1					1	1			1
HPJ165_WA		3			2				1		2	1	1		1				1			1					1	1	2	2		1				1					1
HPJ207_WA		3			2				1		2	1	1		1				1			1					1	1	1			1				1					1
ind_KH1		3			1				1		2	1	1		1				1			1					1	1	1			1				1					1
ind_KH10		3			1				1		2	1	1		1				1			1					1	1	2			1					1				1
ind_KH11		3			1				1		2	1	1		1				1			1					1	1	2			1				1
ind_KH12		3			1				1		2	1	1		1				1			1					1	1	1			1					1	1			1
ind_KH13		3			1				1		2	1	1		1				1			1					1	1	1	1		1				1					1
ind_KH14		3			1				1		2	1	1		1				1			1					1	1	1			1				1
ind_KH15		3			1				1		2	1	1		1				1			1					1	1	1			1				1						1
ind_KH16		3			1				1		2	1	1		1				1			1					1	1	1	1		1				1					1
ind_KH17		3			1				1		2	1	1		1				1			1					1	1	1			1				1
ind_KH18		3			1				1		2	1	1		1				1			1					1	1	1			1				1
ind_KH19		3			1				1		2	1	1		1				1			1					1	1	1	2		1				1					1
ind_KH2		3			2				1		2	1	1		1				1			1					1	1	1	1		1				1					1
ind_KH20		3			1				1		2	1	1		1				1			1					1	1	1			1				1					1
ind_KH21		3			1				1		2	1	1		1				1			1					1	1	1			1				1					1
ind_KH22		3			1				1		2	1	1		1				1			1					1	1	1			1				1
ind_KH23		3			1				1		2	1	1		1				1			1					1	1	1			1				1					1
ind_KH25		3			1				1		2	1	1		1				1			1					1	1	1			1				1					1
ind_KH26		3			1				1		2	1	1		1				1			1					1	1	1			1				1
ind_KH27		3			1				1		2	1	1		1				1			1					1	1	1			1				1					1
ind_KH28		3			1				1		2	1	1		1				1			1					1	1	1	2		1				1					1
ind_KH29		3			2				1		2	1	1		1				1			1					1	1	1	2		1				1					1
ind_KH3		3			2				1		2	1	1		1				1			1					1	1	2			1				1					1
ind_KH30		3			1				1		2	1	1		1				1			1					1	1	2			1				1					1
ind_KH31		3			1				1		2	1			1				1			1					1	1	1			1				1
ind_KH32		3			1				1		2	1	1		1				1			1					1	1	2			1				1					1
ind_KH33		3			1				1		2	1	1		1				1			1					1	1	1			1				1		1			1
ind_KH34		3			1				1		2	1	1		1				1			1					1	1	2			1					1
ind_KH35		3			1				1		2	1	1		1				1			1					1	1	1			1				1					1
ind_KH36		3			1				1		2	1	1		1				1			1					1	1	1			1				1					1
ind_KH37		3			1				1		2	1	1		1				1			1					1	1	1			1				1
ind_KH38		3			1				1		2	1	1		1				1			1					1	1	1			1				1					1
ind_KH39		3			1				1		2	1	1		1				1			1					1	1	2			1				1
ind_KH4		3			1				1		2	1	1		1				1			1					1	1	2			1				1					1
ind_KH40		3			1				1		2	1	1		1				1			1					1	1	1	1		1				1					1
ind_KH41		3			1				1		2	1	1		1				1			1					1	1	1			1				1					1
ind_KH43		3			2				1		2	1	1		1				1			1					1	1	1			1				1
ind_KH44		3			1				1		2	1	1		1				1			1					1	1	1			1				1
ind_KH45		3			1				1		2	1	1		1				1			1					1	1	1			1				1					1
ind_KH6		3			1				1		2	1	1		1				1			1					1	1	1			1				1					1
ind_KH7		3			2				1		2	1	1		1				1			1					1	1	2			1				1
ind_KH8		3			1				1		2	1	1		1				1			1					1	1	1	1		1				1					1
ind_KH9		3			1				1		2	1	1		1				1			1					1	1	1			1				1		1			1
Ind_NAB47		3			1				1		2	1	1		1				1			1					1	1	1			1				1
Ind_Nad1		3			2				1		2	1	1		1				1			1					1	1	1			1				1					1
ind_NAK7		3			1				1		2	1	1		1				1			1					1	1	2			1				1
Iran23		3			1				1		2	1	1		1				1			1					1	1	1	2		1				1					1
Isolate_A		3			1				1		2	1	1		1				1			1					1	1	1			1					1				1
Isolate_B		3			1				1		2	1	1		1				1			1					1	1	1			1				1		1			1
Isolate_C		3			1				1		2	1	1		1				1			1					1	1	2			1				1					1	1
Isolate_E		3			2				1		2	1	1		1				1			1					1	1	1			1			1		1				1
J182		3			1				2		2	1	1		1				1			1					1	1	1			1				1					1
JP0037		3			1				1		2	1	1		1				1			1					1	1	2			1					1	1
JP0038		3			1				1		2	1	1		1				1			1					1	1	1			1				1		1
JP0039		3			1				1		2	1			1				1			1					1	1	1			1				1		1			1
JP0040		3			1				1		2	1			1				1			1					1	1	1			1					1				1
JP0041		3			1				1		2	1	1		1				1			1					1	1	2			1			1	1		1			1
JP0042		3			1				1		2	1			1				1			1					1	1	1			1				1					1
JP0043		3			1				1		2	1			1				1			1					1	1	1			1				1		1			1
JP0044		3			2				1		2	1	1		1				1			1					1	1	1			1					1
JP0045		3			2				1		2	1	1		1				1			1					1	1	1			1				1		1
JP0046		3			1				1		2	1			1				1			1					1	1	1			1				1		1
JP0047		3			2				1		2	1	1		1				1			1					1	1	1			1				1					1
JP0048		3			1				1		2	1			1				1			1					1	1	1			1				1		1
JP0049		3			1				1		2	1	1		1				1			1					1	1	1			1				1		1			1
JP0050		3			1				1		2	1	1		1				1			1					1	1	1			1				1		1			1
JP0051		3			1				1		2	1			1				1			1					1	1	1			1				1					1
JP0052		3			2				1		2	1			1				1			1					1	1	1			1					1	1
JP0053		3			2				1		2	1	1		1				1			1					1	1	1			1				1
JP0054		3			1				1		2	1	1		1				1			1					1	1	1			1				1		1			1
JP0056		3			2				1		2	1			1				1			1					1	1	1			1				1
JP0057		3			1				1		2	1	1		1				1			1					1	1	2			1				1					1
JP0058		3			2				1		2	1			1				1			1					1	1	1			1				1		1
JP0059		3			2				1		2	1	1		1				1			1					1	1	1			1				1
JP0060		3			1				1		2	1	1		1				1			1					1	1	1			1				1		1
JP0061		3			2				1		2	1	1		1				1			1					1	1	1			1				1					1
JP0063		3			2				1		2	1	1		1				1			1					1	1	1			1					1	1			1
JP0065		3			1				1		2	1			1				1			1		1			1	1	2			1					1	1			1
JP0067		3			2				1		2	1			1				1			1					1	1	1			1				1					1
JP0068		3			1				1		2	1	1		1				1			1					1	1	1			1				1		1
JP0069		3			1				1		2	1	1		1				1			1					1	1	2			1					1	1
JP0070		3			1				1		2	1	1		1				1			1					1	1	1			1				1					1
JP0072		3			2				1		2	1	1		1				1			1					1	1	1			1				1		1			1
JP0074		3			1				1		2	1			1				1			1					1	1	1			1				1		1
JP0075		3			1				1		2	1	1		1				1			1					1	1	1			1				1		1			1	1
JP0076		3			1				1		2	1	1		1				1			1					1	1	2			1				1					1
JP0077		3			1				1		2	1	1		1				1			1					1	1	1			1					1	1			1
JP0078		3			1				1		2	1	1		1				1			1					1	1	1			1				1		1			1
JP0079		3			2				1		2	1			1				1			1					1	1	1			1				1		1
JP0085		3			2				1		2	1	1		1				1			1					1	1	1			1				1		1
JP0086		3			2				1		2	1			1				1			1					1	1	1			1				1		1
JP0087		3			1				1		2	1	1		1				1			1					1	1	1			1				1		1
JP0088		3			1				1		2	1	1		1				1			1					1	1	1			1				1		1
JP0089		3			1				1		2	1	1		1				1			1					1	1	1			1				1		1			1
JP0090		3			2				1		2	1			1				1			1					1	1	1			1				1		1
JP0092		3			2				1		2	1			1				1			1					1	1	1			1				1		1
JP0093		3			1				1		2	1	1		1				1			1					1	1	1			1				1		1			1
JP0094		3			1				1		2	1			1				1			1					1	1	1			2				1		1
JP0095		3			1				1		2	1	1		1				1			1					1	1	1			1				1		1			1
JP0096		3			2				1		2	1	1		1				1			1					1	1	1			1					1				1
JP0097		3			2				1		2	1			1				1			1					1	1	1			1					1	1			1
JP0098		3			2				1		2	1			1				1	1		1					1	1	1			2				1
JP0099		3			1				1		2	1	1		1				1			1					1	1	2			1				1		1			1
JP0100		3			2				1		2	1	1		1				1			1					1	1	1			1				1		1			1
JP0101		3			1				1		2	1	1		1				1			1					1	1	1			1				1					1
JP0103		3			2				1		2	1			1				1			1					1	1	1			1					1				1
JP0104		3			1				1		2	1			1				1			1					1	1	1			1				1		1
JP0105		3			1				1		2	1			1				1			1					1	1	1			1					1	1
JP0106		3			1				1		2	1			1				1			1					1	1	2			1				1		1
JP0108		3			1				1		2	1			1				1			1					1	1	1			1				1		1
JP0109		3			2				1		2	1	1		1				1			1					1	1	1	1		1				1		1			1
JP0110		3			2				1		2	1			1				1			1					1	1	1			1				1		1
JP0111		3			1				1		2	1	1		1				1			1					1	1	1			1				1		1			1
JP0112		3			1				1		2	1	1		1				1			1					1	1	1			1				1					1
JP0113		3			1				1		2	1	1		1				1			1					1	1	1			1				1		1
JP0115		3			1				1		2	1			1				1			1					1	1	1			1				1		1			1	1
JP0116		3			2				1		2	1	1		1				1			1					1	1	2			1				1		1			1
JP0117		3			1				1		2	1			1				1			1					1	1	2			1					1	1
JP0118		3			1				1		2	1	1		1				1			1					1	1	2			1				1		1
JP0119		3			1				1		2	1			1				1			1					1	1	1			1				1		1
JP0120		3			1				1		2	1	1		1				1			1					1	1	1			1				1		1
JP0121		3			1				1		2	1			1				1			1					1	1	1			1				1		1
JP0122		3			1				1		2	1	1		1				1			1					1	1	1			1					1				1
JP0123		3			1				1		2	1	1		1				1			1					1	1	1			1				1		1
JP0125		3			1				1		2	1	1		1				1			1					1	1	1			1				1		1
JP0126		3			1				1		2	1	1		1				1			1					1	1	1			1					1	1			1
JP0128		3			2				1		2	1	1		1				1			1					1	1	1			1				1		1			1
JP0129		3			2				1		2	1			1				1			1					1	1	1			1				1		1			1
JP0130		3			2				1		2	1	1		1				1			1					1	1	2			1				1		1			1
JP0131		3			1				1		2	1	1		1				1			1					1	1	1			1					1				1
JP0132		3			1				1		2	1	1		1				1			1					1	1	1			1				1		1
JP0133		3			2				1		2	1			1				1			1					1	1	1			1				1					1
JP0134		3			1				1		2	1			1				1			1					1	1	1			1				1		1
K26A1		3			1				1		2	1			1				1			1					1	1	1			1					1	1
KAZ3172		3			1				1		2	1	1		1				1			1					1	1	1			1				1					1
KAZ3176		3			1				1		2	1	1		1				1			1					1	1	1			1				1					1
KAZ3177		3			1				1		2	1	1		1				1			1					1	1	1			1				1					1
KAZ3190		3			1				1		2	1	1		1				1			1					1	1	1			1				1					1
KAZ3193		3			1				1		2	1	1		1				1			1					1	1	2			1				1					1
KAZ3194		3			1				1		2	1	1		1				1			1					1	1	1	1		1				1					1
Keto18		3			1				1		2	1	1		1				1			1					1	1	1			1				1
Keto60		3			1				1		2	1	1		1				1			1					1	1	1			1					1	1
Khanty04		3			2				1		2	1	1		1				1			1					1	1	1	2		1				1		1
Khanty15		3			1				1		2	1	1		1				1			1					1	1	1	2		1				1		1
Khanty16		3			1				1		2	1	1		1				1			1					1	1	1			1				1		1			1
Khanty17		3			1				1		2	1	1		1				1			1					1	1	1			1				1					1
Khanty23		3			1				1		2	1	1		1				1			1					1	1	1			1				1
Khanty26		3			1				1		2	1	1		1				1			1					1	1	1			1				1		1			1
Khanty27		3			1				1		2	1	1		1				1			1					1	1	1			1				1		1			1
Khanty30		3			1				1		2	1	1		1				1			1					1	1	1			1				1		1			1
Khanty39		3			1				1		2	1	1		1				1			1					1	1	1			1				1					1
Khanty40		3			1				1		2	1	1		1				1			1					1	1	1			1				1					1
Khanty47		3			1				1		2	1	1		1				1			1					1	1	1			1				1					1
Khoisan01A		3			1				1		2	1	1		1				1			1					1	1	1			1					1	1		1
Khoisan03A		3			1				1		2	1			1				1			1					1	1	1			1					1	1
Khoisan07A		3			1				1		2	1			1				1			1		1			1	1	1			1					1	1		1
Koryak28		3			2				1		2	1			1				1			1					1	1	1			1				1
Koryak35		3			1				1		2	1	1		1				1			1					1	1	1			1				1					1
Koryak37		3			2				1		2	1			1				1			1					1	1	1			1				1
KR03B		3			1				1		2	1	1		1				1			1					1	1	1			1				1					1
kr06a		2			1				1		2	1	1		1												1	1	1			1				1					1
KR107A		3			1				1		2	1	1		1				1			1					1	1	2			1				1					1
KR113A		3			1				1		2	1	1		1				1			1					1	1	1			1				1					1
KR11A		3			1				1		2	1	1		1				1			1					1	1	1			1				1					1
KR13A		3			1				1		2	1	1		1				1			1					1	1	2			1				1
KR13B		3			1				1		2	1	1		1				1			1					1	1	2			1				1					1
KR16A		3			1				1		2	1	1		1				1			1					1	1	1			1				1
KR23A		3			1				1		2	1	1		1				1			1					1	1	1			1				1
kuw22		3			1				1		2	1	1		1				1			1					1	1	1			1				1		1			1
kuw45		3			1				1		2	1	1		1				1			1					1	1	1			1				1
kuw59		3			1				1		2	1	1		1				1			1					1	1	1			1				1					1
L7		3			2				1		2	1			1				1			1					1	1	1			1				1
LEB3340		3			1				1		2	1	1		1				1			1					1	1	1	1		1				1					1
LEB3349		3			1				1		2	1	1		1				1			1					1	1	1	1		1				1					1
LEB3372		3			1				1		2	1	1		1				1			1					1	1	1			1					1				1
LEB3373		3			1				1		2	1	1		1				1			1					1	1	1			1				1		1			1
LEB3438		3			1				1		2	1	1		1				1			1					1	1	1			1				1					1
LEB3443		3			1				1		2	1	1		1				1			1					1	1	1			1				1					1
LIM_001		3			1				1		2	1			1				1			1					1	1	1			1					1	1			1
LIM_002		3			1				1		2	1	1		1				1			1					1	1	1			1				1		1			1
LIM_003		3			2				1		2	1	1		1				1			1					1	1	1			1					1				1
LIM_005		3			3				1		2	1			1				1			1					1	1	1			1		1		1					1
LIM_006		3			1				1		2	1	1		1				1			1					1	1	1			1				1				1
LIM_007		3			1				1		2	1	1		1				1			1					1	1	1			1					1	1			1
LIM_008		3			1				1		2	1			1				1			1					1	1	1	1		1				1					1
LIM_009		3			1				1		2	1	1		1				1			1					1	1	1			1				1		1			1
LIM_010		3			1				1		2	1	1		1				1			1					1	1	1			1				1					1
MHP01		3			1				1		2	1	1		1				1			1					1	1	1			1				1					1
MHP02		3			1				1		2	1			1				1			1					1	1	1			1					1				1
MHP03		3			1				1		2	1	1		1				1			1					1	1	2	1		1					1	1			1
MHP04		3			1			1	1		2	1	1		1				1			1					1	1	1			1				1					1
MHP05		3			1				1		2	1	1		1				1			1					1	1	1			1					1	1		1
MHP06		3			1				1		2	1	1		1				1			1					1	1	1			1				1		1			1
MHP08		3			1				1		2	1	1		1				1			1					1	1	1			1				1					1
MHP09C		3			1				1		2	1			1				1			1					1	1	1			1				1					1
MHP09L	1	3			1				1		2	1	1		1				1			1					1	1	1			1					1	1
MHP10		3			1				1		2	1	1		1				1			1					1	1	2	1		1				1		1			1
MHP11		3			1				1		2	1	1		1				1			1					1	1	1			1				1				1
MHP12		3			1				1		2	1	1		1				1			1					1	1	1			1					1			1
MHP13		3			1				1		2	1	1		1				1			1					1	1	1			1					1
MHP15		3			1				1		2	1	1		1				1			1					1	1	1			1				1					1
MHP16		3			1				1		2	1	1		1				1			1					1	1	1			1					1	1		1
MHP17		3			2				1		2	1	1		1				1			1					1	1	1			1					1				1
MHP18		3			2				1		2	1			1				1			1					1	1	1			1					1	1			1
MHP19		3			1				1		2	1	1		1				1			1					1	1	1			1				1					1
MHP20		3			2				1		2	1	1		1				1			1					1	1	1			1				1					1
MHP22		3			1				1		2	1	1		1				1			1					1	1	1			1				1				1
MHP23		3			1				1		2	1	1		1				1			1					1	1	1			1					1	1			1
MHP28		3			2				1		2	1			1				1			1					1	1	1			1					1	1		1
MHP29		3			1			1	1		2	1			1				1			1					1	1	1			1				1				1
MHP30		3			1				1		2	1	1		1				1			1					1	1	1			1				1		1			1
MHP31		3			1				1		2	1	1		1				1			1					1	1	1			1				1					1
MHP32		3			1				1		2	1	1		1				1			1					1	1	1			1				1					1
MHP33		3			2				1		2	1	1		1				1			1					1	1	1			1					1	1			1
MHP34		3			1				1		2	1			1				1			1					1	1	1			1					1				1
MHP35		3			2				1		2	1	1		1				1			1					1	1	1			1					1				1
MHP36		3			1				1		2	1			1				1			1					1	1	1			1					1				1
MHP37		3			2				1		2	1			1				1			1					1	1	2			1				1					1
MHP38		3			1				1		2	1	1		1				1			1					1	1	1			1				1					1
MHP39		3			2				1		2	1			1				1			1					1	1	1			1				1				1
MHP40		3			1				1		2	1	1		1				1			1					1	1	1			1				1		1			1
MHP41		3			1				1		2	1	1		1				1			1					1	1	1			1				1		1		1
MHP42		3			1				1		2	1	1		1				1			1					1	1	1			1				1		1			1
MHP43		3			2				1		2	1	1		1				1			1					1	1	1			1				1					1
MHP44		3			1				1		2	1	1		1				1			1					1		1			1				1		1		1
MHP47		3			1				1		2	1			1				1			1					1	1	1			1					1	1		1
MHP50		3			1				1		2	1	1		1				1			1					1	1	1			1					1				1
MHP51		3			2				1		2	1	1		1				1			1					1	1	1			1					1	1		1
MHP52		3			1				1		2	1	1		1				1			1					1	1	1			1					1	1			1
MHP54		3			1				1		2	1	1		1				1			1					1	1	1			1				1					1
ML1		3			2				1		2	1	1		1							1					1	1	1			1				1		1			1
ML2		4			2				2	1	2	2	2		1				1			1					1	1	1			1			1	1		1			1
ML3		3			2				1		2	1	1		1							1					1	1	1			1					1	1			1
mong44		3			2				1		2	1	1		1				1			1					1	1	1			1				1
mong49		2			2				1		1	1	1		1				1		2	1					1	1	1			1				1
Mor_G4		3			1				1		2	1	1		1				1			1					1	1	1			1					1	1		1
Mor_Hp_PW		3			1				1		2	1	1		1				1			1					1	1	1			1					1	1		1
Mor_hp106		3			1				1		2	1	1		1				1			1					1	1	1			1					1	1		1
Mor_hp151		3			1				1		2	1	1		1				1			1					1	1	1			1					1	1		1
Mor_Hp725g		3			1				1		2	1	1		1				1			1					1	1	1			1					1	1		1
Mor_hp751		3			1				1		2	1	1		1				1			1					1	1	1			1					1	1		1
MX_2002_14		3			2				1		2	1	1		1				1			1					1	1	1	3		1				1
MX_2003_279		3			1				1		2	1	1		1				1			1					1	1	1			1				1				1
MX_2003_292		3			1				1		2	1	1		1				1			1					1	1	1			1				1				1
MX_2003_368		3			1				1		2	1	1		1				1			1					1	1	1			1				1		1			1
MX_2004_102		3			2				1		2	1	1		1				1			1					1	1	1			1				1		1		1
MX_2004_125		3			1				1		2	1	1		1				1			1					1	1	1	1		1					1	1
MX_2004_137		3			1				1		2	1			1				1			1					1	1	1			1				1				1
MX_2004_210		3			1				1		2	1	1		1				1			1					1	1	1			1			1	1					1
MX_2004_37		3			1				1		2	1	1		1				1			1					1	1	1			1					1				1
MX_2004_40		3			1				1		2	1	1		1				1			1					1	1	1	1		1				1					1
MX_2004_42		3			1				1		2	1	1		1				1			1					1	1	1			1					1	1		1
MX_2004_51		3			2				1		2	1	1		1				1			1					1	1	1			1				1					1
MX_2004_67		3			1				1		2	1	1		1				1			1					1	1	1	1		1			1	1		1			1
MX_2004_84		3			1				1		2	1	1		1				1			1					1	1	1			1				1					1
N6_del_htrA		3		1	1				1		2	1	1		1				1			1					1	1	1			1				1
N6_mut_htrA661		3		1	1				1		2	1	1		1				1			1					1	1	1			1				1
Nanai30		3			2				1		2	1	1		1				1			1					1	1	2			1				1					1
Nanai34		3			2				1		2	1	1		1				1			1					1	1	2			1					1	1
Nanai40		3			2				1		2	1	1		1				1			1					1	1	1			1				1
NCTC13345	1	3			1				1		2	1			1				1			1					1	1	1			1				1		1		1
Nentsy28		3			1				1		2	1	1		1				1			1					1	1	2			1				1					1
Nentsy29		3			1				1		2	1			1				1			1					1	1	2			1				1					1
Nentsy32		3			1				1		2	1	1		1				1			1					1	1	2			1				1
Nentsy37		3			1				1		2	1			1				1			1					1	1	1			1				1					1
Nentsy38		3			1				1		2	1			1				1			1					1	1	2			1				1
Nentsy65		3			1				1		2	1	1		1				1			1					1	1	2			1				1
Nentsy81		3			2				1		2	1	1		1				1			1					1	1	1			1				1		1
Nentsy82		3			1				1		2	1	1		1				1			1					1	1	1			1					1				1
Nentsy90		3			1				1		2	1	1		1				1			1					1	1	1			1				1					1
neuguinea56		3			1				1		2	1			1				1			1					1	1	1	1		1					1	1		1
NIGH2493		3			1				1		2	1	1		1				1			1					1	1	1			1				1		1			1
NIGH2494		3			1				1		2	1	1		1				1			1					1	1	1			1				1		1			1
NYPt127		3			1				1		2	1	1		1				1			1					1	1	1			1					1				1
NYPt130		3			2				1		2	1			1				1			1					1	1	1			1				1		1			1
NYPt133		3			2				1		2	1	1		1				1			1					1	1	1			1				1					1
NYPt154		3			1				1		2	1	1		1				1			1					1	1	1			1				1		1			1
NYPt170		3			1				1		2	1	1		1				1			1					1	1	1			1				1		1			1
NYPt186		3			1				1		2	1	1		1				1			1					1	1	1	1		1				1		1		1
NYPt187		3			1				1		2	1			1				1			1					1	1	1			1				1		1		1
NYPt189		3			2				1		2	1			1				1			1					1	1	1			1				1		1			1
NYPt19		3			1				1		2	1	1		1				1			1					1	1	1	1		1				1					1
NYPt273		3			1				1		2	1			1				1			1					1	1	1			1				1					1
NYPt281		3			2				1		2	1	1		1				1			1					1	1	1			1				1					1
NYPt292		3			1				1		2	1			1				1			1					1	1	1			1					1	1		1
NYPt297		3			2				1		2	1	1		1				1			1					1	1	1	1		1				1		1			1
NYPt310		3			1				1		2	1	1		1				1			1					1	1	1			1					1	1			1
NYPt328		3			1				1		2	1	1		1				1			1					1	1	1	2		1				1					1
NYPt64		3			1				1		2	1	1		1				1			1					1	1	1	1		1				1					1
NYPt66		3			1				1		2	1	1		1				1			1					1	1	1	1		1				1					1
NYPt72		3			1				1		2	1	1		1				1			1					1	1	1	1		1				1					1
NYPt82		3			2				1		2	1			1				1			1					1	1	1			1					1				1
NYPt94		3			1				1		2	1	1		1				1			1					1	1	1			1				1					1
NYPt95		3			1				1		2	1			1				1			1					1	1	1			1					1	1			1
OKI102		3			1				1		2	1	1		1				1			1					1	1	1			1				1					1
oki109		3			1				1		2	1	1		1				1			1					1	1	1			1					1	1
Oki112		3			1				1		2	1	1		1				1			1					1	1	1			1				1					1
Oki128		3			1				1		2	1	1		1				1			1					1	1	1			1					1	1
Oki154		3			1				1		2	1	1		1				1			1					1	1	2			1				1		1
oki420		3			1				1		2	1	1		1				1			1					1	1	1			1				1		1
Oki422		3			1				1		2	1	1		1				1			1					1	1	1			1				1					1
oki439		3			2				1		2	1	1		1				1			1					1	1	1			1				1					1
oki601		3			1				1		2	1	1		1				1			1					1	1	1			1				1		1
Oki673		3			1				1		2	1	1		1				1			1					1	1	1			1				1		1
oki804		3			1				1		2	1	1		1				1			1					1	1	1			1				1		1
Oki828		3			1				1		2	1	1		1				1			1					1	1	1			1				1		1			1
oki891		3			1				1		2	1	1		1				1			1					1	1	1			1					1	1
Oki898		3			1				1		2	1	1		1				1			1					1	1	1			1				1					1
PAL3398		3			1				1		2	1	1		1				1			1					1	1	1	1		1				1					1
PAL3399		3			1				1		2	1	1		1				1			1					1	1	1			1				1					1
PAL3410		3			1				1		2	1	1		1				1			1					1	1	1	2		1				1					1
PAL3411		3			2				1		2	1	1		1				1			1					1	1	2			1					1				1
PAL3413		3			1				1		2	1	1		1				1			1					1	1	1			1				1		1			1
Pecan18		3			2				1		2	1			1				1			1					1	1	1			1				1				1
PNG84A		3			1				1		2	1			1				1			1					1	1	1	1		1					1	1		1
Pt_7739		3			2				1		2	1	1		1				1			1					1	1	2	1		1		1			1	1			1
Pt_7757		3			1				1		2	1	1		1				1			1					1	1	1			1			1	1					1
Pt_7854		3			1				1		2	1	1		1				1			1					1	1	1	1		1				1		1			1
Pt_7901		3			1				1		2	1	1		1				1			1					1	1	1			1				1					1
Pt_8186		3			1				1		2	1	1		1				1			1					1	1	2	1		1					1	1			1
Pt_8220		3			1				1		2	1	1		1				1			1					1	1	2	1		1				1		1			1
Pt_8259		3			1				1		2	1	1		1				1			1					1	1	1	1		1				1		1			1
Pt_8284	1	3			1				1		2	1	1		1				1			1					1	1	1			1				1					1
Pt_8311		3			1				1		2	1	1		1				1			1					1	1	1	2		1				1					1
Pt_8323		3			1				1		2	1	1		1				1			1					1	1	1			1					1	1		1
Pt_8360		3			1				1		2	1	1		1				1			1					1	1	1	2		1					1			1
Pt_8376		3			1				1		2	1	1		1				1			1					1	1	2	1		1				1		1			1
Pt_8427		3			1				1		2	1	1		1				1			1					1	1	2	1		1				1					1
Pt_8434		3			1				1		2	1	1		1				1			1					1	1	1			1				1		1			1
PUNO_001		3			1				1		2	1	1		1				1			1					1	1	1			1					1	1
PUNO_002		3			2				1		2	1	1		1				1			1					1	1	1			1				1		1			1
PUNO_003		3			1				1		2	1	1		1				1			1					1	1	1			1					1				1
PUNO_004		3			2				1		2	1	1		1				1			1					1	1	1			1					1	1
PUNO_006		3			1				1		2	1	1		1				1			1					1	1	1			1					1	1
PUNO_007		3			2				1		2	1	1		1				1			1					1	1	1			1					1	1
PUNO_008		3			1				1		2	1			1				1			1					1	1	1			1				1		1
PUNO_009		3			1				1		2	1	1		1				1			1					1	1	1			1					1				1
PUNO_010		3			1				1		2	1	1		1				1			1					1	1	1			1				1		1			1
S380A		3			2				1		2	1	1		1				1			1					1	1	1			1				1					1
S468A		3			2				1		2	1			1				1			1					1	1	1			1					1	1			1
Sahul64		3			1				1		2	1			1				1			1					1	1	1	1		1				1					1
Sakhalin60		3			2				1		2	1	1		1				1			1					1	1	1			1				1		1			1
Shi_CAG1		3			2				1		2	1	1		1				1			1					1	1	1			1				1		1			1
Shi_CAG10		3			2				1		2	1	1		1				1			1					1	1	1			1				1		1			1
Shi_CAG11		3			1				1		2	1			1				1			1					1	1	1			1				1					1
Shi_CAG12		3			1				1		2	1	1		1				1			1					1	1	1			1				1					1
Shi_CAG13		3			2				1		2	1	1		1				1			1					1	1	1			1				1		1			1
Shi_CAG14		3			1				1		2	1	1		1				1			1		1			1	1	1			1				1		1			1
Shi_CAG15		3			1				1		2	1	1		1				1			1					1	1	1			1				1		1			1
Shi_CAG16		3			2				1		2	1			1				1			1					1	1	1			1				1		1			1
Shi_CAG17		3			2				1		2	1			1				1			1					1	1	1			1				1
Shi_CAG18		3			1				1		2	1			1				1			1					1	1	1			1					1	1			1
Shi_CAG19		3			1				1		2	1	1		1				1			1					1	1	1			1				1		1
Shi_CAG2		3			1				1		2	1	1		1				1			1					1	1	1			1				1		1			1
Shi_CAG20		3			1				1		2	1			1				1			1					1	1	2			1				1		1
Shi_CAG21		3			2				1		2	1	1		1				1			1					1	1	2			1				1		1			1
Shi_CAG22		3			2				1		2	1			1				1			1					1	1	1			1					1				1
Shi_CAG23		3			1				1		2	1	1		1				1			1					1	1	2			1				1		1
Shi_CAG24		3			1				1		2	1	1		1				1			1					1	1	1			1				1		1
Shi_CAG25		3			1				1		2	1			1				1			1					1	1	1			1				1		1
Shi_CAG26		3			1				1		2	1	1		1				1			1					1	1	1			1				1
Shi_CAG27		3			1				1		2	1	1		1				1			1					1	1	2			1				1
Shi_CAG28		3			1				1		2	1	1		2				1			1					1	1	1			1					1	1
Shi_CAG29		3			2				1		2	1	1		1				1			1					1	1	1			1				1		1			1
Shi_CAG3		3			2				1		2	1			1				1			1					1	1	1			1				1		1			1
Shi_CAG30		3			2				1		2	1	1		1				1			1					1	1	1			1				1
Shi_CAG31		3			2				1		2	1	1		1				1			1					1	1	1			1				1
Shi_CAG32		3			1				1		2	1	1		1				1			1					1	1	1			1				1					1
Shi_CAG33		3			1				1		2	1	1		1				1			1					1	1	1			1				1					1
Shi_CAG34		3			2				1		2	1	1		1				1			1					1	1	1			1				1		1			1
Shi_CAG35		3			2				1		2	1	1		1				1			1					1	1	1			1				1		1			1
Shi_CAG36		3			2				1		2	1	1		1				1			1					1	1	1			1				1		1			1
Shi_CAG37		3			2				1		2	1	1		1				1			1					1	1	1			1				1		1			1
Shi_CAG38		3			1				1		2	1	1		1				1			1					1	1	2			1					1
Shi_CAG39		3			1				1		2	1	1		1				1			1					1	1	1			1				1					1
Shi_CAG4		3			2				1		2	1	1		1				1			1					1	1	1			1				1		1			1
Shi_CAG40		3			1				1		2	1			1				1			1					1	1	1			1				1		1
Shi_CAG41		3			2				1		2	1	1		1				1			1					1	1	1			1					1
Shi_CAG42		3			1				1		2	1	1		1				1			1					1	1	1			1				1		1
Shi_CAG43		3			2				1		2	1			1				1			1					1	1	1			1				1		1			1
Shi_CAG44		3			2				1		2	1	1		1				1			1					1	1	1			1					1
Shi_CAG45		3			1				1		2	1			1				1			1					1	1	2		1	1				1					1
Shi_CAG46		3			1				1		2	1			1				1			1					1	1	1			1					1
Shi_CAG47		3			1				1		2	1	1		1				1			1					1	1	1			1					1	1			1
Shi_CAG48		3			2				1		2	1			1				1			1					1	1	1			1				1		1
Shi_CAG49		3			1				1		2	1			1				1			1					1	1	1			1				1					1
Shi_CAG5		3			2				1		2	1	1		1				1			1					1	1	1			1				1		1			1
Shi_CAG50		3			1				1		2	1	1		1				1			1					1	1	1			1				1					1
Shi_CAG51		3			1				1		2	1	1		1				1			1					1	1	1			1				1					1
Shi_CAG52		3			2				1		2	1			1				1			1					1	1	2			1				1					1
Shi_CAG53		3			2				1		2	1	1		1				1			1					1	1	1			1				1		1
Shi_CAG54		3			1				1		2	1	1		1				1			1					1	1	1			1				1					1
Shi_CAG55		3			2				1		2	1	1		1				1			1					1	1	1			1				1
Shi_CAG56		3			1				1		2	1	1		1				1			1					1	1	1			1				1					1
Shi_CAG57		3			2				1		2	1			1				1			1					1	1	2			1				1		1
Shi_CAG58		3			1				1		2	1			1				1			1					1	1	1			1				1		1			1
Shi_CAG59		3			1				1		2	1			1				1			1					1	1	1			1				1		1			1
Shi_CAG6		3			2				1		2	1	1		1				1			1					1	1	1			1				1		1			1
Shi_CAG60		3			2				1		2	1	1		1				1			1					1	1	1			1				1						1
Shi_CAG61		3			1				1		2	1	1		1				1			1					1	1	1			1				1						1
Shi_CAG62		3			1				1		2	1	1		1				1			1					1	1	1			1				1					1
Shi_CAG63		3			1				1		2	1			1				1			1					1	1	1			1				1		1
Shi_CAG64		3			2				1		2	1			1				1			1					1	1	1			1				1		1			1
Shi_CAG65		3			1				1		2	1	1		1				1			1					1	1	2			1				1		1			1
Shi_CAG66		3			1				1		2	1			1				1			1					1	1	1			1					1
Shi_CAG7		3			2				1		2	1	1		1				1			1					1	1	1			1				1		1			1
Shi_CAG8		3			2				1		2	1	1		1				1			1					1	1	1			1				1		1			1
Shi_CAG9		3			2				1		2	1	1		1				1			1					1	1	1			1				1		1			1
Shi_CSG1		3			1				1		2	1	1		1				1			1					1	1	1			1				1		1			1
Shi_CSG10		3			1				1		2	1	1		1				1			1					1	1	1			1				1					1
Shi_CSG11		3			1				1		2	1	1		1				1			1					1	1	1			1				1		1			1
Shi_CSG12		3			2				1		2	1	1		1				1			1					1	1	1			1				1		1			1
Shi_CSG13		3			1				1		2	1	1		1				1			1					1	1	2			1					1	1			1
Shi_CSG14		3			2				1		2	1			1				1			1					1	1	1			1				1		1			1
Shi_CSG15		3			1				1		2	1			1				1			1					1	1	1			1				1		1			1
Shi_CSG16		3			1				1		2	1	1		1				1			1					1	1	2			1				1		1			1
Shi_CSG17		3			2				1		2	1	1		1				1			1					1	1	1			1				1		1			1
Shi_CSG18		3			2				1		2	1	1		1				1			1					1	1	1			1				1		1			1
Shi_CSG19		3			2				1		2	1	1		1				1			1					1	1	1			1				1		1			1
Shi_CSG2		3			1				1		2	1			1				1			1					1	1	1			1				1		1
Shi_CSG3		3			1				1		2	1	1		1				1			1					1	1	1			1				1					1
Shi_CSG4		3			1				1		2	1	1		1				1			1					1	1	1			1				1		1
Shi_CSG5		3			2				1		2	1	1		1				1			1					1	1	1			1				1
Shi_CSG6		3			1				1		2	1			1				1			1					1	1	1			1					1	1			1
Shi_CSG7		3			2				1		2	1	1		1				1			1					1	1	1			1				1		1			1
Shi_CSG8		3			1				1		2	1	1		1				1			1					1	1	1			1				1		1
Shi_CSG9		3			2				1		2	1	1		1				1			1					1	1	1			1					1
Shi_GC1		3			1				1		2	1	1		1				1			1					1	1	1			1					1				1
Shi_GU1		3			1				1		2	1	1		1				1			1					1	1	1			1				1		1			1
Shi_GU10		3			1				1		2	1	1		1				1			1					1	1	1			1					1	1			1
Shi_GU11		3			1				1		2	1			1				1			1					1	1	1			1				1		1
Shi_GU12		3			2				1		2	1	1		1				1			1					1	1	1			1				1					1
Shi_GU13		3			1				1		2	1			1				1			1					1	1	2			1					1				1
Shi_GU14		3			1				1		2	1			1				1			1					1	1	1			1				1
Shi_GU15		3			1				1		2	1	1		1				1			1					1	1	2			1				1		1			1
Shi_GU16		3			1				1		2	1	1		1				1			1					1	1	1			1				1		1			1
Shi_GU17		3			2				1		2	1			1				1			1					1	1	1			1					1	1			1
Shi_GU18	1	3			2				1		2	1			1				1			1					1	1	1			1				1		1			1
Shi_GU19		3			1				1		2	1	1		1				1			1					1	1	1			1				1		1			1
Shi_GU2		3			2				1		2	1	1		1				1			1					1	1	2			1					1
Shi_GU20		3			2				1		2	1			1				1			1					1	1	1			1				1		1
Shi_GU21		3			2				1		2	1	1		1				1			1					1	1	1			1				1		1			1
Shi_GU22		3			1				1		2	1			1				1			1					1	1	2			1				1
Shi_GU23		3			2				1		2	1	1		1				1			1					1	1	1			1				1		1			1
Shi_GU24		3			2				1		2	1	1		1				1			1					1	1	1			1				1		1			1	1
Shi_GU25		3			1				1		2	1			1				1			1					1	1	1			1				1					1
Shi_GU26		3			1				1		2	1			1				1			1					1	1	1			1				1		1			1
Shi_GU3		3			1				1		2	1	1		1				1			1					1	1	1			1				1					1
Shi_GU4		3			1				1		2	1	1		1				1			1					1	1	1			1		1		1					1
Shi_GU5	1	3			2				1		2	1			1				1			1					1	1	1			1				1		1			1
Shi_GU6		3			1				1		2	1	1		1				1			1					1	1	1			1				1		1			1
Shi_GU7		3			1				1		2	1	1		1				1			1					1	1	1			1				1		1
Shi_GU8		3			1				1		2	1	1		1				1			1					1	1	1			1				1		1			1
Shi_GU9		3			2				1		2	1	1		1				1			1					1	1	2			1					1	1			1
SHIM_002		3			1				1		2	1	1		1				1			1					1	1	1			1				1		1
SHIM_007		3			1				1		2	1			1				1			1					1	1	1			1				1		1
SHIM_010		3			1				1		2	1	1		1				1			1					1	1	1			1				1		1
SHIM_011		3			1				1		2	1			1				1			1					1	1	1			1				1		1
SHIM_014		3			1				1		2	1			1				1			1					1	1	1			1				1		1
Somalia3		3			1				1		2	1	1		1				1			1					1	1	1			1				1		1
SSR1		3			1				1		2	1	1		1				1			1					1	1	1			1				1					1
SWD_ZH05		3			1				1		2	1	1		1				1			1					1	1	1			1				1					1
SWD_ZH1		2			1				1		2	1	1		1				1								1	1	1	3		1				1		1			1
SWD_ZH10		3			1				1		2	1	1		1				1			1					1	1	2	1		1				1		1			1
SWD_ZH100		3			1				1		2	1	1		1				1			1					1	1	1	1		1				1		1
SWD_ZH101		3			1				1		2	1	1		1				1			1					1	1	1			1				1		1			1
SWD_ZH102		3			1				1		2	1	1		1				1			1					1	1	1	1		1			1		1				1
SWD_ZH103		3			1				1		2	1	1		1				1			1					1	1	1			1				1		1			1
SWD_ZH104		2			2				1		2	1	1		1				1			1					1	1	1	1		1					1				1
SWD_ZH106		3			1				1		2	1	1		1				1			1					1	1	1	1		1				1					1
SWD_ZH107		3			1				1		2	1	1		1				1			1					1	1	2			1					1				1
SWD_ZH108		3			1				1		2	1	1		1				1			1					1	1	1			1				1		1			1
SWD_ZH109		3			1				1		2	1	1		1				1			1					1	1	2			1				1					1
SWD_ZH11		3			1				1		2	1	1		1				1			1					1	1	1			1					1				1
SWD_ZH1110		3			1				1		2	1	1		1				1			1					1	1	1			1					1				1
SWD_ZH1111		3			1				1		2	1	1		1				1			1					1	1	1			1					1				1
SWD_ZH112		3			1				1		2	1	1		1				1			1					1	1	1			1				1					1
SWD_ZH113		3			1				1		2	1	1		1				1			1					1	1	1	1		1			1	1					1
SWD_ZH115		3			1				1		2	1	1		1				1			1					1	1	2	2		1				1
SWD_ZH116		3			1				1		2	1	1		1				1			1					1	1	1			1				1					1
SWD_ZH117		3			1				1		2	1	1		1				1			1					1	1	1	2		1				1					1
SWD_ZH118		3			1				1		2	1	1		1				1			1					1	1	1			1				1		1			1
SWD_ZH119		3			2				1		2	1	1		1				1			1					1	1	1			1				1		1			1
SWD_ZH12		3			1				1		2	1	1		1				1			1					1	1	1			1				1					1
SWD_ZH120		3			1				1		2	1	1		1				1			1					1	1	1	1		1				1					1
SWD_ZH121		3			1				1		2	1	1		1				1			1					1	1	1			1					1				1
SWD_ZH122		3			1				1		2	1	1		1				1			1					1	1	1	1		1				1					1
SWD_ZH123		3			1						2	1	1		1				1			1					1	1	1	1		1				1					1
SWD_ZH124		3			1				1		2	1	1		1				1			1					1	1	1			1					1	1
SWD_ZH125		3			1				1		2	1	1		1				1			1					1	1	1	1		1					1	1			1
SWD_ZH126		3			1				1		2	1	1		1				1			1					1	1	1	2		1				1		1			1
SWD_ZH127		3			1				1		2	1	1		1				1			1					1	1	2			1				1					1
SWD_ZH128		3			2				1		2	1	1		1				1			1					1	1				1				1					1
SWD_ZH129		3			1				1		2	1	1		1				1			1					1	1	1			1				1		1			1
SWD_ZH13		3			1				1		2	1	1		1				1			1					1	1	1			1				1		1
SWD_ZH130		3			1				1		2	1	1		1				1			1					1	1	1	1		1				1					1
SWD_ZH131		3			2				1		2	1	1		1				1			1					1	1	1			1					1				1
SWD_ZH132		3			1				1		2	1	1		1				1			1					1	1	1			1				1		1			1
SWD_ZH133		3			1				1		2	1	1		1				1			1					1	1	2			1				1		1			1
SWD_ZH134		3			1				1		2	1	1		2				1			1					1	1	1	2		1				1		1			1
SWD_ZH135		3			2				1		2	1	1		1				1			1					1	1	1	2		1				1					1
SWD_ZH136		3			1				1		2	1	1		1				1			1					1	1	1	1		1				1		1			1
SWD_ZH137		3			1				1		2	1	1		1				1			1					1	1	1			1					1				1
SWD_ZH138		3			1				1		2	1	1		1				1			1						1	1	1		1				1					1
SWD_ZH139		3			2				1		2	1	1		1				1			1					1	1	1			1					1	1			1
SWD_ZH14		3			1				1		2	1	1		1				1			1					1	1	1			1				1					1
SWD_ZH140		3			1				1		2	1	1		1				1			1					1	1	2			1					1				1
SWD_ZH15		3			1				1		2	1	1		1				1			1					1	1	1			1				1					1
SWD_ZH16		3			1				1		2	1	1		1				1			1					1	1	1	1		1					1				1
SWD_ZH17		2			1				1		2	1	1		1				1								1	1	1			1					1				1
SWD_ZH18		3			1						2	1	1						1			1							2	1		1				1		1			1
SWD_ZH19		3			2				1		2	1	1		1				1			1					1	1	1			1				1					1
SWD_ZH2		3			1				1		2	1	1		1				1			1					1	1	1	1		1				1
SWD_ZH20		3			1				1		2	1	1		1				1			1					1	1	1	1		1				1		1
SWD_ZH21		3			1				1		2	1	1		1				1			1					1	1	1			1					1	1			1
SWD_ZH22		3			1				1		2	1	1		1				1			1					1	1	1			1					1				1
SWD_ZH23		3			1				1		2	1	1		1				1			1					1	1	1	2		1					1
SWD_ZH24		3			1				1		2	1	1		1				1			1					1	1	1	1		1					1
SWD_ZH25		3									2	1	1		1				1			1					1	1	1			1				1					1
SWD_ZH26		1			1				1		2		1		1				1			1					1	1	1			1				1					1
SWD_ZH27		3			1				1		2	1	1		1				1			1					1	1	2			1				1					1
SWD_ZH28		3			1				1		2	1	1		1				1			1					1	1	1			1				1					1
SWD_ZH29		3			1				1		2	1	1		1				1			1					1	1	1	2		1					1				1
SWD_ZH3		3			1				1		2	1	1		1				1			1					1	1	1	1		1					1				1
SWD_ZH30		3			1				1		2	1	1		1				1			1					1	1	2	1		1				1					1
SWD_ZH31		3			1				1		2	1	1		1				1			1					1	1	1			1				1					1
SWD_ZH32		3			1				1		2	1	1		1				1			1					1	1	2	1		1				1					1
SWD_ZH33		3			1				1		2	1	1		1				1			1				1	1	1	1			1					1				1
SWD_ZH34		3			1				1		2	1	1		1				1			1					1	1	2			1				1		1			1
SWD_ZH35		3			1				1		2	1	1		1				1			1					1	1	1			1				1					1
SWD_ZH36		3			1				1		2	1	1		1				1			1					1	1	1	1		1				1					1
SWD_ZH37		3			1				1		2	1	1		1				1			1					1	1	1			1			1	1					1
SWD_ZH38		2			1				1		2	1	1		1				1			1					1	1	1	2		1				1					1
SWD_ZH39		3			1				1		2	1	1		1				1			1					1	1	1	1		1					1				1
SWD_ZH4		3			1				1		2	1	1		1				1			1					1	1	1			1					1
SWD_ZH40		3			1				1		2	1	1		1				1			1					1	1	1	1		1				1					1
SWD_ZH41		3			1				1		2	1	1		1				1			1					1	1	1			1				1					1
SWD_ZH42		3			1				1		2	1	1		1				1			1					1	1	1			1				1					1
SWD_ZH43		3			1				1		2	1	1		1				1			1					1	1	1			1				1					1
SWD_ZH45		3			1				1		2	1	1		1				1			1					1	1	1	2		1				1					1
SWD_ZH46		3			1				1		2	1	1		1				1			1					1	1	1	2		1				1					1
SWD_ZH47		3			1				1		2	1	1		1				1			1					1	1	1			1				1					1
SWD_ZH48		3			2				1		2	1	1		1				1			1					1	1	2			1				1
SWD_ZH49		3			1				1		2	1	1		1				1			1					1	1	1	1		1				1		1			1
SWD_ZH5		2			1				1		2	1	1		1	1			1			1					1	1	1			1				1					1
SWD_ZH50		3			1				1		2	1	1		1				1			1					1	1	1			1				1		1		1
SWD_ZH51		3			1				1		2	1	1		1				1			1					1	1	2	2		1				1					1
SWD_ZH52		3			1				1		2	1	1		1				1			1					1	1	1			1				1					1
SWD_ZH53		3			1				1		2	1	1		1				1			1					1	1	1			1					1	1			1
SWD_ZH54		3			1				1		2	1	1		1				1			1					1	1	1			1				1					1
SWD_ZH55	1	3			1				1		2	1	1		1				1			1					1	1	1			1				1					1
SWD_ZH56		3			1				1		2	1	1		1				1			1					1	1	1			1					1
SWD_ZH57		3			1				1		2	1	1		1				1			1					1	1	1			1				1
SWD_ZH58		3			2				1		2	1	1		1				1			1					1	1	2			1				1		1			1
SWD_ZH59		3			1				1		2	1	1		1				1			1					1	1	1	2		1					1				1
SWD_ZH6		3			1				1		2	1	1		1				1			1					1	1	1			1					1
SWD_ZH60		3			1				1		2	1	1		1				1			1					1	1	1			1					1				1
SWD_ZH61		3			2				1		2	1	1		1				1			1					1	1	1	2		1					1				1
SWD_ZH62		3			1				1		2	1	1		1				1			1					1	1	1			1				1
SWD_ZH63		3			1				1		2	1	1		1				1			1					1	1	1			1				1
SWD_ZH65		4			1				1		2	1	1		1				1			1					1	1	1	1		1			1	1		1			1
SWD_ZH66		3			1				1		2	1	1		1				1			1					1	1	2			1				1				1
SWD_ZH67		3			1				1		2	1	1		1				1			1					1	1	1	2		1				1					1
SWD_ZH68		3			1				1		2	1	1		1	1			1			1					1	1	1			1				1				1
SWD_ZH69		3			1				1		2	1	1		1				1			1					1	1	2	1		1				1					1
SWD_ZH7		3			1				1		2	1	1		1				1			1					1	1	1			1					1
SWD_ZH72		3			1				1		2	1	1		1				1			1					1	1	1			1				1					1
SWD_ZH75		3			1				1		2	1	1		1				1			1					1	1	1			1					1				1
SWD_ZH76		3			1				1		2	1	1		1				1			1					1	1	1			1					1				1
SWD_ZH77		3			1				1		2	1	1		1				1			1					1	1	1			1				1		1			1
SWD_ZH78		3			1				1		2	1	1		1				1			1					1	1	1			1				1		1			1
SWD_ZH79		3			1				1		2	1	1		1				1			1					1	1	1			1				1		1			1
SWD_ZH8		3			1				1		2	1	1		1				1			1					1	1	2	1		1				1		1			1
SWD_ZH80		3			1				1		2	1	1		1				1			1					1	1	1	1		1				1		1			1
SWD_ZH82		3			2				1		2	1	1		1				1			1					1	1	2	2		1				1		1		1
SWD_ZH83		3			1				1		2	1	1		1				1			1					1	1	1	2		1					1	1			1
SWD_ZH84		3			1				1		2	1	1		1				1			1					1	1	1			1				1					1
SWD_ZH85		3			2				1		2	1	1		1				1			1					1	1	1			1				1					1
SWD_ZH86		3			1				1		2	1	1		1				1			1					1	1	1			1				1					1
SWD_ZH87		3			1				1		2	1	1		1				1			1					1	1	1	1		1				1		1		1
SWD_ZH88		3			1				1		2	1	1		1				1			1					1	1	1			1					1				1
SWD_ZH9		3			1				1		2	1	1		1				1			1					1	1	1			1					1				1
SWD_ZH90		3			1				1		2	1	1		1				1			1					1	1	1			1				1					1
SWD_ZH91		2			1				1		2	1	1		1				1			1					1	1	1			1				1					1
SWD_ZH93		3			1				1		2	1	1		1				1			1					1	1	1			1		1		1					1
SWD_ZH94		3			1				1		2	1	1		1				1			1					1	1	1	2		1				1					1
SWD_ZH96		3			1				1		2	1	1		1				1			1					1	1	1			1				1		1
SWD_ZH97		3			1				1		2	1	1		1				1			1					1	1	1			1				1
SWD_ZH98		3			1				1		2	1			1				1			1					1	1	1			1					1	1			1
SWD_ZH99		3			1				1		2	1	1		1				1			1					1	1	1			1				1					1
SZ105		3			1				1		2	1	1		1				1			1					1	1	2			1				1		1			1
SZ116		3			2				1		2	1	1		1				1			1					1	1	1			1				1
SZ117		3			1				1		2	1			1				1			1					1	1	1			1				1					1
SZ118		3			1				1		2	1			1				1			1					1	1	1			1				1		1			1
SZ119		3			2				1		2	1	1		1				1			1					1	1	1			1				1					1
SZ120A		3			1				1		2	1	1		1				1			1					1	1	1			1					1	1			1
SZ121		3			2				1		2	1			1				1			1					1	1	1			1					1	1
SZ123A		3			1				1		2	1			1				1			1					1	1	1			1				1		1			1
SZ131A		3			2				1		2	1	1		1				1			1					1	1	1			1					1				1
SZ137A		3			1				1		2	1	1		1				1			1					1	1	1			1				1		1			1
SZ138		3			2				1		2	1	1		1				1			1					1	1	1			1				1
SZ14		3			2				1		2	1	1		1				1			1					1	1	1			1				1					1
SZ140		3			2				1		2	1			1				1			1					1	1	1			1				1		1			1
SZ141		3			1				1		2	1			1				1			1					1	1	1			1				1					1
SZ143		3			1				1		2	1			1				1			1					1	1	1			1				1					1
SZ145		3			2				1		2	1			1				1			1					1	1	1			1				1		1			1
SZ147		3			1				1		2	1	1		1				1			1					1	1	1			1				1
SZ150A		3			2				1		2	1			1				1			1					1	1	1			1				1		1			1
SZ151		3			1				1		2	1	1		1				1			1					1	1	2			1				1					1
SZ152A		3			2				1		2	1	1		1				1			1					1	1	1			1				1					1
SZ154		3			1				1		2	1	1		1				1			1					1	1	1			1				1
SZ155		3			2				1		2	1			1				1			1					1	1	2			1				1					1
SZ158A		3			1				1		2	1	1		1				1			1					1	1	1			1				1		1			1
SZ159A		3			1				1		2	1	1		1				1			1		1			1	1	2			1					1				1
SZ161A		3			1				1		2	1			1				1			1					1	1	1			1					1	1			1
SZ162A		3			1				1		2	1	1		1				1			1					1	1	1			1				1						2
SZ163A		3			1				1		2	1	1		1				1			1					1	1	1			1				1					1
SZ166A		3			2				1		2	1	1		1				1			1					1	1	2			1				1		1
SZ167A		3			1				1		2	1	1		1				1			1					1	1	1			1				1					1
SZ168A		3			1				1		2	1	1		1				1			1					1	1	1			1					1				1
SZ17		3			1				1		2	1			1				1			1					1	1	1			1				1		1
SZ172A		3			2				1		2	1	1		1				1			1					1	1	1			1				1
SZ18		3			2				1		2	1			1				1			1					1	1	1			1					1	1
SZ2002		3			2				1		2	1			1				1			1					1	1	1			1				1		1
SZ2003		3			1				1		2	1	1		1				1			1					1	1	1			1				1
SZ2004		3			2				1		2	1			1				1			1					1	1	1			1				1		1
SZ2005		3			1				1		2	1	1		1				1			1					1	1	1			1					1	1
SZ2008		3			1				1		2	1	1		1				1			1					1	1	1			1				1		1			1
SZ2010		3			1				1		2	1	1		1				1			1					1	1	2			1				1		1			1
SZ2011		3			1				1		2	1			1	1			1			1					1	1	1			1					1				1	1
SZ2012		3			1				1		2	1			1				1			1					1	1	1			1				1		1			1
SZ2015		3			1				1		2	1	1		1				1			1		1			1	1	2			1				1
SZ2016A		3			1				1		2	1	1		1				1			1					1	1	1			1				1		1
SZ2019		3			1				1		2	1	1		1				1			1					1	1	1			1				1		1			1
SZ2042		3			1				1		2	1	1		1				1			1					1	1	1			1				1					1
SZ2044		3			1				1		2	1			1				1			1					1	1	1			1					1				1
SZ2048		3			1				1		2	1			1				1			1		1			1	1	2			1					1
SZ2049		3			1				1		2	1	1		1				1			1					1	1	1			1				1		1			1
SZ2050		3			1				1		2	1	1		1				1			1					1	1	1			1					1				1
SZ2051		3			2				1		2	1	1		1				1			1					1	1	1			1					1				1
SZ2052		3			1				1		2	1			1				1			1					1	1	1			1				1		1			1
SZ2053A		3			1				1		2	1	1		1				1			1					1	1	1			1				1		1			1
SZ2055		3			1				1		2	1	1		1				1			1		1			1	1	1			1				1		1
SZ2057		3			1				1		2	1	1		1				1			1					1	1	1			1				1		1
SZ2058		3			1				1		2	1	1		1				1			1					1	1	1			1				1					1
SZ2059A		3			1				1		2	1			1				1			1					1	1	2			1					1	1
SZ2060		3			1				1		2	1	1		1				1			1					1	1	2			1					1	1			1
SZ2061		3			1				1		2	1	1		1				1			1					1	1	1			1					1	1			1
SZ2062		3			1				1		2	1			1				1			1					1	1	1			1					1	1
SZ2063		3			2				1		2	1	1		1				1			1					1	1	1			1				1		1			1
SZ2065		3			1				1		2	1	1		1				1			1					1	1	2			1				1		1
SZ2070		3			1				1		2	1			1				1			1					1	1	1			1				1					1
SZ2071		3			2				1		2	1	1		1				1			1					1	1	1			1					1
SZ2072		3			2				1		2	1			1				1			1					1	1	1			1				1
SZ2075		3			1				1		2	1	1		1				1			1					1	1	1			1				1					1
SZ2076		3			1				1		2	1	1		1				1			1					1	1	1			1					1				1
SZ2081		3			2				1		2	1	1		1				1			1					1	1	1	2		1				1
SZ2082		3			1				1		2	1			1				1			1					1	1	1			1				1		1			1
SZ2084		3			1				1		2	1			1				1			1		1			1	1	2			1					1
SZ2085		3			1				1		2	1			1				1			1					1	1	1			1				1		1			1
SZ2086		3			1				1		2	1	1		1				1			1					1	1	2			1				1		1			1
SZ2089		3			1				1		2	1	1		1				1			1					1	1	2			1				1					1
SZ2092		3			2				1		2	1	1		1				1			1					1	1	1			1				1					1
SZ2093		3			2				1		2	1	1		1				1			1					1	1	1			1				1		1			1
SZ2094		3			2				1		2	1			1				1			1					1	1	1			1				1
SZ2095		3			2				1		2	1			1				1			1					1	1	1			1				1					1
SZ2097		3			1				1		2	1			1				1			1					1	1	1			1				1
SZ2098		3			1				1		2	1	1		1				1			1					1	1	1			1					1	1			1
SZ2102A		3			2				1		2	1	1		1				1			1					1	1	1			1					1	1			1
SZ2107A		3			1				1		2	1			1				1			1					1	1	1			1				1		1
SZ2108A		3			1				1		2	1	1		1				1			1					1	1	1			1				1		1
SZ2109A		3			1				1		2	1	1		1				1			1					1	1	2			1				1
SZ2110A		3			2				1		2	1	1		1				1			1					1	1	1			1					1	1			1
SZ2112A		3			1				1		2	1	1		1				1			1					1	1	2			1					1	1
SZ2113A		3			2				1		2	1			1				1			1					1	1	1			1				1
SZ2114A		3			1				1		2	1	1		1				1			1					1	1	1			1				1		1
SZ2115A		3			1				1		2	1			1				1			1					1	1	2			1					1	1			1
SZ2117		3			2				1		2	1			1				1			1					1	1	2			1				1		1			1
SZ2120		3			1				1		2	1	1		1				1			1					1	1	1			1					1	1			1
SZ2123		3			2				1		2	1			1				1			1					1	1	1			1				1		1
SZ2124		3			2				1		2	1			1				1			1					1	1	1			1				1					1
SZ2126		3			1				1		2	1	1		1				1			1					1	1	1			1				1		1
SZ2127		3			2				1		2	1			1				1			1					1	1	1			1					1	1			1
SZ2128		3			1				1		2	1	1		1				1			1					1	1	1			1				1					1
SZ2129		3			2				1		2	1	1		1				1			1					1	1	1			1					1	1			1
SZ2130		3			1				1		2	1	1		1				1			1					1	1	1			1				1		1			1
SZ2131		3			2				1		2	1	1		1				1			1					1	1	2			1				1		1			1
SZ2132		3			1				1		2	1	1		1				1			1					1	1	1			1				1		1
SZ2133		3			2				1		2	1	1		1				1			1					1	1	1			1				1
SZ2134		3			1				1		2	1			1				1			1					1	1	2			1				1
SZ2137		3			1				1		2	1			1				1			1					1	1	1			1				1
SZ2138		3			1				1		2	1			1				1			1					1	1	1			1				1		1			1
SZ2139		3			1				1		2	1			1				1			1					1	1	1			1				1					1
SZ2140		3			2				1		2	1	1		1				1			1					1	1	1	1		1				1
SZ2141		3			1				1		2	1			1	1			1			1					1	1	1			1				1		1			1	1
SZ2142		3			2				1		2	1	1		1				1			1					1	1	1			1				1					1
SZ2143		3			1				1		2	1			1				1			1					1	1	2			1				1					1
SZ2145		3			2				1		2	1			1				1			1					1	1	2			1				1		1			1
SZ2146		3			1				1		2	1	1		1				1			1					1	1	1			1				1		1			1
SZ2147A		3			1				1		2	1	1		1				1			1		1			1	1	1			1				1		1			1
SZ2148		3			1				1		2	1	1		1				1			1					1	1	1			1				1
SZ2149		3			1				1		2	1	1		1				1			1					1	1	1			1				1					1
SZ2150		3			1				1		2	1	1		1				1			1					1	1	1			1				1		1			1
SZ2151		3			1				1		2	1	1		1				1			1					1	1	2			1				1		1			1
SZ2152		3			1				1		2	1	1		1				1			1					1	1	2			1					1	1			1
SZ2153		3			1				1		2	1			1				1			1					1	1	2			1				1		1			1
SZ2154		3			1				1		2	1	1		1				1			1					1	1	1			1				1		1			1
SZ2155		3			1				1		2	1			1				1			1					1	1	1			1				1					1
SZ2156		3			1				1		2	1			1				1			1					1	1	2			1				1
SZ2157		3			1				1		2	1	1		1				1			1					1	1	2			1					1
SZ2158		3			1				1		2	1	1		1				1			1					1	1	1			1				1		1
SZ2160		3			1				1		2	1	1		1				1			1					1	1	1			1				1					1
SZ2161		3			1				1		2	1	1		1				1			1					1	1	1			1				1					1
SZ2162		3			2				1		2	1			1				1			1					1	1	2			1					1	1			1
SZ2165		3			1				1		2	1	1		1				1			1					1	1	1			1				1					1
SZ2168		3			1				1		2	1			1				1			1					1	1	1			1				1		1
SZ2170		3			1				1		2	1	1		1				1			1					1	1	1			1				1
SZ2171		3			1				1		2	1	1		1				1			1					1	1	2			1				1		1			1
SZ2172		3			1				1		2	1			1				1			1					1	1	1			1				1					1
SZ2173		3			2				1		2	1	1		1				1			1					1	1	1			1				1					1
SZ2175		3			2				1		2	1	1		1				1			1					1	1	1			1				1		1			1
SZ2177		3			2				1		2	1			1				1			1					1	1	1			1					1				1
SZ2178		3			1				1		2	1	1		1				1			1					1	1	1			1					1	1
SZ2179		3			2				1		2	1	1		1				1			1					1	1	1			1				1
SZ2180		3			2				1		2	1	1		1				1			1					1	1	1			1				1
SZ2181		3			1				1		2	1	1		1				1			1					1	1	1			1				1		1
SZ2182		3			1				1		2	1			1				1			1					1	1	1			1				1		1			1
SZ2183		3			2				1		2	1			1				1			1					1	1	1			1					1
SZ2185		3			2				1		2	1	1		1				1			1					1	1	1			1					1	1				2
SZ2186		3			1				1		2	1	1		1				1			1					1	1	1			1					1
SZ2187		3			1				1		2	1	1		1				1			1					1	1	1			1				1
SZ2188		3			2				1		2	1	1		1				1			1					1	1	1			1				1					1
SZ2190		3			1				1		2	1			1				1			1					1	1	1			1				1		1
SZ2191		3			2				1		2	1	1		1				1			1					1	1	1			1				1		1			1
SZ2193	1	3			2				1		2	1	1		1				1			1					1	1	1			1				1		1
SZ2195		3			1				1		2	1			1				1			1					1	1	1			1				1		1			1
SZ2196		3			1				1		2	1	1		1				1			1					1	1	1			1				1		1			1
SZ2197		3			1				1		2	1			1				1			1					1	1	1			1				1		1			1
SZ2198		3			1				1		2	1	1		1				1			1		1			1	1	1			1					1	1
SZ2199		3			2				1		2	1	1		1				1			1					1	1	1			1					1
SZ2203		3			1				1		2	1			1				1			1					1	1	1			1				1		1
SZ2205		3			1				1		2	1			1				1			1					1	1	1			1				1		1			1
SZ2206		3			1				1		2	1			1				1			1					1	1	1			1				1		1			1
SZ2208		3			2				1		2	1			1				1			1					1	1	1			1				1		1
SZ2209		3			2				1		2	1	1		1				1			1					1	1	1			1				1		1			1
SZ2210		3			2				1		2	1			1				1			1					1	1	2			1				1		1
SZ2211		3			1				1		2	1	1		1				1			1					1	1	1			1				1		1			1
SZ2212		3			1				1		2	1			1				1			1					1	1	1			1				1		1
SZ2213		3			1				1		2	1			1				1			1					1	1	1			1		1		1		1			1
SZ2215		3			1				1		2	1			1				1			1					1	1	1			1				1					1
SZ2216		3			1				1		2	1	1		1				1			1					1	1	1			1				1
SZ2217		3			1				1		2	1			1				1			1					1	1	1			1					1				1
SZ2218		3			1				1		2	1	1		1				1			1					1	1	1			1				1		1			1
SZ2219		3			1				1		2	1	1		1							1					2	1	1			1				1					1
SZ2220		3			1				1		2	1	1		1				1			1					1	1	1			1				1					1
SZ2221		3			2				1		2	1			1				1			1					1	1	2			1				1		1			1
SZ29A		3			1				1		2	1	1		1				1			1					1	1	1			1				1		1			1
SZ3001A		3			1				1		2	1	1		1				1			1					1	1	1			1				1		1			1
SZ3002		3			1				1		2	1	1		1				1			1					1	1	1			1				1		1			1
SZ3005		3			1				1		2	1	1		1				1			1					1	1	1			1				1		1			1
SZ3006A		3			2				1		2	1	1		1				1			1					1	1	1			1				1		1			1
SZ3008A		3			1				1		2	1	1		1				1			1					1	1	1			1				1		1
SZ3009		3			2				1		2	1	1		1				1			1					1	1	2			1				1		1			1
SZ3010		3			2				1		2	1			1				1			1					1	1	1			1				1		1
SZ3011		3			2				1		2	1			1				1			1					1	1	1			1				1					1
SZ3012		3			1				1		2	1	1		1				1			1					1	1	1			1				1					1
SZ3014		3			1				1		2	1	1		1				1			1					1	1	1			1					1	1
SZ3015		3			1				1		2	1	1		1				1			1					1	1	1			1					1				1
SZ3016		3			1				1		2	1	1		1				1			1					1	1	1			1				1		1
SZ3018		3			2				1		2	1	1		1				1			1					1	1	1			1				1		1
SZ3019A		3			1				1		2	1			1				1			1					1	1	1		1	1				1		1
SZ3021		3			1				1		2	1			1				1			1					1	1	1			1					1	1
SZ3023		3			1				1		2	1			1				1			1					1	1	1			1				1		1
SZ3024		3			2				1		2	1	1		1				1			1					1	1	2			1				1		1			1
SZ3025A		3			1				1		2	1	1		1				1			1					1	1	1			1				1		1			1
SZ3027A		3			1				1		2	1	1		1				1			1					1	1	1			1				1
SZ3028A		3			1				1		2	1	1		1				1			1					1	1	1			1				1					1
SZ3029A		3			2				1		2	1	1		1				1			1					1	1	1			1				1		1
SZ3030		3			2				1		2	1	1		1				1			1					1	1	2			1				1
SZ3031		3			1				1		2	1			1				1			1					1	1	1			1				1		1
SZ3033A		3			2				1		2	1			1				1			1					1	1	1			1					1	1
SZ3034A		3			1				1		2	1			1				1			1					1	1	2			1				1		1			1
SZ3035		3			1				1		2	1	1		1				1			1					1	1	1			1					1	1
SZ3036		3			1				1		2	1	1		1				1			1					1	1	1			1				1		1			1	2
SZ3038		3			1				1		2	1	1		1				1			1					1	1	1			1				1					1
SZ3039		3			2				1		2	1			1				1			1					1	1	1			1				1		1
SZ3040A		3			1				1		2	1			1				1			1					1	1	1			1				1					1
SZ3041A		3			1				1		2	1			1				1			1					1	1	1			1					1				1
SZ3043A		3			1				1		2	1			1				1			1					1	1	2			1				1
SZ3044		3			1				1		2	1			1				1			1					1	1	2			1				1		1			1
SZ3050		3			1				1		2	1	1		1				1			1					1	1	1			1				1		1
SZ3053		3			1				1		2	1			1				1			1					1	1	1			1					1	1			1
SZ3057		3			2				1		2	1			1				1			1					1	1	2			1				1		1			1
SZ3058		3			2				1		2	1			1				1			1					1	1	1	2		1				1					1
SZ3060		4			2				1		2	2			1				1			1	1				1	1	1			1				1		1			1
SZ3063		3			2				1		2	1			1				1			1					1	1	1			1				1		1			1
SZ3064		3			2				1		2	1	1		1				1			1					1	1	1			1				1		1				1
SZ3065		3			1				1		2	1			1				1			1					1	1	1			1				1		1			1
SZ3071		3			1				1		2	1	1		1				1			1					1	1	1			1					1	1			1
SZ3073		3			1				1		2	1	1		1				1			1					1	1	1			1				1					1
SZ3078		3			1				1		2	1			1				1			1					1	1	1			1				1					1
SZ3080		3			2				1		2	1	1		1				1			1					1	1	1			1				1					1
SZ3081A		3			1				1		2	1			1				1			1					1	1	1			1				1		1		1
SZ3083A		3			2				1		2	1	1		1				1			1					1	1	1			1					1
SZ3086A		3			1				1		2	1	1		1				1			1					1	1	1	2		1			1	1					1
SZ3090A		3			2				1		2	1			1				1			1					1	1	1			1				1				1
SZ3091A		3			2				1		2	1	1		1				1			1					1	1	1			1				1		1			1
SZ3093A		3			1				1		2	1			1				1			1					1	1	1			1				1		1			1
SZ3094A		3			1				1		2	1	1		1				1			1					1	1	1			1					1	1
SZ3097A		3			1				1		2	1	1		1				1			1					1	1	1			1				1		1			1
SZ3098A		3			1				1		2	1	1		1				1			1					1	1	1			1					1	1
SZ3099A		3			1				1		2	1	1		1				1			1					1	1	2			1					1				1
SZ3106A		3			1				1		2	1			1				1			1					1	1	1			1				1
SZ3107A		3			2				1		2	1	1		1				1			1					1	1	1			1				1		1
SZ3108A		3			1				1		2	1			1				1			1					1	1	1			1					1
SZ3109A		3			1				1		2	1	1		1				1			1					1	1	2			1				1		1
SZ3111A		3			2				1		2	1	1		1				1			1					1	1	1			1				1					1
SZ3115		3			1				1		2	1	1		1				1			1					1	1	2			1				1		1			1
SZ3116		3			1				1		2	1	1		1				1			1					1	1	1			1				1		1			1
SZ3117		3			1				1		2	1	1		1				1			1					1	1	1			1				1		1			1
SZ3118		3			2				1		2	1	1		1				1			1					1	1	2			1				1					1
SZ3119		3			1				1		2	1			1				1			1					1	1	1			1				1		1			1
SZ3121		3			1				1		2	1	1		1				1			1					1	1	1			1				1
SZ3122		3			1				1		2	1	1		1				1			1					1	1	1			1				1					1
SZ3126		3			1				1		2	1	1		1				1			1					1	1	1			1				1
SZ3127		3			1				1		2	1	1		1				1			1					1	1	1			1				1					1
SZ3130		3			1				1		2	1			1				1			1					1	1	1			1					1
SZ3132		3			1				1		2	1	1		1				1			1					1	1	1			1				1		1
SZ3133		3			2				1		2	1			1				1			1					1	1	1			1				1		1
SZ34A		3			1				1		2	1	1		1				1			1					1	1	1			1				1		1			1
SZ51A		3			1				1		2	1	1		1				1			1					1	1	1			1				1		1
SZ53		3			1				1		2	1	1		1	1			1			1					1	1	1			1				1		1
SZ57		3			2				1		2	1	1		1				1			1					1	1	2			1					1				1
TJ06A		3			1				1		2	1	1		1				1			1					1	1	1			1				1					1
TJ104A		3			1				1		1	1	1		1				1			1					1	1	1	1		1					1				1
TJ22A		3			1				1		2	1	1		1				1			1					1	1	1			1				1		1			1
TJ26A		3			2				1		2	1	1		1				1			1					1	1	1			1				1					1
TJ29A		3			1				1		2	1	1		1				1			1					1	1	1			1				1					1
TJ33A		2			1				1		1	1			2				1		1	1					1	1	1			1		1		1		1
TJ48A		3			1				1		2	1	1		1				1			1					1	1	1			1				1					1
TJ60A		3			1				1		2	1	1		1				1			1					1	1	1			1				1					1
TJ86A		3			1				1		2	1	1		1				1			1					1	1	1			1				1					1
TN2GF4		3			2				1		2	1	1		1				1			1					1	1	2			1				1		1
TUR3087		3			2				1		2	1	1		1				1			1					1	1	1			1				1		1			1
TUR3117		3			1				1		2	1	1		1				1			1					1	1	1			1				1					1
TUR3155		3			1				1		2	1	1		1				1			1					1	1	1			1				1					1
TUR3321		3			1				1		2	1	1		1				1			1					1	1	1			1				1					1
TUR3725		3			1				1		2	1	1		1				1			1					1	1	1			1				1					1
TUR3841		3			1				1		2	1	1		1				1			1					1	1	1			1				1					1
TUR673		3			1				1		2	1	1		1				1			1					1	1	1			1					1	1			1
TUVAB15		3			1				1		2	1	1		1				1			1					1	1	1	2		1				1
TUVAB18a		3			1				1		2	1	1		1				1			1					1	1	1			1					1
Tuvac46		3			1				1		2	1	1		1				1			1					1	1	1			1				1					1
Tuvac80		3			1				1		2	1	1		1				1			1					1	1	1			1				1				1
TWN_633		3			1				1		2	1	1		1				1			1					1	1	1			1				1					1
TWN_V1086		3			2				2		2	1	1		1				1			1					1	1	1	2		1				1
TWN_V1267		4			2				2		2	1			1				1		1						1	1	1			1				1		1
UM119_WA		3			1				1		2	1	1		1				1			1					1	1	1			1				1					1
UM139_WA		3			1				1		2	1	1		1				1			1					1	1	1			1				1					1
UM152_WA		3			1				1		2	1	1		1				1			1					1	1	1			1				1					1
UM209_WA		3			1				1		2	1	1		1				1			1					1	1	1			1					1				1
[truncated: 172 more rows]

## Sheet: Present-Absent per sample
Strains	abaF	ACR_tran (Prokka: can be detected as mdtcA, czcA, cusA, or bepA)	adeF	APH(3')-IIIa	arlR	baeR	bcr / bcr-1	TEM-116	carA	cnrB	copA	czcA	czcB	ebrB	hp1181	lmrA	linA/lnuA	macB	MATE_efflux (Prokka: yeeO) --> purple means uniquely found by HMMER of ResFam db (they get from TIGRFam)	mdtA	mdtB	mdtC	mdtH	mdtK	mdtL	mecA	mepA	MFX_efflux	msbA	patA	ramA	rsmA	salB	salC	srmB	vanT gene in vanG cluster	vanTr gene in vanL cluster	yajC	ybhF	ybhR	ybhS	yheH
178		1			1				1		1	1			1				1			1					1	1	1			1					1	1
241		1			1				1		1	1			1				1			1					1	1	1			1				1		1
428		1			1				1		1	1			1				1			1					1	1	1			1					1
448		1			1				1		1	1			1				1			1					1	1	1			1				1
456		1			1				1		1	1			1				1			1					1	1	1			1				1
462		1			1				1		1	1			1				1			1					1	1	1			1					1
518		1			1				1		1	1			1				1			1					1	1	1			1				1
638		1			1				1		1	1			1				1			1					1	1	1	1		1				1
908		1			1				1		1	1	1		1				1			1					1	1	1			1				1		1			1
1177		1			1				1		1	1			1				1			1					1	1	1			1				1		1
3699		1			1				1		1	1	1		1				1			1					1	1	1			1				1					1
3755		1			1				1		1	1			1				1			1					1	1	1			1				1		1			1
3770		1			1				1		1	1	1		1				1			1					1	1				1		1			1	1			1
3774		1			1				1		1	1	1		1				1			1					1	1	1			1					1				1
3802		1			1				1		1	1	1		1				1			1					1	1	1			1					1	1		1
3824		1			1				1		1	1	1		1				1			1					1	1	1			1				1		1			1
30908		1			1				1		1	1	1		1				1			1					1	1	1			1				1		1			1
30950		1			1				1		1	1	1		1				1			1					1	1	1	1		1				1					1
31235		1			1				1		1	1	1		1				1			1					1	1	1			1					1				1
36166		1			1				1		1	1	1		1				1			1					1	1	1	1		1				1		1			1
38185		1			1				1		1	1	1		1				1			1	1				1	1	1			1				1				1
106650		1	1		1		1		1		1	1			1			1		1	1	1					1		1	1		1							1	1
1_IND07		1			1				1		1	1			1				1			1					1	1	1			1				1
10_JAY08		1			1				1		1	1			1				1			1					1	1	1			1					1	1
100_KOL56		1			1				1		1	1			1				1			1					1	1	1			1				1
101_KOL72		1			1				1		1	1	1		1				1			1					1	1	1			1				1		1
102_KOL79		1			1				1		1	1	1		1				1			1					1	1	1			1				1
103_KOL94		1			1				1		1	1	1		1				1			1					1	1	1			1				1
104_KOL96		1			1				1		1	1			1				1			1					1	1	1			1				1
105_KOL98		1			1				1		1	1			1				1			1					1	1	1			1				1		1
106_KOL99		1			1				1		1	1			1				1			1					1	1	1			1				1		1
107_MLG1		1			1				1		1	1			1				1			1					1	1	1	1		1				1		1
108_TER9		1			1				1		1	1			1				1			1					1	1	1			1					1	1
109_TER81		1			1				1		1	1	1	1	1				1			1					1	1	1			1					1	1
11_JAY12		1			1				1		1	1			1				1			1					1	1	1			1				1		1
13_JAY16		1			1				1		1	1			1				1			1					1	1	1			1				1		1
132A		1			1				1		1	1			1				1			1					1	1	1			1				1						1
1341_SouthAfrica20		1			1				1		1	1			1				1			1					1	1	1			1				1		1
1342_SouthAfrica50		1			1				1		1	1	1		1				1			1					1	1	1			1				1
1343_UM023		1			1				1		1	1	1		1				1			1					1	1	1			1					1	1			1
1344_UM032		1			1				1		1	1	1		1				1			1		1			1	1	1			1					1	1
1347_UM038		1			1				1		1	1	1		1				1			1					1	1	1			1					1				1
1348_UM065		1			1				1		1	1	1		1				1			1					1	1	1			1				1		1			1
1349_UM066		1			1				1		1	1			1				1			1					1	1	1			1					1	1
1351_UM067		1			1				1		1	1	1		1				1			1					1	1	1			1				1
1352_UM077		1			1				1		1	1			1				1			1					1	1	1	1		1				1		1			1
1353_UM084		1			1				1		1	1	1		1				1			1					1	1	1			1				1
1354_UM085		1			1				1		1	1			1				1			1					1	1	1			1				1		1			1
1355_UM111		1			1				1		1	1			1				1			1					1	1	1			1				1
1356_UM114		1			1				1		1	1	1		1				1			1					1	1	1			1				1
1361_PZ5004		1			1				1		1	1			1				1			1					1	1	1			1					1	1			1
1363_PZ5026	1	1			1				1		1	1	1		1				1					1			1	1	1			1					1				1
1364_PZ5056		1			1				1		1	1	1		1				1		1						1	1	1			1					1			1
1365_PZ5080		1			1				1		1	1	1		1				1								1	1	1			1				1					1
1366_PZ5086		1			1				1		1	1	1		1				1			1					1	1	1			1				1					1
1367_GAM117Ai		1			1				1		1	1			1				1			1					1	1	1			1					1			1
1368_NAK7		1			1				1		1	1	1		1				1			1					1	1	1			1				1
1369_SA157A		1			1				1		1	1			1				1			1					1	1	1			1					1	1			1
1370_SA144A		1			1				1		1	1			1				1			1					1	1	1			1				1		1
1372_SA146A		1			1				1		1	1	1		1				1			1					1	1	1			1					1	1			1
1374_SA155A		1			1				1		1	1			1				1			1					1	1	1			1			1	1		1
1376_SA156A		1			1				1		1	1	1		1				1			1					1	1	1			1					1	1		1
1379_SA158A		1			1				1		1	1			1				1			1					1	1	1			1					1	1		1
1381_SA161A		1			1				1		1	1	1		1				1			1					1	1	1			1				1		1
1383_SA162A		1			1				1		1	1	1		1				1			1					1	1	1			1				1		1			1
1387_SA164A		1			1				1		1	1	1		1				1			1					1	1	1			1					1				1
1391_SA166A		1			1				1		1	1	1		1				1			1					1	1	1			1				1		1
1392_SA168A		1			1				1		1	1			1				1			1					1	1	1			1					1	1
1394_SA169C		1			1				1		1	1			1				1			1					1	1	1			1				1		1
1396_SA170C		1			1				1		1	1	1		1				1			1					1	1	1			1					1	1		1
1397_SA171A		1			1				1		1	1	1		1				1			1					1	1	1			1					1				1
14_JAY26		1			1				1		1	1			1				1			1					1	1	1			1					1	1
1400_SA172C		1			1				1		1	1			1				1			1					1	1	1			1				1		1
1401_SA173A		1			1				1		1	1	1		1				1			1					1	1	1	1		1				1					1
1404_SA175A		1			1				1		1	1			1				1			1					1	1	1			1					1	1
1406_SA194A		1			1				1		1	1			1				1			1					1	1	1			1				1		1
1410_SA213A		1			1				1		1	1			1				1			1					1	1	1	1		1				1		1			1
1411_SA214A		1			1				1		1	1			1				1			1					1	1	1			1				1		1			1
1415_SA220A		1			1				1		1	1	1		1				1			1					1	1	1			1					1	1			1
1417_SA221A		1			1				1		1	1			1				1			1					1	1	1	1		1				1					1
1419_SA222A		1			1				1		1	1			1				1			1					1	1	1			1				1
1423_SA226A		1			1				1		1	1	1		1				1			1					1	1	1			1				1		1			1
1424_SA227A		1			1				1		1	1			1				1			1					1	1	1			1				1		1
1425_SA233A		1			1				1		1	1			1				1			1					1	1	1			1				1		1
1431_SA253A		1			1				1		1	1			1				1			1					1	1	1			1				1		1
1433_SA29A		1			1				1		1	1	1		1				1			1					1	1	1			1					1	1
1437_SA301A		1			1				1		1	1	1		1				1			1					1	1	1			1				1		1			1
1439_SA302A		1			1				1		1	1	1		1				1			1					1	1	1			1					1	1			1
1441_SA303C		1			1				1		1	1	1		1				1			1					1	1	1			1				1		1
1442_SA30A		1			1				1		1	1			1				1			1					1	1	1			1				1		1			1
1445_SA34A		1			1				1		1	1			1				1			1					1	1	1			1					1	1
1447_SA35A		1			1				1		1	1			1				1			1					1	1	1			1				1		1		1
1448_SA36C		1			1				1		1	1			1				1			1					1	1	1			1				1		1
1449_SA37A		1			1				1		1	1			1				1			1					1	1	1	1		1				1					1
1451_SA40A		1			1				1		1	1	1		1				1			1					1	1	1			1					1	1
1453_SA45A		1			1				1		1	1			1				1			1					1	1	1			1					1	1			1
1455_SA46C		1			1				1		1	1	1		1				1			1					1	1	1			1					1	1
1456_SA47A		1			1				1		1	1	1		1				1			1					1	1	1			1				1
1458_SA160A		1			1				1		1	1			1				1			1						1	1			1					1	1
16_MO17		1			1				1		1	1			1				1			1					1	1	1			1				1		1
17_MO23		1			1				1		1	1			1				1			1					1	1	1			1				1						1
178a		1			1				1		1	1			1				1			1					1	1	1			1					1	1
18_MO27		1			1				1		1	1			1				1			1					1	1	1			1				1		1
19_MN3		1			1				1		1	1			1				1			1					1	1	1			1				1		1
2_IND68		1			1				1		1	1			1				1			1					1	1	1			1				1
20_MN10		1			1				1		1	1			1				1			1					1	1	1			1					1	1
21_MN11		1			1				1		1	1			1				1			1					1	1	1			1				1
212_5		1			1				1		1	1			1	1			1			1					1	1	1	1		1				1		1
22_SMS15		1			1				1		1	1			1				1			1					1	1	1			1					1	1
23_SMS19		1			1				1		1	1			1				1			1					1	1	1			1				1
24_SMS20		1			1				1		1	1			1				1			1					1	1	1			1				1		1
25_SMS22		1			1				1		1	1			1				1			1					1	1	1			1				1		1
26_SMS23		1			1				1		1	1			1				1			1					1	1	1			1				1		1
27_SMS24		1			1				1		1	1			1				1			1					1	1	1			1					1	1
28_SMS25		1			1				1		1	1			1				1			1					1	1	1			1				1
29_SMS28		1			1				1		1	1			1				1			1					1	1	1			1				1		1
3_IND69		1			1				1		1	1			1				1			1					1	1	1			1				1		1
30_SMS30		1			1				1		1	1			1				1			1					1	1	1			1				1		1
31_MKS31		1			1				1		1	1			1				1			1					1	1	1			1				1
32_MKS45		1			1				1		1	1			1				1			1					1	1	1			1				1		1
33_MKS47		1			1				1		1	1			1				1			1					1	1	1			1					1	1
34_MKS52		1			1				1		1	1			1				1			1					1	1	1			1				1		1
35_MKS55		1			1				1		1	1			1				1			1					1	1	1			1				1
36_MKS56		1			1				1		1	1			1				1			1		1			1	1	1			1				1		1
3614_SSR2		1			1				1		1	1	1		1				1			1					1	1	1			1				1					1
3615_SSR3		1			1				1		1	1	1		1				1			1					1	1	1	1		1					1				1
3616_SSR4		1			1				1		1	1	1		1				1			1					1	1	1			1				1				1
3617_SSR5		1			1				1		1	1	1		1				1			1					1	1	1	1		1				1					1
3618_SSR7		1			1				1		1	1	1		1				1			1					1	1	1			1				1					1
3619_SSR8		1			1				1		1	1	1		1				1			1					1	1	1	1		1				1					1
3620_SSR9		1			1				1		1	1	1		1				1			1					1	1	1	1		1				1					1
3622_SSR12		1			1				1		1	1	1		1				1			1					1	1	1	1		1				1					1
3623_SSR13		1			1				1		1	1	1		1				1			1					1	1	1			1				1					1
3624_SSR14		1			1				1		1	1	1		1				1			1					1	1	1			1				1					1
3625_SSR17		1			1				1		1	1	1		1				1			1					1	1	1	1		1				1					1
3627_SSR20		1			1				1		1	1	1		1				1			1					1	1	1			1				1		1			1
3628_SSR22		1			1				1		1	1	1		1				1			1					1	1	1			1				1					1
3629_SSR23		1			1				1		1	1	1		1				1			1	1				1	1	1			1				1		1
3630_SSR33		1			1				1		1	1	1		1				1			1					1	1	1			1				1					1
3631_SSR40		1			1				1		1	1	1		1				1			1					1	1	1			1		1		1					1
3632_SSR43		1			1				1		1	1	1		1				1			1					1	1	1			1				1
3635_3843		1			1				1		1	1	1		1				1			1					1	1	1			1				1					1
3639_BON_254		1			1				1		1	1	1		1				1			1					1	1	1	1		1				1					1
3640_CHA_185		1			1				1		1	1	1		1				1			1					1	1	1			1		1		1					1
3641_GRA_247		1			1				1		1	1	1		1				1			1					1	1	1	1		1				1					1
3642_PHI_092		1			1				1		1	1	1		1				1			1					1	1	1			1				1					1
3647_3800		1			1				1		1	1	1		1				1			1					1	1	1	1		1				1					1
3658_3754		1			1				1		1	1	1		1				1			1					1	1	1			1				1					1
3659_3745		1			1				1		1	1	1		1				1			1					1	1	1			1				1
3662_3697		1			1				1		1	1	1		1				1			1					1	1	1	1		1				1				1
3663_3738		1			1				1		1	1	1		1				1			1					1	1	1			1				1					1
3666_3746		1			1				1		1	1	1		1				1			1					1	1	1			1				1		1			1
3667_SW7A		1			1				1		1	1	1		1				1			1					1	1	1			1				1					1
3669_SW21A		1			1				1		1	1	1		1				1			1					1	1	1	1		1				1
3671_SW23Ai		1			1				1		1	1	1		1				1			1					1	1	1			1				1					1
37_PTN20		1			1				1		1	1			1				1			1					1	1	1			1					1	1
38_PTN44		1			1				1		1	1			1				1			1					1	1	1			1				1		1
39_PTN50		1			1				1		1	1			1				1			1					1	1	1			1				1
4_IND71		1							1			1			1				1			1					1	1	1	1		1				1
40_PTN63		1			1				1		1	1			1				1			1					1	1	1			1				1		1
41_PTN75		1			1				1		1	1			1				1			1					1	1	1			1				1		1
42_MANADO5		1			1				1		1	1			1				1			1					1	1	1			1				1
43_MANADO18		1			1				1		1	1	1		1				1			1					1	1	1			1				1		1
44_MANADO20		1			1				1		1	1			1				1			1					1	1	1			1				1
4449_Yangon244		1			1				1		1	1	1		1				1			1					1	1	1			1				1		1
4450_Yangon233		1			1				1		1	1	1		1				1			1					1	1	1			1				1
4451_Yangon222		1			1				1		1	1			1				1			1					1	1	1			1				1		1
4452_Yangon202		1			1				1		1	1	1		1				1			1					1	1	1			1				1
4453_Yangon190		1			1				1		1	1	1		1							1					1	1	1			1				1
4455_Yangon179		1			1				1		1	1	1		1				1			1					1	1	1			1				1					1
4456_Yangon173		1			1				1		1	1			1				1			1					1	1	1			1					1				1
4457_Yangon159		1			1				1		1	1	1		1				1			1					1	1	1			1				1					1
4458_Yangon142		1			1				1		1	1	1		1				1			1					1	1	1			1				1
4461_NP05		1			1				1		1	1	1		1				1			1					1	1	1			1				1		1
4463_NP05_278		1			1				1		1	1	1		1				1			1					1	1	1			1				1
4464_NP05_272		1			1				1		1	1	1		1				1			1					1	1	1			1				1		1			1
4467_NP05_250		1			1				1		1	1	1		1				1			1					1	1	1			1				1		1			1
4471_NP05_121		1			1				1		1	1	1		1				1			1					1	1	1			1				1		1			1
4472_NP05_112		1			1				1		1	1	1		1				1			1					1	1	1			1				1		1
4473_NP05_107		1			1				1		1	1	1		1				1			1					1	1	1			1				1
4474_NP05_105		1			1				1		1	1	1		1				1			1					1	1	1			1				1					1
4475_NP04		1			1				1		1	1	1		1				1			1					1	1	1			1				1
4476_Myanmar66		1			1				1		1	1	1		1				1			1					1	1	1			1				1
4477_Myanmar52		1			1				1		1	1	1		1				1			1					1	1	1			1				1
4478_Myanmar51		1			1				1		1	1	1		1				1			1					1	1	1			1					1
4481_Mandalay38		1			1				1		1	1			1							1					1	1	1	1		1				1		1			1
4482_Mandalay30		1			1				1		1	1	1		1							1					1	1	1			1				1
4484_Mandalay03		1			1				1		1	1	1		1							1					1	1	1			1				1					1
45_MANADO26		1			1				1		1	1			1				1			1					1	1	1			1				1
4528_Nic01_A		1			1				1		1	1	1		1				1			1					1	1	1			1				1					1
4530_Nic03_A		1			1				1		1	1	1		1				1			1					1		1			1					1			1
4532_Nic04_A		1			1				1		1	1	1		1				1			1					1	1	1			1				1
4534_Nic05_A		1			1				1		1	1			1				1			1					1	1	1			1					1
4536_Nic06_A		1			1				1		1	1			1				1			1					1	1	1			1				1					1
4538_Nic07_A		1			1				1		1	1	1		1				1			1			1		1	1	1			1					1	1
4540_Nic08_C2		1			1				1		1	1	1		1				1			1					1	1	1	1		1					1	1			1
4542_Nic09_A		1			1				1		1	1	1		1				1			1					1	1	1			1				1					1
4544_Nic10_A		1			1				1		1	1	1		1				1			1					1	1	1			1				1				1
4546_Nic11_A		1			1				1		1	1	1		1				1			1					1	1	1			1				1					1
4548_Nic12_A		1			1				1		1	1	1		1				1			1					1	1	1			1					1	1			1
4550_Nic13_A		1			1				1		1	1	1		1				1			1					1	1	1			1					1	1		1
4552_Nic14_A		1			1				1		1	1	1		1				1			1					1	1	1			1					1			1
4553_Nic14_C		1			1				1		1	1	1		1				1			1					1	1	1	1		1					1	1			1
4554_Nic15_A		1			1				1		1	1	1		1				1			1					1	1	1	1		1				1		1			1
4556_Nic16_A		1			1				1		1	1			1				1			1					1	1	1			1					1			1
4558_Nic17_A		1			1				1		1	1	1		1				1			1					1	1	1			1				1		1			1
4560_Nic18_A		1			1				1		1	1	1		1				1			1					1	1	1			1					1				1
4562_Nic19_A		1			1				1		1	1	1		1				1			1					1	1	1			1						1			1
4564_Nic20_A		1			1				1		1	1	1		1				1			1					1	1	1	1		1				1					1
4565_Nic20_C		1			1				1		1	1	1		1				1			1					1	1	1			1				1		1
4566_Nic21_C		1			1				1		1	1	1		1				1			1					1	1	1			1					1
4568_NQ315		1			1				1		1	1	1		1				1			1					1	1	1			1					1				1
4569_NQ392		1			1				1		1	1	1		1							1					1	1	1			1				1					1
4578_Manado_1		1			1				1		1	1	1		1				1			1					1	1	1			1				1		1
4579_Taiwan_47		1			1				1		1	1	1		1				1			1					1	1	1			1					1	1			1
46_MANADO28		1			1				1		1	1			1				1			1					1	1	1			1				1		1				1
47_MANADO29		1			1				1		1	1			1				1			1					1	1	1			1				1
48_MANADO31		1			1				1		1	1			1				1			1					1	1	1			1					1	1
49_KPG2		1			1				1		1	1			1				1			1					1	1	1			1					1	1
5_IND79		1			1				1		1	1			1				1			1					1	1	1			1				1		1
50_KPG5		1			1				1		1	1			1				1			1					1	1	1			1					1	1
51_KPG6		1			1				1		1	1			1				1			1					1	1	1			1				1
52_KPG10		1			1				1		1	1			1				1			1						1	1			1				1		1
53_KPG11		1			1				1		1	1			1				1			1					1	1	1			1					1	1
54_KPG15		1			1				1		1	1			1				1			1					1	1				1				1
55_KPG23		1			1				1		1	1			1				1			1					1	1	1			1					1	1
56_KPG26		1			1				1		1	1			1				1			1					1	1	1			1					1	1
565_99		1			1				1		1	1			1				1			1					1	1	1	1		1				1		1
57_KPG28		1			1				1		1	1			1				1			1					1	1	1			1					1	1
58_KPG29		1			1				1		1	1			1				1			1					1	1	1			1					1	1				1
59_KPG30		1			1				1		1	1			1				1			1					1	1	1			1					1
6_JAY01		1			1				1		1	1			1				1			1					1	1	1			1					1	1
60_KPG33		1			1				1		1	1			1				1			1					1	1	1	1		1					1
61_KPG34		1			1				1		1	1			1				1			1					1	1	1			1					1	1
62_KPG35		1			1				1		1	1	1		1				1			1					1	1	1			1					1	1
6283_Nic29_A		1			1				1		1	1	1		1				1		1						1	1	1			1					1			1
6284_Nic30_A		1			1				1		1	1	1		1				1			1					1	1	1			1					1				1
6285_Nic31_A		1			1				1		1	1	1		1				1			1					1	1	1	1		1				1		1			1
6286_Nic32_A		1			1				1		1	1	1		1				1			1					1	1	1			1					1	1			1
6288_Nic23_A		1			1				1		1	1	1		1				1			1					1	1	1			1				1					1
6289_Nic24_A		1			1				1		1	1			1				1			1					1	1	1			1					1			1
6290_Nic25_A		1			1				1		1	1	1		1				1			1					1	1	1			1					1
6291_Nic26_A		1			1				1		1	1			1				1			1					1	1	1			1					1			1
6292_Nic27_A		1			1				1		1	1	1		1				1			1					1	1	1			1				1		1		1
6293_Nic28_A		1			1				1		1	1	1		1				1			1					1	1	1			1					1			1
63_KPG41		1			1				1		1	1			1				1			1					1	1	1	1		1				1
637_26695_Tomb		1			1				1		1	1			1							1					1	1	1	1		1				1
638_Puno135		1			1				1		1	1			1				1			1					1	1	1			1				1		1
639_Gambia94_24		1			1				1		1	1			1							1					1	1	1			1				1
64_KPG42		1			1				1		1	1			1				1			1					1	1	1			1					1	1
640_B45		1			1				1		1	1			1				1			1					1	1	1			1					1
641_52	1	1			1				1		1	1			1				1			1					1	1	1			1					1	1
645_35A		1			1				1		1	1			1				1			1					1	1	1			1				1		1
646_51		1			1				1		1	1			1				1			1					1	1	1			1				1		1
647_83		1			1				1		1	1			1				1			1					1	1	1			1				1		1
649_Aklavik117		1			1				1		1	1			1				1			1					1	1	1			1					1	1
65_KPG47		1			1				1		1	1			1				1			1					1	1	1			1				1
651_B38	1	1			1				1		1	1	1		1				1			1					1	1	1	1		1				1					1
652_B8		1			1				1		1	1	1		1				1			1					1	1	1			1				1					1
653_Cuz20		1			1				1		1	1			1				1			1					1	1	1			1					1	1
654_ELS37		1			1				1		1	1	1		1				1			1					1	1	1			1					1	1
655_F16	1	1			1				1		1	1			1				1			1					1	1	1			1					1	1			1
656_F30		1			1				1		1	1	1		1				1			1					1	1	1			1					1	1
657_F32		1			1				1		1	1	1		1				1			1					1	1	1			1				1		1			1
658_F57		1			1				1		1	1			1				1			1					1	1	1			1				1		1
659_G27		1			1				1		1	1	1		1				1			1					1	1	1			1				1					1
66_KPG64		1			1				1		1	1			1				1			1					1	1	1			1				1
660_HPAG1		1			1				1		1	1	1		1				1			1					1	1	1			1				1		1			1
661_HUP_B14		1			1				1		1	1	1		1				1			1					1	1	1			1				1					1
662_India7		1			1				1		1	1	1		1				1			1					1	1	1			1				1					1
663_J99		1			1				1		1	1	1		1				1			1					1	1	1			1					1	1		1
664_Lithuania75		1			1				1		1	1	1		1							1					1	1	1			1				1					1
665_OK113		1			1				1		1	1			1				1			1					1	1	1			1					1				1
666_OK310		1			1				1		1	1			1				1			1					1	1	1			1				1		1			1
667_P12		1			1				1		1	1	1		1				1			1					1	1	1			1				1					1
669_PeCan4		1			1				1		1	1	1		1				1			1					1	1	1			1					1	1			1
67_KPG73		1			1				1		1	1			1				1			1					1	1	1			1				1
670_Puno120		1			1				1		1	1	1		1				1			1					1	1	1			1					1	1			1
673_SJM180		1			1				1		1	1	1		1				1			1					1	1	1			1				1				1
674_SNT49		1			1				1		1	1	1		1				1			1					1	1	1			1				1
675_Sat464		1			1				1		1	1			1				1			1					1	1	1			1				1		1
676_Shi112		1			1				1		1	1	1		1				1			1					1	1	1			1				1		1
677_Shi169		1			1				1		1	1			1				1			1					1	1	1			1				1		1
678_Shi417		1			1				1		1	1			1				1			1					1	1	1			1				1		1
679_Shi470		1			1				1		1	1			1				1			1					1	1	1			1				1		1
68_KPG83		1			1				1		1	1			1				1			1					1	1	1			1					1	1
680_SouthAfrica7					1				1		1	1			1							1					1	1	1			1					1	1
681_XZ274		1			1				1		1	1	1		1				1			1					1	1	1			1				1		1
682_v225d		1			1				1		1	1	1		1				1			1					1	1	1	1		1				1		1			1
683_FD423		1			1				1		1	1	1		1				1			1					1	1	1			1				1
684_FD430		1			1				1		1	1	1		1				1			1					1	1	1			1				1
685_FD506		1			1				1		1	1			1				1			1					1	1	1			1					1
686_FD535		1			1				1		1	1	1		1				1			1					1	1	1			1				1						1
687_FD568		1			1				1		1	1			1				1			1					1	1	1			1				1					1
688_FD577		1			1				1		1	1	1		1				1			1					1	1	1			1					1	1			1
689_FD703		1			1				1		1	1	1		1				1			1					1	1	1			1				1
69_MEDAN18		1			1				1		1	1	1		1				1			1					1	1	1			1					1	1
693_8A3		1			1				1		1	1	1		1				1			1					1		1			1				1		1			1
694_98_10		1			1				1		1	1	1		1				1			1					1	1	1			1				1
698_CCHI33		1			1				1		1	1	1		1				1			1					1	1	1			1					1				1
699_CPY1124		1			1				1		1	1			1				1			1					1	1	1			1					1	1
7_13		1			1				1		1	1			1				1			1					1	1	1	1		1				1
7_JAY03		1			1				1		1	1			1				1			1					1	1	1			1					1	1
70_MEDAN31		1			1				1		1	1			1				1			1					1	1	1			1				1		1
700_CPY1313		1			1				1		1	1	1		1							1					1	1	1			1				1		1
701_CPY1662		1			1				1		1	1			1				1			1					1	1	1			1					1				1
702_CPY1962		1			1				1		1	1	1		1				1			1					1	1	1			1				1					1
703_CPY3281		1			1				1		1	1	1		1				1			1					1	1	1			1				1		1			1
704_CPY6081		1			1				1		1	1	1		1				1			1					1	1	1			1				1		1			1
705_CPY6261		1			1				1		1	1			1				1			1					1	1	1			1				1		1
706_CPY6271		1			1				1		1	1	1		1				1			1					1	1	1			1				1		1
707_CPY6311		1			1				1		1	1	1		1				1			1					1	1	1			1				1		1
708_GAM100Ai		1			1				1		1	1	1		1				1			1					1	1	1			1					1
709_GAM101Biv		1			1				1		1	1			1				1			1					1	1	1			1					1	1		1
71_MEDAN32		1			1				1		1	1			1				1			1					1	1	1			1				1		1
710_GAM103Bi		1			1				1		1	1	1		1				1			1					1	1	1			1					1	1		1
711_GAM105Ai		1			1				1		1	1			1				1			1					1	1	1			1				1		1			1
712_GAM112Ai		1			1				1		1	1			1				1			1					1	1	1			1					1	1		1
713_GAM114Ai		1			1				1		1	1			1				1			1					1	1	1			1					1			1
714_GAM115Ai		1			1				1		1	1			1				1			1					1	1	1			1					1	1			1
715_GAM118Bi		1			1				1		1	1			1				1			1					1	1	1			1					1	1
716_GAM119Bi		1			1				1		1	1	1		1				1			1					1	1	1			1				1				1
717_GAM120Ai		1			1				1		1	1			1				1			1					1	1	1			1				1				1
718_GAM121Aii		1			1				1		1	1	1		1				1			1					1	1	1			1					1				1
719_GAM201Ai		1			1				1		1	1	1		1				1			1					1	1	1	1		1					1
72_MEDAN33		1			1				1		1	1			1				1			1					1	1	1			1				1
721_GAM231Ai		1			1				1		1	1	1		1				1			1					1	1	1			1				1				1
722_GAM239Bi		1			1				1		1	1	1		1				1			1					1	1	1			1					1			1
723_GAM244Ai		1			1				1		1	1	1		1				1			1					1	1	1			1					1			1
724_GAM245Ai		1			1				1		1	1			1				1			1					1	1	1			1				1				1
725_GAM246Ai		1			1				1		1	1			1				1			1					1	1	1			1					1			1
726_GAM249T		1			1				1		1	1			1				1			1					1	1	1			1				1		1		1
73_NIAS9		1			1				1		1	1			1				1			1		1				1	1			1				1		1
731_GAM254Ai		1			1				1		1	1	1		1				1			1					1	1	1			1				1				1
732_GAM260ASi		1			1				1		1	1	1		1				1			1					1	1	1			1					1
733_GAM260BSi		1			1				1		1	1	1		1				1			1					1	1	1			1					1	1		1
734_GAM260Bi		1			1				1		1	1			1				1			1					1	1	1			1				1
735_GAM263BFi		1			1				1		1	1			1				1			1					1	1	1			1					1				1
736_GAM264Ai		1			1				1		1	1	1		1				1			1					1		1	1		1				1		1		1
737_GAM265BSii		1			1				1		1	1			1				1			1					1	1	1			1					1	1		1
739_GAM270ASi		1			1				1		1	1			1				1			1					1	1	1			1				1		1
74_NIAS36		1			1				1		1	1			1				1			1					1	1	1			1					1
741_GAM71Ai		1			1				1		1	1			1				1			1					1	1	1			1				1				1
742_GAM80Ai		1			1				1		1	1	1		1				1			1					1	1	1			1					1	1		1
743_GAM83Bi		1			1				1		1	1			1				1			1					1	1	1			1				1		1		1
746_GAM96Ai		1			1				1		1	1			1				1			1					1	1	1			1					1	1		1
747_GAMchjs106B		1			1				1		1	1	1		1							1					1	1	1			1				1				1
748_GAMchjs114i		1			1				1		1	1	1		1							1					1	1	1			1					1			1
749_GAMchjs117Ai					1				1		1	1	1		1							1					1	1	1			1					1			1
75_NIAS37		1			1				1		1	1			1				1			1					1	1	1			1				1		1
750_GAMchjs124i		1			1				1		1	1	1		1							1					1	1	1			1					1			1
751_GAMchjs136i		1			1				1		1	1			1							1					1	1	1			1					1			1
752_HLJHP193		1			1				1		1	1			1				1			1					1	1	1			1					1				1
753_HLJHP253		1			1				1		1	1	1		1				1			1					1	1	1			1				1		1			1
754_HLJHP256		1			1				1		1	1	1		1				1			1					1	1	1			1				1
755_HLJHP271		1			1				1		1	1			1				1			1					1	1	1			1				1
756_HP116Bi		1			1				1		1	1			1				1			1					1	1	1			1				1					1
76_NIAS40		1			1				1		1	1	1		1				1			1					1	1	1			1				1		1
776_Hp_A_11		1			1				1		1	1	1		1				1			1					1	1	1			1				1					1
777_Hp_A_14		1			1				1		1	1	1		1				1			1					1	1	1			1				1		1			1
778_Hp_A_16		1			1				1		1	1			1				1			1					1	1	1			1				1		1			1
779_Hp_A_17		1			1				1		1	1			1				1			1					1	1	1			1					1			1
78_NIAS50		1			1				1		1	1			1				1			1					1	1	1			1				1
780_Hp_A_20		1			1				1		1	1	1		1				1			1					1	1	1			1				1					1
781_Hp_A_26		1			1				1		1	1	1		1				1			1					1	1	1	1		1					1				1
782_Hp_A_27		1			1				1		1	1	1		1				1			1					1	1	1			1				1		1			1
784_Hp_A_5		1			1				1		1	1	1		1				1			1					1	1	1			1				1		1			1
785_Hp_A_6		1			1				1		1	1	1		1				1			1					1	1	1			1					1	1			1
786_Hp_A_8		1			1				1		1	1	1		1				1			1					1	1	1			1					1				1
787_Hp_A_9		1			1				1		1	1	1		1				1			1					1	1	1			1				1					1
788_Hp_H_1		1			1				1		1	1	1		1				1			1					1	1	1			1					1				1
789_Hp_H_10		1			1				1		1	1			1				1			1					1	1	1			1				1
79_NIAS56		1			1				1		1	1			1				1			1					1	1	1			1				1		1
790_Hp_H_11		1			1				1		1	1	1		1				1			1					1	1	1			1				1					1
792_Hp_H_18		1			1				1		1	1	1		1				1			1					1	1	1			1					1				1
793_Hp_H_19		1			1				1		1	1	1		1				1			1					1	1	1			1					1	1		1
794_Hp_H_21		1			1				1		1	1			1				1			1					1	1	1			1					1				1
795_Hp_H_23		1			1				1		1	1			1				1			1					1	1	1			1				1		1		1
796_Hp_H_24		1			1				1		1	1	1		1				1			1					1	1	1			1				1					1
799_Hp_H_27		1			1				1		1	1	1		1				1			1					1	1	1	1		1					1				1
8_JAY04		1			1				1		1	1			1				1			1					1	1	1	1		1				1		1
80_NIAS67		1			1				1		1	1			1				1			1					1	1	1			1				1		1
800_Hp_H_28		1			1				1		1	1	1		1				1			1					1	1	1	1		1				1					1
801_Hp_H_29		1			1				1		1	1			1				1			1					1	1	1			1				1				1
802_Hp_H_3		1			1				1		1	1	1		1				1			1					1	1	1			1				1				1
803_Hp_H_30		1			1				1		1	1			1				1			1					1	1	1			1				1		1			1
804_Hp_H_34		1			1				1		1	1	1		1				1			1					1	1	1			1				1					1
805_Hp_H_36		1			1				1		1	1	1		1				1			1					1	1	1			1				1
806_Hp_H_4		1			1				1		1	1			1				1			1					1	1	1			1				1		1		1
807_Hp_H_41		1			1				1		1	1			1				1			1					1	1	1			1					1	1		1
808_Hp_H_42		1			1				1		1	1	1		1				1			1					1	1	1			1					1			1
809_Hp_H_43		1			1				1		1	1	1		1				1			1					1	1	1	1		1					1				1
81_NIAS68		1			1				1		1	1			1				1			1					1	1	1			1				1		1
810_Hp_H_44		1			1				1		1	1	1		1				1			1					1	1	1			1				1		1		1
811_Hp_H_45		1			1				1		1	1	1		1				1			1					1	1	1			1				1					1
812_Hp_H_5b		1			1				1		1	1	1		1				1			1					1	1	1			1					1	1			1
814_Hp_H_9	1	1			1				1		1	1	1		1				1			1					1	1	1			1				1					1
82_NIAS73		1			1				1		1	1			1				1			1					1	1	1			1				1		1
822_Hp_P_1		1			1				1		1	1	1		1				1			1					1	1	1			1				1					1
823_Hp_P_11		1			1				1		1	1	1		1				1			1					1	1	1			1				1		1			1
825_Hp_P_13		1			1				1		1	1	1		1				1			1					1	1	1			1					1	1			1
827_Hp_P_15		1			1				1		1	1	1		1				1			1					1	1	1	1		1				1					1
829_Hp_P_16		1			1				1		1	1	1		1				1			1					1	1	1			1					1				1
83_NIAS75		1			1				1		1	1			1				1			1					1	1	1			1		1		1		1
831_Hp_P_2		1			1				1		1	1			1				1			1					1	1	1			1				1		1			1
832_Hp_P_23		1			1				1		1	1	1		1				1			1					1	1	1	1		1				1					1
836_Hp_P_26		1			1				1		1	1	1		1				1			1		1			1	1	1			1				1
837_Hp_P_28b		1			1				1		1	1	1		1				1			1					1	1	1			1					1			1
839_Hp_P_3		1			1				1		1	1	1		1				1			1					1	1	1			1				1					1
84_PDG42		1			1				1		1	1			1				1			1					1	1	1			1				1		1
840_Hp_P_30		1			1				1		1	1	1		1				1			1					1	1	1	1		1					1	1
847_Hp_P_74		1			1				1		1	1	1		1				1			1					1	1	1	1		1					1				1
85_SBY106		1			1				1		1	1			1				1			1					1	1	1	1		1				1		1
850_N6		1			1				1		1	1	1		1				1			1	1				1	1	1			1				1
851_NAB47		1			1				1		1	1	1		1				1			1					1	1	1			1				1
853_NCTC_11637		1			1				1		1	1	1		1				1			1					1	1	1			1				1
854_NQ1671		1			1				1		1	1	1		1				1			1					1	1	1			1				1					1
855_NQ1701		1			1	1			1		1	1			1				1			1					1	1	1			1				1					1
862_NQ4044		1			1				1		1	1	1		1				1			1					1	1	1			1				1				1
863_NQ4053		1			1				1		1	1	1		1				1			1					1	1	1			1				1		1
865_NQ4076		1			1				1		1	1	1		1				1			1					1	1	1	1		1				1		1			1
866_NQ4099		1			1				1		1	1	1		1				1			1					1	1	1	1		1				1		1			1
867_NQ4110		1			1				1		1	1	1		1				1			1					1	1	1	1		1					1				1
868_NQ4161		1			1				1		1	1	1		1				1			1					1	1	1			1					1			1
8681_2012_26		1			1				1		1	1	1		1				1			1					1	1	1			1					1				1
8682_22025		1			1				1		1	1	1		1				1			1					1	1	1			1					1				1
8683_ms167		1			1				1		1	1	1		1				1			1					1	1	1			1				1		1		1
8684_ms1055		1			1				1		1	1	1		1				1			1					1	1	1			1				1		1			1
8685_22402		1			1				1		1	1	1		1				1			1					1	1	1			1					1	1
8687_22087_ve		1			1				1		1	1	1		1				1			1					1	1	1			1				1					1
8688_ms1063		1			1				1		1	1	1		1				1			1					1	1	1			1				1		1
8690_26084		1			1				1		1	1	1		1				1			1					1	1	1			1				1					1
8692_2004_20	1	1			1				1		1	1	1		1				1			1					1	1	1			1				1					1
8693_2005_98		1			1				1		1	1	1		1				1			1					1	1	1			1				1		1			1
8694_ms203		1			1				1		1	1	1		1				1			1					1	1	1			1				1					1
8695_2005_72		1			1				1		1	1	1		1				1			1					1	1	1			1					1	1			1
8696_26093		1			1				1		1	1	1		1				1			1					1	1	1			1				1		1			1
8697_ms1078		1			1				1		1	1	1		1				1			1					1	1	1			1					1	1			1
8698_2006_52		1			1				1		1	1	1		1				1			1					1	1	1			1					1				1
8699_2003_98		1			1				1		1	1	1		1				1			1					1	1	1			1				1		1		1
870_NQ4200		1			1				1		1	1	1		1				1			1					1	1	1			1					1	1		1
8700_2006_407		1			1				1		1	1	1		1				1			1					1	1	1	1		1				1		1			1
8701_2006_103		1			1				1		1	1	1		1				1			1					1	1	1			1				1		1		1
8702_22346		1			1				1		1	1	1		1				1			1					1	1	1			1				1
8703_ms15		1			1				1		1	1	1		1				1			1					1	1	1			1				1				1
8704_22337		1			1				1		1	1	1		1				1			1					1	1	1	1		1					1	1			1
8705_ms23		1			1				1		1	1	1		1				1			1					1	1	1			1				1		1			1
8707_ms2_ve		1			1				1		1	1	1		1				1			1					1	1	1			1				1				1
8709_22341_ve		1			1				1		1	1	1		1				1			1					1	1	1			1					1			1
871_NQ4216		1			1				1		1	1	1		1				1			1					1	1	1			1					1	1
8710_2006_56		1			1				1		1	1	1		1				1			1					1	1	1			1				1
8711_22023		1			1				1		1	1			1				1			1					1	1	1			1				1					1
8712_22327		1			1				1		1	1	1		1				1			1					1	1	1			1				1					1
8713_ms931		1			1				1		1	1	1		1				1			1					1	1	1			1				1					1
8714_2005_100		1			1				1		1	1	1		1				1			1					1	1	1			1				1		1		1
8715_ms1080		1			1				1		1	1			1				1			1					1	1	1			1					1			1
8716_ms13		1			1				1		1	1	1		1				1			1					1	1	1			1				1
8717_26100		1			1				1		1	1	1		1				1			1					1	1	1			1				1					1
8718_2003_84		1			1				1		1	1	1		1				1			1					1	1	1			1				1		1			1
872_NQ4228		1			1				1		1	1	1		1				1			1					1	1	1			1					1
8720_22046_ve		1			1				1		1	1	1		1				1			1					1	1	1			1					1				1
8721_2006_479		1			1				1		1	1	1		1				1			1					1	1	1			1				1
8722_ms1054		1			1				1		1	1	1		1				1			1					1	1	1			1				1		1
8723_ms44		1			1				1		1	1	1		1				1			1					1	1	1			1				1		1		1
8724_22389		1			1				1		1	1	1		1				1			1					1	1	1			1				1					1
8726_22366_ve		1			1				1		1	1	1		1				1			1					1	1	1			1					1				1
8728_22013		1			1				1		1	1	1		1				1			1					1	1	1			1				1
8730_22362		1			1				1		1	1	1		1				1			1					1	1	1	1		1				1		1			1
8731_2005_126		1			1				1		1	1	1		1				1			1					1	1	1			1					1				1
8732_2003_103		1			1				1		1	1	1		1				1			1					1	1	1	1		1					1	1			1
8734_22367_ve		1			1				1		1	1	1		1				1			1						1	1			1					1				1
8735_22021		1			1				1		1	1	1		1				1			1					1	1	1			1				1		1			1
8736_2003_107		1			1				1		1	1	1		1				1			1					1	1	1			1				1		1		1
8737_2006_480		1			1				1		1	1	1		1				1			1					1	1	1			1				1
8738_22385		1			1				1		1	1			1				1			1					1	1	1			1					1				1
8739_24004		1			1				1		1	1	1		1				1			1					1	1	1			1			1	1					1
874_R018c		1			1				1		1	1	1		1				1			1					1	1	1			1				1					1
8740_2006_4		1			1				1		1	1	1		1				1			1					1	1	1	1		1				1		1			1
8741_22370		1			1				1		1	1	1		1				1			1					1	1	1			1				1					1
8742_22311		1			1				1		1	1	1		1				1			1					1	1	1			1				1					1
8743_22390		1			1				1		1	1	1		1				1			1					1	1	1			1				1					1
8744_22339		1			1				1		1	1	1		1				1			1					1	1	1			1				1					1
8745_2011_145		1			1				1		1	1	1		1				1			1					1	1	1			1				1		1			1
8746_22312		1			1				1		1	1	1		1				1			1					1	1	1			1				1		1			1
8747_22322		1			1				1		1	1	1		1				1			1					1	1	1			1				1
8749_2004_2		1			1				1		1	1	1		1				1			1					1	1	1			1				1		1			1
8750_22331		1			1				1		1	1			1				1			1					1	1	1			1				1					1
8751_26024		1			1				1		1	1	1		1				1			1					1	1	1			1					1				1
8752_22368		1			1				1		1	1	1		1				1			1					1	1	1			1					1				1
8753_22360		1			1				1		1	1	1		1				1			1					1	1	1			1				1					1
8754_22378		1			1				1		1	1	1		1				1			1					1	1	1			1				1		1			1
8756_22019_ve		1			1				1		1	1	1		1				1			1					1	1	1			1					1	1			1
8757_22371		1			1				1		1	1	1		1				1			1					1	1	1			1					1	1		1
8758_22020		1			1				1		1	1	1		1				1			1					1	1	1			1				1		1			1
876_R036d		1			1				1		1	1	1		1				1			1					1	1	1			1				1					1
8760_22315_ve		1			1				1		1	1	1		1				1			1					1	1	1			1				1					1
8761_22335		1			1				1		1	1	1		1				1			1					1	1	1			1				1					1
8762_ms176		1			1				1		1	1			1				1			1					1	1	1			1			1	1		1
8763_22393		1			1				1		1	1	1		1				1			1					1	1	1			1					1				1
8764_22093		1			1				1		1	1	1		1				1			1					1	1	1			1				1		1		1
8766_22095		1			1				1		1	1	1		1				1			1					1	1	1			1				1					1
8768_22347		1			1				1		1	1			1				1			1					1	1				1				1		1			1
877_R037c		1			1				1		1	1	1		1				1			1					1	1	1			1				1		1			1
8771_2011_41		1			1				1		1	1			1				1			1					1	1	1			1					1				1
8773_22388		1			1				1		1	1	1		1				1			1					1	1	1			1				1		1
8775_22351		1			1						1	1			1				1			1					1		1			1				1
878_R038b		1			1				1		1	1	1		1				1			1					1	1	1	1		1				1					1
8783_ms965_ve		1			1				1		1	1	1		1				1			1					1	1	1			1				1					1
879_R046Wa		1			1				1		1	1	1		1				1			1					1	1	1			1				1		1			1
880_R055a		1			1				1		1	1	1		1				1			1					1	1	1			1				1		1			1
882_R32b		1			1				1		1	1	1		1				1			1					1	1	1			1				1					1
883_UMB_G1		1			1				1		1	1	1		1				1			1					1	1	1	1		1				1					1
884_UM007		1			1				1		1	1			1				1			1					1	1	1			1				1
885_UM018		1			1				1		1	1	1		1				1			1					1	1	1			1				1					1
886_UM034		1			1				1		1	1			1				1			1					1	1	1			1					1	1			1
888_UM054		1			1				1		1	1	1		1				1			1					1	1	1			1				1					1
89_SBY283		1			1				1		1	1			1				1			1					1	1	1			1				1
9_JAY06		1			1				1		1	1			1				1			1					1	1	1	1		1				1		1
90_SBY304		1			1				1		1	1			1				1			1		1			1	1	1			1				1		1
91_MER3		1			1				1		1	1			1				1			1					1	1	1	1		1				1		1
92_MER5		1			1				1		1	1			1				1			1					1	1	1	1		1				1		1
93_MER7		1			1				1		1	1			1				1			1					1	1	1	1		1					1	1
94_MER8		1			1				1		1	1			1				1			1					1	1	1	1		1				1		1
95_MER12		1			1				1		1	1			1				1			1					1	1	1	1		1					1	1
96_MER20		1			1				1		1	1			1				1			1					1	1	1	1		1				1		1
97_MER21		1			1				1		1	1			1				1			1					1	1	1	1		1					1	1
98_MER27		1			1				1		1	1			1				1			1					1	1	1	1		1				1		1
99_MER37		1			1				1		1	1			1				1			1					1	1	1			1				1		1
A45		1			1				1		1	1	1		1				1			1					1	1	1	1		1					1				1
Aklavik86		1			1				1		1	1			1				1			1					1	1	1			1				1
altai11		1			1				1		1	1	1		1				1			1					1	1	1	1		1				1
altai59		1			1				1		1	1	1		1				1			1					1	1	1			1				1
ANT_170		1			1				1		1	1	1		1				1			1					1	1	1			1				1					1
Arg_118EC2		1			1				1		1	1	1		1				1			1					1	1	1	1		1				1		1		1
Arg_19RC1		1			1				1		1	1			1				1			1					1	1	1			1			1		1				1
Arg_23UA1		1			1				1		1	1	1		1				1			1					1	1	1			1				1		1
Arg_34UA2	1	1			1				1		1	1	1		1				1			1					1	1	1			1				1
Arg_38RA2		1			1				1		1	1	1		1				1			1					1	1	1			1				1					1
Arg_39UA2		1			1				1		1	1	1		1				1			1					1	1	1			1					1				1
Arg_53RA1		1			1				1		1	1	1		1				1			1					1	1	1	1		1				1					1
Arg_7RA1		1			1				1		1	1	1		1				1			1					1	1	1	1		1				1					1
ASHA_001		1			1				1		1	1			1				1			1					1	1	1			1					1	1
ASHA_002		1			1				1		1	1			1				1			1					1	1	1			1					1	1
ASHA_003		1			1				1		1	1	1		1				1			1					1	1	1			1				1		1			1
ASHA_004		1			1				1		1	1			1				1			1					1	1	1			1				1		1
ASHA_005		1			1				1		1	1			1				1			1					1	1	1			1		1			1	1
ASHA_006		1			1				1		1	1			1				1			1					1	1	1			1				1		1
ASHA_008		1			1				1		1	1			1				1			1					1	1	1			1		1			1	1
ASHA_009		1			1				1		1	1			1				1			1					1	1	1			1				1		1
ASHA_010		1			1				1		1	1			1				1			1					1	1	1			1					1	1
AusabrJ05		1			1				1		1	1	1		1				1			1					1	1	1			1					1	1
B125A		1			1				1		1	1	1		1				1			1					1	1	1			1				1					1
B128	1	1			1				1		1	1	1		1				1			1			1			1	1			1				1					1
B130A		1			1				1		1	1	1		1				1			1					1	1	1			1					1				1
B136A		1			1				1		1	1	1		1				1			1					1	1	1			1				1					1
B140		1			1				1		1	1	1		1				1			1					1	1	1			1				1					1
B147		1			1				1		1	1	1		1				1			1					1	1	1			1				1					1
B23		1			1				1		1		1		1							1					1	1	1	1		1				1					1
B24		1			1				1		1	1	1		1				1			1					1	1	1	1		1				1					1
B25		1			1				1		1	1	1		1				1			1					1	1	1			1					1				1
B26		1			1				1		1	1	1		1				1			1					1	1	1			1					1	1
B29		1			1				1		1	1	1		1				1			1					1	1	1			1				1		1
B30		1			1				1		1	1	1		1				1			1					1	1	1	1		1				1		1			1
B31		1			1				1		1	1	1		1				1			1					1	1	1			1				1					1
B35		1			1				1		1	1	1		1				1			1					1	1	1	1		1				1					1
B37		1			1				1		1	1	1		1				1			1						1	1			1				1		1			1
B40		1			1				1		1	1	1		1				1			1					1	1	1	1		1				1		1			1
B41		1			1				1		1	1	1		1				1			1					1	1	1			1				1				1
B43		1			1				1		1	1	1		1				1			1					1	1	1			1				1					1
B44		1			1				1		1	1	1		1				1			1					1	1	1			1				1					1
B47		1			1				1		1	1	1		1				1			1					1	1	1	1		1				1					1
Bang_149A3		1			1				1		1	1	1		1				1			1					1	1	1			1				1
Bang_152B5		1			1				1		1	1	1		1				1			1					1	1	1	1		1				1					1
Bang_17A6		1			1				1		1	1	1		1				1			1					1	1	1			1				1					1
Bang_19B6		1			1				1		1	1	1		1				1			1					1	1	1			1				1					1
Bang_20A8		1			1				1		1	1			1				1			1					1	1	1			1				1
Bang_25b2		1			1				1		1	1	1		1				1			1					1	1	1			1				1					1
Bang_28B4		1			1				1		1	1	1		1				1			1					1	1	1			1				1
Bang_37A5		1			1				1		1	1	1		1				1			1					1	1	1			1				1
Bang_40A6	1	1			1				1		1	1	1		1				1			1					1	1	1			1				1					1
Bang_43a2		1			1				1		1	1	1		1				1			1					1	1	1			1				1
Bang_44A4		1			1				1		1	1	1		1				1			1					1	1	1			1				1					1
Bang_59a9		1			1				1		1	1	1		1				1			1					1	1	1			1				1					1
Bang_60A7		1			1				1		1	1	1		1				1			1					1	1	1			1				1		1			1
Bang_61A5		1			1				1		1	1	1		1				1			1					1	1	1	1		1				1					1
Bang_86A5		1			1				1		1	1	1		1				1			1					1	1	1			1				1
Bang_88A4		1			1				1		1	1	1		1				1			1					1	1	1			1				1
Bang_89B9		1			1				1		1	1	1		1				1			1					1	1	1			1				1		1			1
Bang_GJ906		1			1				1		1	1	1		1				1			1					1	1	1			1				1
Bang_S106A3		1			1				1		1	1	1		1				1			1					1	1	1			1				1					1
Bang_S108A3		1			1				1		1	1	1		1				1			1					1	1	1			1				1					1
BGD10		1			1				1		1	1	1		1				1			1					1	1	1			1				1					1
BGD101		1			1				1		1	1	1		1				1			1					1	1	1			1				1
BGD103		1			1				1		1	1	1		1				1			1					1	1	1	1		1					1				1
BGD104		1			1				1		1	1	1		1				1			1					1	1	1			1				1
BGD107		1			1				1		1	1	1		1				1			1					1	1	1			1				1
BGD109		1			1				1		1	1	1		1				1			1					1	1	1			1				1		1
BGD110		1			1				1		1	1	1		1				1			1					1	1	1			1				1
BGD111		1			1				1		1	1	1		1				1			1					1	1	1	1		1				1					1
BGD112		1			1				1		1	1	1		1				1			1					1	1	1			1				1
BGD114		1			1				1		1	1	1		1				1			1					1	1	1	1		1				1		1			1
BGD115		1			1				1		1	1	1		1				1			1					1	1	1			1					1
BGD119		1			1				1		1	1	1		1				1			1					1	1	1			1				1
BGD120		1			1				1		1	1	1		1				1			1					1	1	1			1				1
BGD127		1			1				1		1	1	1		1				1			1					1	1	1			1				1		1
BGD13		1			1				1		1	1	1		1				1			1					1	1	1			1				1					1
BGD130		1			1				1		1	1	1		1				1			1					1	1	1			1				1
BGD133		1			1				1		1	1	1		1				1			1					1	1	1			1					1				1
BGD14		1			1				1		1	1	1		1				1			1					1	1	1			1				1					1
BGD15		1			1				1		1	1	1		1				1			1					1	1	1			1				1
BGD16		1			1				1		1	1	1		1							1					1	1	1			1				1
BGD24		1			1				1		1	1	1		1				1			1					1	1	1	1		1				1					1
BGD27		1			1				1		1	1	1		1				1			1					1	1	1			1					1	1			1
BGD3		1			1				1		1	1	1		1				1			1					1	1	1			1				1					1
BGD34		1			1				1		1	1	1		1				1			1					1	1	1			1				1
BGD36		1			1				1		1	1	1		1				1			1					1	1	1			1				1
BGD38		1			1				1		1	1	1		1				1			1					1	1	1			1				1
BGD42		1			1				1		1	1	1		1				1			1					1	1	1			1				1					1
BGD43		1			1				1		1	1	1		1				1			1					1	1	1			1				1
BGD45		1			1				1		1	1	1		1				1			1					1	1	1			1				1					1
BGD46		1			1				1		1	1	1		1				1			1					1	1	1			1				1
BGD47		1			1				1		1	1	1		1				1			1					1	1	1			1				1					1
BGD49		1			1				1		1	1	1		1				1			1					1	1	1			1				1					1
BGD52		1			1				1		1	1	1		1				1			1					1	1	1			1				1					1
BGD53		1			1				1		1	1	1		1				1			1					1	1	1	1		1				1	1
BGD54		1			1				1		1	1	1		1				1			1					1	1	1			1				1
BGD63		1			1				1		1	1	1		1				1			1					1	1	1			1				1					1
BGD65		1			1				1		1	1	1		1				1			1					1	1	1			1				1
BGD68		1			1				1		1	1	1		1				1			1					1	1	1	1		1				1					1
BGD69		1			1				1		1	1	1		1				1			1					1	1	1			1				1
BGD70		1			1				1		1	1	1		1				1			1					1	1	1			1					1				1
BGD72		1			1				1		1	1	1		1							1					1	1	1			1				1					1
BGD73		1			1				1		1	1	1		1				1			1					1	1	1			1				1					1
BGD76		1			1				1		1	1	1		1				1			1					1	1	1	1		1				1					1
BGD78		1			1				1		1	1	1		1				1			1					1	1	1	1		1				1					1
BGD80		1			1				1		1	1	1		1				1			1					1	1	1	1		1					1				1
BGD81		1			1				1		1	1	1		1				1			1					1	1	1			1				1					1
BGD82		1			1				1		1	1	1		1				1			1					1	1	1			1				1					1
BGD84		1			1				1		1	1	1		1				1			1					1	1	1	1		1				1					1
BGD86		1			1				1		1	1	1		1				1			1					1	1	1			1				1					1
BGD90		1			1				1		1	1	1		1				1			1					1	1	1	1		1				1					1
BGD91		1			1				1		1	1	1		1				1			1					1	1	1			1				1		1			1	1
BGD94		1			1				1		1	1	1		1				1			1					1	1	1			1				1
BGD95		1			1				1		1	1	1		1				1			1					1	1	1			1					1				1
BGD96		1			1				1		1	1	1		1				1			1					1	1	1	1		1				1					1
BGD97		1			1				1		1	1	1		1				1			1					1	1	1	1		1				1					1
BM012A		1			1				1		1	1	1		1				1			1					1	1	1			1				1					1
BM012S		1			1				1		1	1	1		1				1			1					1	1	1			1				1					1
Bra_LPB32		1			1				1		1	1	1		1				1			1					1	1	1			1				1		1			1
Bra_LPB33		1			1				1		1	1	1		1				1			1					1	1	1	1		1				1				1
Bra_LPB34		1			1				1		1	1	1		1				1			1					1	1	1			1				1				1
Bra_LPB35		1			1				1		1	1	1		1				1			1					1	1	1			1				1		1			1
Bra_LPB37		1			1				1		1	1	1		1				1			1					1	1	1			1					1				1
Bra_LPB40		1			1				1		1	1	1		1				1			1					1	1	1			1				1		1			1
Bra_LPB41		1			1				1		1	1	1		1				1			1					1	1	1			1				1		1		1
Bra_LPB42		1			1				1		1	1	1		1				1			1					1	1	1			1					1	1			1
Bra_LPB43		1			1				1		1	1			1				1			1					1	1	1			1				1		1		1
Bra_LPB44		1			1				1		1	1	1		1				1			1					1	1	1			1					1				1
BURYAT14		1			1				1		1	1	1		1				1			1					1	1	1			1				1					1
BURYAT19		1			1				1		1	1			1				1			1					1	1	1			1				1
BURYAT2		1			1				1		1	1	1		1				1			1					1	1	1			1				1					1
BURYAT27		1			1				1		1	1	1		1				1			1					1	1	1			1				1
BURYAT49		1			1				1		1	1			1				1			1					1	1	1			1				1
BURYAT9		1			1				1		1	1	1		1				1			1					1	1	1			1				1					1
Ca_97_30		1			1				1		1	1	1		1				1			1					1	1	1			1				1		1
Ca_97_34		1			1				1		1	1	1		1				1			1					1	1	1			1				1
cam_KH0001		1			1				1		1	1	1		1				1			1					1	1	1			1				1		1			1
cam_KH0012		1			1				1		1	1	1		1				1			1					1	1	1			1				1		1
cam_KH0016		1			1				1		1	1	1		1				1			1					1	1	1			1					1
cam_KH0022		1			1				1		1	1	1		1				1			1					1	1	1			1				1		1			1
cam_KH0025		1			1				1		1	1			1				1			1					1	1	1			1				1
cam_KH0031		1			1				1		1	1	1		1				1			1					1	1	1			1				1		1			1
cam_KH0032		1			1				1		1	1	1		1				1			1					1	1	1			1				1		1			1	1
cam_KH0033		1			1				1		1	1			1				1			1					1	1	1			1					1	1			1
cam_KH0040		1			1				1		1	1	1		1				1			1	1				1	1	1			1				1		1
cam_KH0042		1			1				1		1	1			1				1			1					1	1	1			1				1		1			1
cam_KH0045		1			1				1		1	1	1		1				1			1					1	1	1	1		1				1		1			1
cam_KH0054		1			1				1		1	1	1		1				1			1					1	1	1			1				1		1			1
cam_KH0065		1			1				1		1	1	1		1				1			1					1	1	1			1				1		1			1
cam_KH0066		1			1				1		1	1	1		1				1			1					1	1	1			1				1		1
cam_KH0070		1			1				1		1	1	1		1				1			1					1	1	1			1				1					1
cam_KH0071		1			1				1		1	1	1		1				1			1					1	1	1			1					1	1			1
cam_KH0072		1			1				1		1	1	1		1				1			1					1	1	1	1		1				1		1			1
cam_KH0075		1			1				1		1	1			1				1			1		1			1	1	1			1				1					1
cam_KH0086		1			1				1		1	1	1		1				1			1					1	1	1			1				1		1
cam_KH0092		1			1				1		1	1			1				1			1					1	1	1			1				1		1			1
cam_KH0095		1			1				1		1	1	1		1				1			1					1	1	1			1				1						1
cam_KH0097		1			1				1		1	1	1		1				1			1					1	1	1			1				1					1
cam_KH0106		1			1				1		1	1	1		1				1			1					1	1	1	1		1				1		1			1
cam_KH0110		1			1				1		1	1	1		1				1			1					1	1	1			1				1		1			1
cam_KH0113		1			1				1		1	1	1		1				1			1					1	1	1			1				1		1		1
cam_KH0119		1			1				1		1	1	1		1				1			1					1	1	1			1				1					1
cam_KH0120		1			1				1		1	1	1		1				1			1					1	1	1			1					1	1			1
cam_KH0122		1			1				1		1	1	1		1				1			1					1	1	1			1				1		1			1
cam_KH0125		1			1				1		1	1	1		1				1			1					1	1	1			1				1		1			1
cam_KH0126		1			1				1		1	1			1				1			1					1	1	1			1					1	1			1
cam_KH0127		1			1				1		1	1	1		1				1			1					1	1	1			1				1		1			1
cam_KH0129		1			1				1		1	1	1		1				1			1					1	1	1			1				1		1			1
cam_KH0141		1			1				1		1	1	1		1				1			1					1	1	1			1				1		1			1
cam_KH0143		1			1				1		1	1	1		1				1			1					1	1	1	1		1					1	1			1
cam_KH0148		1			1				1		1	1	1		1				1			1					1	1	1			1				1		1
cam_KH0149		1			1				1		1	1	1		1				1			1					1	1	1			1				1
cam_KH0153		1			1				1		1	1	1		1				1			1					1	1	1			1				1		1
cam_KH0156		1			1				1		1	1	1		1				1			1					1	1	1			1					1				1
cam_KH0158		1			1				1		1	1	1		1				1			1					1	1	1			1				1		1
cam_KH0159		1			1				1		1	1	1		1				1			1					1	1	1			1				1					1
cam_KH0161		1			1				1		1	1	1		1				1			1					1	1	1			1				1		1			1
cam_KH0165		1			1				1		1	1	1		1				1			1					1	1	1			1				1		1			1
cam_KH0167		1			1				1		1	1	1		1				1			1					1	1	1			1					1	1
cam_KH0172		1			1				1		1	1	1		1				1			1					1	1	1			1				1		1			1
cam_KH0173		1			1				1		1	1	1		1				1			1					1	1	1			1				1		1
cam_KH0175		1			1				1		1	1	1		1				1			1					1	1	1			1					1	1			1
cam_KH0176		1			1				1		1	1	1		1				1			1					1	1	1			1					1				1
cam_KH0178		1			1				1		1	1	1		1				1			1					1	1	1			1					1	1			1
cam_KH0182	1	1			1				1		1	1			1				1			1					1	1	1			1				1
cam_KH0191		1			1				1		1	1	1		1				1			1					1	1	1			1				1		1			1
cam_KH0198		1			1				1		1	1	1		1				1			1					1	1	1			1					1	1			1
cam_KH0207		1			1				1		1	1	1		1				1			1					1	1	1			1				1
cam_KH0210		1			1				1		1	1	1		1				1			1					1	1	1			1				1
CAN_004		1			1				1		1	1			1				1			1					1	1	1			1					1			1
CAN_005		1			1				1		1	1			1				1			1					1	1	1			1		1		1		1
CAN_010		1			1				1		1	1			1				1			1					1	1	1			1				1
CAN_011		1			1				1		1	1			1				1			1					1	1	1			1		1		1		1
CAN_019		1			1				1		1	1			1				1			1					1	1	1			1				1
CAN_095		1			1				1		1	1			1				1			1					1	1	1			1		1		1		1
CAN_136		1			1				1		1	1			1				1			1					1	1	1			1		1		1		1
CAN_172		1			1				1		1	1			1				1			1					1	1	1			1		1		1		1
CAN_196		1			1				1		1	1	1		1				1			1					1	1	1	1		1				1		1
CAN_219		1			1				1		1	1	1		1				1			1					1	1	1			1					1	1
CAN_243		1			1				1		1	1	1		1				1			1					1	1	1			1				1
CAN_247		1			1				1		1	1			1				1			1					1	1	1			1				1
CAN_258		1			1				1		1	1			1				1			1					1	1	1			1		1		1		1
CAN_290		1			1				1		1	1			1				1			1					1	1	1			1				1
CC33C		1			1				1		1	1	1		1				1			1					1	1	1			1					1	1			1
CH_D_1801426		1			1				1		1	1			1				1			1					1	1	1			1					1	1			1
CH_D_1801431		1			1				1		1	1	1		1				1			1					1	1	1							1					1
CH_D_1801432		1			1				1		1		1		1				1			1					1	1	1			1				1					1
CH_D_1801434		1			1				1		1	1	1		1				1			1					1	1	1			1				1					1
CH_D_1801435		1			1				1		1	1	1		1				1			1					1	1	1			1				1		1			1
CH_D_1802583		1			1				1		1	1	1		1				1			1					1	1	1			1				1					1
CH_D_1802584		1			1				1		1	1	1		1				1			1					1	1	1			1				1					1
CH_D_1802585		1			1				1		1	1			1				1			1					1	1	1			1		1		1					1	1
CH_D_1802586		1			1				1		1	1			1				1			1					1	1	1			1				1
CH_D_1802588		1			1				1		1		1		1							1					1	1	1			1				1
CHL_01		1			1				1		1	1	1		1				1			1					1	1	1			1				1
CHL_02		1			1				1		1	1	1		1				1			1					1	1	1			1				1		1
CHL_03		1			1				1		1	1	1		1				1			1					1	1	1			1				1		1			1
CHL_04		1			1				1		1	1	1		1				1			1					1	1	1			1				1		1
CHL_05		1			1				1		1	1	1		1				1			1					1	1	1			1				1		1
CHL_06		1			1				1		1	1	1		1				1			1					1	1	1			1				1		1			1
CHL_07		1			1				1		1	1	1		1				1			1					1	1	1			1				1		1			1
CHL_08		1			1				1		1	1			1				1			1					1	1	1			1				1					1
CHL_09		1			1				1		1	1			1				1			1					1	1	1			1				1		1
CHL_10		1			1				1		1	1	1		1				1			1					1	1	1			1	1			1
CHL_11		1			1				1		1	1	1		1				1			1					1	1	1			1					1	1			1
CHL_12		1			1				1		1	1	1		1				1			1					1	1	1			1				1		1			1
CHL_14		1			1				1		1	1	1		1				1			1					1	1	1			1				1		1			1
CHL_16		1			1				1		1	1	1		1				1			1					1	1	1			1				1		1			1
CHL_17		1			1				1		1	1	1		1				1			1					1	1	1			1				1		1			1
CHL_19		1			1				1		1	1	1		1				1			1					1	1	1			1				1		1
CHL_20		1			1				1		1	1			1				1			1					1	1	1			1				1		1			1
CHL_21		1			1				1		1	1	1		1				1			1					1	1	1			1				1					1
CHL_22		1			1				1		1	1	1		1				1			1					1	1	1			1				1					1
CHL_23		1			1				1		1	1	1		1				1			1					1	1	1			1				1		1
CHL_24		1			1				1		1	1			1				1			1					1	1	1			1				1					1
CHL_25		1			1				1		1	1	1		1				1			1					1	1	1	1		1			1		1
CHL_26		1			1				1		1	1	1		1				1			1					1	1	1			1				1		1			1
CHL_27		1			1				1		1	1			1				1			1					1	1	1			1				1		1
CHL_29		1			1				1		1	1	1		1				1			1		1			1	1	1			1				1		1
CHL_31		1			1				1		1	1			1				1			1					1	1	1							1					1
CHL_32		1			1				1		1	1	1		1				1			1					1	1	1			1				1		1			1
CHL_33		1			1				1		1	1			1				1			1					1	1	1			1				1		1
CHL_35		1			1				1		1	1	1		1				1			1					1	1	1			1					1	1			1
CHL_36		1			1				1		1	1	1		1				1			1					1	1	1			1				1		1			1
CHL_37		1			1				1		1	1	1		1				1			1					1	1	1			1				1		1
CHL_38		1			1				1		1	1			1				1			1					1	1	1			1		1			1	1			1
CHL_39		1			1				1		1	1			1				1			1					1	1	1			1				1		1
CHL_41		1			1				1		1	1			1				1			1					1	1	1			1				1
CHL_42		1			1				1		1	1			1				1			1		1			1	1	1			1				1		1		1
CHL_44		1			1				1		1	1			1				1			1					1	1	1			1				1		1			1
CHL_46		1			1				1		1	1			1				1			1					1	1	1			1					1				1
CHL_47		1			1				1		1	1	1		1				1			1					1	1	1			1				1		1			1
CHL_48		1			1				1		1	1			1				1			1					1	1	1			1				1		1			1
CHL_49		1			1				1		1	1			1				1			1					1	1	1			1				1		1
CHL_50		1			1				1		1	1	1		1				1			1					1	1	1			1				1		1			1
CHL_51		1			1				1		1	1	1		1				1			1					1	1	1			1				1		1
CHL_52		1			1				1		1	1			1				1			1					1	1	1			1				1					1
CHL_54	1	1			1				1		1	1	1		1				1			1					1	1	1			1				1		1
Chukchi03		1			1				1		1	1			1				1			1					1	1	1			1				1					1
Chukchi08		1			1				1		1	1	1		1				1			1					1	1	1			1				1					1
CL_FE60		1			1				1		1	1	1		1				1			1					1	1	1			1					1				1
CL_FE70		1			1				1		1	1	1		1				1			1					1	1	1			1					1	1			1
CL_MASP		1			1				1		1	1			1				1			1					1	1	1	1		1				1					1
D1a		1			1				1		1	1	1		1				1			1					1	1	1			1				1		1
D3a		1			1				1		1	1	1		1				1			1					1	1	1			1				1		1		1
Du15		1			1				1		1	1	1		1				1			1					1	1	1			1				1
E48		1			1				1		1	1	1		1				1			1					1	1	1			1				1
EG-223		1			1				1		1	1	1		1				1			1					1	1	1	1		1				1		1			1
EGY1909		1			1				1		1	1	1		1				1			1					1	1	1	1		1				1					1
EGY2199		1			1				1		1	1	1		1				1			1					1	1	1			1				1					1
EGY3480		1			1				1		1	1	1		1				1			1					1	1	1			1				1					1
ES_10		1			1				1		1	1	1		1				1			1					1	1	1	1		1				1					1
ES_11		1			1				1		1	1	1		1				1			1					1	1	1	1		1				1		1			1
ES_12		1			1				1		1	1	1		1				1			1					1	1	1			1				1					1
ES_13		1			1				1		1	1	1		1				1			1					1	1	1			1				1		1			1
ES_15		1			1				1		1	1	1		1				1			1					1	1	1			1				1		1			1
ES_25		1			1				1		1	1	1		1				1			1					1	1	1			1					1				1
ES_26		1			1				1		1	1	1		1				1			1					1	1	1	1		1					1
ES_31		1			1				1		1	1	1		1				1			1					1	1	1	1		1				1		1			1
ES_46		1			1				1		1	1	1		1				1			1					1	1	1			1				1		1			1
ES_54		1			1				1		1	1	1		1				1			1					1	1	1			1				1					1
ES_58		1			1				1		1	1	1		1				1			1					1	1	1			1				1		1			1
ES_60		1			1				1		1	1	1		1				1			1					1	1	1	1		1					1	1			1
ES_61		1			1				1		1	1	1		1				1			1					1	1	1			1				1					1
ES_610		1			1				1		1	1	1		1				1			1					1	1	1	1		1					1	1			1
ES_68		1			1				1		1	1	1		1				1			1					1	1	1	1		1				1					1
ES_7		1			1				1		1	1	1		1				1			1					1	1	1	1		1					1				1
ES_76		1			1				1		1	1	1		1				1			1					1	1	1	1		1				1					1
ES_DO		1			1				1		1	1	1		1				1			1					1	1	1			1					1				1
ES_SN		1			1				1		1	1			1				1			1					1	1	1			1					1
ETH04		1			1				1		1	1	1		1				1			1					1	1	1			1				1					1
ETH09		1			1				1		1	1	1		1				1			1					1	1	1			1				1		1			1
ETH29		1			1				1		1	1	1		1				1			1					1	1	1	1		1				1					1
ETH52		1			1				1		1	1	1		1				1			1					1	1	1			1			1	1		1			1
Even14		1			1				1		1	1	1		1				1			1					1	1	1			1				1
Even33		1			1				1		1	1	1		1				1			1					1	1	1	1		1					1	1
Evenky01		1			1				1		1	1	1		1				1			1					1	1	1			1				1
Evenky05		1			1				1		1	1	1		1				1			1					1	1	1			1				1
Evenky11		1			1				1		1	1			1				1			1					1	1	1			1				1
Evenky58		1			1				1		1	1	1		1							1					1	1	1			1				1		1			1
Evenky65		1			1				1		1	1	1		1				1			1					1	1	1			1				1
Evenky73		1			1				1		1	1	1		1				1			1					1	1	1			1				1
GC11_HL		1			1				1		1	1	1		1				1			1					1	1	1			1				1
GC23_HL		1			1				1		1	1	1		1				1			1					1	1	1			1				1					1
GC26_HL		1			1				1		1	1	1		1				1			1					1	1	1			1					1				1
GC27_HL		1			1				1		1	1	1		1				1			1					1	1	1			1				1		1			1
GC30_HL		1			1				1		1	1	1		1				1			1					1	1	1			1					1				1
GC31_B		1			1				1		1	1			1				1			1					1	1	1			1				1					1
GC43_HL		1			1				1		1	1	1		1				1								1	1	1	1		1				1
GC52_HL		1			1				1		1	1	1		1				1			1					1	1	1			1				1					1
GC54_HL		1			1				1		1	1	1		1				1			1					1	1	1			1				1		1			1
GC65_HL		1			1				1		1	1			1				1			1					1	1	1			1				1					1
GC67_HL		1			1				1		1	1	1		1				1			1					1	1	1			1				1					1
GC69_HL		1			1				1		1	1	1		1				1			1	1				1	1	1			1				1					1
GD63		1			1				1		1	1	1		1				1			1					1	1	1			1				1		1			1
Gt_04_059		1			1				1		1	1			1				1			1					1	1	1			1				1
Gt_04_218		1			1				1		1	1	1		1				1			1					1	1	1			1				1
H13_1		1			1				1		1	1	1		1				1			1					1	1	1			1				1
H30		1			1				1		1	1			1				1			1					1	1	1			1				1		1			1
H30A		1			1				1		1	1			1				1			1					1	1	1			1				1		1			1
H9		1			1				1		1	1	1		1				1			1					1	1	1			1				1					1
H9A		1			1				1		1	1	1		1				1			1					1	1	1			1				1					1
HE_C10		1			1				1		1	1	1		1				1			1					1	1	1	1		1				1					1
HE_C15		1			1				1		1	1	1		1				1			1					1	1	1			1				1					1
HE_C16		1			1				1		1	1	1		1				1			1					1	1	1			1					1	1			1
HE_C18		1			1				1		1	1	1		1				1			1					1	1	1	1		1				1		1			1
HE_C21		1			1				1		1	1	1		1				1			1					1	1	1			1				1
HE_C23		1			1				1		1	1	1		1				1			1					1	1	1			1					1	1			1
HE_NC14		1			1				1		1	1	1		1				1			1					1	1	1			1				1					1
HE_NC20		1			1				1		1	1	1		1				1			1					1	1	1	1		1				1					1
HE_NC23		1			1				1		1	1	1		1				1			1					1	1	1			1				1					1
HE_NC24		1			1				1		1	1	1		1			1	1			1					1	1	1			1				1					1
HE_NC30		1			1				1		1	1	1		1				1			1					1	1	1			1				1		1			1
HE_NC32		1			1				1		1	1	1		1				1			1					1	1	1			1				1					1
HE_NC34		1			1				1		1	1	1		1				1			1					1	1	1			1				1					1
HE_NC36		1			1				1		1	1	1		1				1			1					1	1	1			1				1					1
HE_NC38		1			1				1		1	1	1		1				1			1					1	1	1			1				1		1
HE_NC39		1			1				1		1	1	1		1				1			1					1	1	1			1				1					1
HE_NC40		1			1				1		1	1	1		1				1			1					1	1	1			1				1		1			1
HE_NC41		1			1				1		1	1	1		1				1			1					1	1	1			1					1				1
HE_NC6		1			1				1		1	1	1		1				1			1					1	1	1			1				1					1
HN_G240		1			1				1		1	1	1		1				1			1					1	1	1			1					1	1		1
HN_G242		1			1				1		1	1	1		1				1			1					1	1	1			1				1				1
HN_G246		1			1				1		1	1	1		1				1			1					1	1	1			1					1	1		1
HN_G248		1			1				1		1	1	1		1				1			1					1	1	1			1				1					1
HN_G249		1			1				1		1	1	1		1				1			1					1	1	1	1		1				1		1			1
HN_G250		1			1				1		1	1	1		1				1			1					1	1	1			1			1	1					1
HN_G251		1			1				1		1	1	1		1				1			1					1	1	1			1				1
HN_G255		1			1				1		1	1	1		1				1			1					1	1	1			1				1				1
HN_G257		1			1				1		1	1	1		1				1			1					1	1	1	1		1				1		1			1
HN_G258		1			1				1		1	1	1		1				1			1					1	1	1			1					1	1			1
HN_G260		1			1				1		1	1	1		1				1			1					1	1	1			1				1
HN_G262		1			1				1		1	1	1		1				1			1					1	1	1			1				1
HN_G265		1			1				1		1	1	1		1				1			1					1	1	1			1				1					1
HN_G266		1			1				1		1	1	1		1				1			1					1	1	1	1		1				1		1			1
HN_G267		1			1				1		1	1	1		1				1			1					1	1	1			1					1			1
HN_G274		1			1				1		1	1	1		1				1			1					1	1	1	1		1				1		1			1
HN_G277		1			1				1		1	1	1		1				1			1					1	1	1			1				1		1			1
HN_G278		1			1				1		1	1	1		1				1			1					1	1	1			1				1		1			1
HN_G280		1			1				1		1	1			1				1			1					1	1	1			1					1			1
HN_G285		1			1				1		1	1	1		1				1			1					1	1	1			1				1
HN_G288		1			1				1		1	1	1		1				1			1					1	1	1			1				1		1			1
HN_G300		1			1				1		1	1			1				1			1					1	1	1			1				1				1
HN_G307		1			1				1		1	1	1		1				1			1					1	1	1	1		1				1		1			1
HN_G310		1			1				1		1	1	1		1				1			1					1	1	1			1				1				1
HN_G315		1			1				1		1	1	1		1				1			1					1	1	1	1		1				1		1			1
HN_G328		1			1				1		1	1	1		1				1			1					1	1	1	1		1				1					1
HN_G329		1			1				1		1	1	1		1				1			1					1	1	1			1				1		1
HN_G331		1			1				1		1	1	1		1				1			1					1	1	1			1				1					1
HN_G339		1			1				1		1	1	1		1				1			1					1	1	1			1				1				1
HN_G341		1			1				1		1	1	1		1				1			1					1	1	1			1				1		1			1
HN_G346		1			1				1		1	1	1		1				1			1					1	1	1			1				1		1			1
HP_ISR1		1			1				1		1	1	1		1				1			1					1	1	1			1				1		1			1
Hp_ISR10		1			1				1		1	1	1		1				1			1					1	1	1			1				1					1
HP_ISR11		1			1				1		1	1	1		1				1			1					1	1	1			1				1					1
HP_ISR12		1			1				1		1	1	1		1				1			1					1	1	1			1				1					1
HP_ISR13		1			1				1		1	1			1				1								1	1	1			1				1					1
HP_ISR14		1			1				1		1	1	1		1				1			1					1	1	1			1					1				1
HP_ISR15		1			1				1		1	1	1		1				1			1					1	1	1			1				1					1
HP_ISR16		1			1				1		1	1	1		1				1			1					1	1	1			1				1					1
HP_ISR17		1			1				1		1	1	1		1				1			1					1	1	1			1				1					1
HP_ISR18		1			1				1		1	1	1		1				1			1					1	1	1			1				1					1
HP_ISR19		1			1				1		1	1	1		1				1			1					1	1	1			1				1					1
HP_ISR2		1			1				1		1	1	1		1				1			1					1	1	1	1		1					1				1
HP_ISR20		1			1				1		1	1	1		1				1			1		1			1	1	1	1		1					1				1
HP_ISR21		1			1				1		1	1			1				1			1					1	1	1			1					1				1
HP_ISR22		1			1				1		1	1	1		1				1			1					1	1	1	1		1		1		1					1
HP_ISR23		1			1				1		1	1	1		1				1			1					1	1	1			1				1					1
HP_ISR24		1			1				1		1	1	1		1				1			1					1	1	1	1		1				1					1
HP_ISR25		1			1				1		1	1	1		1				1			1					1	1	1			1					1				1
HP_ISR26		1			1				1		1	1	1		1				1			1					1	1	1			1				1					1
HP_ISR27		1			1				1		1	1	1		1				1			1					1	1	1			1				1					1
HP_ISR28		1			1				1		1	1	1		1				1			1					1	1	1	1		1				1		1			1
HP_ISR29		1			1				1		1	1	1		1				1			1					1	1	1	1		1				1					1
HP_ISR3		1			1				1		1	1	1		1				1			1					1	1	1	1		1				1					1
HP_ISR30		1			1				1		1	1	1		1				1			1					1	1	1	1		1					1				1
HP_ISR31		1			1				1		1	1	1		1				1			1					1	1	1			1				1		1			1
HP_ISR32		1			1				1		1	1	1		1				1			1					1	1	1	1		1				1					1
HP_ISR33		1			1				1		1	1	1		1				1			1					1	1	1			1				1					1
HP_ISR34		1			1				1		1	1	1		1				1			1					1	1	1			1				1		1			1
HP_ISR35		1			1				1		1	1	1		1				1			1					1	1	1			1				1					1
HP_ISR36		1			1				1		1	1			1				1			1					1	1	1			1				1					1
HP_ISR37		1			1				1		1	1	1		1				1			1					1	1	1			1					1				1
HP_ISR38		1			1				1		1	1	1		1				1			1					1	1	1			1				1					1
HP_ISR39		1			1				1		1	1	1		1				1			1					1	1	1			1				1					1
HP_ISR4		1			1				1		1	1	1		1				1			1					1	1	1			1				1					1
HP_ISR40		1			1				1		1	1	1		1				1			1					1	1	1			1				1					1
HP_ISR41		1			1				1		1	1	1		1				1			1					1	1	1			1					1				1
HP_ISR42		1			1				1		1	1	1		1				1			1					1	1	1			1				1					1
HP_ISR43		1			1				1		1	1	1		1				1			1					1	1	1			1				1					1
HP_ISR44		1			1				1		1	1	1		1				1			1					1	1	1			1				1					1
HP_ISR45		1			1				1		1	1	1		1				1			1					1	1	1			1				1					1
HP_ISR46		1			1				1		1	1	1		1				1			1					1	1	1	1		1				1					1
HP_ISR47		1			1				1		1	1	1		1				1			1					1	1	1			1				1
HP_ISR48		1			1				1		1	1	1		1				1			1					1	1	1			1		1		1
HP_ISR5		1			1				1		1	1	1		1				1			1					1	1	1			1				1					1
HP_ISR6		1			1				1		1	1	1		1				1			1					1	1	1			1				1					1
HP_ISR7		1			1				1		1	1	1		1				1			1					1	1	1	1		1				1					1
HP_ISR8		1			1				1		1	1	1		1				1			1					1	1	1			1				1					1
HP_ISR9		1			1				1		1	1	1		1				1			1					1	1	1			1				1					1
HP00152_WA		1			1				1		1	1	1		1				1			1					1	1	1			1				1
HP00192_WA		1			1				1		1	1	1		1				1			1					1	1	1			1				1		1			1
HP00248_WA		1			1				1		1	1	1		1				1			1					1	1	1			1				1
HP00260_WA		1			1				1		1	1	1		1				1			1					1	1	1			1				1
HP01102_WA		1			1				1		1	1	1		1				1			1					1	1	1			1				1					1
HP01140_WA		1			1				1		1	1	1		1				1			1					1	1	1			1				1					1
HP01193_WA		1			1				1		1	1	1		1				1			1					1	1	1			1				1
HP01234_WA		1			1				1		1	1	1		1				1			1					1	1	1			1				1					1
HP01306_WA		1			1				1		1	1	1		1				1			1					1	1	1	1		1				1		1			1
HP01316_WA		1			1				1		1	1	1		1				1			1					1	1	1			1				1
HP01324_WA		1			1				1		1	1	1		1				1			1					1	1	1			1				1					1
HP01330_WA		1			1				1		1	1			1				1			1					1	1	1			1				1
HP02140_WA		1			1				1		1	1	1		1				1			1					1	1	1			1				1		1			1
HP03054_WA		1			1				1		1	1	1		1				1			1					1	1	1			1				1					1
HP03127_WA		1			1				1		1	1	1		1				1			1					1	1	1			1				1		1		1
HP03218_WA		1			1				1		1	1	1		1				1			1					1	1	1			1				1		1
HP04041_WA		1			1				1		1	1	1		1				1			1					1	1	1	1		1					1				1
HP04042_WA		1			1				1	1	1	1	1		1				1			1					1	1	1			1					1				1
HP04057_WA		1			1				1		1	1	1		1				1			1					1	1	1	1		1				1
HP04086_WA		1			1				1		1	1			1				1			1					1	1	1			1				1		1			1
HP04087_WA		1			1				1		1	1			1				1			1					1	1	1			1				1		1			1
HP05044_WA		1			1				1		1	1	1		1				1			1					1	1	1			1				1					1
HP06038_WA		1			1				1		1	1			1				1			1					1	1	1			1				1				1
HP06045_WA		1			1				1		1	1	1		1				1			1					1	1	1			1				1					1
HP06058_WA		1			1				1		1	1	1		1				1			1					1	1	1			1				1		1			1
HP06059_WA		1			1				1		1	1	1		1				1			1					1	1	1			1			1	1					1
HP07019_WA		1			1				1		1	1			1				1			1					1	1	1			1				1					1
HP07036_WA		1			1				1		1	1	1		1				1			1					1	1	1			1				1				1
HP08031_WA		1			1				1		1	1	1		1				1			1					1	1	1	1		1				1		1			1
HP08058_WA		1			1				1		1	1	1		1				1			1					1	1	1			1				1					1
HP08061_WA		1			1				1		1	1	1		1				1			1					1	1	1	1		1				1					1
HP08072_WA		1			1				1		1	1	1		1				1			1					1	1	1	1		1				1					1
HP08073_WA		1			1				1		1	1	1		1				1			1					1	1	1			1				1		1			1
HP08074_WA		1			1				1		1	1	1		1				1			1					1	1	1			1				1					1
HP09046_WA		1			1				1		1	1	1		1				1			1					1	1	1			1				1					1
HP11004_WA		1			1				1		1	1	1		1				1			1					1	1	1	1		1				1					1
HP11005_WA		1			1				1		1	1	1		1				1			1					1	1	1	1		1				1		1			1
HP11011_WA		1			1				1		1	1	1		1				1			1					1	1	1			1					1
HP11013_WA		1			1				1		1	1	1		1				1			1					1	1	1			1					1	1
HP11020_WA		1			1				1		1	1	1		1				1			1					1	1	1	1		1					1	1			1
HP11032_WA	1	1			1				1		1	1	1		1				1			1					1	1	1			1				1				1
HP11037_WA		1			1				1		1	1	1		1				1			1					1	1	1			1				1					1
HP11042_WA		1			1				1		1	1			1				1			1					1	1	1			1					1	1			1
HP11043_WA		1			1				1		1	1	1		1				1			1					1	1	1			1				1		1			1
HP11049_WA		1			1				1		1	1	1		1				1			1					1	1	1			1				1					1
HP11054_WA		1			1				1		1	1	1		1				1			1					1	1	1			1					1	1			1
HP11055_WA		1			1				1		1	1	1		1				1			1					1	1	1			1				1					1
HP11059_WA		1			1				1		1	1	1		1				1			1					1	1	1			1				1		1		1
HP12002_WA		1			1				1		1	1	1		1				1			1					1	1	1			1				1		1			1
HP12014_WA		1			1				1		1	1	1		1				1			1					1	1	1			1				1
HP12019_WA		1			1				1		1	1	1		1				1			1					1	1	1			1				1					1
HP12020_WA		1			1				1		1	1			1				1			1					1	1	1			1				1						1
HP12036_WA		1			1				1		1	1	1		1				1			1					1	1	1			1				1		1			1
HP12038_WA		1			1				1		1	1	1		1				1			1					1	1	1			1				1		1
HP12053_WA		1			1				1		1	1			1				1			1					1	1	1			1				1		1			1
HP12054_WA		1			1				1		1	1	1		1				1			1					1	1	1			1					1
HP12059_WA		1			1				1		1	1			1				1			1					1	1	1			1					1	1			1
HP12060_WA		1			1				1		1	1	1		1				1			1					1	1	1	1		1				1					1
HP12064_WA		1			1				1		1	1	1		1				1			1					1	1	1			1		1		1					1
HP12068_WA		1			1				1		1	1	1		1				1			1					1	1	1			1				1		1			1
HP12069_WA		1			1				1		1	1	1		1				1			1					1	1	1	1		1				1					1
HP12070_WA		1			1				1		1	1			1				1			1					1	1	1			1				1		1
HP12073_WA		1			1				1		1	1	1		1				1			1					1	1	1	1		1				1
HP12077_WA		1			1				1		1	1	1		1				1			1					1	1	1			1				1
HP12078_WA		1			1				1		1	1	1		1				1			1					1	1	1	1		1				1		1			1
HP13005_WA		1			1				1		1	1	1		1				1			1					1	1	1			1				1
HP13007_WA		1			1				1		1	1	1		1				1			1					1	1	1			1				1		1			1
HP13009_WA		1			1				1		1	1			1				1			1					1	1	1			1					1	1
HP13011_WA		1			1				1		1	1	1		1				1			1					1	1	1			1				1				1
HP13012_WA		1			1				1		1	1	1		1				1			1					1	1	1			1				1
HP13013_WA		1			1				1		1	1	1		1				1			1					1	1	1	1		1					1				1
HP13021_WA		1			1				1		1	1	1		1				1			1					1	1	1	1		1				1					1
HP13022_WA		1			1				1		1	1	1		1				1			1					1	1	1			1				1		1		1
HP13024_WA		1			1				1		1	1	1		1				1			1					1	1	1	1		1				1		1			1
HP13025_WA		1			1				1		1	1	1		1				1			1					1	1	1			1					1				1
HP13026_WA		1			1				1		1	1	1		1				1			1					1	1	1			1				1		1			1
HP13027_WA		1			1				1		1	1	1		1				1			1					1	1	1	1		1				1		1			1
HP13028_WA		1			1				1		1	1	1		1				1			1					1	1	1	1		1				1					1
HP13029_WA		1			1				1		1	1			1				1			1					1	1	1			1				1					1
HP13031_WA		1			1				1		1	1	1		1				1			1					1	1	1	1		1				1		1			1
HP13033_WA		1			1				1		1	1	1		1				1			1					1	1	1	1		1				1		1			1
HP13050_WA		1			1				1		1	1	1		1				1			1					1	1	1			1					1			1
HP13054_WA		1			1				1		1	1	1		1				1			1					1	1	1			1				1					1
HP13056_WA		1			1				1		1	1	1		1				1			1					1	1	1			1				1		1			1
HP13061_WA		1			1				1		1	1			1				1			1					1	1	1			1					1	1			1
HP13063_WA	1	1			1				1		1	1	1		1				1			1					1	1	1			1				1
HP13064_WA		1			1				1		1	1	1		1				1			1					1	1	1			1				1		1
HP13068_WA		1			1				1		1	1	1		1				1			1					1	1	1			1				1				1
HP13072_WA		1			1				1		1	1	1		1				1			1					1	1	1			1				1		1			1
HP14012_WA		1			1				1		1	1	1		1				1			1					1	1	1			1				1					1
HP14016_WA		1			1				1		1	1	1		1				1			1					1	1	1	1		1				1					1
HP14021_WA		1			1				1		1	1	1		1				1			1					1	1	1			1					1	1			1
HP14023_WA		1			1				1		1	1	1		1				1			1					1	1	1			1				1
HP14031_WA		1			1				1		1	1	1		1				1			1					1	1	1	1		1				1		1			1
HP14036_WA		1			1				1		1	1	1		1				1			1					1	1	1			1				1					1
HP14039		1			1				1		1	1	1		1				1			1					1	1	1	1		1					1	1			1
HP14039_WA		1			1				1		1	1	1		1				1			1					1	1	1			1				1		1		1
HP14048_WA		1			1				1		1	1	1		1				1			1					1	1	1			1					1				1
HP14050_WA		1			1				1		1	1	1		1				1			1					1	1	1			1				1		1			1
HP14051_WA		1			1				1		1	1	1		1				1			1					1	1	1	1		1				1					1
HP14052_WA		1			1				1		1	1	1		1				1			1					1	1	1			1				1		1
HP14054_WA		1			1				1		1	1	1		1				1			1					1	1	1	1		1				1					1
HP14056_WA		1			1				1		1	1	1		1				1			1					1	1	1	1		1				1					1
HP14065_WA		1			1				1		1	1	1		1				1			1					1	1	1	1		1				1		1			1
HP14069_WA		1			1				1		1	1	1		1				1			1					1	1	1	1		1				1					1
HP15001_WA		1			1				1		1	1	1		1				1			1					1	1	1	1		1				1					1
HP15002_WA		1			1				1		1	1	1		1				1			1					1	1	1			1					1	1		1
HP15003_WA		1			1				1		1	1			1				1			1					1	1	1			1				1
HP15004_WA		1			1				1		1	1	1		1				1			1		1			1	1	1			1					1				1
HP15005_WA		1			1				1		1	1	1		1				1			1					1	1	1			1				1
HP15006_WA		1			1				1		1	1			1				1			1					1	1	1	1		1				1		1			1
HP15011_WA		1			1				1		1	1	1		1				1			1					1	1	1	1		1					1				1
HP15012_WA		1			1				1		1	1	1		1				1			1					1	1	1	1		1				1					1
HP15013_WA		1			1				1		1	1	1		1				1			1					1	1	1			1				1		1			1
HP15015_WA		1			1				1		1	1	1		1				1			1					1	1	1			1				1		1			1
HP15018_WA		1			1				1		1	1	1		1				1			1					1	1	1	1		1				1					1
HP15020_WA		1			1				1		1	1	1		1				1			1					1	1	1	1		1				1					1
HP15022_WA		1			1				1		1	1	1		1				1			1					1	1	1			1				1		1
HP15025_WA		1			1				1		1	1	1		1				1			1					1	1	1			1					1	1			1
HP15026_WA		1			1				1		1	1	1		1				1			1					1	1	1	1		1				1		1			1
HP15027_WA		1			1				1		1	1	1		1				1			1					1	1	1			1				1
HP15028_WA		1			1				1		1	1	1		1				1			1					1	1	1			1					1	1
HP15031_WA		1			1				1		1	1	1		1				1			1					1	1	1			1				1		1
HP15032_WA		1			1				1		1	1	1		1				1			1					1	1	1			1					1	1
HP15033_WA		1			1				1		1	1	1		1				1			1					1	1	1	1		1					1				1
HP15034_WA		1			1				1		1	1	1		1				1			1					1	1	1			1					1	1
HP15035_WA		1			1				1		1	1			1				1			1					1	1	1			1					1	1
HP15036_WA		1			1				1		1	1	1		1				1			1					1	1	1			1					1	1
HP15039_WA		1			1				1		1	1	1		1				1			1					1	1	1			1					1	1
HP15040_WA		1			1				1		1	1	1		1				1			1					1	1	1			1				1					1
HP15044_WA		1			1				1		1	1	1		1				1			1					1	1	1			1				1				1
HP15050_WA		1			1				1		1	1	1		1				1			1					1	1	1			1					1	1
HP15051_WA		1			1				1		1	1	1		1				1			1					1	1	1			1				1					1
HP15054_WA		1			1				1		1	1	1		1				1			1					1	1	1	1		1				1					1
HP15058_WA		1			1				1		1	1			1				1			1					1	1	1			1					1	1		1
HP15059_WA		1			1				1		1	1	1		1				1			1					1	1	1			1					1	1
HP15060_WA	1	1			1				1		1	1	1		1				1			1					1	1	1			1				1		1
HP15067_WA		1			1				1		1	1	1		1				1			1					1	1	1			1					1	1
HP16001_WA		1			1				1		1	1	1		1				1			1					1	1	1	1		1				1		1			1
HP16004_WA		1			1				1		1	1			1				1			1					1	1	1			1					1
HP16008_WA		1			1				1		1	1	1		1				1			1					1	1	1			1				1					1
HP16042_WA		1			1				1		1	1	1		1				1			1					1	1	1			1				1				1
HP16051_WA		1			1				1		1	1	1		1				1			1					1	1	1			1				1					1
HP16052_WA		1			1				1		1	1	1		1				1			1					1	1	1	1		1				1					1
HP16055_WA		1			1				1		1	1	1		1				1			1					1	1	1			1					1			1
HP16056_WA		1			1				1		1	1	1		1				1			1					1	1	1			1				1
HP16062_WA		1			1				1		1	1	1		1				1			1					1	1	1			1				1		1
HP42k		1			1				1		1	1	1		1				1			1					1	1	1			1				1					1
HP45		1			1				1		1	1	1		1				1			1					1	1	1			1				1					1
HP97011_WA		1			1				1		1	1	1		1				1			1					1	1	1			1				1					1
HP98123_WA		1			1				1		1	1			1				1			1					1	1	1			1				1
HP98285_WA		1			1				1		1	1	1		1				1			1					1	1	1	1		1				1		1			1
HP98317_WA		1			1				1		1	1			1				1			1					1	1	1			1				1		1
HP98490_WA		1			1				1		1	1	1		1				1			1					1	1	1	1		1					1				1
HP99216_WA		1			1				1		1	1			1				1			1					1	1	1			1					1	1
HP99244_WA		1			1				1		1	1	1		1				1			1					1	1	1			1				1		1			1
HP99255_WA		1			1				1		1	1	1		1				1			1					1	1	1	1		1				1					1
HP99316_WA		1			1				1		1	1	1		1				1			1					1	1	1	1		1					1				1
HP99330_WA		1			1				1		1	1			1				1			1					1	1	1			1				1		1
HP99392_WA		1			1				1		1	1	1		1				1			1					1	1	1	1		1				1					1
HP99440_WA		1			1				1		1	1	1		1				1			1					1	1	1			1				1					1
HP99511_WA		1			1				1		1	1			1				1			1					1	1	1			1					1	1
HP99521_WA		1			1				1		1	1	1		1				1			1					1	1	1	1		1				1					1
HP99647_WA		1			1				1		1	1			1				1			1					1	1	1	1		1				1					1
HP99648_WA		1			1				1		1	1			1				1			1					1	1	1			1				1		1
HP99689_WA		1			1				1		1	1	1		1				1			1					1	1	1			1				1					1
HPAS14_WA		1			1				1		1	1	1		1				1			1					1	1	1			1					1	1
HPAS23_WA		1			1				1		1	1	1		1				1			1					1	1	1			1				1
HPJ003_WA		1			1				1		1	1	1		1				1			1					1	1	1	1		1				1					1
HPJ013_WA		1			1				1		1	1			1				1			1					1	1	1			1					1	1
HPJ022_WA		1			1				1		1	1	1		1				1			1					1	1	1			1				1					1
HPJ023_WA		1			1				1		1	1	1		1				1			1					1	1	1	1		1				1					1
HPJ024_WA		1			1				1		1	1	1		1				1			1					1	1	1			1					1
HPJ025_WA		1			1				1		1	1	1		1				1			1					1	1	1			1				1					1
HPJ040_WA		1			1				1		1	1			1				1			1					1	1	1			1					1	1
HPJ050_WA		1			1				1		1	1	1		1				1			1		1			1	1	1			1				1					1
HPJ055_WA		1			1				1		1	1	1		1							1					1	1	1	1		1				1		1			1
HPJ056_WA		1			1				1		1	1			1				1			1					1	1	1			1					1	1
HPJ057_WA		1			1				1		1	1	1		1				1			1					1	1	1			1				1					1
HPJ071_WA		1			1				1		1	1	1		1				1			1					1	1	1	1		1				1					1
HPJ098_WA		1			1				1		1	1	1		1				1			1					1	1	1			1				1					1
HPJ099_WA		1			1				1		1	1	1		1				1			1					1	1	1			1				1
HPJ117_WA		1			1				1		1	1	1		1				1			1					1	1	1	1		1				1					1
HPJ118_WA		1			1				1		1	1	1		1				1			1					1	1	1	1		1				1					1
HPJ119_WA		1			1				1		1	1			1				1			1					1	1	1			1					1				1
HPJ148_WA		1			1				1		1	1	1		1				1			1					1	1	1			1				1					1
HPJ156_WA		1			1				1		1	1	1		1				1			1					1	1	1			1					1	1			1
HPJ165_WA		1			1				1		1	1	1		1				1			1					1	1	1	1		1				1					1
HPJ207_WA		1			1				1		1	1	1		1				1			1					1	1	1			1				1					1
ind_KH1		1			1				1		1	1	1		1				1			1					1	1	1			1				1					1
ind_KH10		1			1				1		1	1	1		1				1			1					1	1	1			1					1				1
ind_KH11		1			1				1		1	1	1		1				1			1					1	1	1			1				1
ind_KH12		1			1				1		1	1	1		1				1			1					1	1	1			1					1	1			1
ind_KH13		1			1				1		1	1	1		1				1			1					1	1	1	1		1				1					1
ind_KH14		1			1				1		1	1	1		1				1			1					1	1	1			1				1
ind_KH15		1			1				1		1	1	1		1				1			1					1	1	1			1				1						1
ind_KH16		1			1				1		1	1	1		1				1			1					1	1	1	1		1				1					1
ind_KH17		1			1				1		1	1	1		1				1			1					1	1	1			1				1
ind_KH18		1			1				1		1	1	1		1				1			1					1	1	1			1				1
ind_KH19		1			1				1		1	1	1		1				1			1					1	1	1	1		1				1					1
ind_KH2		1			1				1		1	1	1		1				1			1					1	1	1	1		1				1					1
ind_KH20		1			1				1		1	1	1		1				1			1					1	1	1			1				1					1
ind_KH21		1			1				1		1	1	1		1				1			1					1	1	1			1				1					1
ind_KH22		1			1				1		1	1	1		1				1			1					1	1	1			1				1
ind_KH23		1			1				1		1	1	1		1				1			1					1	1	1			1				1					1
ind_KH25		1			1				1		1	1	1		1				1			1					1	1	1			1				1					1
ind_KH26		1			1				1		1	1	1		1				1			1					1	1	1			1				1
ind_KH27		1			1				1		1	1	1		1				1			1					1	1	1			1				1					1
ind_KH28		1			1				1		1	1	1		1				1			1					1	1	1	1		1				1					1
ind_KH29		1			1				1		1	1	1		1				1			1					1	1	1	1		1				1					1
ind_KH3		1			1				1		1	1	1		1				1			1					1	1	1			1				1					1
ind_KH30		1			1				1		1	1	1		1				1			1					1	1	1			1				1					1
ind_KH31		1			1				1		1	1			1				1			1					1	1	1			1				1
ind_KH32		1			1				1		1	1	1		1				1			1					1	1	1			1				1					1
ind_KH33		1			1				1		1	1	1		1				1			1					1	1	1			1				1		1			1
ind_KH34		1			1				1		1	1	1		1				1			1					1	1	1			1					1
ind_KH35		1			1				1		1	1	1		1				1			1					1	1	1			1				1					1
ind_KH36		1			1				1		1	1	1		1				1			1					1	1	1			1				1					1
ind_KH37		1			1				1		1	1	1		1				1			1					1	1	1			1				1
ind_KH38		1			1				1		1	1	1		1				1			1					1	1	1			1				1					1
ind_KH39		1			1				1		1	1	1		1				1			1					1	1	1			1				1
ind_KH4		1			1				1		1	1	1		1				1			1					1	1	1			1				1					1
ind_KH40		1			1				1		1	1	1		1				1			1					1	1	1	1		1				1					1
ind_KH41		1			1				1		1	1	1		1				1			1					1	1	1			1				1					1
ind_KH43		1			1				1		1	1	1		1				1			1					1	1	1			1				1
ind_KH44		1			1				1		1	1	1		1				1			1					1	1	1			1				1
ind_KH45		1			1				1		1	1	1		1				1			1					1	1	1			1				1					1
ind_KH6		1			1				1		1	1	1		1				1			1					1	1	1			1				1					1
ind_KH7		1			1				1		1	1	1		1				1			1					1	1	1			1				1
ind_KH8		1			1				1		1	1	1		1				1			1					1	1	1	1		1				1					1
ind_KH9		1			1				1		1	1	1		1				1			1					1	1	1			1				1		1			1
Ind_NAB47		1			1				1		1	1	1		1				1			1					1	1	1			1				1
Ind_Nad1		1			1				1		1	1	1		1				1			1					1	1	1			1				1					1
ind_NAK7		1			1				1		1	1	1		1				1			1					1	1	1			1				1
Iran23		1			1				1		1	1	1		1				1			1					1	1	1	1		1				1					1
Isolate_A		1			1				1		1	1	1		1				1			1					1	1	1			1					1				1
Isolate_B		1			1				1		1	1	1		1				1			1					1	1	1			1				1		1			1
Isolate_C		1			1				1		1	1	1		1				1			1					1	1	1			1				1					1	1
Isolate_E		1			1				1		1	1	1		1				1			1					1	1	1			1			1		1				1
J182		1			1				1		1	1	1		1				1			1					1	1	1			1				1					1
JP0037		1			1				1		1	1	1		1				1			1					1	1	1			1					1	1
JP0038		1			1				1		1	1	1		1				1			1					1	1	1			1				1		1
JP0039		1			1				1		1	1			1				1			1					1	1	1			1				1		1			1
JP0040		1			1				1		1	1			1				1			1					1	1	1			1					1				1
JP0041		1			1				1		1	1	1		1				1			1					1	1	1			1			1	1		1			1
JP0042		1			1				1		1	1			1				1			1					1	1	1			1				1					1
JP0043		1			1				1		1	1			1				1			1					1	1	1			1				1		1			1
JP0044		1			1				1		1	1	1		1				1			1					1	1	1			1					1
JP0045		1			1				1		1	1	1		1				1			1					1	1	1			1				1		1
JP0046		1			1				1		1	1			1				1			1					1	1	1			1				1		1
JP0047		1			1				1		1	1	1		1				1			1					1	1	1			1				1					1
JP0048		1			1				1		1	1			1				1			1					1	1	1			1				1		1
JP0049		1			1				1		1	1	1		1				1			1					1	1	1			1				1		1			1
JP0050		1			1				1		1	1	1		1				1			1					1	1	1			1				1		1			1
JP0051		1			1				1		1	1			1				1			1					1	1	1			1				1					1
JP0052		1			1				1		1	1			1				1			1					1	1	1			1					1	1
JP0053		1			1				1		1	1	1		1				1			1					1	1	1			1				1
JP0054		1			1				1		1	1	1		1				1			1					1	1	1			1				1		1			1
JP0056		1			1				1		1	1			1				1			1					1	1	1			1				1
JP0057		1			1				1		1	1	1		1				1			1					1	1	1			1				1					1
JP0058		1			1				1		1	1			1				1			1					1	1	1			1				1		1
JP0059		1			1				1		1	1	1		1				1			1					1	1	1			1				1
JP0060		1			1				1		1	1	1		1				1			1					1	1	1			1				1		1
JP0061		1			1				1		1	1	1		1				1			1					1	1	1			1				1					1
JP0063		1			1				1		1	1	1		1				1			1					1	1	1			1					1	1			1
JP0065		1			1				1		1	1			1				1			1		1			1	1	1			1					1	1			1
JP0067		1			1				1		1	1			1				1			1					1	1	1			1				1					1
JP0068		1			1				1		1	1	1		1				1			1					1	1	1			1				1		1
JP0069		1			1				1		1	1	1		1				1			1					1	1	1			1					1	1
JP0070		1			1				1		1	1	1		1				1			1					1	1	1			1				1					1
JP0072		1			1				1		1	1	1		1				1			1					1	1	1			1				1		1			1
JP0074		1			1				1		1	1			1				1			1					1	1	1			1				1		1
JP0075		1			1				1		1	1	1		1				1			1					1	1	1			1				1		1			1	1
JP0076		1			1				1		1	1	1		1				1			1					1	1	1			1				1					1
JP0077		1			1				1		1	1	1		1				1			1					1	1	1			1					1	1			1
JP0078		1			1				1		1	1	1		1				1			1					1	1	1			1				1		1			1
JP0079		1			1				1		1	1			1				1			1					1	1	1			1				1		1
JP0085		1			1				1		1	1	1		1				1			1					1	1	1			1				1		1
JP0086		1			1				1		1	1			1				1			1					1	1	1			1				1		1
JP0087		1			1				1		1	1	1		1				1			1					1	1	1			1				1		1
JP0088		1			1				1		1	1	1		1				1			1					1	1	1			1				1		1
JP0089		1			1				1		1	1	1		1				1			1					1	1	1			1				1		1			1
JP0090		1			1				1		1	1			1				1			1					1	1	1			1				1		1
JP0092		1			1				1		1	1			1				1			1					1	1	1			1				1		1
JP0093		1			1				1		1	1	1		1				1			1					1	1	1			1				1		1			1
JP0094		1			1				1		1	1			1				1			1					1	1	1			1				1		1
JP0095		1			1				1		1	1	1		1				1			1					1	1	1			1				1		1			1
JP0096		1			1				1		1	1	1		1				1			1					1	1	1			1					1				1
JP0097		1			1				1		1	1			1				1			1					1	1	1			1					1	1			1
JP0098		1			1				1		1	1			1				1	1		1					1	1	1			1				1
JP0099		1			1				1		1	1	1		1				1			1					1	1	1			1				1		1			1
JP0100		1			1				1		1	1	1		1				1			1					1	1	1			1				1		1			1
JP0101		1			1				1		1	1	1		1				1			1					1	1	1			1				1					1
JP0103		1			1				1		1	1			1				1			1					1	1	1			1					1				1
JP0104		1			1				1		1	1			1				1			1					1	1	1			1				1		1
JP0105		1			1				1		1	1			1				1			1					1	1	1			1					1	1
JP0106		1			1				1		1	1			1				1			1					1	1	1			1				1		1
JP0108		1			1				1		1	1			1				1			1					1	1	1			1				1		1
JP0109		1			1				1		1	1	1		1				1			1					1	1	1	1		1				1		1			1
JP0110		1			1				1		1	1			1				1			1					1	1	1			1				1		1
JP0111		1			1				1		1	1	1		1				1			1					1	1	1			1				1		1			1
JP0112		1			1				1		1	1	1		1				1			1					1	1	1			1				1					1
JP0113		1			1				1		1	1	1		1				1			1					1	1	1			1				1		1
JP0115		1			1				1		1	1			1				1			1					1	1	1			1				1		1			1	1
JP0116		1			1				1		1	1	1		1				1			1					1	1	1			1				1		1			1
JP0117		1			1				1		1	1			1				1			1					1	1	1			1					1	1
JP0118		1			1				1		1	1	1		1				1			1					1	1	1			1				1		1
JP0119		1			1				1		1	1			1				1			1					1	1	1			1				1		1
JP0120		1			1				1		1	1	1		1				1			1					1	1	1			1				1		1
JP0121		1			1				1		1	1			1				1			1					1	1	1			1				1		1
JP0122		1			1				1		1	1	1		1				1			1					1	1	1			1					1				1
JP0123		1			1				1		1	1	1		1				1			1					1	1	1			1				1		1
JP0125		1			1				1		1	1	1		1				1			1					1	1	1			1				1		1
JP0126		1			1				1		1	1	1		1				1			1					1	1	1			1					1	1			1
JP0128		1			1				1		1	1	1		1				1			1					1	1	1			1				1		1			1
JP0129		1			1				1		1	1			1				1			1					1	1	1			1				1		1			1
JP0130		1			1				1		1	1	1		1				1			1					1	1	1			1				1		1			1
JP0131		1			1				1		1	1	1		1				1			1					1	1	1			1					1				1
JP0132		1			1				1		1	1	1		1				1			1					1	1	1			1				1		1
JP0133		1			1				1		1	1			1				1			1					1	1	1			1				1					1
JP0134		1			1				1		1	1			1				1			1					1	1	1			1				1		1
K26A1		1			1				1		1	1			1				1			1					1	1	1			1					1	1
KAZ3172		1			1				1		1	1	1		1				1			1					1	1	1			1				1					1
KAZ3176		1			1				1		1	1	1		1				1			1					1	1	1			1				1					1
KAZ3177		1			1				1		1	1	1		1				1			1					1	1	1			1				1					1
KAZ3190		1			1				1		1	1	1		1				1			1					1	1	1			1				1					1
KAZ3193		1			1				1		1	1	1		1				1			1					1	1	1			1				1					1
KAZ3194		1			1				1		1	1	1		1				1			1					1	1	1	1		1				1					1
Keto18		1			1				1		1	1	1		1				1			1					1	1	1			1				1
Keto60		1			1				1		1	1	1		1				1			1					1	1	1			1					1	1
Khanty04		1			1				1		1	1	1		1				1			1					1	1	1	1		1				1		1
Khanty15		1			1				1		1	1	1		1				1			1					1	1	1	1		1				1		1
Khanty16		1			1				1		1	1	1		1				1			1					1	1	1			1				1		1			1
Khanty17		1			1				1		1	1	1		1				1			1					1	1	1			1				1					1
Khanty23		1			1				1		1	1	1		1				1			1					1	1	1			1				1
Khanty26		1			1				1		1	1	1		1				1			1					1	1	1			1				1		1			1
Khanty27		1			1				1		1	1	1		1				1			1					1	1	1			1				1		1			1
Khanty30		1			1				1		1	1	1		1				1			1					1	1	1			1				1		1			1
Khanty39		1			1				1		1	1	1		1				1			1					1	1	1			1				1					1
Khanty40		1			1				1		1	1	1		1				1			1					1	1	1			1				1					1
Khanty47		1			1				1		1	1	1		1				1			1					1	1	1			1				1					1
Khoisan01A		1			1				1		1	1	1		1				1			1					1	1	1			1					1	1		1
Khoisan03A		1			1				1		1	1			1				1			1					1	1	1			1					1	1
Khoisan07A		1			1				1		1	1			1				1			1		1			1	1	1			1					1	1		1
Koryak28		1			1				1		1	1			1				1			1					1	1	1			1				1
Koryak35		1			1				1		1	1	1		1				1			1					1	1	1			1				1					1
Koryak37		1			1				1		1	1			1				1			1					1	1	1			1				1
KR03B		1			1				1		1	1	1		1				1			1					1	1	1			1				1					1
kr06a		1			1				1		1	1	1		1												1	1	1			1				1					1
KR107A		1			1				1		1	1	1		1				1			1					1	1	1			1				1					1
KR113A		1			1				1		1	1	1		1				1			1					1	1	1			1				1					1
KR11A		1			1				1		1	1	1		1				1			1					1	1	1			1				1					1
KR13A		1			1				1		1	1	1		1				1			1					1	1	1			1				1
KR13B		1			1				1		1	1	1		1				1			1					1	1	1			1				1					1
KR16A		1			1				1		1	1	1		1				1			1					1	1	1			1				1
KR23A		1			1				1		1	1	1		1				1			1					1	1	1			1				1
kuw22		1			1				1		1	1	1		1				1			1					1	1	1			1				1		1			1
kuw45		1			1				1		1	1	1		1				1			1					1	1	1			1				1
kuw59		1			1				1		1	1	1		1				1			1					1	1	1			1				1					1
L7		1			1				1		1	1			1				1			1					1	1	1			1				1
LEB3340		1			1				1		1	1	1		1				1			1					1	1	1	1		1				1					1
LEB3349		1			1				1		1	1	1		1				1			1					1	1	1	1		1				1					1
LEB3372		1			1				1		1	1	1		1				1			1					1	1	1			1					1				1
LEB3373		1			1				1		1	1	1		1				1			1					1	1	1			1				1		1			1
LEB3438		1			1				1		1	1	1		1				1			1					1	1	1			1				1					1
LEB3443		1			1				1		1	1	1		1				1			1					1	1	1			1				1					1
LIM_001		1			1				1		1	1			1				1			1					1	1	1			1					1	1			1
LIM_002		1			1				1		1	1	1		1				1			1					1	1	1			1				1		1			1
LIM_003		1			1				1		1	1	1		1				1			1					1	1	1			1					1				1
LIM_005		1			1				1		1	1			1				1			1					1	1	1			1		1		1					1
LIM_006		1			1				1		1	1	1		1				1			1					1	1	1			1				1				1
LIM_007		1			1				1		1	1	1		1				1			1					1	1	1			1					1	1			1
LIM_008		1			1				1		1	1			1				1			1					1	1	1	1		1				1					1
LIM_009		1			1				1		1	1	1		1				1			1					1	1	1			1				1		1			1
LIM_010		1			1				1		1	1	1		1				1			1					1	1	1			1				1					1
MHP01		1			1				1		1	1	1		1				1			1					1	1	1			1				1					1
MHP02		1			1				1		1	1			1				1			1					1	1	1			1					1				1
MHP03		1			1				1		1	1	1		1				1			1					1	1	1	1		1					1	1			1
MHP04		1			1			1	1		1	1	1		1				1			1					1	1	1			1				1					1
MHP05		1			1				1		1	1	1		1				1			1					1	1	1			1					1	1		1
MHP06		1			1				1		1	1	1		1				1			1					1	1	1			1				1		1			1
MHP08		1			1				1		1	1	1		1				1			1					1	1	1			1				1					1
MHP09C		1			1				1		1	1			1				1			1					1	1	1			1				1					1
MHP09L	1	1			1				1		1	1	1		1				1			1					1	1	1			1					1	1
MHP10		1			1				1		1	1	1		1				1			1					1	1	1	1		1				1		1			1
MHP11		1			1				1		1	1	1		1				1			1					1	1	1			1				1				1
MHP12		1			1				1		1	1	1		1				1			1					1	1	1			1					1			1
MHP13		1			1				1		1	1	1		1				1			1					1	1	1			1					1
MHP15		1			1				1		1	1	1		1				1			1					1	1	1			1				1					1
MHP16		1			1				1		1	1	1		1				1			1					1	1	1			1					1	1		1
MHP17		1			1				1		1	1	1		1				1			1					1	1	1			1					1				1
MHP18		1			1				1		1	1			1				1			1					1	1	1			1					1	1			1
MHP19		1			1				1		1	1	1		1				1			1					1	1	1			1				1					1
MHP20		1			1				1		1	1	1		1				1			1					1	1	1			1				1					1
MHP22		1			1				1		1	1	1		1				1			1					1	1	1			1				1				1
MHP23		1			1				1		1	1	1		1				1			1					1	1	1			1					1	1			1
MHP28		1			1				1		1	1			1				1			1					1	1	1			1					1	1		1
MHP29		1			1			1	1		1	1			1				1			1					1	1	1			1				1				1
MHP30		1			1				1		1	1	1		1				1			1					1	1	1			1				1		1			1
MHP31		1			1				1		1	1	1		1				1			1					1	1	1			1				1					1
MHP32		1			1				1		1	1	1		1				1			1					1	1	1			1				1					1
MHP33		1			1				1		1	1	1		1				1			1					1	1	1			1					1	1			1
MHP34		1			1				1		1	1			1				1			1					1	1	1			1					1				1
MHP35		1			1				1		1	1	1		1				1			1					1	1	1			1					1				1
MHP36		1			1				1		1	1			1				1			1					1	1	1			1					1				1
MHP37		1			1				1		1	1			1				1			1					1	1	1			1				1					1
MHP38		1			1				1		1	1	1		1				1			1					1	1	1			1				1					1
MHP39		1			1				1		1	1			1				1			1					1	1	1			1				1				1
MHP40		1			1				1		1	1	1		1				1			1					1	1	1			1				1		1			1
MHP41		1			1				1		1	1	1		1				1			1					1	1	1			1				1		1		1
MHP42		1			1				1		1	1	1		1				1			1					1	1	1			1				1		1			1
MHP43		1			1				1		1	1	1		1				1			1					1	1	1			1				1					1
MHP44		1			1				1		1	1	1		1				1			1					1		1			1				1		1		1
MHP47		1			1				1		1	1			1				1			1					1	1	1			1					1	1		1
MHP50		1			1				1		1	1	1		1				1			1					1	1	1			1					1				1
MHP51		1			1				1		1	1	1		1				1			1					1	1	1			1					1	1		1
MHP52		1			1				1		1	1	1		1				1			1					1	1	1			1					1	1			1
MHP54		1			1				1		1	1	1		1				1			1					1	1	1			1				1					1
ML1		1			1				1		1	1	1		1							1					1	1	1			1				1		1			1
ML2		1			1				1	1	1	1	1		1				1			1					1	1	1			1			1	1		1			1
ML3		1			1				1		1	1	1		1							1					1	1	1			1					1	1			1
mong44		1			1				1		1	1	1		1				1			1					1	1	1			1				1
mong49		1			1				1		1	1	1		1				1		1	1					1	1	1			1				1
Mor_G4		1			1				1		1	1	1		1				1			1					1	1	1			1					1	1		1
Mor_Hp_PW		1			1				1		1	1	1		1				1			1					1	1	1			1					1	1		1
Mor_hp106		1			1				1		1	1	1		1				1			1					1	1	1			1					1	1		1
Mor_hp151		1			1				1		1	1	1		1				1			1					1	1	1			1					1	1		1
Mor_Hp725g		1			1				1		1	1	1		1				1			1					1	1	1			1					1	1		1
Mor_hp751		1			1				1		1	1	1		1				1			1					1	1	1			1					1	1		1
MX_2002_14		1			1				1		1	1	1		1				1			1					1	1	1	1		1				1
MX_2003_279		1			1				1		1	1	1		1				1			1					1	1	1			1				1				1
MX_2003_292		1			1				1		1	1	1		1				1			1					1	1	1			1				1				1
MX_2003_368		1			1				1		1	1	1		1				1			1					1	1	1			1				1		1			1
MX_2004_102		1			1				1		1	1	1		1				1			1					1	1	1			1				1		1		1
MX_2004_125		1			1				1		1	1	1		1				1			1					1	1	1	1		1					1	1
MX_2004_137		1			1				1		1	1			1				1			1					1	1	1			1				1				1
MX_2004_210		1			1				1		1	1	1		1				1			1					1	1	1			1			1	1					1
MX_2004_37		1			1				1		1	1	1		1				1			1					1	1	1			1					1				1
MX_2004_40		1			1				1		1	1	1		1				1			1					1	1	1	1		1				1					1
MX_2004_42		1			1				1		1	1	1		1				1			1					1	1	1			1					1	1		1
MX_2004_51		1			1				1		1	1	1		1				1			1					1	1	1			1				1					1
MX_2004_67		1			1				1		1	1	1		1				1			1					1	1	1	1		1			1	1		1			1
MX_2004_84		1			1				1		1	1	1		1				1			1					1	1	1			1				1					1
N6_del_htrA		1		1	1				1		1	1	1		1				1			1					1	1	1			1				1
N6_mut_htrA661		1		1	1				1		1	1	1		1				1			1					1	1	1			1				1
Nanai30		1			1				1		1	1	1		1				1			1					1	1	1			1				1					1
Nanai34		1			1				1		1	1	1		1				1			1					1	1	1			1					1	1
Nanai40		1			1				1		1	1	1		1				1			1					1	1	1			1				1
NCTC13345	1	1			1				1		1	1			1				1			1					1	1	1			1				1		1		1
Nentsy28		1			1				1		1	1	1		1				1			1					1	1	1			1				1					1
Nentsy29		1			1				1		1	1			1				1			1					1	1	1			1				1					1
Nentsy32		1			1				1		1	1	1		1				1			1					1	1	1			1				1
Nentsy37		1			1				1		1	1			1				1			1					1	1	1			1				1					1
Nentsy38		1			1				1		1	1			1				1			1					1	1	1			1				1
Nentsy65		1			1				1		1	1	1		1				1			1					1	1	1			1				1
Nentsy81		1			1				1		1	1	1		1				1			1					1	1	1			1				1		1
Nentsy82		1			1				1		1	1	1		1				1			1					1	1	1			1					1				1
Nentsy90		1			1				1		1	1	1		1				1			1					1	1	1			1				1					1
neuguinea56		1			1				1		1	1			1				1			1					1	1	1	1		1					1	1		1
NIGH2493		1			1				1		1	1	1		1				1			1					1	1	1			1				1		1			1
NIGH2494		1			1				1		1	1	1		1				1			1					1	1	1			1				1		1			1
NYPt127		1			1				1		1	1	1		1				1			1					1	1	1			1					1				1
NYPt130		1			1				1		1	1			1				1			1					1	1	1			1				1		1			1
NYPt133		1			1				1		1	1	1		1				1			1					1	1	1			1				1					1
NYPt154		1			1				1		1	1	1		1				1			1					1	1	1			1				1		1			1
NYPt170		1			1				1		1	1	1		1				1			1					1	1	1			1				1		1			1
NYPt186		1			1				1		1	1	1		1				1			1					1	1	1	1		1				1		1		1
NYPt187		1			1				1		1	1			1				1			1					1	1	1			1				1		1		1
NYPt189		1			1				1		1	1			1				1			1					1	1	1			1				1		1			1
NYPt19		1			1				1		1	1	1		1				1			1					1	1	1	1		1				1					1
NYPt273		1			1				1		1	1			1				1			1					1	1	1			1				1					1
NYPt281		1			1				1		1	1	1		1				1			1					1	1	1			1				1					1
NYPt292		1			1				1		1	1			1				1			1					1	1	1			1					1	1		1
NYPt297		1			1				1		1	1	1		1				1			1					1	1	1	1		1				1		1			1
NYPt310		1			1				1		1	1	1		1				1			1					1	1	1			1					1	1			1
NYPt328		1			1				1		1	1	1		1				1			1					1	1	1	1		1				1					1
NYPt64		1			1				1		1	1	1		1				1			1					1	1	1	1		1				1					1
NYPt66		1			1				1		1	1	1		1				1			1					1	1	1	1		1				1					1
NYPt72		1			1				1		1	1	1		1				1			1					1	1	1	1		1				1					1
NYPt82		1			1				1		1	1			1				1			1					1	1	1			1					1				1
NYPt94		1			1				1		1	1	1		1				1			1					1	1	1			1				1					1
NYPt95		1			1				1		1	1			1				1			1					1	1	1			1					1	1			1
OKI102		1			1				1		1	1	1		1				1			1					1	1	1			1				1					1
oki109		1			1				1		1	1	1		1				1			1					1	1	1			1					1	1
Oki112		1			1				1		1	1	1		1				1			1					1	1	1			1				1					1
Oki128		1			1				1		1	1	1		1				1			1					1	1	1			1					1	1
Oki154		1			1				1		1	1	1		1				1			1					1	1	1			1				1		1
oki420		1			1				1		1	1	1		1				1			1					1	1	1			1				1		1
Oki422		1			1				1		1	1	1		1				1			1					1	1	1			1				1					1
oki439		1			1				1		1	1	1		1				1			1					1	1	1			1				1					1
oki601		1			1				1		1	1	1		1				1			1					1	1	1			1				1		1
Oki673		1			1				1		1	1	1		1				1			1					1	1	1			1				1		1
oki804		1			1				1		1	1	1		1				1			1					1	1	1			1				1		1
Oki828		1			1				1		1	1	1		1				1			1					1	1	1			1				1		1			1
oki891		1			1				1		1	1	1		1				1			1					1	1	1			1					1	1
Oki898		1			1				1		1	1	1		1				1			1					1	1	1			1				1					1
PAL3398		1			1				1		1	1	1		1				1			1					1	1	1	1		1				1					1
PAL3399		1			1				1		1	1	1		1				1			1					1	1	1			1				1					1
PAL3410		1			1				1		1	1	1		1				1			1					1	1	1	1		1				1					1
PAL3411		1			1				1		1	1	1		1				1			1					1	1	1			1					1				1
PAL3413		1			1				1		1	1	1		1				1			1					1	1	1			1				1		1			1
Pecan18		1			1				1		1	1			1				1			1					1	1	1			1				1				1
PNG84A		1			1				1		1	1			1				1			1					1	1	1	1		1					1	1		1
Pt_7739		1			1				1		1	1	1		1				1			1					1	1	1	1		1		1			1	1			1
Pt_7757		1			1				1		1	1	1		1				1			1					1	1	1			1			1	1					1
Pt_7854		1			1				1		1	1	1		1				1			1					1	1	1	1		1				1		1			1
Pt_7901		1			1				1		1	1	1		1				1			1					1	1	1			1				1					1
Pt_8186		1			1				1		1	1	1		1				1			1					1	1	1	1		1					1	1			1
Pt_8220		1			1				1		1	1	1		1				1			1					1	1	1	1		1				1		1			1
Pt_8259		1			1				1		1	1	1		1				1			1					1	1	1	1		1				1		1			1
Pt_8284	1	1			1				1		1	1	1		1				1			1					1	1	1			1				1					1
Pt_8311		1			1				1		1	1	1		1				1			1					1	1	1	1		1				1					1
Pt_8323		1			1				1		1	1	1		1				1			1					1	1	1			1					1	1		1
Pt_8360		1			1				1		1	1	1		1				1			1					1	1	1	1		1					1			1
Pt_8376		1			1				1		1	1	1		1				1			1					1	1	1	1		1				1		1			1
Pt_8427		1			1				1		1	1	1		1				1			1					1	1	1	1		1				1					1
Pt_8434		1			1				1		1	1	1		1				1			1					1	1	1			1				1		1			1
PUNO_001		1			1				1		1	1	1		1				1			1					1	1	1			1					1	1
PUNO_002		1			1				1		1	1	1		1				1			1					1	1	1			1				1		1			1
PUNO_003		1			1				1		1	1	1		1				1			1					1	1	1			1					1				1
PUNO_004		1			1				1		1	1	1		1				1			1					1	1	1			1					1	1
PUNO_006		1			1				1		1	1	1		1				1			1					1	1	1			1					1	1
PUNO_007		1			1				1		1	1	1		1				1			1					1	1	1			1					1	1
PUNO_008		1			1				1		1	1			1				1			1					1	1	1			1				1		1
PUNO_009		1			1				1		1	1	1		1				1			1					1	1	1			1					1				1
PUNO_010		1			1				1		1	1	1		1				1			1					1	1	1			1				1		1			1
S380A		1			1				1		1	1	1		1				1			1					1	1	1			1				1					1
S468A		1			1				1		1	1			1				1			1					1	1	1			1					1	1			1
Sahul64		1			1				1		1	1			1				1			1					1	1	1	1		1				1					1
Sakhalin60		1			1				1		1	1	1		1				1			1					1	1	1			1				1		1			1
Shi_CAG1		1			1				1		1	1	1		1				1			1					1	1	1			1				1		1			1
Shi_CAG10		1			1				1		1	1	1		1				1			1					1	1	1			1				1		1			1
Shi_CAG11		1			1				1		1	1			1				1			1					1	1	1			1				1					1
Shi_CAG12		1			1				1		1	1	1		1				1			1					1	1	1			1				1					1
Shi_CAG13		1			1				1		1	1	1		1				1			1					1	1	1			1				1		1			1
Shi_CAG14		1			1				1		1	1	1		1				1			1		1			1	1	1			1				1		1			1
Shi_CAG15		1			1				1		1	1	1		1				1			1					1	1	1			1				1		1			1
Shi_CAG16		1			1				1		1	1			1				1			1					1	1	1			1				1		1			1
Shi_CAG17		1			1				1		1	1			1				1			1					1	1	1			1				1
Shi_CAG18		1			1				1		1	1			1				1			1					1	1	1			1					1	1			1
Shi_CAG19		1			1				1		1	1	1		1				1			1					1	1	1			1				1		1
Shi_CAG2		1			1				1		1	1	1		1				1			1					1	1	1			1				1		1			1
Shi_CAG20		1			1				1		1	1			1				1			1					1	1	1			1				1		1
Shi_CAG21		1			1				1		1	1	1		1				1			1					1	1	1			1				1		1			1
Shi_CAG22		1			1				1		1	1			1				1			1					1	1	1			1					1				1
Shi_CAG23		1			1				1		1	1	1		1				1			1					1	1	1			1				1		1
Shi_CAG24		1			1				1		1	1	1		1				1			1					1	1	1			1				1		1
Shi_CAG25		1			1				1		1	1			1				1			1					1	1	1			1				1		1
Shi_CAG26		1			1				1		1	1	1		1				1			1					1	1	1			1				1
Shi_CAG27		1			1				1		1	1	1		1				1			1					1	1	1			1				1
Shi_CAG28		1			1				1		1	1	1		1				1			1					1	1	1			1					1	1
Shi_CAG29		1			1				1		1	1	1		1				1			1					1	1	1			1				1		1			1
Shi_CAG3		1			1				1		1	1			1				1			1					1	1	1			1				1		1			1
Shi_CAG30		1			1				1		1	1	1		1				1			1					1	1	1			1				1
Shi_CAG31		1			1				1		1	1	1		1				1			1					1	1	1			1				1
Shi_CAG32		1			1				1		1	1	1		1				1			1					1	1	1			1				1					1
Shi_CAG33		1			1				1		1	1	1		1				1			1					1	1	1			1				1					1
Shi_CAG34		1			1				1		1	1	1		1				1			1					1	1	1			1				1		1			1
Shi_CAG35		1			1				1		1	1	1		1				1			1					1	1	1			1				1		1			1
Shi_CAG36		1			1				1		1	1	1		1				1			1					1	1	1			1				1		1			1
Shi_CAG37		1			1				1		1	1	1		1				1			1					1	1	1			1				1		1			1
Shi_CAG38		1			1				1		1	1	1		1				1			1					1	1	1			1					1
Shi_CAG39		1			1				1		1	1	1		1				1			1					1	1	1			1				1					1
Shi_CAG4		1			1				1		1	1	1		1				1			1					1	1	1			1				1		1			1
Shi_CAG40		1			1				1		1	1			1				1			1					1	1	1			1				1		1
Shi_CAG41		1			1				1		1	1	1		1				1			1					1	1	1			1					1
Shi_CAG42		1			1				1		1	1	1		1				1			1					1	1	1			1				1		1
Shi_CAG43		1			1				1		1	1			1				1			1					1	1	1			1				1		1			1
Shi_CAG44		1			1				1		1	1	1		1				1			1					1	1	1			1					1
Shi_CAG45		1			1				1		1	1			1				1			1					1	1	1		1	1				1					1
Shi_CAG46		1			1				1		1	1			1				1			1					1	1	1			1					1
Shi_CAG47		1			1				1		1	1	1		1				1			1					1	1	1			1					1	1			1
Shi_CAG48		1			1				1		1	1			1				1			1					1	1	1			1				1		1
Shi_CAG49		1			1				1		1	1			1				1			1					1	1	1			1				1					1
Shi_CAG5		1			1				1		1	1	1		1				1			1					1	1	1			1				1		1			1
Shi_CAG50		1			1				1		1	1	1		1				1			1					1	1	1			1				1					1
Shi_CAG51		1			1				1		1	1	1		1				1			1					1	1	1			1				1					1
Shi_CAG52		1			1				1		1	1			1				1			1					1	1	1			1				1					1
Shi_CAG53		1			1				1		1	1	1		1				1			1					1	1	1			1				1		1
Shi_CAG54		1			1				1		1	1	1		1				1			1					1	1	1			1				1					1
Shi_CAG55		1			1				1		1	1	1		1				1			1					1	1	1			1				1
Shi_CAG56		1			1				1		1	1	1		1				1			1					1	1	1			1				1					1
Shi_CAG57		1			1				1		1	1			1				1			1					1	1	1			1				1		1
Shi_CAG58		1			1				1		1	1			1				1			1					1	1	1			1				1		1			1
Shi_CAG59		1			1				1		1	1			1				1			1					1	1	1			1				1		1			1
Shi_CAG6		1			1				1		1	1	1		1				1			1					1	1	1			1				1		1			1
Shi_CAG60		1			1				1		1	1	1		1				1			1					1	1	1			1				1						1
Shi_CAG61		1			1				1		1	1	1		1				1			1					1	1	1			1				1						1
Shi_CAG62		1			1				1		1	1	1		1				1			1					1	1	1			1				1					1
Shi_CAG63		1			1				1		1	1			1				1			1					1	1	1			1				1		1
Shi_CAG64		1			1				1		1	1			1				1			1					1	1	1			1				1		1			1
Shi_CAG65		1			1				1		1	1	1		1				1			1					1	1	1			1				1		1			1
Shi_CAG66		1			1				1		1	1			1				1			1					1	1	1			1					1
Shi_CAG7		1			1				1		1	1	1		1				1			1					1	1	1			1				1		1			1
Shi_CAG8		1			1				1		1	1	1		1				1			1					1	1	1			1				1		1			1
Shi_CAG9		1			1				1		1	1	1		1				1			1					1	1	1			1				1		1			1
Shi_CSG1		1			1				1		1	1	1		1				1			1					1	1	1			1				1		1			1
Shi_CSG10		1			1				1		1	1	1		1				1			1					1	1	1			1				1					1
Shi_CSG11		1			1				1		1	1	1		1				1			1					1	1	1			1				1		1			1
Shi_CSG12		1			1				1		1	1	1		1				1			1					1	1	1			1				1		1			1
Shi_CSG13		1			1				1		1	1	1		1				1			1					1	1	1			1					1	1			1
Shi_CSG14		1			1				1		1	1			1				1			1					1	1	1			1				1		1			1
Shi_CSG15		1			1				1		1	1			1				1			1					1	1	1			1				1		1			1
Shi_CSG16		1			1				1		1	1	1		1				1			1					1	1	1			1				1		1			1
Shi_CSG17		1			1				1		1	1	1		1				1			1					1	1	1			1				1		1			1
Shi_CSG18		1			1				1		1	1	1		1				1			1					1	1	1			1				1		1			1
Shi_CSG19		1			1				1		1	1	1		1				1			1					1	1	1			1				1		1			1
Shi_CSG2		1			1				1		1	1			1				1			1					1	1	1			1				1		1
Shi_CSG3		1			1				1		1	1	1		1				1			1					1	1	1			1				1					1
Shi_CSG4		1			1				1		1	1	1		1				1			1					1	1	1			1				1		1
Shi_CSG5		1			1				1		1	1	1		1				1			1					1	1	1			1				1
Shi_CSG6		1			1				1		1	1			1				1			1					1	1	1			1					1	1			1
Shi_CSG7		1			1				1		1	1	1		1				1			1					1	1	1			1				1		1			1
Shi_CSG8		1			1				1		1	1	1		1				1			1					1	1	1			1				1		1
Shi_CSG9		1			1				1		1	1	1		1				1			1					1	1	1			1					1
Shi_GC1		1			1				1		1	1	1		1				1			1					1	1	1			1					1				1
Shi_GU1		1			1				1		1	1	1		1				1			1					1	1	1			1				1		1			1
Shi_GU10		1			1				1		1	1	1		1				1			1					1	1	1			1					1	1			1
Shi_GU11		1			1				1		1	1			1				1			1					1	1	1			1				1		1
Shi_GU12		1			1				1		1	1	1		1				1			1					1	1	1			1				1					1
Shi_GU13		1			1				1		1	1			1				1			1					1	1	1			1					1				1
Shi_GU14		1			1				1		1	1			1				1			1					1	1	1			1				1
Shi_GU15		1			1				1		1	1	1		1				1			1					1	1	1			1				1		1			1
Shi_GU16		1			1				1		1	1	1		1				1			1					1	1	1			1				1		1			1
Shi_GU17		1			1				1		1	1			1				1			1					1	1	1			1					1	1			1
Shi_GU18	1	1			1				1		1	1			1				1			1					1	1	1			1				1		1			1
Shi_GU19		1			1				1		1	1	1		1				1			1					1	1	1			1				1		1			1
Shi_GU2		1			1				1		1	1	1		1				1			1					1	1	1			1					1
Shi_GU20		1			1				1		1	1			1				1			1					1	1	1			1				1		1
Shi_GU21		1			1				1		1	1	1		1				1			1					1	1	1			1				1		1			1
Shi_GU22		1			1				1		1	1			1				1			1					1	1	1			1				1
Shi_GU23		1			1				1		1	1	1		1				1			1					1	1	1			1				1		1			1
Shi_GU24		1			1				1		1	1	1		1				1			1					1	1	1			1				1		1			1	1
Shi_GU25		1			1				1		1	1			1				1			1					1	1	1			1				1					1
Shi_GU26		1			1				1		1	1			1				1			1					1	1	1			1				1		1			1
Shi_GU3		1			1				1		1	1	1		1				1			1					1	1	1			1				1					1
Shi_GU4		1			1				1		1	1	1		1				1			1					1	1	1			1		1		1					1
Shi_GU5	1	1			1				1		1	1			1				1			1					1	1	1			1				1		1			1
Shi_GU6		1			1				1		1	1	1		1				1			1					1	1	1			1				1		1			1
Shi_GU7		1			1				1		1	1	1		1				1			1					1	1	1			1				1		1
Shi_GU8		1			1				1		1	1	1		1				1			1					1	1	1			1				1		1			1
Shi_GU9		1			1				1		1	1	1		1				1			1					1	1	1			1					1	1			1
SHIM_002		1			1				1		1	1	1		1				1			1					1	1	1			1				1		1
SHIM_007		1			1				1		1	1			1				1			1					1	1	1			1				1		1
SHIM_010		1			1				1		1	1	1		1				1			1					1	1	1			1				1		1
SHIM_011		1			1				1		1	1			1				1			1					1	1	1			1				1		1
SHIM_014		1			1				1		1	1			1				1			1					1	1	1			1				1		1
Somalia3		1			1				1		1	1	1		1				1			1					1	1	1			1				1		1
SSR1		1			1				1		1	1	1		1				1			1					1	1	1			1				1					1
SWD_ZH05		1			1				1		1	1	1		1				1			1					1	1	1			1				1					1
SWD_ZH1		1			1				1		1	1	1		1				1								1	1	1	1		1				1		1			1
SWD_ZH10		1			1				1		1	1	1		1				1			1					1	1	1	1		1				1		1			1
SWD_ZH100		1			1				1		1	1	1		1				1			1					1	1	1	1		1				1		1
SWD_ZH101		1			1				1		1	1	1		1				1			1					1	1	1			1				1		1			1
SWD_ZH102		1			1				1		1	1	1		1				1			1					1	1	1	1		1			1		1				1
SWD_ZH103		1			1				1		1	1	1		1				1			1					1	1	1			1				1		1			1
SWD_ZH104		1			1				1		1	1	1		1				1			1					1	1	1	1		1					1				1
SWD_ZH106		1			1				1		1	1	1		1				1			1					1	1	1	1		1				1					1
SWD_ZH107		1			1				1		1	1	1		1				1			1					1	1	1			1					1				1
SWD_ZH108		1			1				1		1	1	1		1				1			1					1	1	1			1				1		1			1
SWD_ZH109		1			1				1		1	1	1		1				1			1					1	1	1			1				1					1
SWD_ZH11		1			1				1		1	1	1		1				1			1					1	1	1			1					1				1
SWD_ZH1110		1			1				1		1	1	1		1				1			1					1	1	1			1					1				1
SWD_ZH1111		1			1				1		1	1	1		1				1			1					1	1	1			1					1				1
SWD_ZH112		1			1				1		1	1	1		1				1			1					1	1	1			1				1					1
SWD_ZH113		1			1				1		1	1	1		1				1			1					1	1	1	1		1			1	1					1
SWD_ZH115		1			1				1		1	1	1		1				1			1					1	1	1	1		1				1
SWD_ZH116		1			1				1		1	1	1		1				1			1					1	1	1			1				1					1
SWD_ZH117		1			1				1		1	1	1		1				1			1					1	1	1	1		1				1					1
SWD_ZH118		1			1				1		1	1	1		1				1			1					1	1	1			1				1		1			1
SWD_ZH119		1			1				1		1	1	1		1				1			1					1	1	1			1				1		1			1
SWD_ZH12		1			1				1		1	1	1		1				1			1					1	1	1			1				1					1
SWD_ZH120		1			1				1		1	1	1		1				1			1					1	1	1	1		1				1					1
SWD_ZH121		1			1				1		1	1	1		1				1			1					1	1	1			1					1				1
SWD_ZH122		1			1				1		1	1	1		1				1			1					1	1	1	1		1				1					1
SWD_ZH123		1			1						1	1	1		1				1			1					1	1	1	1		1				1					1
SWD_ZH124		1			1				1		1	1	1		1				1			1					1	1	1			1					1	1
SWD_ZH125		1			1				1		1	1	1		1				1			1					1	1	1	1		1					1	1			1
SWD_ZH126		1			1				1		1	1	1		1				1			1					1	1	1	1		1				1		1			1
SWD_ZH127		1			1				1		1	1	1		1				1			1					1	1	1			1				1					1
SWD_ZH128		1			1				1		1	1	1		1				1			1					1	1				1				1					1
SWD_ZH129		1			1				1		1	1	1		1				1			1					1	1	1			1				1		1			1
SWD_ZH13		1			1				1		1	1	1		1				1			1					1	1	1			1				1		1
SWD_ZH130		1			1				1		1	1	1		1				1			1					1	1	1	1		1				1					1
SWD_ZH131		1			1				1		1	1	1		1				1			1					1	1	1			1					1				1
SWD_ZH132		1			1				1		1	1	1		1				1			1					1	1	1			1				1		1			1
SWD_ZH133		1			1				1		1	1	1		1				1			1					1	1	1			1				1		1			1
SWD_ZH134		1			1				1		1	1	1		1				1			1					1	1	1	1		1				1		1			1
SWD_ZH135		1			1				1		1	1	1		1				1			1					1	1	1	1		1				1					1
SWD_ZH136		1			1				1		1	1	1		1				1			1					1	1	1	1		1				1		1			1
SWD_ZH137		1			1				1		1	1	1		1				1			1					1	1	1			1					1				1
SWD_ZH138		1			1				1		1	1	1		1				1			1						1	1	1		1				1					1
SWD_ZH139		1			1				1		1	1	1		1				1			1					1	1	1			1					1	1			1
SWD_ZH14		1			1				1		1	1	1		1				1			1					1	1	1			1				1					1
SWD_ZH140		1			1				1		1	1	1		1				1			1					1	1	1			1					1				1
SWD_ZH15		1			1				1		1	1	1		1				1			1					1	1	1			1				1					1
SWD_ZH16		1			1				1		1	1	1		1				1			1					1	1	1	1		1					1				1
SWD_ZH17		1			1				1		1	1	1		1				1								1	1	1			1					1				1
SWD_ZH18		1			1						1	1	1						1			1							1	1		1				1		1			1
SWD_ZH19		1			1				1		1	1	1		1				1			1					1	1	1			1				1					1
SWD_ZH2		1			1				1		1	1	1		1				1			1					1	1	1	1		1				1
SWD_ZH20		1			1				1		1	1	1		1				1			1					1	1	1	1		1				1		1
SWD_ZH21		1			1				1		1	1	1		1				1			1					1	1	1			1					1	1			1
SWD_ZH22		1			1				1		1	1	1		1				1			1					1	1	1			1					1				1
SWD_ZH23		1			1				1		1	1	1		1				1			1					1	1	1	1		1					1
SWD_ZH24		1			1				1		1	1	1		1				1			1					1	1	1	1		1					1
SWD_ZH25		1									1	1	1		1				1			1					1	1	1			1				1					1
SWD_ZH26		1			1				1		1		1		1				1			1					1	1	1			1				1					1
SWD_ZH27		1			1				1		1	1	1		1				1			1					1	1	1			1				1					1
SWD_ZH28		1			1				1		1	1	1		1				1			1					1	1	1			1				1					1
SWD_ZH29		1			1				1		1	1	1		1				1			1					1	1	1	1		1					1				1
SWD_ZH3		1			1				1		1	1	1		1				1			1					1	1	1	1		1					1				1
SWD_ZH30		1			1				1		1	1	1		1				1			1					1	1	1	1		1				1					1
SWD_ZH31		1			1				1		1	1	1		1				1			1					1	1	1			1				1					1
SWD_ZH32		1			1				1		1	1	1		1				1			1					1	1	1	1		1				1					1
SWD_ZH33		1			1				1		1	1	1		1				1			1				1	1	1	1			1					1				1
SWD_ZH34		1			1				1		1	1	1		1				1			1					1	1	1			1				1		1			1
SWD_ZH35		1			1				1		1	1	1		1				1			1					1	1	1			1				1					1
SWD_ZH36		1			1				1		1	1	1		1				1			1					1	1	1	1		1				1					1
SWD_ZH37		1			1				1		1	1	1		1				1			1					1	1	1			1			1	1					1
SWD_ZH38		1			1				1		1	1	1		1				1			1					1	1	1	1		1				1					1
SWD_ZH39		1			1				1		1	1	1		1				1			1					1	1	1	1		1					1				1
SWD_ZH4		1			1				1		1	1	1		1				1			1					1	1	1			1					1
SWD_ZH40		1			1				1		1	1	1		1				1			1					1	1	1	1		1				1					1
SWD_ZH41		1			1				1		1	1	1		1				1			1					1	1	1			1				1					1
SWD_ZH42		1			1				1		1	1	1		1				1			1					1	1	1			1				1					1
SWD_ZH43		1			1				1		1	1	1		1				1			1					1	1	1			1				1					1
SWD_ZH45		1			1				1		1	1	1		1				1			1					1	1	1	1		1				1					1
SWD_ZH46		1			1				1		1	1	1		1				1			1					1	1	1	1		1				1					1
SWD_ZH47		1			1				1		1	1	1		1				1			1					1	1	1			1				1					1
SWD_ZH48		1			1				1		1	1	1		1				1			1					1	1	1			1				1
SWD_ZH49		1			1				1		1	1	1		1				1			1					1	1	1	1		1				1		1			1
SWD_ZH5		1			1				1		1	1	1		1	1			1			1					1	1	1			1				1					1
SWD_ZH50		1			1				1		1	1	1		1				1			1					1	1	1			1				1		1		1
SWD_ZH51		1			1				1		1	1	1		1				1			1					1	1	1	1		1				1					1
SWD_ZH52		1			1				1		1	1	1		1				1			1					1	1	1			1				1					1
SWD_ZH53		1			1				1		1	1	1		1				1			1					1	1	1			1					1	1			1
SWD_ZH54		1			1				1		1	1	1		1				1			1					1	1	1			1				1					1
SWD_ZH55	1	1			1				1		1	1	1		1				1			1					1	1	1			1				1					1
SWD_ZH56		1			1				1		1	1	1		1				1			1					1	1	1			1					1
SWD_ZH57		1			1				1		1	1	1		1				1			1					1	1	1			1				1
SWD_ZH58		1			1				1		1	1	1		1				1			1					1	1	1			1				1		1			1
SWD_ZH59		1			1				1		1	1	1		1				1			1					1	1	1	1		1					1				1
SWD_ZH6		1			1				1		1	1	1		1				1			1					1	1	1			1					1
SWD_ZH60		1			1				1		1	1	1		1				1			1					1	1	1			1					1				1
SWD_ZH61		1			1				1		1	1	1		1				1			1					1	1	1	1		1					1				1
SWD_ZH62		1			1				1		1	1	1		1				1			1					1	1	1			1				1
SWD_ZH63		1			1				1		1	1	1		1				1			1					1	1	1			1				1
SWD_ZH65		1			1				1		1	1	1		1				1			1					1	1	1	1		1			1	1		1			1
SWD_ZH66		1			1				1		1	1	1		1				1			1					1	1	1			1				1				1
SWD_ZH67		1			1				1		1	1	1		1				1			1					1	1	1	1		1				1					1
SWD_ZH68		1			1				1		1	1	1		1	1			1			1					1	1	1			1				1				1
SWD_ZH69		1			1				1		1	1	1		1				1			1					1	1	1	1		1				1					1
SWD_ZH7		1			1				1		1	1	1		1				1			1					1	1	1			1					1
SWD_ZH72		1			1				1		1	1	1		1				1			1					1	1	1			1				1					1
SWD_ZH75		1			1				1		1	1	1		1				1			1					1	1	1			1					1				1
SWD_ZH76		1			1				1		1	1	1		1				1			1					1	1	1			1					1				1
SWD_ZH77		1			1				1		1	1	1		1				1			1					1	1	1			1				1		1			1
SWD_ZH78		1			1				1		1	1	1		1				1			1					1	1	1			1				1		1			1
SWD_ZH79		1			1				1		1	1	1		1				1			1					1	1	1			1				1		1			1
SWD_ZH8		1			1				1		1	1	1		1				1			1					1	1	1	1		1				1		1			1
SWD_ZH80		1			1				1		1	1	1		1				1			1					1	1	1	1		1				1		1			1
SWD_ZH82		1			1				1		1	1	1		1				1			1					1	1	1	1		1				1		1		1
SWD_ZH83		1			1				1		1	1	1		1				1			1					1	1	1	1		1					1	1			1
SWD_ZH84		1			1				1		1	1	1		1				1			1					1	1	1			1				1					1
SWD_ZH85		1			1				1		1	1	1		1				1			1					1	1	1			1				1					1
SWD_ZH86		1			1				1		1	1	1		1				1			1					1	1	1			1				1					1
SWD_ZH87		1			1				1		1	1	1		1				1			1					1	1	1	1		1				1		1		1
SWD_ZH88		1			1				1		1	1	1		1				1			1					1	1	1			1					1				1
SWD_ZH9		1			1				1		1	1	1		1				1			1					1	1	1			1					1				1
SWD_ZH90		1			1				1		1	1	1		1				1			1					1	1	1			1				1					1
SWD_ZH91		1			1				1		1	1	1		1				1			1					1	1	1			1				1					1
SWD_ZH93		1			1				1		1	1	1		1				1			1					1	1	1			1		1		1					1
SWD_ZH94		1			1				1		1	1	1		1				1			1					1	1	1	1		1				1					1
SWD_ZH96		1			1				1		1	1	1		1				1			1					1	1	1			1				1		1
SWD_ZH97		1			1				1		1	1	1		1				1			1					1	1	1			1				1
SWD_ZH98		1			1				1		1	1			1				1			1					1	1	1			1					1	1			1
SWD_ZH99		1			1				1		1	1	1		1				1			1					1	1	1			1				1					1
SZ105		1			1				1		1	1	1		1				1			1					1	1	1			1				1		1			1
SZ116		1			1				1		1	1	1		1				1			1					1	1	1			1				1
SZ117		1			1				1		1	1			1				1			1					1	1	1			1				1					1
SZ118		1			1				1		1	1			1				1			1					1	1	1			1				1		1			1
SZ119		1			1				1		1	1	1		1				1			1					1	1	1			1				1					1
SZ120A		1			1				1		1	1	1		1				1			1					1	1	1			1					1	1			1
SZ121		1			1				1		1	1			1				1			1					1	1	1			1					1	1
SZ123A		1			1				1		1	1			1				1			1					1	1	1			1				1		1			1
SZ131A		1			1				1		1	1	1		1				1			1					1	1	1			1					1				1
SZ137A		1			1				1		1	1	1		1				1			1					1	1	1			1				1		1			1
SZ138		1			1				1		1	1	1		1				1			1					1	1	1			1				1
SZ14		1			1				1		1	1	1		1				1			1					1	1	1			1				1					1
SZ140		1			1				1		1	1			1				1			1					1	1	1			1				1		1			1
SZ141		1			1				1		1	1			1				1			1					1	1	1			1				1					1
SZ143		1			1				1		1	1			1				1			1					1	1	1			1				1					1
SZ145		1			1				1		1	1			1				1			1					1	1	1			1				1		1			1
SZ147		1			1				1		1	1	1		1				1			1					1	1	1			1				1
SZ150A		1			1				1		1	1			1				1			1					1	1	1			1				1		1			1
SZ151		1			1				1		1	1	1		1				1			1					1	1	1			1				1					1
SZ152A		1			1				1		1	1	1		1				1			1					1	1	1			1				1					1
SZ154		1			1				1		1	1	1		1				1			1					1	1	1			1				1
SZ155		1			1				1		1	1			1				1			1					1	1	1			1				1					1
SZ158A		1			1				1		1	1	1		1				1			1					1	1	1			1				1		1			1
SZ159A		1			1				1		1	1	1		1				1			1		1			1	1	1			1					1				1
SZ161A		1			1				1		1	1			1				1			1					1	1	1			1					1	1			1
SZ162A		1			1				1		1	1	1		1				1			1					1	1	1			1				1						1
SZ163A		1			1				1		1	1	1		1				1			1					1	1	1			1				1					1
SZ166A		1			1				1		1	1	1		1				1			1					1	1	1			1				1		1
SZ167A		1			1				1		1	1	1		1				1			1					1	1	1			1				1					1
SZ168A		1			1				1		1	1	1		1				1			1					1	1	1			1					1				1
SZ17		1			1				1		1	1			1				1			1					1	1	1			1				1		1
SZ172A		1			1				1		1	1	1		1				1			1					1	1	1			1				1
SZ18		1			1				1		1	1			1				1			1					1	1	1			1					1	1
SZ2002		1			1				1		1	1			1				1			1					1	1	1			1				1		1
SZ2003		1			1				1		1	1	1		1				1			1					1	1	1			1				1
SZ2004		1			1				1		1	1			1				1			1					1	1	1			1				1		1
SZ2005		1			1				1		1	1	1		1				1			1					1	1	1			1					1	1
SZ2008		1			1				1		1	1	1		1				1			1					1	1	1			1				1		1			1
SZ2010		1			1				1		1	1	1		1				1			1					1	1	1			1				1		1			1
SZ2011		1			1				1		1	1			1	1			1			1					1	1	1			1					1				1	1
SZ2012		1			1				1		1	1			1				1			1					1	1	1			1				1		1			1
SZ2015		1			1				1		1	1	1		1				1			1		1			1	1	1			1				1
SZ2016A		1			1				1		1	1	1		1				1			1					1	1	1			1				1		1
SZ2019		1			1				1		1	1	1		1				1			1					1	1	1			1				1		1			1
SZ2042		1			1				1		1	1	1		1				1			1					1	1	1			1				1					1
SZ2044		1			1				1		1	1			1				1			1					1	1	1			1					1				1
SZ2048		1			1				1		1	1			1				1			1		1			1	1	1			1					1
SZ2049		1			1				1		1	1	1		1				1			1					1	1	1			1				1		1			1
SZ2050		1			1				1		1	1	1		1				1			1					1	1	1			1					1				1
SZ2051		1			1				1		1	1	1		1				1			1					1	1	1			1					1				1
SZ2052		1			1				1		1	1			1				1			1					1	1	1			1				1		1			1
SZ2053A		1			1				1		1	1	1		1				1			1					1	1	1			1				1		1			1
SZ2055		1			1				1		1	1	1		1				1			1		1			1	1	1			1				1		1
SZ2057		1			1				1		1	1	1		1				1			1					1	1	1			1				1		1
SZ2058		1			1				1		1	1	1		1				1			1					1	1	1			1				1					1
SZ2059A		1			1				1		1	1			1				1			1					1	1	1			1					1	1
SZ2060		1			1				1		1	1	1		1				1			1					1	1	1			1					1	1			1
SZ2061		1			1				1		1	1	1		1				1			1					1	1	1			1					1	1			1
SZ2062		1			1				1		1	1			1				1			1					1	1	1			1					1	1
SZ2063		1			1				1		1	1	1		1				1			1					1	1	1			1				1		1			1
SZ2065		1			1				1		1	1	1		1				1			1					1	1	1			1				1		1
SZ2070		1			1				1		1	1			1				1			1					1	1	1			1				1					1
SZ2071		1			1				1		1	1	1		1				1			1					1	1	1			1					1
SZ2072		1			1				1		1	1			1				1			1					1	1	1			1				1
SZ2075		1			1				1		1	1	1		1				1			1					1	1	1			1				1					1
SZ2076		1			1				1		1	1	1		1				1			1					1	1	1			1					1				1
SZ2081		1			1				1		1	1	1		1				1			1					1	1	1	1		1				1
SZ2082		1			1				1		1	1			1				1			1					1	1	1			1				1		1			1
SZ2084		1			1				1		1	1			1				1			1		1			1	1	1			1					1
SZ2085		1			1				1		1	1			1				1			1					1	1	1			1				1		1			1
SZ2086		1			1				1		1	1	1		1				1			1					1	1	1			1				1		1			1
SZ2089		1			1				1		1	1	1		1				1			1					1	1	1			1				1					1
SZ2092		1			1				1		1	1	1		1				1			1					1	1	1			1				1					1
SZ2093		1			1				1		1	1	1		1				1			1					1	1	1			1				1		1			1
SZ2094		1			1				1		1	1			1				1			1					1	1	1			1				1
SZ2095		1			1				1		1	1			1				1			1					1	1	1			1				1					1
SZ2097		1			1				1		1	1			1				1			1					1	1	1			1				1
SZ2098		1			1				1		1	1	1		1				1			1					1	1	1			1					1	1			1
SZ2102A		1			1				1		1	1	1		1				1			1					1	1	1			1					1	1			1
SZ2107A		1			1				1		1	1			1				1			1					1	1	1			1				1		1
SZ2108A		1			1				1		1	1	1		1				1			1					1	1	1			1				1		1
SZ2109A		1			1				1		1	1	1		1				1			1					1	1	1			1				1
SZ2110A		1			1				1		1	1	1		1				1			1					1	1	1			1					1	1			1
SZ2112A		1			1				1		1	1	1		1				1			1					1	1	1			1					1	1
SZ2113A		1			1				1		1	1			1				1			1					1	1	1			1				1
SZ2114A		1			1				1		1	1	1		1				1			1					1	1	1			1				1		1
SZ2115A		1			1				1		1	1			1				1			1					1	1	1			1					1	1			1
SZ2117		1			1				1		1	1			1				1			1					1	1	1			1				1		1			1
SZ2120		1			1				1		1	1	1		1				1			1					1	1	1			1					1	1			1
SZ2123		1			1				1		1	1			1				1			1					1	1	1			1				1		1
SZ2124		1			1				1		1	1			1				1			1					1	1	1			1				1					1
SZ2126		1			1				1		1	1	1		1				1			1					1	1	1			1				1		1
SZ2127		1			1				1		1	1			1				1			1					1	1	1			1					1	1			1
SZ2128		1			1				1		1	1	1		1				1			1					1	1	1			1				1					1
SZ2129		1			1				1		1	1	1		1				1			1					1	1	1			1					1	1			1
SZ2130		1			1				1		1	1	1		1				1			1					1	1	1			1				1		1			1
SZ2131		1			1				1		1	1	1		1				1			1					1	1	1			1				1		1			1
SZ2132		1			1				1		1	1	1		1				1			1					1	1	1			1				1		1
SZ2133		1			1				1		1	1	1		1				1			1					1	1	1			1				1
SZ2134		1			1				1		1	1			1				1			1					1	1	1			1				1
SZ2137		1			1				1		1	1			1				1			1					1	1	1			1				1
SZ2138		1			1				1		1	1			1				1			1					1	1	1			1				1		1			1
SZ2139		1			1				1		1	1			1				1			1					1	1	1			1				1					1
SZ2140		1			1				1		1	1	1		1				1			1					1	1	1	1		1				1
SZ2141		1			1				1		1	1			1	1			1			1					1	1	1			1				1		1			1	1
SZ2142		1			1				1		1	1	1		1				1			1					1	1	1			1				1					1
SZ2143		1			1				1		1	1			1				1			1					1	1	1			1				1					1
SZ2145		1			1				1		1	1			1				1			1					1	1	1			1				1		1			1
SZ2146		1			1				1		1	1	1		1				1			1					1	1	1			1				1		1			1
SZ2147A		1			1				1		1	1	1		1				1			1		1			1	1	1			1				1		1			1
SZ2148		1			1				1		1	1	1		1				1			1					1	1	1			1				1
SZ2149		1			1				1		1	1	1		1				1			1					1	1	1			1				1					1
SZ2150		1			1				1		1	1	1		1				1			1					1	1	1			1				1		1			1
SZ2151		1			1				1		1	1	1		1				1			1					1	1	1			1				1		1			1
SZ2152		1			1				1		1	1	1		1				1			1					1	1	1			1					1	1			1
SZ2153		1			1				1		1	1			1				1			1					1	1	1			1				1		1			1
SZ2154		1			1				1		1	1	1		1				1			1					1	1	1			1				1		1			1
SZ2155		1			1				1		1	1			1				1			1					1	1	1			1				1					1
SZ2156		1			1				1		1	1			1				1			1					1	1	1			1				1
SZ2157		1			1				1		1	1	1		1				1			1					1	1	1			1					1
SZ2158		1			1				1		1	1	1		1				1			1					1	1	1			1				1		1
SZ2160		1			1				1		1	1	1		1				1			1					1	1	1			1				1					1
SZ2161		1			1				1		1	1	1		1				1			1					1	1	1			1				1					1
SZ2162		1			1				1		1	1			1				1			1					1	1	1			1					1	1			1
SZ2165		1			1				1		1	1	1		1				1			1					1	1	1			1				1					1
SZ2168		1			1				1		1	1			1				1			1					1	1	1			1				1		1
SZ2170		1			1				1		1	1	1		1				1			1					1	1	1			1				1
SZ2171		1			1				1		1	1	1		1				1			1					1	1	1			1				1		1			1
SZ2172		1			1				1		1	1			1				1			1					1	1	1			1				1					1
SZ2173		1			1				1		1	1	1		1				1			1					1	1	1			1				1					1
SZ2175		1			1				1		1	1	1		1				1			1					1	1	1			1				1		1			1
SZ2177		1			1				1		1	1			1				1			1					1	1	1			1					1				1
SZ2178		1			1				1		1	1	1		1				1			1					1	1	1			1					1	1
SZ2179		1			1				1		1	1	1		1				1			1					1	1	1			1				1
SZ2180		1			1				1		1	1	1		1				1			1					1	1	1			1				1
SZ2181		1			1				1		1	1	1		1				1			1					1	1	1			1				1		1
SZ2182		1			1				1		1	1			1				1			1					1	1	1			1				1		1			1
SZ2183		1			1				1		1	1			1				1			1					1	1	1			1					1
SZ2185		1			1				1		1	1	1		1				1			1					1	1	1			1					1	1				1
SZ2186		1			1				1		1	1	1		1				1			1					1	1	1			1					1
SZ2187		1			1				1		1	1	1		1				1			1					1	1	1			1				1
SZ2188		1			1				1		1	1	1		1				1			1					1	1	1			1				1					1
SZ2190		1			1				1		1	1			1				1			1					1	1	1			1				1		1
SZ2191		1			1				1		1	1	1		1				1			1					1	1	1			1				1		1			1
SZ2193	1	1			1				1		1	1	1		1				1			1					1	1	1			1				1		1
SZ2195		1			1				1		1	1			1				1			1					1	1	1			1				1		1			1
SZ2196		1			1				1		1	1	1		1				1			1					1	1	1			1				1		1			1
SZ2197		1			1				1		1	1			1				1			1					1	1	1			1				1		1			1
SZ2198		1			1				1		1	1	1		1				1			1		1			1	1	1			1					1	1
SZ2199		1			1				1		1	1	1		1				1			1					1	1	1			1					1
SZ2203		1			1				1		1	1			1				1			1					1	1	1			1				1		1
SZ2205		1			1				1		1	1			1				1			1					1	1	1			1				1		1			1
SZ2206		1			1				1		1	1			1				1			1					1	1	1			1				1		1			1
SZ2208		1			1				1		1	1			1				1			1					1	1	1			1				1		1
SZ2209		1			1				1		1	1	1		1				1			1					1	1	1			1				1		1			1
SZ2210		1			1				1		1	1			1				1			1					1	1	1			1				1		1
SZ2211		1			1				1		1	1	1		1				1			1					1	1	1			1				1		1			1
SZ2212		1			1				1		1	1			1				1			1					1	1	1			1				1		1
SZ2213		1			1				1		1	1			1				1			1					1	1	1			1		1		1		1			1
SZ2215		1			1				1		1	1			1				1			1					1	1	1			1				1					1
SZ2216		1			1				1		1	1	1		1				1			1					1	1	1			1				1
SZ2217		1			1				1		1	1			1				1			1					1	1	1			1					1				1
SZ2218		1			1				1		1	1	1		1				1			1					1	1	1			1				1		1			1
SZ2219		1			1				1		1	1	1		1							1					1	1	1			1				1					1
SZ2220		1			1				1		1	1	1		1				1			1					1	1	1			1				1					1
SZ2221		1			1				1		1	1			1				1			1					1	1	1			1				1		1			1
SZ29A		1			1				1		1	1	1		1				1			1					1	1	1			1				1		1			1
SZ3001A		1			1				1		1	1	1		1				1			1					1	1	1			1				1		1			1
SZ3002		1			1				1		1	1	1		1				1			1					1	1	1			1				1		1			1
SZ3005		1			1				1		1	1	1		1				1			1					1	1	1			1				1		1			1
SZ3006A		1			1				1		1	1	1		1				1			1					1	1	1			1				1		1			1
SZ3008A		1			1				1		1	1	1		1				1			1					1	1	1			1				1		1
SZ3009		1			1				1		1	1	1		1				1			1					1	1	1			1				1		1			1
SZ3010		1			1				1		1	1			1				1			1					1	1	1			1				1		1
SZ3011		1			1				1		1	1			1				1			1					1	1	1			1				1					1
SZ3012		1			1				1		1	1	1		1				1			1					1	1	1			1				1					1
SZ3014		1			1				1		1	1	1		1				1			1					1	1	1			1					1	1
SZ3015		1			1				1		1	1	1		1				1			1					1	1	1			1					1				1
SZ3016		1			1				1		1	1	1		1				1			1					1	1	1			1				1		1
SZ3018		1			1				1		1	1	1		1				1			1					1	1	1			1				1		1
SZ3019A		1			1				1		1	1			1				1			1					1	1	1		1	1				1		1
SZ3021		1			1				1		1	1			1				1			1					1	1	1			1					1	1
SZ3023		1			1				1		1	1			1				1			1					1	1	1			1				1		1
SZ3024		1			1				1		1	1	1		1				1			1					1	1	1			1				1		1			1
SZ3025A		1			1				1		1	1	1		1				1			1					1	1	1			1				1		1			1
SZ3027A		1			1				1		1	1	1		1				1			1					1	1	1			1				1
SZ3028A		1			1				1		1	1	1		1				1			1					1	1	1			1				1					1
SZ3029A		1			1				1		1	1	1		1				1			1					1	1	1			1				1		1
SZ3030		1			1				1		1	1	1		1				1			1					1	1	1			1				1
SZ3031		1			1				1		1	1			1				1			1					1	1	1			1				1		1
SZ3033A		1			1				1		1	1			1				1			1					1	1	1			1					1	1
SZ3034A		1			1				1		1	1			1				1			1					1	1	1			1				1		1			1
SZ3035		1			1				1		1	1	1		1				1			1					1	1	1			1					1	1
SZ3036		1			1				1		1	1	1		1				1			1					1	1	1			1				1		1			1	1
SZ3038		1			1				1		1	1	1		1				1			1					1	1	1			1				1					1
SZ3039		1			1				1		1	1			1				1			1					1	1	1			1				1		1
SZ3040A		1			1				1		1	1			1				1			1					1	1	1			1				1					1
SZ3041A		1			1				1		1	1			1				1			1					1	1	1			1					1				1
SZ3043A		1			1				1		1	1			1				1			1					1	1	1			1				1
SZ3044		1			1				1		1	1			1				1			1					1	1	1			1				1		1			1
SZ3050		1			1				1		1	1	1		1				1			1					1	1	1			1				1		1
SZ3053		1			1				1		1	1			1				1			1					1	1	1			1					1	1			1
SZ3057		1			1				1		1	1			1				1			1					1	1	1			1				1		1			1
SZ3058		1			1				1		1	1			1				1			1					1	1	1	1		1				1					1
SZ3060		1			1				1		1	1			1				1			1	1				1	1	1			1				1		1			1
SZ3063		1			1				1		1	1			1				1			1					1	1	1			1				1		1			1
SZ3064		1			1				1		1	1	1		1				1			1					1	1	1			1				1		1				1
SZ3065		1			1				1		1	1			1				1			1					1	1	1			1				1		1			1
SZ3071		1			1				1		1	1	1		1				1			1					1	1	1			1					1	1			1
SZ3073		1			1				1		1	1	1		1				1			1					1	1	1			1				1					1
SZ3078		1			1				1		1	1			1				1			1					1	1	1			1				1					1
SZ3080		1			1				1		1	1	1		1				1			1					1	1	1			1				1					1
SZ3081A		1			1				1		1	1			1				1			1					1	1	1			1				1		1		1
SZ3083A		1			1				1		1	1	1		1				1			1					1	1	1			1					1
SZ3086A		1			1				1		1	1	1		1				1			1					1	1	1	1		1			1	1					1
SZ3090A		1			1				1		1	1			1				1			1					1	1	1			1				1				1
SZ3091A		1			1				1		1	1	1		1				1			1					1	1	1			1				1		1			1
SZ3093A		1			1				1		1	1			1				1			1					1	1	1			1				1		1			1
SZ3094A		1			1				1		1	1	1		1				1			1					1	1	1			1					1	1
SZ3097A		1			1				1		1	1	1		1				1			1					1	1	1			1				1		1			1
SZ3098A		1			1				1		1	1	1		1				1			1					1	1	1			1					1	1
SZ3099A		1			1				1		1	1	1		1				1			1					1	1	1			1					1				1
SZ3106A		1			1				1		1	1			1				1			1					1	1	1			1				1
SZ3107A		1			1				1		1	1	1		1				1			1					1	1	1			1				1		1
SZ3108A		1			1				1		1	1			1				1			1					1	1	1			1					1
SZ3109A		1			1				1		1	1	1		1				1			1					1	1	1			1				1		1
SZ3111A		1			1				1		1	1	1		1				1			1					1	1	1			1				1					1
SZ3115		1			1				1		1	1	1		1				1			1					1	1	1			1				1		1			1
SZ3116		1			1				1		1	1	1		1				1			1					1	1	1			1				1		1			1
SZ3117		1			1				1		1	1	1		1				1			1					1	1	1			1				1		1			1
SZ3118		1			1				1		1	1	1		1				1			1					1	1	1			1				1					1
SZ3119		1			1				1		1	1			1				1			1					1	1	1			1				1		1			1
SZ3121		1			1				1		1	1	1		1				1			1					1	1	1			1				1
SZ3122		1			1				1		1	1	1		1				1			1					1	1	1			1				1					1
SZ3126		1			1				1		1	1	1		1				1			1					1	1	1			1				1
SZ3127		1			1				1		1	1	1		1				1			1					1	1	1			1				1					1
SZ3130		1			1				1		1	1			1				1			1					1	1	1			1					1
SZ3132		1			1				1		1	1	1		1				1			1					1	1	1			1				1		1
SZ3133		1			1				1		1	1			1				1			1					1	1	1			1				1		1
SZ34A		1			1				1		1	1	1		1				1			1					1	1	1			1				1		1			1
SZ51A		1			1				1		1	1	1		1				1			1					1	1	1			1				1		1
SZ53		1			1				1		1	1	1		1	1			1			1					1	1	1			1				1		1
SZ57		1			1				1		1	1	1		1				1			1					1	1	1			1					1				1
TJ06A		1			1				1		1	1	1		1				1			1					1	1	1			1				1					1
TJ104A		1			1				1		1	1	1		1				1			1					1	1	1	1		1					1				1
TJ22A		1			1				1		1	1	1		1				1			1					1	1	1			1				1		1			1
TJ26A		1			1				1		1	1	1		1				1			1					1	1	1			1				1					1
TJ29A		1			1				1		1	1	1		1				1			1					1	1	1			1				1					1
TJ33A		1			1				1		1	1			1				1		1	1					1	1	1			1		1		1		1
TJ48A		1			1				1		1	1	1		1				1			1					1	1	1			1				1					1
TJ60A		1			1				1		1	1	1		1				1			1					1	1	1			1				1					1
TJ86A		1			1				1		1	1	1		1				1			1					1	1	1			1				1					1
TN2GF4		1			1				1		1	1	1		1				1			1					1	1	1			1				1		1
TUR3087		1			1				1		1	1	1		1				1			1					1	1	1			1				1		1			1
TUR3117		1			1				1		1	1	1		1				1			1					1	1	1			1				1					1
TUR3155		1			1				1		1	1	1		1				1			1					1	1	1			1				1					1
TUR3321		1			1				1		1	1	1		1				1			1					1	1	1			1				1					1
TUR3725		1			1				1		1	1	1		1				1			1					1	1	1			1				1					1
TUR3841		1			1				1		1	1	1		1				1			1					1	1	1			1				1					1
TUR673		1			1				1		1	1	1		1				1			1					1	1	1			1					1	1			1
TUVAB15		1			1				1		1	1	1		1				1			1					1	1	1	1		1				1
TUVAB18a		1			1				1		1	1	1		1				1			1					1	1	1			1					1
Tuvac46		1			1				1		1	1	1		1				1			1					1	1	1			1				1					1
Tuvac80		1			1				1		1	1	1		1				1			1					1	1	1			1				1				1
TWN_633		1			1				1		1	1	1		1				1			1					1	1	1			1				1					1
TWN_V1086		1			1				1		1	1	1		1				1			1					1	1	1	1		1				1
TWN_V1267		1			1				1		1	1			1				1		1						1	1	1			1				1		1
UM119_WA		1			1				1		1	1	1		1				1			1					1	1	1			1				1					1
UM139_WA		1			1				1		1	1	1		1				1			1					1	1	1			1				1					1
UM152_WA		1			1				1		1	1	1		1				1			1					1	1	1			1				1					1
UM209_WA		1			1				1		1	1	1		1				1			1					1	1	1			1					1				1
[truncated: 174 more rows]
