# Supplementary material for: Global Antimicrobial Resistance Gene Study of Helicobacter pylori: Comparison of Detection Tools, ARG and Efflux Pump Gene Analysis, Worldwide Epidemiological Distribution, and Information Related to the Antimicrobial-Resistant Phenotype
Source: Antibiotics (Basel). 2023 Jun 28;12(7):1118. doi: 10.3390/antibiotics12071118 (PMC10376887; doi:10.3390/antibiotics12071118)
Supplement: Supplementary file 1 [file antibiotics-12-01118-s001.zip › Spreadsheet S7 - Global Distribution of ARG-ACC.xlsx]

## Sheet: Global Distribution of SA-ACPY
			aminoglycoside antibiotic	bicyclomycin-like antibiotic	fluoroquinolone antibiotic	glycopeptide antibiotic	glycopeptide antibiotic	lincosamide antibiotic	macrolide antibiotic	macrolide antibiotic	MDR	MDR	MDR	MDR	MDR	MDR	MDR	MDR	MDR	MDR	MDR	MDR	MDR	MDR	MDR	MDR	MDR	MDR	metal	metal	penam antibiotic	phosphonic acid antibiotic
Strains	Country	Continent	APH(3')-IIIa	bcr / bcr-1	patA	vanT gene in vanG cluster	vanTr gene in vanL cluster	linA/lnuA	macB	srmB	adeF	baeR	TEM-116	ebrB	lmrA	mdtA	mdtB	mdtH	mdtK	mdtL	ramA	salB	salC	yajC	ybhF	ybhR	ybhS	yheH	cnrB	czcB	mecA	abaF
178	Singapore	Asia					1																	1
241	Singapore	Asia				1																		1
428	Singapore	Asia					1
448	United Kingdom	Europe				1
456	United Kingdom	Europe				1
462	United Kingdom	Europe					1
518	United Kingdom	Europe				1
638	United Kingdom	Europe			1	1
908	South Africa	Africa				1																		1			1			1
1177	Singapore	Asia				1																		1
3699	France	Europe				1																					1			1
3755	France	Europe				1																		1			1
3770	France	Europe					1																1	1			1			1
3774	France	Europe					1																				1			1
3802	France	Europe					1																	1		1				1
3824	France	Europe				1																		1			1			1
30908	Belgium	Europe				1																		1			1			1
30950	Belgium	Europe			1	1																					1			1
31235	Belgium	Europe					1																				1			1
36166	Belgium	Europe			1	1																		1			1			1
38185	Belgium	Europe				1												1								1				1
106650	Finland	Europe		1	1				1		1					1	1								1	1
1_IND07	Indonesia	Asia				1
10_JAY08	Indonesia	Asia					1																	1
100_KOL56	Indonesia	Asia				1
101_KOL72	Indonesia	Asia				1																		1						1
102_KOL79	Indonesia	Asia				1																								1
103_KOL94	Indonesia	Asia				1																								1
104_KOL96	Indonesia	Asia				1
105_KOL98	Indonesia	Asia				1																		1
106_KOL99	Indonesia	Asia				1																		1
107_MLG1	Indonesia	Asia			1	1																		1
108_TER9	Indonesia	Asia					1																	1
109_TER81	Indonesia	Asia					1							1										1						1
11_JAY12	Indonesia	Asia				1																		1
13_JAY16	Indonesia	Asia				1																		1
132A	Singapore	Asia				1																						1
1341_SouthAfrica20	South Africa	Africa				1																		1
1342_SouthAfrica50	South Africa	Africa				1																								1
1343_UM023	Malaysia	Asia					1																	1			1			1
1344_UM032	Malaysia	Asia					1												1					1						1
1347_UM038	Malaysia	Asia					1																				1			1
1348_UM065	Malaysia	Asia				1																		1			1			1
1349_UM066	Malaysia	Asia					1																	1
1351_UM067	Malaysia	Asia				1																								1
1352_UM077	Malaysia	Asia			1	1																		1			1
1353_UM084	Malaysia	Asia				1																								1
1354_UM085	Malaysia	Asia				1																		1			1
1355_UM111	Malaysia	Asia				1
1356_UM114	Malaysia	Asia				1																								1
1361_PZ5004	Colombia	America					1																	1			1
1363_PZ5026	Colombia	America					1												1								1			1		1
1364_PZ5056	Colombia	America					1										1									1				1
1365_PZ5080	Colombia	America				1																					1			1
1366_PZ5086	Colombia	America				1																					1			1
1367_GAM117Ai	Gambia	Africa					1																			1
1368_NAK7	India	Asia				1																								1
1369_SA157A	South Africa	Africa					1																	1			1
1370_SA144A	South Africa	Africa				1																		1
1372_SA146A	South Africa	Africa					1																	1			1			1
1374_SA155A	South Africa	Africa				1				1														1
1376_SA156A	South Africa	Africa					1																	1		1				1
1379_SA158A	South Africa	Africa					1																	1		1
1381_SA161A	South Africa	Africa				1																		1						1
1383_SA162A	South Africa	Africa				1																		1			1			1
1387_SA164A	South Africa	Africa					1																				1			1
1391_SA166A	South Africa	Africa				1																		1						1
1392_SA168A	South Africa	Africa					1																	1
1394_SA169C	South Africa	Africa				1																		1
1396_SA170C	South Africa	Africa					1																	1		1				1
1397_SA171A	South Africa	Africa					1																				1			1
14_JAY26	Indonesia	Asia					1																	1
1400_SA172C	South Africa	Africa				1																		1
1401_SA173A	South Africa	Africa			1	1																					1			1
1404_SA175A	South Africa	Africa					1																	1
1406_SA194A	South Africa	Africa				1																		1
1410_SA213A	South Africa	Africa			1	1																		1			1
1411_SA214A	South Africa	Africa				1																		1			1
1415_SA220A	South Africa	Africa					1																	1			1			1
1417_SA221A	South Africa	Africa			1	1																					1
1419_SA222A	South Africa	Africa				1
1423_SA226A	South Africa	Africa				1																		1			1			1
1424_SA227A	South Africa	Africa				1																		1
1425_SA233A	South Africa	Africa				1																		1
1431_SA253A	South Africa	Africa				1																		1
1433_SA29A	South Africa	Africa					1																	1						1
1437_SA301A	South Africa	Africa				1																		1			1			1
1439_SA302A	South Africa	Africa					1																	1			1			1
1441_SA303C	South Africa	Africa				1																		1						1
1442_SA30A	South Africa	Africa				1																		1			1
1445_SA34A	South Africa	Africa					1																	1
1447_SA35A	South Africa	Africa				1																		1		1
1448_SA36C	South Africa	Africa				1																		1
1449_SA37A	South Africa	Africa			1	1																					1
1451_SA40A	South Africa	Africa					1																	1						1
1453_SA45A	South Africa	Africa					1																	1			1
1455_SA46C	South Africa	Africa					1																	1						1
1456_SA47A	South Africa	Africa				1																								1
1458_SA160A	South Africa	Africa					1																	1
16_MO17	Indonesia	Asia				1																		1
17_MO23	Indonesia	Asia				1																						1
178a	Singapore	Asia					1																	1
18_MO27	Indonesia	Asia				1																		1
19_MN3	Indonesia	Asia				1																		1
2_IND68	Indonesia	Asia				1
20_MN10	Indonesia	Asia					1																	1
21_MN11	Indonesia	Asia				1
212_5	Thailand	Asia			1	1									1									1
22_SMS15	Indonesia	Asia					1																	1
23_SMS19	Indonesia	Asia				1
24_SMS20	Indonesia	Asia				1																		1
25_SMS22	Indonesia	Asia				1																		1
26_SMS23	Indonesia	Asia				1																		1
27_SMS24	Indonesia	Asia					1																	1
28_SMS25	Indonesia	Asia				1
29_SMS28	Indonesia	Asia				1																		1
3_IND69	Indonesia	Asia				1																		1
30_SMS30	Indonesia	Asia				1																		1
31_MKS31	Indonesia	Asia				1
32_MKS45	Indonesia	Asia				1																		1
33_MKS47	Indonesia	Asia					1																	1
34_MKS52	Indonesia	Asia				1																		1
35_MKS55	Indonesia	Asia				1
36_MKS56	Indonesia	Asia				1													1					1
3614_SSR2	Republic of Ireland	Europe				1																					1			1
3615_SSR3	Republic of Ireland	Europe			1		1																				1			1
3616_SSR4	Republic of Ireland	Europe				1																				1				1
3617_SSR5	Republic of Ireland	Europe			1	1																					1			1
3618_SSR7	Republic of Ireland	Europe				1																					1			1
3619_SSR8	Republic of Ireland	Europe			1	1																					1			1
3620_SSR9	Republic of Ireland	Europe			1	1																					1			1
3622_SSR12	Republic of Ireland	Europe			1	1																					1			1
3623_SSR13	Republic of Ireland	Europe				1																					1			1
3624_SSR14	Republic of Ireland	Europe				1																					1			1
3625_SSR17	Republic of Ireland	Europe			1	1																					1			1
3627_SSR20	Republic of Ireland	Europe				1																		1			1			1
3628_SSR22	Republic of Ireland	Europe				1																					1			1
3629_SSR23	Republic of Ireland	Europe				1												1						1						1
3630_SSR33	Republic of Ireland	Europe				1																					1			1
3631_SSR40	Republic of Ireland	Europe				1																	1				1			1
3632_SSR43	Republic of Ireland	Europe				1																								1
3635_3843	France	Europe				1																					1			1
3639_BON_254	France	Europe			1	1																					1			1
3640_CHA_185	France	Europe				1																	1				1			1
3641_GRA_247	France	Europe			1	1																					1			1
3642_PHI_092	France	Europe				1																					1			1
3647_3800	France	Europe			1	1																					1			1
3658_3754	France	Europe				1																					1			1
3659_3745	France	Europe				1																								1
3662_3697	France	Europe			1	1																				1				1
3663_3738	France	Europe				1																					1			1
3666_3746	France	Europe				1																		1			1			1
3667_SW7A	United Kingdom	Europe				1																					1			1
3669_SW21A	United Kingdom	Europe			1	1																								1
3671_SW23Ai	United Kingdom	Europe				1																					1			1
37_PTN20	Indonesia	Asia					1																	1
38_PTN44	Indonesia	Asia				1																		1
39_PTN50	Indonesia	Asia				1
4_IND71	Indonesia	Asia			1	1
40_PTN63	Indonesia	Asia				1																		1
41_PTN75	Indonesia	Asia				1																		1
42_MANADO5	Indonesia	Asia				1
43_MANADO18	Indonesia	Asia				1																		1						1
44_MANADO20	Indonesia	Asia				1
4449_Yangon244	Myanmar	Asia				1																		1						1
4450_Yangon233	Myanmar	Asia				1																								1
4451_Yangon222	Myanmar	Asia				1																		1
4452_Yangon202	Myanmar	Asia				1																								1
4453_Yangon190	Myanmar	Asia				1																								1
4455_Yangon179	Myanmar	Asia				1																					1			1
4456_Yangon173	Myanmar	Asia					1																				1
4457_Yangon159	Myanmar	Asia				1																					1			1
4458_Yangon142	Myanmar	Asia				1																								1
4461_NP05	Nepal	Asia				1																		1						1
4463_NP05_278	Nepal	Asia				1																								1
4464_NP05_272	Nepal	Asia				1																		1			1			1
4467_NP05_250	Nepal	Asia				1																		1			1			1
4471_NP05_121	Nepal	Asia				1																		1			1			1
4472_NP05_112	Nepal	Asia				1																		1						1
4473_NP05_107	Nepal	Asia				1																								1
4474_NP05_105	Nepal	Asia				1																					1			1
4475_NP04	Nepal	Asia				1																								1
4476_Myanmar66	Myanmar	Asia				1																								1
4477_Myanmar52	Myanmar	Asia				1																								1
4478_Myanmar51	Myanmar	Asia					1																							1
4481_Mandalay38	Myanmar	Asia			1	1																		1			1
4482_Mandalay30	Myanmar	Asia				1																								1
4484_Mandalay03	Myanmar	Asia				1																					1			1
45_MANADO26	Indonesia	Asia				1
4528_Nic01_A	Nicaragua	America				1																					1			1
4530_Nic03_A	Nicaragua	America					1																			1				1
4532_Nic04_A	Nicaragua	America				1																								1
4534_Nic05_A	Nicaragua	America					1
4536_Nic06_A	Nicaragua	America				1																					1
4538_Nic07_A	Nicaragua	America					1													1				1						1
4540_Nic08_C2	Nicaragua	America			1		1																	1			1			1
4542_Nic09_A	Nicaragua	America				1																					1			1
4544_Nic10_A	Nicaragua	America				1																				1				1
4546_Nic11_A	Nicaragua	America				1																					1			1
4548_Nic12_A	Nicaragua	America					1																	1			1			1
4550_Nic13_A	Nicaragua	America					1																	1		1				1
4552_Nic14_A	Nicaragua	America					1																			1				1
4553_Nic14_C	Nicaragua	America			1		1																	1			1			1
4554_Nic15_A	Nicaragua	America			1	1																		1			1			1
4556_Nic16_A	Nicaragua	America					1																			1
4558_Nic17_A	Nicaragua	America				1																		1			1			1
4560_Nic18_A	Nicaragua	America					1																				1			1
4562_Nic19_A	Nicaragua	America																						1			1			1
4564_Nic20_A	Nicaragua	America			1	1																					1			1
4565_Nic20_C	Nicaragua	America				1																		1						1
4566_Nic21_C	Nicaragua	America					1																							1
4568_NQ315	Colombia	America					1																				1			1
4569_NQ392	Colombia	America				1																					1			1
4578_Manado_1	Indonesia	Asia				1																		1						1
4579_Taiwan_47	China	Asia					1																	1			1			1
46_MANADO28	Indonesia	Asia				1																		1				1
47_MANADO29	Indonesia	Asia				1
48_MANADO31	Indonesia	Asia					1																	1
49_KPG2	Indonesia	Asia					1																	1
5_IND79	Indonesia	Asia				1																		1
50_KPG5	Indonesia	Asia					1																	1
51_KPG6	Indonesia	Asia				1
52_KPG10	Indonesia	Asia				1																		1
53_KPG11	Indonesia	Asia					1																	1
54_KPG15	Indonesia	Asia				1
55_KPG23	Indonesia	Asia					1																	1
56_KPG26	Indonesia	Asia					1																	1
565_99	France	Europe			1	1																		1
57_KPG28	Indonesia	Asia					1																	1
58_KPG29	Indonesia	Asia					1																	1				1
59_KPG30	Indonesia	Asia					1
6_JAY01	Indonesia	Asia					1																	1
60_KPG33	Indonesia	Asia			1		1
61_KPG34	Indonesia	Asia					1																	1
62_KPG35	Indonesia	Asia					1																	1						1
6283_Nic29_A	Nicaragua	America					1										1									1				1
6284_Nic30_A	Nicaragua	America					1																				1			1
6285_Nic31_A	Nicaragua	America			1	1																		1			1			1
6286_Nic32_A	Nicaragua	America					1																	1			1			1
6288_Nic23_A	Nicaragua	America				1																					1			1
6289_Nic24_A	Nicaragua	America					1																			1
6290_Nic25_A	Nicaragua	America					1																							1
6291_Nic26_A	Nicaragua	America					1																			1
6292_Nic27_A	Nicaragua	America				1																		1		1				1
6293_Nic28_A	Nicaragua	America					1																			1				1
63_KPG41	Indonesia	Asia			1	1
637_26695_Tomb	United Kingdom	Europe			1	1
638_Puno135	Peru	America				1																		1
639_Gambia94_24	Gambia	Africa				1
64_KPG42	Indonesia	Asia					1																	1
640_B45	France	Europe					1
641_52	Republic of Korea	Asia					1																	1								1
645_35A	Japan	Asia				1																		1
646_51	Republic of Korea	Asia				1																		1
647_83	Japan	Asia				1																		1
649_Aklavik117	Canada	America					1																	1
65_KPG47	Indonesia	Asia				1
651_B38	France	Europe			1	1																					1			1		1
652_B8	United State of America	America				1																					1			1
653_Cuz20	Peru	America					1																	1
654_ELS37	El Salvador	America					1																	1						1
655_F16	Japan	Asia					1																	1			1					1
656_F30	Japan	Asia					1																	1						1
657_F32	Japan	Asia				1																		1			1			1
658_F57	Japan	Asia				1																		1
659_G27	Italy	Europe				1																					1			1
66_KPG64	Indonesia	Asia				1
660_HPAG1	Sweden	Europe				1																		1			1			1
661_HUP_B14	Spain	Europe				1																					1			1
662_India7	India	Asia				1																					1			1
663_J99	United State of America	America					1																	1		1				1
664_Lithuania75	Lithuania	Europe				1																					1			1
665_OK113	Japan	Asia					1																				1
666_OK310	Japan	Asia				1																		1			1
667_P12	Germany	Europe				1																					1			1
669_PeCan4	Peru	America					1																	1			1			1
67_KPG73	Indonesia	Asia				1
670_Puno120	Peru	America					1																	1			1			1
673_SJM180	Peru	America				1																				1				1
674_SNT49	India	Asia				1																								1
675_Sat464	South Africa	Africa				1																		1
676_Shi112	Peru	America				1																		1						1
677_Shi169	Peru	America				1																		1
678_Shi417	Peru	America				1																		1
679_Shi470	Peru	America				1																		1
68_KPG83	Indonesia	Asia					1																	1
680_SouthAfrica7	South Africa	Africa					1																	1
681_XZ274	China	Asia				1																		1						1
682_v225d	Venezuela	America			1	1																		1			1			1
683_FD423	Malaysia	Asia				1																								1
684_FD430	Malaysia	Asia				1																								1
685_FD506	Malaysia	Asia					1
686_FD535	Malaysia	Asia				1																						1		1
687_FD568	Malaysia	Asia				1																					1
688_FD577	Malaysia	Asia					1																	1			1			1
689_FD703	Malaysia	Asia				1																								1
69_MEDAN18	Indonesia	Asia					1																	1						1
693_8A3	Colombia	America				1																		1			1			1
694_98_10	Japan	Asia				1																								1
698_CCHI33	Canada	America					1																				1			1
699_CPY1124	Japan	Asia					1																	1
7_13	United State of America	America			1	1
7_JAY03	Indonesia	Asia					1																	1
70_MEDAN31	Indonesia	Asia				1																		1
700_CPY1313	Japan	Asia				1																		1						1
701_CPY1662	Japan	Asia					1																				1
702_CPY1962	Japan	Asia				1																					1			1
703_CPY3281	Japan	Asia				1																		1			1			1
704_CPY6081	Japan	Asia				1																		1			1			1
705_CPY6261	Japan	Asia				1																		1
706_CPY6271	Japan	Asia				1																		1						1
707_CPY6311	Japan	Asia				1																		1						1
708_GAM100Ai	Gambia	Africa					1																							1
709_GAM101Biv	Gambia	Africa					1																	1		1
71_MEDAN32	Indonesia	Asia				1																		1
710_GAM103Bi	Gambia	Africa					1																	1		1				1
711_GAM105Ai	Gambia	Africa				1																		1			1
712_GAM112Ai	Gambia	Africa					1																	1		1
713_GAM114Ai	Gambia	Africa					1																			1
714_GAM115Ai	Gambia	Africa					1																	1			1
715_GAM118Bi	Gambia	Africa					1																	1
716_GAM119Bi	Gambia	Africa				1																				1				1
717_GAM120Ai	Gambia	Africa				1																				1
718_GAM121Aii	Gambia	Africa					1																				1			1
719_GAM201Ai	Gambia	Africa			1		1																							1
72_MEDAN33	Indonesia	Asia				1
721_GAM231Ai	Gambia	Africa				1																				1				1
722_GAM239Bi	Gambia	Africa					1																			1				1
723_GAM244Ai	Gambia	Africa					1																			1				1
724_GAM245Ai	Gambia	Africa				1																				1
725_GAM246Ai	Gambia	Africa					1																			1
726_GAM249T	Gambia	Africa				1																		1		1
73_NIAS9	Indonesia	Asia				1													1					1
731_GAM254Ai	Gambia	Africa				1																				1				1
732_GAM260ASi	Gambia	Africa					1																							1
733_GAM260BSi	Gambia	Africa					1																	1		1				1
734_GAM260Bi	Gambia	Africa				1
735_GAM263BFi	Gambia	Africa					1																				1
736_GAM264Ai	Gambia	Africa			1	1																		1		1				1
737_GAM265BSii	Gambia	Africa					1																	1		1
739_GAM270ASi	Gambia	Africa				1																		1
74_NIAS36	Indonesia	Asia					1
741_GAM71Ai	Gambia	Africa				1																				1
742_GAM80Ai	Gambia	Africa					1																	1		1				1
743_GAM83Bi	Gambia	Africa				1																		1		1
746_GAM96Ai	Gambia	Africa					1																	1		1
747_GAMchjs106B	Gambia	Africa				1																				1				1
748_GAMchjs114i	Gambia	Africa					1																			1				1
749_GAMchjs117Ai	Gambia	Africa					1																			1				1
75_NIAS37	Indonesia	Asia				1																		1
750_GAMchjs124i	Gambia	Africa					1																			1				1
751_GAMchjs136i	Gambia	Africa					1																			1
752_HLJHP193	China	Asia					1																				1
753_HLJHP253	China	Asia				1																		1			1			1
754_HLJHP256	China	Asia				1																								1
755_HLJHP271	China	Asia				1
756_HP116Bi	Gambia	Africa				1																					1
76_NIAS40	Indonesia	Asia				1																		1						1
776_Hp_A_11	United State of America	America				1																					1			1
777_Hp_A_14	United State of America	America				1																		1			1			1
778_Hp_A_16	United State of America	America				1																		1			1
779_Hp_A_17	United State of America	America					1																			1
78_NIAS50	Indonesia	Asia				1
780_Hp_A_20	United State of America	America				1																					1			1
781_Hp_A_26	United State of America	America			1		1																				1			1
782_Hp_A_27	United State of America	America				1																		1			1			1
784_Hp_A_5	United State of America	America				1																		1			1			1
785_Hp_A_6	United State of America	America					1																	1			1			1
786_Hp_A_8	United State of America	America					1																				1			1
787_Hp_A_9	United State of America	America				1																					1			1
788_Hp_H_1	United State of America	America					1																				1			1
789_Hp_H_10	United State of America	America				1
79_NIAS56	Indonesia	Asia				1																		1
790_Hp_H_11	United State of America	America				1																					1			1
792_Hp_H_18	United State of America	America					1																				1			1
793_Hp_H_19	United State of America	America					1																	1		1				1
794_Hp_H_21	United State of America	America					1																				1
795_Hp_H_23	United State of America	America				1																		1		1
796_Hp_H_24	United State of America	America				1																					1			1
799_Hp_H_27	United State of America	America			1		1																				1			1
8_JAY04	Indonesia	Asia			1	1																		1
80_NIAS67	Indonesia	Asia				1																		1
800_Hp_H_28	United State of America	America			1	1																					1			1
801_Hp_H_29	United State of America	America				1																				1
802_Hp_H_3	United State of America	America				1																				1				1
803_Hp_H_30	United State of America	America				1																		1			1
804_Hp_H_34	United State of America	America				1																					1			1
805_Hp_H_36	United State of America	America				1																								1
806_Hp_H_4	United State of America	America				1																		1		1
807_Hp_H_41	United State of America	America					1																	1		1
808_Hp_H_42	United State of America	America					1																			1				1
809_Hp_H_43	United State of America	America			1		1																				1			1
81_NIAS68	Indonesia	Asia				1																		1
810_Hp_H_44	United State of America	America				1																		1		1				1
811_Hp_H_45	United State of America	America				1																					1			1
812_Hp_H_5b	United State of America	America					1																	1			1			1
814_Hp_H_9	United State of America	America				1																					1			1		1
82_NIAS73	Indonesia	Asia				1																		1
822_Hp_P_1	United State of America	America				1																					1			1
823_Hp_P_11	United State of America	America				1																		1			1			1
825_Hp_P_13	United State of America	America					1																	1			1			1
827_Hp_P_15	United State of America	America			1	1																					1			1
829_Hp_P_16	United State of America	America					1																				1			1
83_NIAS75	Indonesia	Asia				1																	1	1
831_Hp_P_2	United State of America	America				1																		1			1
832_Hp_P_23	United State of America	America			1	1																					1			1
836_Hp_P_26	United State of America	America				1													1											1
837_Hp_P_28b	United State of America	America					1																			1				1
839_Hp_P_3	United State of America	America				1																					1			1
84_PDG42	Indonesia	Asia				1																		1
840_Hp_P_30	United State of America	America			1		1																	1						1
847_Hp_P_74	United State of America	America			1		1																				1			1
85_SBY106	Indonesia	Asia			1	1																		1
850_N6	France	Europe				1												1												1
851_NAB47	India	Asia				1																								1
853_NCTC_11637	China	Asia				1																								1
854_NQ1671	Colombia	America				1																					1			1
855_NQ1701	Colombia	America				1						1															1
862_NQ4044	Colombia	America				1																				1				1
863_NQ4053	Colombia	America				1																		1						1
865_NQ4076	Colombia	America			1	1																		1			1			1
866_NQ4099	Colombia	America			1	1																		1			1			1
867_NQ4110	Colombia	America			1		1																				1			1
868_NQ4161	Colombia	America					1																			1				1
8681_2012_26	Mexico	America					1																				1			1
8682_22025	Colombia	America					1																				1			1
8683_ms167	Mexico	America				1																		1		1				1
8684_ms1055	Mexico	America				1																		1			1			1
8685_22402	Colombia	America					1																	1						1
8687_22087_ve	Colombia	America				1																					1			1
8688_ms1063	Mexico	America				1																		1						1
8690_26084	Colombia	America				1																					1			1
8692_2004_20	Mexico	America				1																					1			1		1
8693_2005_98	Mexico	America				1																		1			1			1
8694_ms203	Mexico	America				1																					1			1
8695_2005_72	Mexico	America					1																	1			1			1
8696_26093	Colombia	America				1																		1			1			1
8697_ms1078	Mexico	America					1																	1			1			1
8698_2006_52	Mexico	America					1																				1			1
8699_2003_98	Mexico	America				1																		1		1				1
870_NQ4200	Colombia	America					1																	1		1				1
8700_2006_407	Mexico	America			1	1																		1			1			1
8701_2006_103	Mexico	America				1																		1		1				1
8702_22346	Colombia	America				1																								1
8703_ms15	Mexico	America				1																				1				1
8704_22337	Colombia	America			1		1																	1			1			1
8705_ms23	Mexico	America				1																		1			1			1
8707_ms2_ve	Mexico	America				1																				1				1
8709_22341_ve	Colombia	America					1																			1				1
871_NQ4216	Colombia	America					1																	1						1
8710_2006_56	Mexico	America				1																								1
8711_22023	Colombia	America				1																					1
8712_22327	Colombia	America				1																					1			1
8713_ms931	Mexico	America				1																					1			1
8714_2005_100	Mexico	America				1																		1		1				1
8715_ms1080	Mexico	America					1																			1
8716_ms13	Mexico	America				1																								1
8717_26100	Colombia	America				1																					1			1
8718_2003_84	Mexico	America				1																		1			1			1
872_NQ4228	Colombia	America					1																							1
8720_22046_ve	Colombia	America					1																				1			1
8721_2006_479	Mexico	America				1																								1
8722_ms1054	Mexico	America				1																		1						1
8723_ms44	Mexico	America				1																		1		1				1
8724_22389	Colombia	America				1																					1			1
8726_22366_ve	Colombia	America					1																				1			1
8728_22013	Colombia	America				1																								1
8730_22362	Colombia	America			1	1																		1			1			1
8731_2005_126	Mexico	America					1																				1			1
8732_2003_103	Mexico	America			1		1																	1			1			1
8734_22367_ve	Colombia	America					1																				1			1
8735_22021	Colombia	America				1																		1			1			1
8736_2003_107	Mexico	America				1																		1		1				1
8737_2006_480	Mexico	America				1																								1
8738_22385	Colombia	America					1																				1
8739_24004	Colombia	America				1				1																	1			1
874_R018c	Canada	America				1																					1			1
8740_2006_4	Mexico	America			1	1																		1			1			1
8741_22370	Colombia	America				1																					1			1
8742_22311	Colombia	America				1																					1			1
8743_22390	Colombia	America				1																					1			1
8744_22339	Colombia	America				1																					1			1
8745_2011_145	Mexico	America				1																		1			1			1
8746_22312	Colombia	America				1																		1			1			1
8747_22322	Colombia	America				1																								1
8749_2004_2	Mexico	America				1																		1			1			1
8750_22331	Colombia	America				1																					1
8751_26024	Colombia	America					1																				1			1
8752_22368	Colombia	America					1																				1			1
8753_22360	Colombia	America				1																					1			1
8754_22378	Colombia	America				1																		1			1			1
8756_22019_ve	Colombia	America					1																	1			1			1
8757_22371	Colombia	America					1																	1		1				1
8758_22020	Colombia	America				1																		1			1			1
876_R036d	Canada	America				1																					1			1
8760_22315_ve	Colombia	America				1																					1			1
8761_22335	Colombia	America				1																					1			1
8762_ms176	Mexico	America				1				1														1
8763_22393	Colombia	America					1																				1			1
8764_22093	Colombia	America				1																		1		1				1
8766_22095	Colombia	America				1																					1			1
8768_22347	Colombia	America				1																		1			1
877_R037c	Canada	America				1																		1			1			1
8771_2011_41	Mexico	America					1																				1
8773_22388	Colombia	America				1																		1						1
8775_22351	Colombia	America				1
878_R038b	Canada	America			1	1																					1			1
8783_ms965_ve	Mexico	America				1																					1			1
879_R046Wa	Canada	America				1																		1			1			1
880_R055a	Canada	America				1																		1			1			1
882_R32b	Canada	America				1																					1			1
883_UMB_G1	Malaysia	Asia			1	1																					1			1
884_UM007	Malaysia	Asia				1
885_UM018	Malaysia	Asia				1																					1			1
886_UM034	Malaysia	Asia					1																	1			1
888_UM054	Malaysia	Asia				1																					1			1
89_SBY283	Indonesia	Asia				1
9_JAY06	Indonesia	Asia			1	1																		1
90_SBY304	Indonesia	Asia				1													1					1
91_MER3	Indonesia	Asia			1	1																		1
92_MER5	Indonesia	Asia			1	1																		1
93_MER7	Indonesia	Asia			1		1																	1
94_MER8	Indonesia	Asia			1	1																		1
95_MER12	Indonesia	Asia			1		1																	1
96_MER20	Indonesia	Asia			1	1																		1
97_MER21	Indonesia	Asia			1		1																	1
98_MER27	Indonesia	Asia			1	1																		1
99_MER37	Indonesia	Asia				1																		1
A45	Russia	Europe			1		1																				1			1
Aklavik86	Canada	America				1
altai11	Russia	Europe			1	1																								1
altai59	Russia	Europe				1																								1
ANT_170	France	Europe				1																					1			1
Arg_118EC2	Argentina	America			1	1																		1		1				1
Arg_19RC1	Argentina	America					1			1																	1
Arg_23UA1	Argentina	America				1																		1						1
Arg_34UA2	Argentina	America				1																								1		1
Arg_38RA2	Argentina	America				1																					1			1
Arg_39UA2	Argentina	America					1																				1			1
Arg_53RA1	Argentina	America			1	1																					1			1
Arg_7RA1	Argentina	America			1	1																					1			1
ASHA_001	Peru	America					1																	1
ASHA_002	Peru	America					1																	1
ASHA_003	Peru	America				1																		1			1			1
ASHA_004	Peru	America				1																		1
ASHA_005	Peru	America					1																1	1
ASHA_006	Peru	America				1																		1
ASHA_008	Peru	America					1																1	1
ASHA_009	Peru	America				1																		1
ASHA_010	Peru	America					1																	1
AusabrJ05	Australia	Australia					1																	1						1
B125A	United State of America	America				1																					1			1
B128	United State of America	America				1														1							1			1		1
B130A	United State of America	America					1																				1			1
B136A	United State of America	America				1																					1			1
B140	United State of America	America				1																					1			1
B147	United State of America	America				1																					1			1
B23	France	Europe			1	1																					1			1
B24	France	Europe			1	1																					1			1
B25	France	Europe					1																				1			1
B26	France	Europe					1																	1						1
B29	France	Europe				1																		1						1
B30	France	Europe			1	1																		1			1			1
B31	France	Europe				1																					1			1
B35	France	Europe			1	1																					1			1
B37	France	Europe				1																		1			1			1
B40	France	Europe			1	1																		1			1			1
B41	France	Europe				1																				1				1
B43	France	Europe				1																					1			1
B44	France	Europe				1																					1			1
B47	France	Europe			1	1																					1			1
Bang_149A3	Bangladesh	Asia				1																								1
Bang_152B5	Bangladesh	Asia			1	1																					1			1
Bang_17A6	Bangladesh	Asia				1																					1			1
Bang_19B6	Bangladesh	Asia				1																					1			1
Bang_20A8	Bangladesh	Asia				1
Bang_25b2	Bangladesh	Asia				1																					1			1
Bang_28B4	Bangladesh	Asia				1																								1
Bang_37A5	Bangladesh	Asia				1																								1
Bang_40A6	Bangladesh	Asia				1																					1			1		1
Bang_43a2	Bangladesh	Asia				1																								1
Bang_44A4	Bangladesh	Asia				1																					1			1
Bang_59a9	Bangladesh	Asia				1																					1			1
Bang_60A7	Bangladesh	Asia				1																		1			1			1
Bang_61A5	Bangladesh	Asia			1	1																					1			1
Bang_86A5	Bangladesh	Asia				1																								1
Bang_88A4	Bangladesh	Asia				1																								1
Bang_89B9	Bangladesh	Asia				1																		1			1			1
Bang_GJ906	Bangladesh	Asia				1																								1
Bang_S106A3	Bangladesh	Asia				1																					1			1
Bang_S108A3	Bangladesh	Asia				1																					1			1
BGD10	Bangladesh	Asia				1																					1			1
BGD101	Bangladesh	Asia				1																								1
BGD103	Bangladesh	Asia			1		1																				1			1
BGD104	Bangladesh	Asia				1																								1
BGD107	Bangladesh	Asia				1																								1
BGD109	Bangladesh	Asia				1																		1						1
BGD110	Bangladesh	Asia				1																								1
BGD111	Bangladesh	Asia			1	1																					1			1
BGD112	Bangladesh	Asia				1																								1
BGD114	Bangladesh	Asia			1	1																		1			1			1
BGD115	Bangladesh	Asia					1																							1
BGD119	Bangladesh	Asia				1																								1
BGD120	Bangladesh	Asia				1																								1
BGD127	Bangladesh	Asia				1																		1						1
BGD13	Bangladesh	Asia				1																					1			1
BGD130	Bangladesh	Asia				1																								1
BGD133	Bangladesh	Asia					1																				1			1
BGD14	Bangladesh	Asia				1																					1			1
BGD15	Bangladesh	Asia				1																								1
BGD16	Bangladesh	Asia				1																								1
BGD24	Bangladesh	Asia			1	1																					1			1
BGD27	Bangladesh	Asia					1																	1			1			1
BGD3	Bangladesh	Asia				1																					1			1
BGD34	Bangladesh	Asia				1																								1
BGD36	Bangladesh	Asia				1																								1
BGD38	Bangladesh	Asia				1																								1
BGD42	Bangladesh	Asia				1																					1			1
BGD43	Bangladesh	Asia				1																								1
BGD45	Bangladesh	Asia				1																					1			1
BGD46	Bangladesh	Asia				1																								1
BGD47	Bangladesh	Asia				1																					1			1
BGD49	Bangladesh	Asia				1																					1			1
BGD52	Bangladesh	Asia				1																					1			1
BGD53	Bangladesh	Asia			1	1	1																							1
BGD54	Bangladesh	Asia				1																								1
BGD63	Bangladesh	Asia				1																					1			1
BGD65	Bangladesh	Asia				1																								1
BGD68	Bangladesh	Asia			1	1																					1			1
BGD69	Bangladesh	Asia				1																								1
BGD70	Bangladesh	Asia					1																				1			1
BGD72	Bangladesh	Asia				1																					1			1
BGD73	Bangladesh	Asia				1																					1			1
BGD76	Bangladesh	Asia			1	1																					1			1
BGD78	Bangladesh	Asia			1	1																					1			1
BGD80	Bangladesh	Asia			1		1																				1			1
BGD81	Bangladesh	Asia				1																					1			1
BGD82	Bangladesh	Asia				1																					1			1
BGD84	Bangladesh	Asia			1	1																					1			1
BGD86	Bangladesh	Asia				1																					1			1
BGD90	Bangladesh	Asia			1	1																					1			1
BGD91	Bangladesh	Asia				1																		1			1	1		1
BGD94	Bangladesh	Asia				1																								1
BGD95	Bangladesh	Asia					1																				1			1
BGD96	Bangladesh	Asia			1	1																					1			1
BGD97	Bangladesh	Asia			1	1																					1			1
BM012A	Japan	Asia				1																					1			1
BM012S	Japan	Asia				1																					1			1
Bra_LPB32	Brazil	America				1																		1			1			1
Bra_LPB33	Brazil	America			1	1																				1				1
Bra_LPB34	Brazil	America				1																				1				1
Bra_LPB35	Brazil	America				1																		1			1			1
Bra_LPB37	Brazil	America					1																				1			1
Bra_LPB40	Brazil	America				1																		1			1			1
Bra_LPB41	Brazil	America				1																		1		1				1
Bra_LPB42	Brazil	America					1																	1			1			1
Bra_LPB43	Brazil	America				1																		1		1
Bra_LPB44	Brazil	America					1																				1			1
BURYAT14	Russia	Europe				1																					1			1
BURYAT19	Russia	Europe				1
BURYAT2	Russia	Europe				1																					1			1
BURYAT27	Russia	Europe				1																								1
BURYAT49	Russia	Europe				1
BURYAT9	Russia	Europe				1																					1			1
Ca_97_30	Canada	America				1																		1						1
Ca_97_34	Canada	America				1																								1
cam_KH0001	Cambodia	Asia				1																		1			1			1
cam_KH0012	Cambodia	Asia				1																		1						1
cam_KH0016	Cambodia	Asia					1																							1
cam_KH0022	Cambodia	Asia				1																		1			1			1
cam_KH0025	Cambodia	Asia				1
cam_KH0031	Cambodia	Asia				1																		1			1			1
cam_KH0032	Cambodia	Asia				1																		1			1	1		1
cam_KH0033	Cambodia	Asia					1																	1			1
cam_KH0040	Cambodia	Asia				1												1						1						1
cam_KH0042	Cambodia	Asia				1																		1			1
cam_KH0045	Cambodia	Asia			1	1																		1			1			1
cam_KH0054	Cambodia	Asia				1																		1			1			1
cam_KH0065	Cambodia	Asia				1																		1			1			1
cam_KH0066	Cambodia	Asia				1																		1						1
cam_KH0070	Cambodia	Asia				1																					1			1
cam_KH0071	Cambodia	Asia					1																	1			1			1
cam_KH0072	Cambodia	Asia			1	1																		1			1			1
cam_KH0075	Cambodia	Asia				1													1								1
cam_KH0086	Cambodia	Asia				1																		1						1
cam_KH0092	Cambodia	Asia				1																		1			1
cam_KH0095	Cambodia	Asia				1																						1		1
cam_KH0097	Cambodia	Asia				1																					1			1
cam_KH0106	Cambodia	Asia			1	1																		1			1			1
cam_KH0110	Cambodia	Asia				1																		1			1			1
cam_KH0113	Cambodia	Asia				1																		1		1				1
cam_KH0119	Cambodia	Asia				1																					1			1
cam_KH0120	Cambodia	Asia					1																	1			1			1
cam_KH0122	Cambodia	Asia				1																		1			1			1
cam_KH0125	Cambodia	Asia				1																		1			1			1
cam_KH0126	Cambodia	Asia					1																	1			1
cam_KH0127	Cambodia	Asia				1																		1			1			1
cam_KH0129	Cambodia	Asia				1																		1			1			1
cam_KH0141	Cambodia	Asia				1																		1			1			1
cam_KH0143	Cambodia	Asia			1		1																	1			1			1
cam_KH0148	Cambodia	Asia				1																		1						1
cam_KH0149	Cambodia	Asia				1																								1
cam_KH0153	Cambodia	Asia				1																		1						1
cam_KH0156	Cambodia	Asia					1																				1			1
cam_KH0158	Cambodia	Asia				1																		1						1
cam_KH0159	Cambodia	Asia				1																					1			1
cam_KH0161	Cambodia	Asia				1																		1			1			1
cam_KH0165	Cambodia	Asia				1																		1			1			1
cam_KH0167	Cambodia	Asia					1																	1						1
cam_KH0172	Cambodia	Asia				1																		1			1			1
cam_KH0173	Cambodia	Asia				1																		1						1
cam_KH0175	Cambodia	Asia					1																	1			1			1
cam_KH0176	Cambodia	Asia					1																				1			1
cam_KH0178	Cambodia	Asia					1																	1			1			1
cam_KH0182	Cambodia	Asia				1																										1
cam_KH0191	Cambodia	Asia				1																		1			1			1
cam_KH0198	Cambodia	Asia					1																	1			1			1
cam_KH0207	Cambodia	Asia				1																								1
cam_KH0210	Cambodia	Asia				1																								1
CAN_004	Canada	America					1																			1
CAN_005	Canada	America				1																	1	1
CAN_010	Canada	America				1
CAN_011	Canada	America				1																	1	1
CAN_019	Canada	America				1
CAN_095	Canada	America				1																	1	1
CAN_136	Canada	America				1																	1	1
CAN_172	Canada	America				1																	1	1
CAN_196	Canada	America			1	1																		1						1
CAN_219	Canada	America					1																	1						1
CAN_243	Canada	America				1																								1
CAN_247	Canada	America				1
CAN_258	Canada	America				1																	1	1
CAN_290	Canada	America				1
CC33C	South Africa	Africa					1																	1			1			1
CH_D_1801426	China	Asia					1																	1			1
CH_D_1801431	China	Asia				1																					1			1
CH_D_1801432	China	Asia				1																					1			1
CH_D_1801434	China	Asia				1																					1			1
CH_D_1801435	China	Asia				1																		1			1			1
CH_D_1802583	China	Asia				1																					1			1
CH_D_1802584	China	Asia				1																					1			1
CH_D_1802585	China	Asia				1																	1				1	1
CH_D_1802586	China	Asia				1
CH_D_1802588	China	Asia				1																								1
CHL_01	China	Asia				1																								1
CHL_02	China	Asia				1																		1						1
CHL_03	China	Asia				1																		1			1			1
CHL_04	China	Asia				1																		1						1
CHL_05	China	Asia				1																		1						1
CHL_06	China	Asia				1																		1			1			1
CHL_07	China	Asia				1																		1			1			1
CHL_08	China	Asia				1																					1
CHL_09	China	Asia				1																		1
CHL_10	China	Asia				1																1								1
CHL_11	China	Asia					1																	1			1			1
CHL_12	China	Asia				1																		1			1			1
CHL_14	China	Asia				1																		1			1			1
CHL_16	China	Asia				1																		1			1			1
CHL_17	China	Asia				1																		1			1			1
CHL_19	China	Asia				1																		1						1
CHL_20	China	Asia				1																		1			1
CHL_21	China	Asia				1																					1			1
CHL_22	China	Asia				1																					1			1
CHL_23	China	Asia				1																		1						1
CHL_24	China	Asia				1																					1
CHL_25	China	Asia			1		1			1																				1
CHL_26	China	Asia				1																		1			1			1
CHL_27	China	Asia				1																		1
CHL_29	China	Asia				1													1					1						1
CHL_31	China	Asia				1																					1
CHL_32	China	Asia				1																		1			1			1
CHL_33	China	Asia				1																		1
CHL_35	China	Asia					1																	1			1			1
CHL_36	China	Asia				1																		1			1			1
CHL_37	China	Asia				1																		1						1
CHL_38	China	Asia					1																1	1			1
CHL_39	China	Asia				1																		1
CHL_41	China	Asia				1
CHL_42	China	Asia				1													1					1		1
CHL_44	China	Asia				1																		1			1
CHL_46	China	Asia					1																				1
CHL_47	China	Asia				1																		1			1			1
CHL_48	China	Asia				1																		1			1
CHL_49	China	Asia				1																		1
CHL_50	China	Asia				1																		1			1			1
CHL_51	China	Asia				1																		1						1
CHL_52	China	Asia				1																					1
CHL_54	China	Asia				1																		1						1		1
Chukchi03	Russia	Europe				1																					1
Chukchi08	Russia	Europe				1																					1			1
CL_FE60	Chile	America					1																				1			1
CL_FE70	Chile	America					1																	1			1			1
CL_MASP	Chile	America			1	1																					1
D1a	Senegal	Africa				1																		1						1
D3a	Senegal	Africa				1																		1		1				1
Du15	Republic of Korea	Asia				1																								1
E48	Russia	Europe				1																								1
EG-223	Egypt	Africa			1	1																		1			1			1
EGY1909	Egypt	Africa			1	1																					1			1
EGY2199	Egypt	Africa				1																					1			1
EGY3480	Egypt	Africa				1																					1			1
ES_10	Spain	Europe			1	1																					1			1
ES_11	Spain	Europe			1	1																		1			1			1
ES_12	Spain	Europe				1																					1			1
ES_13	Spain	Europe				1																		1			1			1
ES_15	Spain	Europe				1																		1			1			1
ES_25	Spain	Europe					1																				1			1
ES_26	Spain	Europe			1		1																							1
ES_31	Spain	Europe			1	1																		1			1			1
ES_46	Spain	Europe				1																		1			1			1
ES_54	Spain	Europe				1																					1			1
ES_58	Spain	Europe				1																		1			1			1
ES_60	Spain	Europe			1		1																	1			1			1
ES_61	Spain	Europe				1																					1			1
ES_610	Spain	Europe			1		1																	1			1			1
ES_68	Spain	Europe			1	1																					1			1
ES_7	Spain	Europe			1		1																				1			1
ES_76	Spain	Europe			1	1																					1			1
ES_DO	Spain	Europe					1																				1			1
ES_SN	Spain	Europe					1
ETH04	Ethiopia	Africa				1																					1			1
ETH09	Ethiopia	Africa				1																		1			1			1
ETH29	Ethiopia	Africa			1	1																					1			1
ETH52	Ethiopia	Africa				1				1														1			1			1
Even14	Russia	Europe				1																								1
Even33	Russia	Europe			1		1																	1						1
Evenky01	Russia	Europe				1																								1
Evenky05	Russia	Europe				1																								1
Evenky11	Russia	Europe				1
Evenky58	Russia	Europe				1																		1			1			1
Evenky65	Russia	Europe				1																								1
Evenky73	Russia	Europe				1																								1
GC11_HL	France	Europe				1																								1
GC23_HL	France	Europe				1																					1			1
GC26_HL	France	Europe					1																				1			1
GC27_HL	France	Europe				1																		1			1			1
GC30_HL	France	Europe					1																				1			1
GC31_B	France	Europe				1																					1
GC43_HL	France	Europe			1	1																								1
GC52_HL	France	Europe				1																					1			1
GC54_HL	France	Europe				1																		1			1			1
GC65_HL	France	Europe				1																					1
GC67_HL	France	Europe				1																					1			1
GC69_HL	France	Europe				1												1									1			1
GD63	Vietnam	Asia				1																		1			1			1
Gt_04_059	Guatemala	America				1
Gt_04_218	Guatemala	America				1																								1
H13_1	Russia	Europe				1																								1
H30	Singapore	Asia				1																		1			1
H30A	Singapore	Asia				1																		1			1
H9	Singapore	Asia				1																					1			1
H9A	Singapore	Asia				1																					1			1
HE_C10	Sweden	Europe			1	1																					1			1
HE_C15	Sweden	Europe				1																					1			1
HE_C16	Sweden	Europe					1																	1			1			1
HE_C18	Sweden	Europe			1	1																		1			1			1
HE_C21	Sweden	Europe				1																								1
HE_C23	Sweden	Europe					1																	1			1			1
HE_NC14	Sweden	Europe				1																					1			1
HE_NC20	Sweden	Europe			1	1																					1			1
HE_NC23	Sweden	Europe				1																					1			1
HE_NC24	Sweden	Europe				1			1																		1			1
HE_NC30	Sweden	Europe				1																		1			1			1
HE_NC32	Sweden	Europe				1																					1			1
HE_NC34	Sweden	Europe				1																					1			1
HE_NC36	Sweden	Europe				1																					1			1
HE_NC38	Sweden	Europe				1																		1						1
HE_NC39	Sweden	Europe				1																					1			1
HE_NC40	Sweden	Europe				1																		1			1			1
HE_NC41	Sweden	Europe					1																				1			1
HE_NC6	Sweden	Europe				1																					1			1
HN_G240	Honduras	America					1																	1		1				1
HN_G242	Honduras	America				1																				1				1
HN_G246	Honduras	America					1																	1		1				1
HN_G248	Honduras	America				1																					1			1
HN_G249	Honduras	America			1	1																		1			1			1
HN_G250	Honduras	America				1				1																	1			1
HN_G251	Honduras	America				1																								1
HN_G255	Honduras	America				1																				1				1
HN_G257	Honduras	America			1	1																		1			1			1
HN_G258	Honduras	America					1																	1			1			1
HN_G260	Honduras	America				1																								1
HN_G262	Honduras	America				1																								1
HN_G265	Honduras	America				1																					1			1
HN_G266	Honduras	America			1	1																		1			1			1
HN_G267	Honduras	America					1																			1				1
HN_G274	Honduras	America			1	1																		1			1			1
HN_G277	Honduras	America				1																		1			1			1
HN_G278	Honduras	America				1																		1			1			1
HN_G280	Honduras	America					1																			1
HN_G285	Honduras	America				1																								1
HN_G288	Honduras	America				1																		1			1			1
HN_G300	Honduras	America				1																				1
HN_G307	Honduras	America			1	1																		1			1			1
HN_G310	Honduras	America				1																				1				1
HN_G315	Honduras	America			1	1																		1			1			1
HN_G328	Honduras	America			1	1																					1			1
HN_G329	Honduras	America				1																		1						1
HN_G331	Honduras	America				1																					1			1
HN_G339	Honduras	America				1																				1				1
HN_G341	Honduras	America				1																		1			1			1
HN_G346	Honduras	America				1																		1			1			1
HP_ISR1	Israel	Asia				1																		1			1			1
Hp_ISR10	Israel	Asia				1																					1			1
HP_ISR11	Israel	Asia				1																					1			1
HP_ISR12	Israel	Asia				1																					1			1
HP_ISR13	Israel	Asia				1																					1
HP_ISR14	Israel	Asia					1																				1			1
HP_ISR15	Israel	Asia				1																					1			1
HP_ISR16	Israel	Asia				1																					1			1
HP_ISR17	Israel	Asia				1																					1			1
HP_ISR18	Israel	Asia				1																					1			1
HP_ISR19	Israel	Asia				1																					1			1
HP_ISR2	Israel	Asia			1		1																				1			1
HP_ISR20	Israel	Asia			1		1												1								1			1
HP_ISR21	Israel	Asia					1																				1
HP_ISR22	Israel	Asia			1	1																	1				1			1
HP_ISR23	Israel	Asia				1																					1			1
HP_ISR24	Israel	Asia			1	1																					1			1
HP_ISR25	Israel	Asia					1																				1			1
HP_ISR26	Israel	Asia				1																					1			1
HP_ISR27	Israel	Asia				1																					1			1
HP_ISR28	Israel	Asia			1	1																		1			1			1
HP_ISR29	Israel	Asia			1	1																					1			1
HP_ISR3	Israel	Asia			1	1																					1			1
HP_ISR30	Israel	Asia			1		1																				1			1
HP_ISR31	Israel	Asia				1																		1			1			1
HP_ISR32	Israel	Asia			1	1																					1			1
HP_ISR33	Israel	Asia				1																					1			1
HP_ISR34	Israel	Asia				1																		1			1			1
HP_ISR35	Israel	Asia				1																					1			1
HP_ISR36	Israel	Asia				1																					1
HP_ISR37	Israel	Asia					1																				1			1
HP_ISR38	Israel	Asia				1																					1			1
HP_ISR39	Israel	Asia				1																					1			1
HP_ISR4	Israel	Asia				1																					1			1
HP_ISR40	Israel	Asia				1																					1			1
HP_ISR41	Israel	Asia					1																				1			1
HP_ISR42	Israel	Asia				1																					1			1
HP_ISR43	Israel	Asia				1																					1			1
HP_ISR44	Israel	Asia				1																					1			1
HP_ISR45	Israel	Asia				1																					1			1
HP_ISR46	Israel	Asia			1	1																					1			1
HP_ISR47	Israel	Asia				1																								1
HP_ISR48	Israel	Asia				1																	1							1
HP_ISR5	Israel	Asia				1																					1			1
HP_ISR6	Israel	Asia				1																					1			1
HP_ISR7	Israel	Asia			1	1																					1			1
HP_ISR8	Israel	Asia				1																					1			1
HP_ISR9	Israel	Asia				1																					1			1
HP00152_WA	Australia	Australia				1																								1
HP00192_WA	Australia	Australia				1																		1			1			1
HP00248_WA	Australia	Australia				1																								1
HP00260_WA	Algeria	Africa				1																								1
HP01102_WA	Nigeria	Africa				1																					1			1
HP01140_WA	Australia	Australia				1																					1			1
HP01193_WA	Australia	Australia				1																								1
HP01234_WA	Somalia	Africa				1																					1			1
HP01306_WA	Australia	Australia			1	1																		1			1			1
HP01316_WA	Australia	Australia				1																								1
HP01324_WA	Australia	Australia				1																					1			1
HP01330_WA	Australia	Australia				1
HP02140_WA	Australia	Australia				1																		1			1			1
HP03054_WA	Australia	Australia				1																					1			1
HP03127_WA	Australia	Australia				1																		1		1				1
HP03218_WA	Egypt	Africa				1																		1						1
HP04041_WA	Australia	Australia			1		1																				1			1
HP04042_WA	Australia	Australia					1																				1		1	1
HP04057_WA	Egypt	Africa			1	1																								1
HP04086_WA	Romania	Europe				1																		1			1
HP04087_WA	Canada	America				1																		1			1
HP05044_WA	Sudan	Africa				1																					1			1
HP06038_WA	South Africa	Africa				1																				1
HP06045_WA	South Africa	Africa				1																					1			1
HP06058_WA	South Africa	Africa				1																		1			1			1
HP06059_WA	Seycelles	Africa				1				1																	1			1
HP07019_WA	Zimbabwe	Africa				1																					1
HP07036_WA	Somalia	Africa				1																				1				1
HP08031_WA	South Africa	Africa			1	1																		1			1			1
HP08058_WA	Sudan	Africa				1																					1			1
HP08061_WA	Ethiopia	Africa			1	1																					1			1
HP08072_WA	Ghana	Africa			1	1																					1			1
HP08073_WA	South Africa	Africa				1																		1			1			1
HP08074_WA	Ethiopia	Africa				1																					1			1
HP09046_WA	South Africa	Africa				1																					1			1
HP11004_WA	Zimbabwe	Africa			1	1																					1			1
HP11005_WA	New Zealand	Australia			1	1																		1			1			1
HP11011_WA	Australia	Australia					1																							1
HP11013_WA	Australia	Australia					1																	1						1
HP11020_WA	Australia	Australia			1		1																	1			1			1
HP11032_WA	New Zealand	Australia				1																				1				1		1
HP11037_WA	Liberia	Africa				1																					1			1
HP11042_WA	Australia	Australia					1																	1			1
HP11043_WA	Afghanistan	Asia				1																		1			1			1
HP11049_WA	Sudan	Africa				1																					1			1
HP11054_WA	Australia	Australia					1																	1			1			1
HP11055_WA	Vietnam	Asia				1																					1			1
HP11059_WA	Australia	Australia				1																		1		1				1
HP12002_WA	Germany	Europe				1																		1			1			1
HP12014_WA	South Africa	Africa				1																								1
HP12019_WA	Australia	Australia				1																					1			1
HP12020_WA	West Africa	Africa				1																						1
HP12036_WA	China	Asia				1																		1			1			1
HP12038_WA	South Africa	Africa				1																		1						1
HP12053_WA	Italy	Europe				1																		1			1
HP12054_WA	South Africa	Africa					1																							1
HP12059_WA	Pakistan	Asia					1																	1			1
HP12060_WA	Australia	Australia			1	1																					1			1
HP12064_WA	China	Asia				1																	1				1			1
HP12068_WA	India	Asia				1																		1			1			1
HP12069_WA	Vietnam	Asia			1	1																					1			1
HP12070_WA	Australia	Australia				1																		1
HP12073_WA	South Africa	Africa			1	1																								1
HP12077_WA	Mauritius	Africa				1																								1
HP12078_WA	China	Asia			1	1																		1			1			1
HP13005_WA	Sudan	Africa				1																								1
HP13007_WA	Australia	Australia				1																		1			1			1
HP13009_WA	Australia	Australia					1																	1
HP13011_WA	South africa	Africa				1																				1				1
HP13012_WA	Vietnam	Asia				1																								1
HP13013_WA	Vietnam	Asia			1		1																				1			1
HP13021_WA	Malta	Europe			1	1																					1			1
HP13022_WA	Australia	Australia				1																		1		1				1
HP13024_WA	Australia	Australia			1	1																		1			1			1
HP13025_WA	Australia	Australia					1																				1			1
HP13026_WA	South Africa	Africa				1																		1			1			1
HP13027_WA	Australia	Australia			1	1																		1			1			1
HP13028_WA	Australia	Australia			1	1																					1			1
HP13029_WA	Australia	Australia				1																					1
HP13031_WA	Vietnam	Asia			1	1																		1			1			1
HP13033_WA	South Africa	Africa			1	1																		1			1			1
HP13050_WA	Sudan	Africa					1																			1				1
HP13054_WA	India	Asia				1																					1			1
HP13056_WA	South Africa	Africa				1																		1			1			1
HP13061_WA	China	Asia					1																	1			1
HP13063_WA	Vietnam	Asia				1																								1		1
HP13064_WA	Iran	Asia				1																		1						1
HP13068_WA	Ethiopia	Africa				1																				1				1
HP13072_WA	South Africa	Africa				1																		1			1			1
HP14012_WA	Vietnam	Asia				1																					1			1
HP14016_WA	India	Asia			1	1																					1			1
HP14021_WA	Eritrea	Africa					1																	1			1			1
HP14023_WA	Uganda	Africa				1																								1
HP14031_WA	Vietnam	Asia			1	1																		1			1			1
HP14036_WA	Vietnam	Asia				1																					1			1
HP14039	Australia	Australia			1		1																	1			1			1
HP14039_WA	Somalia	Africa				1																		1		1				1
HP14048_WA	Afghanistan	Asia					1																				1			1
HP14050_WA	Ecuador	America				1																		1			1			1
HP14051_WA	Vietnam	Asia			1	1																					1			1
HP14052_WA	China	Asia				1																		1						1
HP14054_WA	India	Asia			1	1																					1			1
HP14056_WA	Vietnam	Asia			1	1																					1			1
HP14065_WA	Afghanistan	Asia			1	1																		1			1			1
HP14069_WA	China	Asia			1	1																					1			1
HP15001_WA	Australia	Australia			1	1																					1			1
HP15002_WA	Vietnam	Asia					1																	1		1				1
HP15003_WA	China	Asia				1
HP15004_WA	Vietnam	Asia					1												1								1			1
HP15005_WA	Eritrea	Africa				1																								1
HP15006_WA	Afghanistan	Asia			1	1																		1			1
HP15011_WA	Vietnam	Asia			1		1																				1			1
HP15012_WA	India	Asia			1	1																					1			1
HP15013_WA	India	Asia				1																		1			1			1
HP15015_WA	China	Asia				1																		1			1			1
HP15018_WA	Vietnam	Asia			1	1																					1			1
HP15020_WA	Vietnam	Asia			1	1																					1			1
HP15022_WA	Afghanistan	Asia				1																		1						1
HP15025_WA	Vietnam	Asia					1																	1			1			1
HP15026_WA	Afghanistan	Asia			1	1																		1			1			1
HP15027_WA	Vietnam	Asia				1																								1
HP15028_WA	Bosnia	Europe					1																	1						1
HP15031_WA	Vietnam	Asia				1																		1						1
HP15032_WA	China	Asia					1																	1						1
HP15033_WA	Vietnam	Asia			1		1																				1			1
HP15034_WA	Sierra Leone	Africa					1																	1						1
HP15035_WA	Iran	Asia					1																	1
HP15036_WA	China	Asia					1																	1						1
HP15039_WA	Australia	Australia					1																	1						1
HP15040_WA	Vietnam	Asia				1																					1			1
HP15044_WA	China	Asia				1																				1				1
HP15050_WA	Iran	Asia					1																	1						1
HP15051_WA	Vietnam	Asia				1																					1			1
HP15054_WA	Bangladesh	Asia			1	1																					1			1
HP15058_WA	Australia	Australia					1																	1		1
HP15059_WA	Australia	Australia					1																	1						1
HP15060_WA	Nepal	Asia				1																		1						1		1
HP15067_WA	China	Asia					1																	1						1
HP16001_WA	Australia	Australia			1	1																		1			1			1
HP16004_WA	China	Asia					1
HP16008_WA	Vietnam	Asia				1																					1			1
HP16042_WA	Australia	Australia				1																				1				1
HP16051_WA	Australia	Australia				1																					1			1
HP16052_WA	Australia	Australia			1	1																					1			1
HP16055_WA	Australia	Australia					1																			1				1
HP16056_WA	Australia	Australia				1																								1
HP16062_WA	Australia	Australia				1																		1						1
HP42k	Belarus	Europe				1																					1			1
HP45	Belarus	Europe				1																					1			1
HP97011_WA	Australia	Australia				1																					1			1
HP98123_WA	Eigypt	Africa				1
HP98285_WA	Australia	Australia			1	1																		1			1			1
HP98317_WA	Eigypt	Africa				1																		1
HP98490_WA	Ethiopia	Africa			1		1																				1			1
HP99216_WA	Zimbabwe	Africa					1																	1
HP99244_WA	Mauritius	Africa				1																		1			1			1
HP99255_WA	Eritrea	Africa			1	1																					1			1
HP99316_WA	Mauritius	Africa			1		1																				1			1
HP99330_WA	Zambia	Africa				1																		1
HP99392_WA	Kenya	Africa			1	1																					1			1
HP99440_WA	Australia	Australia				1																					1			1
HP99511_WA	Australia	Australia					1																	1
HP99521_WA	Mauritius	Africa			1	1																					1			1
HP99647_WA	Mauritius	Africa			1	1																					1
HP99648_WA	Mauritius	Africa				1																		1
HP99689_WA	Egypt	Africa				1																					1			1
HPAS14_WA	Australia	Australia					1																	1						1
HPAS23_WA	Australia	Australia				1																								1
HPJ003_WA	Australia	Australia			1	1																					1			1
HPJ013_WA	Australia	Australia					1																	1
HPJ022_WA	Australia	Australia				1																					1			1
HPJ023_WA	Australia	Australia			1	1																					1			1
HPJ024_WA	Australia	Australia					1																							1
HPJ025_WA	Australia	Australia				1																					1			1
HPJ040_WA	Australia	Australia					1																	1
HPJ050_WA	Australia	Australia				1													1								1			1
HPJ055_WA	Australia	Australia			1	1																		1			1			1
HPJ056_WA	Australia	Australia					1																	1
HPJ057_WA	Australia	Australia				1																					1			1
HPJ071_WA	Australia	Australia			1	1																					1			1
HPJ098_WA	Australia	Australia				1																					1			1
HPJ099_WA	Australia	Australia				1																								1
HPJ117_WA	Australia	Australia			1	1																					1			1
HPJ118_WA	Australia	Australia			1	1																					1			1
HPJ119_WA	Australia	Australia					1																				1
HPJ148_WA	Australia	Australia				1																					1			1
HPJ156_WA	Australia	Australia					1																	1			1			1
HPJ165_WA	Australia	Australia			1	1																					1			1
HPJ207_WA	Australia	Australia				1																					1			1
ind_KH1	India	Asia				1																					1			1
ind_KH10	India	Asia					1																				1			1
ind_KH11	India	Asia				1																								1
ind_KH12	India	Asia					1																	1			1			1
ind_KH13	India	Asia			1	1																					1			1
ind_KH14	India	Asia				1																								1
ind_KH15	India	Asia				1																						1		1
ind_KH16	India	Asia			1	1																					1			1
ind_KH17	India	Asia				1																								1
ind_KH18	India	Asia				1																								1
ind_KH19	India	Asia			1	1																					1			1
ind_KH2	India	Asia			1	1																					1			1
ind_KH20	India	Asia				1																					1			1
ind_KH21	India	Asia				1																					1			1
ind_KH22	India	Asia				1																								1
ind_KH23	India	Asia				1																					1			1
ind_KH25	India	Asia				1																					1			1
ind_KH26	India	Asia				1																								1
ind_KH27	India	Asia				1																					1			1
ind_KH28	India	Asia			1	1																					1			1
ind_KH29	India	Asia			1	1																					1			1
ind_KH3	India	Asia				1																					1			1
ind_KH30	India	Asia				1																					1			1
ind_KH31	India	Asia				1
ind_KH32	India	Asia				1																					1			1
ind_KH33	India	Asia				1																		1			1			1
ind_KH34	India	Asia					1																							1
ind_KH35	India	Asia				1																					1			1
ind_KH36	India	Asia				1																					1			1
ind_KH37	India	Asia				1																								1
ind_KH38	India	Asia				1																					1			1
ind_KH39	India	Asia				1																								1
ind_KH4	India	Asia				1																					1			1
ind_KH40	India	Asia			1	1																					1			1
ind_KH41	India	Asia				1																					1			1
ind_KH43	India	Asia				1																								1
ind_KH44	India	Asia				1																								1
ind_KH45	India	Asia				1																					1			1
ind_KH6	India	Asia				1																					1			1
ind_KH7	India	Asia				1																								1
ind_KH8	India	Asia			1	1																					1			1
ind_KH9	India	Asia				1																		1			1			1
Ind_NAB47	India	Asia				1																								1
Ind_Nad1	India	Asia				1																					1			1
ind_NAK7	India	Asia				1																								1
Iran23	Iran	Asia			1	1																					1			1
Isolate_A	New Zealand	Australia					1																				1			1
Isolate_B	New Zealand	Australia				1																		1			1			1
Isolate_C	New Zealand	Australia				1																					1	1		1
Isolate_E	New Zealand	Australia					1			1																	1			1
J182	United State of America	America				1																					1			1
JP0037	Japan	Asia					1																	1						1
JP0038	Japan	Asia				1																		1						1
JP0039	Japan	Asia				1																		1			1
JP0040	Japan	Asia					1																				1
JP0041	Japan	Asia				1				1														1			1			1
JP0042	Japan	Asia				1																					1
JP0043	Japan	Asia				1																		1			1
JP0044	Japan	Asia					1																							1
JP0045	Japan	Asia				1																		1						1
JP0046	Japan	Asia				1																		1
JP0047	Japan	Asia				1																					1			1
JP0048	Japan	Asia				1																		1
JP0049	Japan	Asia				1																		1			1			1
JP0050	Japan	Asia				1																		1			1			1
JP0051	Japan	Asia				1																					1
JP0052	Japan	Asia					1																	1
JP0053	Japan	Asia				1																								1
JP0054	Japan	Asia				1																		1			1			1
JP0056	Japan	Asia				1
JP0057	Japan	Asia				1																					1			1
JP0058	Japan	Asia				1																		1
JP0059	Japan	Asia				1																								1
JP0060	Japan	Asia				1																		1						1
JP0061	Japan	Asia				1																					1			1
JP0063	Japan	Asia					1																	1			1			1
JP0065	Japan	Asia					1												1					1			1
JP0067	Japan	Asia				1																					1
JP0068	Japan	Asia				1																		1						1
JP0069	Japan	Asia					1																	1						1
JP0070	Japan	Asia				1																					1			1
JP0072	Japan	Asia				1																		1			1			1
JP0074	Japan	Asia				1																		1
JP0075	Japan	Asia				1																		1			1	1		1
JP0076	Japan	Asia				1																					1			1
JP0077	Japan	Asia					1																	1			1			1
JP0078	Japan	Asia				1																		1			1			1
JP0079	Japan	Asia				1																		1
JP0085	Japan	Asia				1																		1						1
JP0086	Japan	Asia				1																		1
JP0087	Japan	Asia				1																		1						1
JP0088	Japan	Asia				1																		1						1
JP0089	Japan	Asia				1																		1			1			1
JP0090	Japan	Asia				1																		1
JP0092	Japan	Asia				1																		1
JP0093	Japan	Asia				1																		1			1			1
JP0094	Japan	Asia				1																		1
JP0095	Japan	Asia				1																		1			1			1
JP0096	Japan	Asia					1																				1			1
JP0097	Japan	Asia					1																	1			1
JP0098	Japan	Asia				1										1
JP0099	Japan	Asia				1																		1			1			1
JP0100	Japan	Asia				1																		1			1			1
JP0101	Japan	Asia				1																					1			1
JP0103	Japan	Asia					1																				1
JP0104	Japan	Asia				1																		1
JP0105	Japan	Asia					1																	1
JP0106	Japan	Asia				1																		1
JP0108	Japan	Asia				1																		1
JP0109	Japan	Asia			1	1																		1			1			1
JP0110	Japan	Asia				1																		1
JP0111	Japan	Asia				1																		1			1			1
JP0112	Japan	Asia				1																					1			1
JP0113	Japan	Asia				1																		1						1
JP0115	Japan	Asia				1																		1			1	1
JP0116	Japan	Asia				1																		1			1			1
JP0117	Japan	Asia					1																	1
JP0118	Japan	Asia				1																		1						1
JP0119	Japan	Asia				1																		1
JP0120	Japan	Asia				1																		1						1
JP0121	Japan	Asia				1																		1
JP0122	Japan	Asia					1																				1			1
JP0123	Japan	Asia				1																		1						1
JP0125	Japan	Asia				1																		1						1
JP0126	Japan	Asia					1																	1			1			1
JP0128	Japan	Asia				1																		1			1			1
JP0129	Japan	Asia				1																		1			1
JP0130	Japan	Asia				1																		1			1			1
JP0131	Japan	Asia					1																				1			1
JP0132	Japan	Asia				1																		1						1
JP0133	Japan	Asia				1																					1
JP0134	Japan	Asia				1																		1
K26A1	Angola	Africa					1																	1
KAZ3172	Kazakhstan	Asia				1																					1			1
KAZ3176	Kazakhstan	Asia				1																					1			1
KAZ3177	Kazakhstan	Asia				1																					1			1
KAZ3190	Kazakhstan	Asia				1																					1			1
KAZ3193	Kazakhstan	Asia				1																					1			1
KAZ3194	Kazakhstan	Asia			1	1																					1			1
Keto18	Russia	Europe				1																								1
Keto60	Russia	Europe					1																	1						1
Khanty04	Russia	Europe			1	1																		1						1
Khanty15	Russia	Europe			1	1																		1						1
Khanty16	Russia	Europe				1																		1			1			1
Khanty17	Russia	Europe				1																					1			1
Khanty23	Russia	Europe				1																								1
Khanty26	Russia	Europe				1																		1			1			1
Khanty27	Russia	Europe				1																		1			1			1
Khanty30	Russia	Europe				1																		1			1			1
Khanty39	Russia	Europe				1																					1			1
Khanty40	Russia	Europe				1																					1			1
Khanty47	Russia	Europe				1																					1			1
Khoisan01A	Namibia	Africa					1																	1		1				1
Khoisan03A	Namibia	Africa					1																	1
Khoisan07A	Namibia	Africa					1												1					1		1
Koryak28	Russia	Europe				1
Koryak35	Russia	Europe				1																					1			1
Koryak37	Russia	Europe				1
KR03B	Kyrgystan	Asia				1																					1			1
kr06a	Kyrgystan	Asia				1																					1			1
KR107A	Kyrgystan	Asia				1																					1			1
KR113A	Kyrgystan	Asia				1																					1			1
KR11A	Kyrgystan	Asia				1																					1			1
KR13A	Kyrgystan	Asia				1																								1
KR13B	Kyrgystan	Asia				1																					1			1
KR16A	Kyrgystan	Asia				1																								1
KR23A	Kyrgystan	Asia				1																								1
kuw22	Kuwait	Asia				1																		1			1			1
kuw45	Kuwait	Asia				1																								1
kuw59	Kuwait	Asia				1																					1			1
L7	India	Asia				1
LEB3340	Lebanon	Asia			1	1																					1			1
LEB3349	Lebanon	Asia			1	1																					1			1
LEB3372	Lebanon	Asia					1																				1			1
LEB3373	Lebanon	Asia				1																		1			1			1
LEB3438	Lebanon	Asia				1																					1			1
LEB3443	Lebanon	Asia				1																					1			1
LIM_001	Peru	America					1																	1			1
LIM_002	Peru	America				1																		1			1			1
LIM_003	Peru	America					1																				1			1
LIM_005	Peru	America				1																	1				1
LIM_006	Peru	America				1																				1				1
LIM_007	Peru	America					1																	1			1			1
LIM_008	Peru	America			1	1																					1
LIM_009	Peru	America				1																		1			1			1
LIM_010	Peru	America				1																					1			1
MHP01	United State of America	America				1																					1			1
MHP02	United State of America	America					1																				1
MHP03	United State of America	America			1		1																	1			1			1
MHP04	United State of America	America				1							1														1			1
MHP05	United State of America	America					1																	1		1				1
MHP06	United State of America	America				1																		1			1			1
MHP08	United State of America	America				1																					1			1
MHP09C	United State of America	America				1																					1
MHP09L	United State of America	America					1																	1						1		1
MHP10	United State of America	America			1	1																		1			1			1
MHP11	United State of America	America				1																				1				1
MHP12	United State of America	America					1																			1				1
MHP13	United State of America	America					1																							1
MHP15	United State of America	America				1																					1			1
MHP16	United State of America	America					1																	1		1				1
MHP17	United State of America	America					1																				1			1
MHP18	United State of America	America					1																	1			1
MHP19	United State of America	America				1																					1			1
MHP20	United State of America	America				1																					1			1
MHP22	United State of America	America				1																				1				1
MHP23	United State of America	America					1																	1			1			1
MHP28	United State of America	America					1																	1		1
MHP29	United State of America	America				1							1													1
MHP30	United State of America	America				1																		1			1			1
MHP31	United State of America	America				1																					1			1
MHP32	United State of America	America				1																					1			1
MHP33	United State of America	America					1																	1			1			1
MHP34	United State of America	America					1																				1
MHP35	United State of America	America					1																				1			1
MHP36	United State of America	America					1																				1
MHP37	United State of America	America				1																					1
MHP38	United State of America	America				1																					1			1
MHP39	United State of America	America				1																				1
MHP40	United State of America	America				1																		1			1			1
MHP41	United State of America	America				1																		1		1				1
MHP42	United State of America	America				1																		1			1			1
MHP43	United State of America	America				1																					1			1
MHP44	United State of America	America				1																		1		1				1
MHP47	United State of America	America					1																	1		1
MHP50	United State of America	America					1																				1			1
MHP51	United State of America	America					1																	1		1				1
MHP52	United State of America	America					1																	1			1			1
MHP54	United State of America	America				1																					1			1
ML1	China	Asia				1																		1			1			1
ML2	China	Asia				1				1														1			1		1	1
ML3	China	Asia					1																	1			1			1
mong44	Mongolia	Asia				1																								1
mong49	Mongolia	Asia				1											1													1
Mor_G4	Morocco	Africa					1																	1		1				1
Mor_Hp_PW	Morocco	Africa					1																	1		1				1
Mor_hp106	Morocco	Africa					1																	1		1				1
Mor_hp151	Morocco	Africa					1																	1		1				1
Mor_Hp725g	Morocco	Africa					1																	1		1				1
Mor_hp751	Morocco	Africa					1																	1		1				1
MX_2002_14	Mexico	America			1	1																								1
MX_2003_279	Mexico	America				1																				1				1
MX_2003_292	Mexico	America				1																				1				1
MX_2003_368	Mexico	America				1																		1			1			1
MX_2004_102	Mexico	America				1																		1		1				1
MX_2004_125	Mexico	America			1		1																	1						1
MX_2004_137	Mexico	America				1																				1
MX_2004_210	Mexico	America				1				1																	1			1
MX_2004_37	Mexico	America					1																				1			1
MX_2004_40	Mexico	America			1	1																					1			1
MX_2004_42	Mexico	America					1																	1		1				1
MX_2004_51	Mexico	America				1																					1			1
MX_2004_67	Mexico	America			1	1				1														1			1			1
MX_2004_84	Mexico	America				1																					1			1
N6_del_htrA	Poland	Europe	1			1																								1
N6_mut_htrA661	Poland	Europe	1			1																								1
Nanai30	Russia	Europe				1																					1			1
Nanai34	Russia	Europe					1																	1						1
Nanai40	Russia	Europe				1																								1
NCTC13345	Nigeria	Africa				1																		1		1						1
Nentsy28	Russia	Europe				1																					1			1
Nentsy29	Russia	Europe				1																					1
Nentsy32	Russia	Europe				1																								1
Nentsy37	Russia	Europe				1																					1
Nentsy38	Russia	Europe				1
Nentsy65	Russia	Europe				1																								1
Nentsy81	Russia	Europe				1																		1						1
Nentsy82	Russia	Europe					1																				1			1
Nentsy90	Russia	Europe				1																					1			1
neuguinea56	Papua New Guinea	Australia			1		1																	1		1
NIGH2493	Nigeria	Africa				1																		1			1			1
NIGH2494	Nigeria	Africa				1																		1			1			1
NYPt127	United State of America	America					1																				1			1
NYPt130	United State of America	America				1																		1			1
NYPt133	United State of America	America				1																					1			1
NYPt154	United State of America	America				1																		1			1			1
NYPt170	United State of America	America				1																		1			1			1
NYPt186	United State of America	America			1	1																		1		1				1
NYPt187	United State of America	America				1																		1		1
NYPt189	United State of America	America				1																		1			1
NYPt19	United State of America	America			1	1																					1			1
NYPt273	United State of America	America				1																					1
NYPt281	United State of America	America				1																					1			1
NYPt292	United State of America	America					1																	1		1
NYPt297	United State of America	America			1	1																		1			1			1
NYPt310	United State of America	America					1																	1			1			1
NYPt328	United State of America	America			1	1																					1			1
NYPt64	United State of America	America			1	1																					1			1
NYPt66	United State of America	America			1	1																					1			1
NYPt72	United State of America	America			1	1																					1			1
NYPt82	United State of America	America					1																				1
NYPt94	United State of America	America				1																					1			1
NYPt95	United State of America	America					1																	1			1
OKI102	Japan	Asia				1																					1			1
oki109	Japan	Asia					1																	1						1
Oki112	Japan	Asia				1																					1			1
Oki128	Japan	Asia					1																	1						1
Oki154	Japan	Asia				1																		1						1
oki420	Japan	Asia				1																		1						1
Oki422	Japan	Asia				1																					1			1
oki439	Japan	Asia				1																					1			1
oki601	Japan	Asia				1																		1						1
Oki673	Japan	Asia				1																		1						1
oki804	Japan	Asia				1																		1						1
Oki828	Japan	Asia				1																		1			1			1
oki891	Japan	Asia					1																	1						1
Oki898	Japan	Asia				1																					1			1
PAL3398	Palestine	Asia			1	1																					1			1
PAL3399	Palestine	Asia				1																					1			1
PAL3410	Palestine	Asia			1	1																					1			1
PAL3411	Palestine	Asia					1																				1			1
PAL3413	Palestine	Asia				1																		1			1			1
Pecan18	Peru	America				1																				1
PNG84A	Papua New Guinea	Australia			1		1																	1		1
Pt_7739	Portugal	Europe			1		1																1	1			1			1
Pt_7757	Portugal	Europe				1				1																	1			1
Pt_7854	Portugal	Europe			1	1																		1			1			1
Pt_7901	Portugal	Europe				1																					1			1
Pt_8186	Portugal	Europe			1		1																	1			1			1
Pt_8220	Portugal	Europe			1	1																		1			1			1
Pt_8259	Portugal	Europe			1	1																		1			1			1
Pt_8284	Portugal	Europe				1																					1			1		1
Pt_8311	Portugal	Europe			1	1																					1			1
Pt_8323	Portugal	Europe					1																	1		1				1
Pt_8360	Portugal	Europe			1		1																			1				1
Pt_8376	Portugal	Europe			1	1																		1			1			1
Pt_8427	Portugal	Europe			1	1																					1			1
Pt_8434	Portugal	Europe				1																		1			1			1
PUNO_001	Peru	America					1																	1						1
PUNO_002	Peru	America				1																		1			1			1
PUNO_003	Peru	America					1																				1			1
PUNO_004	Peru	America					1																	1						1
PUNO_006	Peru	America					1																	1						1
PUNO_007	Peru	America					1																	1						1
PUNO_008	Peru	America				1																		1
PUNO_009	Peru	America					1																				1			1
PUNO_010	Peru	America				1																		1			1			1
S380A	Singapore	Asia				1																					1			1
S468A	Singapore	Asia					1																	1			1
Sahul64	Australia	Australia			1	1																					1
Sakhalin60	Russia	Europe				1																		1			1			1
Shi_CAG1	China	Asia				1																		1			1			1
Shi_CAG10	China	Asia				1																		1			1			1
Shi_CAG11	China	Asia				1																					1
Shi_CAG12	China	Asia				1																					1			1
Shi_CAG13	China	Asia				1																		1			1			1
Shi_CAG14	China	Asia				1													1					1			1			1
Shi_CAG15	China	Asia				1																		1			1			1
Shi_CAG16	China	Asia				1																		1			1
Shi_CAG17	China	Asia				1
Shi_CAG18	China	Asia					1																	1			1
Shi_CAG19	China	Asia				1																		1						1
Shi_CAG2	China	Asia				1																		1			1			1
Shi_CAG20	China	Asia				1																		1
Shi_CAG21	China	Asia				1																		1			1			1
Shi_CAG22	China	Asia					1																				1
Shi_CAG23	China	Asia				1																		1						1
Shi_CAG24	China	Asia				1																		1						1
Shi_CAG25	China	Asia				1																		1
Shi_CAG26	China	Asia				1																								1
Shi_CAG27	China	Asia				1																								1
Shi_CAG28	China	Asia					1																	1						1
Shi_CAG29	China	Asia				1																		1			1			1
Shi_CAG3	China	Asia				1																		1			1
Shi_CAG30	China	Asia				1																								1
Shi_CAG31	China	Asia				1																								1
Shi_CAG32	China	Asia				1																					1			1
Shi_CAG33	China	Asia				1																					1			1
Shi_CAG34	China	Asia				1																		1			1			1
Shi_CAG35	China	Asia				1																		1			1			1
Shi_CAG36	China	Asia				1																		1			1			1
Shi_CAG37	China	Asia				1																		1			1			1
Shi_CAG38	China	Asia					1																							1
Shi_CAG39	China	Asia				1																					1			1
Shi_CAG4	China	Asia				1																		1			1			1
Shi_CAG40	China	Asia				1																		1
Shi_CAG41	China	Asia					1																							1
Shi_CAG42	China	Asia				1																		1						1
Shi_CAG43	China	Asia				1																		1			1
Shi_CAG44	China	Asia					1																							1
Shi_CAG45	China	Asia				1															1						1
Shi_CAG46	China	Asia					1
Shi_CAG47	China	Asia					1																	1			1			1
Shi_CAG48	China	Asia				1																		1
Shi_CAG49	China	Asia				1																					1
Shi_CAG5	China	Asia				1																		1			1			1
Shi_CAG50	China	Asia				1																					1			1
Shi_CAG51	China	Asia				1																					1			1
Shi_CAG52	China	Asia				1																					1
Shi_CAG53	China	Asia				1																		1						1
Shi_CAG54	China	Asia				1																					1			1
Shi_CAG55	China	Asia				1																								1
Shi_CAG56	China	Asia				1																					1			1
Shi_CAG57	China	Asia				1																		1
Shi_CAG58	China	Asia				1																		1			1
Shi_CAG59	China	Asia				1																		1			1
Shi_CAG6	China	Asia				1																		1			1			1
Shi_CAG60	China	Asia				1																						1		1
Shi_CAG61	China	Asia				1																						1		1
Shi_CAG62	China	Asia				1																					1			1
Shi_CAG63	China	Asia				1																		1
Shi_CAG64	China	Asia				1																		1			1
Shi_CAG65	China	Asia				1																		1			1			1
Shi_CAG66	China	Asia					1
Shi_CAG7	China	Asia				1																		1			1			1
Shi_CAG8	China	Asia				1																		1			1			1
Shi_CAG9	China	Asia				1																		1			1			1
Shi_CSG1	China	Asia				1																		1			1			1
Shi_CSG10	China	Asia				1																					1			1
Shi_CSG11	China	Asia				1																		1			1			1
Shi_CSG12	China	Asia				1																		1			1			1
Shi_CSG13	China	Asia					1																	1			1			1
Shi_CSG14	China	Asia				1																		1			1
Shi_CSG15	China	Asia				1																		1			1
Shi_CSG16	China	Asia				1																		1			1			1
Shi_CSG17	China	Asia				1																		1			1			1
Shi_CSG18	China	Asia				1																		1			1			1
Shi_CSG19	China	Asia				1																		1			1			1
Shi_CSG2	China	Asia				1																		1
Shi_CSG3	China	Asia				1																					1			1
Shi_CSG4	China	Asia				1																		1						1
Shi_CSG5	China	Asia				1																								1
Shi_CSG6	China	Asia					1																	1			1
Shi_CSG7	China	Asia				1																		1			1			1
Shi_CSG8	China	Asia				1																		1						1
Shi_CSG9	China	Asia					1																							1
Shi_GC1	China	Asia					1																				1			1
Shi_GU1	China	Asia				1																		1			1			1
Shi_GU10	China	Asia					1																	1			1			1
Shi_GU11	China	Asia				1																		1
Shi_GU12	China	Asia				1																					1			1
Shi_GU13	China	Asia					1																				1
Shi_GU14	China	Asia				1
Shi_GU15	China	Asia				1																		1			1			1
Shi_GU16	China	Asia				1																		1			1			1
Shi_GU17	China	Asia					1																	1			1
Shi_GU18	China	Asia				1																		1			1					1
Shi_GU19	China	Asia				1																		1			1			1
Shi_GU2	China	Asia					1																							1
Shi_GU20	China	Asia				1																		1
Shi_GU21	China	Asia				1																		1			1			1
Shi_GU22	China	Asia				1
Shi_GU23	China	Asia				1																		1			1			1
Shi_GU24	China	Asia				1																		1			1	1		1
Shi_GU25	China	Asia				1																					1
Shi_GU26	China	Asia				1																		1			1
Shi_GU3	China	Asia				1																					1			1
Shi_GU4	China	Asia				1																	1				1			1
Shi_GU5	China	Asia				1																		1			1					1
Shi_GU6	China	Asia				1																		1			1			1
Shi_GU7	China	Asia				1																		1						1
Shi_GU8	China	Asia				1																		1			1			1
Shi_GU9	China	Asia					1																	1			1			1
SHIM_002	Peru	America				1																		1						1
SHIM_007	Peru	America				1																		1
SHIM_010	Peru	America				1																		1						1
SHIM_011	Peru	America				1																		1
SHIM_014	Peru	America				1																		1
Somalia3	Somalia	Africa				1																		1						1
SSR1	Republic of Ireland	Europe				1																					1			1
SWD_ZH05	Switzerland	Europe				1																					1			1
SWD_ZH1	Switzerland	Europe			1	1																		1			1			1
SWD_ZH10	Switzerland	Europe			1	1																		1			1			1
SWD_ZH100	Switzerland	Europe			1	1																		1						1
SWD_ZH101	Switzerland	Europe				1																		1			1			1
SWD_ZH102	Switzerland	Europe			1		1			1																	1			1
SWD_ZH103	Switzerland	Europe				1																		1			1			1
SWD_ZH104	Switzerland	Europe			1		1																				1			1
SWD_ZH106	Switzerland	Europe			1	1																					1			1
SWD_ZH107	Switzerland	Europe					1																				1			1
SWD_ZH108	Switzerland	Europe				1																		1			1			1
SWD_ZH109	Switzerland	Europe				1																					1			1
SWD_ZH11	Switzerland	Europe					1																				1			1
SWD_ZH1110	Switzerland	Europe					1																				1			1
SWD_ZH1111	Switzerland	Europe					1																				1			1
SWD_ZH112	Switzerland	Europe				1																					1			1
SWD_ZH113	Switzerland	Europe			1	1				1																	1			1
SWD_ZH115	Switzerland	Europe			1	1																								1
SWD_ZH116	Switzerland	Europe				1																					1			1
SWD_ZH117	Switzerland	Europe			1	1																					1			1
SWD_ZH118	Switzerland	Europe				1																		1			1			1
SWD_ZH119	Switzerland	Europe				1																		1			1			1
SWD_ZH12	Switzerland	Europe				1																					1			1
SWD_ZH120	Switzerland	Europe			1	1																					1			1
SWD_ZH121	Switzerland	Europe					1																				1			1
SWD_ZH122	Switzerland	Europe			1	1																					1			1
SWD_ZH123	Switzerland	Europe			1	1																					1			1
SWD_ZH124	Switzerland	Europe					1																	1						1
SWD_ZH125	Switzerland	Europe			1		1																	1			1			1
SWD_ZH126	Switzerland	Europe			1	1																		1			1			1
SWD_ZH127	Switzerland	Europe				1																					1			1
SWD_ZH128	Switzerland	Europe				1																					1			1
SWD_ZH129	Switzerland	Europe				1																		1			1			1
SWD_ZH13	Switzerland	Europe				1																		1						1
SWD_ZH130	Switzerland	Europe			1	1																					1			1
SWD_ZH131	Switzerland	Europe					1																				1			1
SWD_ZH132	Switzerland	Europe				1																		1			1			1
SWD_ZH133	Switzerland	Europe				1																		1			1			1
SWD_ZH134	Switzerland	Europe			1	1																		1			1			1
SWD_ZH135	Switzerland	Europe			1	1																					1			1
SWD_ZH136	Switzerland	Europe			1	1																		1			1			1
SWD_ZH137	Switzerland	Europe					1																				1			1
SWD_ZH138	Switzerland	Europe			1	1																					1			1
SWD_ZH139	Switzerland	Europe					1																	1			1			1
SWD_ZH14	Switzerland	Europe				1																					1			1
SWD_ZH140	Switzerland	Europe					1																				1			1
SWD_ZH15	Switzerland	Europe				1																					1			1
SWD_ZH16	Switzerland	Europe			1		1																				1			1
SWD_ZH17	Switzerland	Europe					1																				1			1
SWD_ZH18	Switzerland	Europe			1	1																		1			1			1
SWD_ZH19	Switzerland	Europe				1																					1			1
SWD_ZH2	Switzerland	Europe			1	1																								1
SWD_ZH20	Switzerland	Europe			1	1																		1						1
SWD_ZH21	Switzerland	Europe					1																	1			1			1
SWD_ZH22	Switzerland	Europe					1																				1			1
SWD_ZH23	Switzerland	Europe			1		1																							1
SWD_ZH24	Switzerland	Europe			1		1																							1
SWD_ZH25	Switzerland	Europe				1																					1			1
SWD_ZH26	Switzerland	Europe				1																					1			1
SWD_ZH27	Switzerland	Europe				1																					1			1
SWD_ZH28	Switzerland	Europe				1																					1			1
SWD_ZH29	Switzerland	Europe			1		1																				1			1
SWD_ZH3	Switzerland	Europe			1		1																				1			1
SWD_ZH30	Switzerland	Europe			1	1																					1			1
SWD_ZH31	Switzerland	Europe				1																					1			1
SWD_ZH32	Switzerland	Europe			1	1																					1			1
SWD_ZH33	Switzerland	Europe					1																				1			1	1
SWD_ZH34	Switzerland	Europe				1																		1			1			1
SWD_ZH35	Switzerland	Europe				1																					1			1
SWD_ZH36	Switzerland	Europe			1	1																					1			1
SWD_ZH37	Switzerland	Europe				1				1																	1			1
SWD_ZH38	Switzerland	Europe			1	1																					1			1
SWD_ZH39	Switzerland	Europe			1		1																				1			1
SWD_ZH4	Switzerland	Europe					1																							1
SWD_ZH40	Switzerland	Europe			1	1																					1			1
SWD_ZH41	Switzerland	Europe				1																					1			1
SWD_ZH42	Switzerland	Europe				1																					1			1
SWD_ZH43	Switzerland	Europe				1																					1			1
SWD_ZH45	Switzerland	Europe			1	1																					1			1
SWD_ZH46	Switzerland	Europe			1	1																					1			1
SWD_ZH47	Switzerland	Europe				1																					1			1
SWD_ZH48	Switzerland	Europe				1																								1
SWD_ZH49	Switzerland	Europe			1	1																		1			1			1
SWD_ZH5	Switzerland	Europe				1									1												1			1
SWD_ZH50	Switzerland	Europe				1																		1		1				1
SWD_ZH51	Switzerland	Europe			1	1																					1			1
SWD_ZH52	Switzerland	Europe				1																					1			1
SWD_ZH53	Switzerland	Europe					1																	1			1			1
SWD_ZH54	Switzerland	Europe				1																					1			1
SWD_ZH55	Switzerland	Europe				1																					1			1		1
SWD_ZH56	Switzerland	Europe					1																							1
SWD_ZH57	Switzerland	Europe				1																								1
SWD_ZH58	Switzerland	Europe				1																		1			1			1
SWD_ZH59	Switzerland	Europe			1		1																				1			1
SWD_ZH6	Switzerland	Europe					1																							1
SWD_ZH60	Switzerland	Europe					1																				1			1
SWD_ZH61	Switzerland	Europe			1		1																				1			1
SWD_ZH62	Switzerland	Europe				1																								1
SWD_ZH63	Switzerland	Europe				1																								1
SWD_ZH65	Switzerland	Europe			1	1				1														1			1			1
SWD_ZH66	Switzerland	Europe				1																				1				1
SWD_ZH67	Switzerland	Europe			1	1																					1			1
SWD_ZH68	Switzerland	Europe				1									1											1				1
SWD_ZH69	Switzerland	Europe			1	1																					1			1
SWD_ZH7	Switzerland	Europe					1																							1
SWD_ZH72	Switzerland	Europe				1																					1			1
SWD_ZH75	Switzerland	Europe					1																				1			1
SWD_ZH76	Switzerland	Europe					1																				1			1
SWD_ZH77	Switzerland	Europe				1																		1			1			1
SWD_ZH78	Switzerland	Europe				1																		1			1			1
SWD_ZH79	Switzerland	Europe				1																		1			1			1
SWD_ZH8	Switzerland	Europe			1	1																		1			1			1
SWD_ZH80	Switzerland	Europe			1	1																		1			1			1
SWD_ZH82	Switzerland	Europe			1	1																		1		1				1
SWD_ZH83	Switzerland	Europe			1		1																	1			1			1
SWD_ZH84	Switzerland	Europe				1																					1			1
SWD_ZH85	Switzerland	Europe				1																					1			1
SWD_ZH86	Switzerland	Europe				1																					1			1
SWD_ZH87	Switzerland	Europe			1	1																		1		1				1
SWD_ZH88	Switzerland	Europe					1																				1			1
SWD_ZH9	Switzerland	Europe					1																				1			1
SWD_ZH90	Switzerland	Europe				1																					1			1
SWD_ZH91	Switzerland	Europe				1																					1			1
SWD_ZH93	Switzerland	Europe				1																	1				1			1
SWD_ZH94	Switzerland	Europe			1	1																					1			1
SWD_ZH96	Switzerland	Europe				1																		1						1
SWD_ZH97	Switzerland	Europe				1																								1
SWD_ZH98	Switzerland	Europe					1																	1			1
SWD_ZH99	Switzerland	Europe				1																					1			1
SZ105	China	Asia				1																		1			1			1
SZ116	China	Asia				1																								1
SZ117	China	Asia				1																					1
SZ118	China	Asia				1																		1			1
SZ119	China	Asia				1																					1			1
SZ120A	China	Asia					1																	1			1			1
SZ121	China	Asia					1																	1
SZ123A	China	Asia				1																		1			1
SZ131A	China	Asia					1																				1			1
SZ137A	China	Asia				1																		1			1			1
SZ138	China	Asia				1																								1
SZ14	China	Asia				1																					1			1
SZ140	China	Asia				1																		1			1
SZ141	China	Asia				1																					1
SZ143	China	Asia				1																					1
SZ145	China	Asia				1																		1			1
SZ147	China	Asia				1																								1
SZ150A	China	Asia				1																		1			1
SZ151	China	Asia				1																					1			1
SZ152A	China	Asia				1																					1			1
SZ154	China	Asia				1																								1
SZ155	China	Asia				1																					1
SZ158A	China	Asia				1																		1			1			1
SZ159A	China	Asia					1												1								1			1
SZ161A	China	Asia					1																	1			1
SZ162A	China	Asia				1																						1		1
SZ163A	China	Asia				1																					1			1
SZ166A	China	Asia				1																		1						1
SZ167A	China	Asia				1																					1			1
SZ168A	China	Asia					1																				1			1
SZ17	China	Asia				1																		1
SZ172A	China	Asia				1																								1
SZ18	China	Asia					1																	1
SZ2002	China	Asia				1																		1
SZ2003	China	Asia				1																								1
SZ2004	China	Asia				1																		1
SZ2005	China	Asia					1																	1						1
SZ2008	China	Asia				1																		1			1			1
SZ2010	China	Asia				1																		1			1			1
SZ2011	China	Asia					1								1												1	1
SZ2012	China	Asia				1																		1			1
SZ2015	China	Asia				1													1											1
SZ2016A	China	Asia				1																		1						1
SZ2019	China	Asia				1																		1			1			1
SZ2042	China	Asia				1																					1			1
SZ2044	China	Asia					1																				1
SZ2048	China	Asia					1												1
SZ2049	China	Asia				1																		1			1			1
SZ2050	China	Asia					1																				1			1
SZ2051	China	Asia					1																				1			1
SZ2052	China	Asia				1																		1			1
SZ2053A	China	Asia				1																		1			1			1
SZ2055	China	Asia				1													1					1						1
SZ2057	China	Asia				1																		1						1
SZ2058	China	Asia				1																					1			1
SZ2059A	China	Asia					1																	1
SZ2060	China	Asia					1																	1			1			1
SZ2061	China	Asia					1																	1			1			1
SZ2062	China	Asia					1																	1
SZ2063	China	Asia				1																		1			1			1
SZ2065	China	Asia				1																		1						1
SZ2070	China	Asia				1																					1
SZ2071	China	Asia					1																							1
SZ2072	China	Asia				1
SZ2075	China	Asia				1																					1			1
SZ2076	China	Asia					1																				1			1
SZ2081	China	Asia			1	1																								1
SZ2082	China	Asia				1																		1			1
SZ2084	China	Asia					1												1
SZ2085	China	Asia				1																		1			1
SZ2086	China	Asia				1																		1			1			1
SZ2089	China	Asia				1																					1			1
SZ2092	China	Asia				1																					1			1
SZ2093	China	Asia				1																		1			1			1
SZ2094	China	Asia				1
SZ2095	China	Asia				1																					1
SZ2097	China	Asia				1
SZ2098	China	Asia					1																	1			1			1
SZ2102A	China	Asia					1																	1			1			1
SZ2107A	China	Asia				1																		1
SZ2108A	China	Asia				1																		1						1
SZ2109A	China	Asia				1																								1
SZ2110A	China	Asia					1																	1			1			1
SZ2112A	China	Asia					1																	1						1
SZ2113A	China	Asia				1
SZ2114A	China	Asia				1																		1						1
SZ2115A	China	Asia					1																	1			1
SZ2117	China	Asia				1																		1			1
SZ2120	China	Asia					1																	1			1			1
SZ2123	China	Asia				1																		1
SZ2124	China	Asia				1																					1
SZ2126	China	Asia				1																		1						1
SZ2127	China	Asia					1																	1			1
SZ2128	China	Asia				1																					1			1
SZ2129	China	Asia					1																	1			1			1
SZ2130	China	Asia				1																		1			1			1
SZ2131	China	Asia				1																		1			1			1
SZ2132	China	Asia				1																		1						1
SZ2133	China	Asia				1																								1
SZ2134	China	Asia				1
SZ2137	China	Asia				1
SZ2138	China	Asia				1																		1			1
SZ2139	China	Asia				1																					1
SZ2140	China	Asia			1	1																								1
SZ2141	China	Asia				1									1									1			1	1
SZ2142	China	Asia				1																					1			1
SZ2143	China	Asia				1																					1
SZ2145	China	Asia				1																		1			1
SZ2146	China	Asia				1																		1			1			1
SZ2147A	China	Asia				1													1					1			1			1
SZ2148	China	Asia				1																								1
SZ2149	China	Asia				1																					1			1
SZ2150	China	Asia				1																		1			1			1
SZ2151	China	Asia				1																		1			1			1
SZ2152	China	Asia					1																	1			1			1
SZ2153	China	Asia				1																		1			1
SZ2154	China	Asia				1																		1			1			1
SZ2155	China	Asia				1																					1
SZ2156	China	Asia				1
SZ2157	China	Asia					1																							1
SZ2158	China	Asia				1																		1						1
SZ2160	China	Asia				1																					1			1
SZ2161	China	Asia				1																					1			1
SZ2162	China	Asia					1																	1			1
SZ2165	China	Asia				1																					1			1
SZ2168	China	Asia				1																		1
SZ2170	China	Asia				1																								1
SZ2171	China	Asia				1																		1			1			1
SZ2172	China	Asia				1																					1
SZ2173	China	Asia				1																					1			1
SZ2175	China	Asia				1																		1			1			1
SZ2177	China	Asia					1																				1
SZ2178	China	Asia					1																	1						1
SZ2179	China	Asia				1																								1
SZ2180	China	Asia				1																								1
SZ2181	China	Asia				1																		1						1
SZ2182	China	Asia				1																		1			1
SZ2183	China	Asia					1
SZ2185	China	Asia					1																	1				1		1
SZ2186	China	Asia					1																							1
SZ2187	China	Asia				1																								1
SZ2188	China	Asia				1																					1			1
SZ2190	China	Asia				1																		1
SZ2191	China	Asia				1																		1			1			1
SZ2193	China	Asia				1																		1						1		1
SZ2195	China	Asia				1																		1			1
SZ2196	China	Asia				1																		1			1			1
SZ2197	China	Asia				1																		1			1
SZ2198	China	Asia					1												1					1						1
SZ2199	China	Asia					1																							1
SZ2203	China	Asia				1																		1
SZ2205	China	Asia				1																		1			1
SZ2206	China	Asia				1																		1			1
SZ2208	China	Asia				1																		1
SZ2209	China	Asia				1																		1			1			1
SZ2210	China	Asia				1																		1
SZ2211	China	Asia				1																		1			1			1
SZ2212	China	Asia				1																		1
SZ2213	China	Asia				1																	1	1			1
SZ2215	China	Asia				1																					1
SZ2216	China	Asia				1																								1
SZ2217	China	Asia					1																				1
SZ2218	China	Asia				1																		1			1			1
SZ2219	China	Asia				1																					1			1
SZ2220	China	Asia				1																					1			1
SZ2221	China	Asia				1																		1			1
SZ29A	China	Asia				1																		1			1			1
SZ3001A	China	Asia				1																		1			1			1
SZ3002	China	Asia				1																		1			1			1
SZ3005	China	Asia				1																		1			1			1
SZ3006A	China	Asia				1																		1			1			1
SZ3008A	China	Asia				1																		1						1
SZ3009	China	Asia				1																		1			1			1
SZ3010	China	Asia				1																		1
SZ3011	China	Asia				1																					1
SZ3012	China	Asia				1																					1			1
SZ3014	China	Asia					1																	1						1
SZ3015	China	Asia					1																				1			1
SZ3016	China	Asia				1																		1						1
SZ3018	China	Asia				1																		1						1
SZ3019A	China	Asia				1															1			1
SZ3021	China	Asia					1																	1
SZ3023	China	Asia				1																		1
SZ3024	China	Asia				1																		1			1			1
SZ3025A	China	Asia				1																		1			1			1
SZ3027A	China	Asia				1																								1
SZ3028A	China	Asia				1																					1			1
SZ3029A	China	Asia				1																		1						1
SZ3030	China	Asia				1																								1
SZ3031	China	Asia				1																		1
SZ3033A	China	Asia					1																	1
SZ3034A	China	Asia				1																		1			1
SZ3035	China	Asia					1																	1						1
SZ3036	China	Asia				1																		1			1	1		1
SZ3038	China	Asia				1																					1			1
SZ3039	China	Asia				1																		1
SZ3040A	China	Asia				1																					1
SZ3041A	China	Asia					1																				1
SZ3043A	China	Asia				1
SZ3044	China	Asia				1																		1			1
SZ3050	China	Asia				1																		1						1
SZ3053	China	Asia					1																	1			1
SZ3057	China	Asia				1																		1			1
SZ3058	China	Asia			1	1																					1
SZ3060	China	Asia				1												1						1			1
SZ3063	China	Asia				1																		1			1
SZ3064	China	Asia				1																		1				1		1
SZ3065	China	Asia				1																		1			1
SZ3071	China	Asia					1																	1			1			1
SZ3073	China	Asia				1																					1			1
SZ3078	China	Asia				1																					1
SZ3080	China	Asia				1																					1			1
SZ3081A	China	Asia				1																		1		1
SZ3083A	China	Asia					1																							1
SZ3086A	China	Asia			1	1				1																	1			1
SZ3090A	China	Asia				1																				1
SZ3091A	China	Asia				1																		1			1			1
SZ3093A	China	Asia				1																		1			1
SZ3094A	China	Asia					1																	1						1
SZ3097A	China	Asia				1																		1			1			1
SZ3098A	China	Asia					1																	1						1
SZ3099A	China	Asia					1																				1			1
SZ3106A	China	Asia				1
SZ3107A	China	Asia				1																		1						1
SZ3108A	China	Asia					1
SZ3109A	China	Asia				1																		1						1
SZ3111A	China	Asia				1																					1			1
SZ3115	China	Asia				1																		1			1			1
SZ3116	China	Asia				1																		1			1			1
SZ3117	China	Asia				1																		1			1			1
SZ3118	China	Asia				1																					1			1
SZ3119	China	Asia				1																		1			1
SZ3121	China	Asia				1																								1
SZ3122	China	Asia				1																					1			1
SZ3126	China	Asia				1																								1
SZ3127	China	Asia				1																					1			1
SZ3130	China	Asia					1
SZ3132	China	Asia				1																		1						1
SZ3133	China	Asia				1																		1
SZ34A	China	Asia				1																		1			1			1
SZ51A	China	Asia				1																		1						1
SZ53	China	Asia				1									1									1						1
SZ57	China	Asia					1																				1			1
TJ06A	Uzbekistan	Asia				1																					1			1
TJ104A	Uzbekistan	Asia			1		1																				1			1
TJ22A	Uzbekistan	Asia				1																		1			1			1
TJ26A	Uzbekistan	Asia				1																					1			1
TJ29A	Uzbekistan	Asia				1																					1			1
TJ33A	Uzbekistan	Asia				1											1						1	1
TJ48A	Uzbekistan	Asia				1																					1			1
TJ60A	Uzbekistan	Asia				1																					1			1
TJ86A	Uzbekistan	Asia				1																					1			1
TN2GF4	Japan	Asia				1																		1						1
TUR3087	Turkey	Asia				1																		1			1			1
TUR3117	Turkey	Asia				1																					1			1
TUR3155	Turkey	Asia				1																					1			1
TUR3321	Turkey	Asia				1																					1			1
TUR3725	Turkey	Asia				1																					1			1
TUR3841	Turkey	Asia				1																					1			1
TUR673	Turkey	Asia					1																	1			1			1
TUVAB15	Russia	Europe			1	1																								1
TUVAB18a	Russia	Europe					1																							1
Tuvac46	Russia	Europe				1																					1			1
Tuvac80	Russia	Europe				1																				1				1
TWN_633	China	Asia				1																					1			1
TWN_V1086	China	Asia			1	1																								1
TWN_V1267	China	Asia				1											1							1
UM119_WA	Australia	Australia				1																					1			1
UM139_WA	Australia	Australia				1																					1			1
UM152_WA	Australia	Australia				1																					1			1
[truncated: 175 more rows]
