# Supplementary material for: Global Antimicrobial Resistance Gene Study of Helicobacter pylori: Comparison of Detection Tools, ARG and Efflux Pump Gene Analysis, Worldwide Epidemiological Distribution, and Information Related to the Antimicrobial-Resistant Phenotype
Source: Antibiotics (Basel). 2023 Jun 28;12(7):1118. doi: 10.3390/antibiotics12071118 (PMC10376887; doi:10.3390/antibiotics12071118)
Supplement: Supplementary file 1 [file antibiotics-12-01118-s001.zip › Spreadsheet S8 - ARG candidates by Scoary analysis.xlsx]

## Sheet: Clarithromycin
Gene	Non-unique Gene name	Annotation	Number_pos_present_in	Number_neg_present_in	Resistant > Sensitive	Resistant>Sensitive	Number_pos_not_present_in	Number_neg_not_present_in	n (n/r; %)	n (n/s; %)]	Sensitivity	Specificity	Odds_ratio	Naive_p	Bonferroni_p	Benjamini_H_p	Max_Pairwise_comparisons	Max_supporting_pairs	Max_opposing_pairs	Best_pairwise_comp_p	Worst_pairwise_comp_p
group_3038		hypothetical protein	10	0	YES	YES	25	26	0.285714	0	28.5714	100	inf	0.00330738	1	0.900882	6	6	0	0.03125	0.03125
cptA_1		Phosphoethanolamine transferase CptA	18	5	YES	YES	17	21	0.514286	0.192308	51.4286	80.7692	4.44706	0.0157591	1	0.900882	10	6	4	0.753906	0.753906
group_505		hypothetical protein	8	0	YES	YES	27	26	0.228571	0	22.8571	100	inf	0.0163409	1	0.900882	8	8	0	0.0078125	0.0078125
group_626		hypothetical protein	7	0	YES	YES	28	26	0.2	0	20	100	inf	0.0169214	1	0.900882	5	5	0	0.0625	0.0625
group_683		hypothetical protein	19	6	YES	YES	16	20	0.542857	0.230769	54.2857	76.9231	3.95833	0.0187274	1	0.900882	10	9	4	0.0214844	0.753906
group_520	cptA	Phosphoethanolamine transferase CptA	17	5	YES	YES	18	21	0.485714	0.192308	48.5714	80.7692	3.96667	0.0301268	1	0.900882	9	6	4	0.507812	1
group_1509		hypothetical protein	11	2	YES	YES	24	24	0.314286	0.0769231	31.4286	92.3077	5.5	0.0302276	1	0.900882	9	7	2	0.179688	0.179688
group_884	topA_2	DNA topoisomerase 1	11	2	YES	YES	24	24	0.314286	0.0769231	31.4286	92.3077	5.5	0.0302276	1	0.900882	9	7	2	0.179688	0.179688
group_22		hypothetical protein	9	1	YES	YES	26	25	0.257143	0.0384615	25.7143	96.1538	8.65385	0.0339731	1	0.900882	9	8	1	0.0390625	0.0390625
group_2086		hypothetical protein	13	3	YES	YES	22	23	0.371429	0.115385	37.1429	88.4615	4.5303	0.0383077	1	0.900882	7	6	3	0.125	1
recF_1		hypothetical protein	14	4	YES	YES	21	22	0.4	0.153846	40	84.6154	3.66667	0.0489098	1	0.900882	13	9	4	0.266846	0.266846
group_2271		hypothetical protein	31	15	YES	NO	4	11	0.885714	0.576923	88.5714	42.3077	5.68333	0.00762479	1	0.900882	10	9	4	0.0214844	0.753906
group_165		hypothetical protein	20	7	YES	NO	15	19	0.571429	0.269231	57.1429	73.0769	3.61905	0.0220558	1	0.900882	13	11	4	0.0224609	0.266846
group_25		hypothetical protein	35	22	YES	NO	0	4	1	0.846154	100	15.3846	inf	0.0286478	1	0.900882	4	4	0	0.125	0.125
group_1691		hypothetical protein	25	11	YES	NO	10	15	0.714286	0.423077	71.4286	57.6923	3.40909	0.0348511	1	0.900882	9	8	2	0.0390625	0.179688
ackA		Acetate kinase	22	9	YES	NO	13	17	0.628571	0.346154	62.8571	65.3846	3.19658	0.0395458	1	0.900882	9	7	3	0.179688	0.507812
group_1493		hypothetical protein	11	18	NO	NO	24	8	0.314286	0.692308	31.4286	30.7692	0.203704	0.00464311	1	0.900882	17	5	12	0.143463	0.143463
group_2725		hypothetical protein	2	9	NO	NO	33	17	0.0571429	0.346154	5.71429	65.3846	0.114478	0.00590769	1	0.900882	4	1	4	0.125	0.625
group_580		hypothetical protein	7	14	NO	NO	28	12	0.2	0.538462	20	46.1538	0.214286	0.00760384	1	0.900882	10	2	9	0.0214844	0.109375
group_2272		hypothetical protein	6	13	NO	NO	29	13	0.171429	0.5	17.1429	50	0.206897	0.0109807	1	0.900882	11	6	9	0.0654297	1
group_1740	mboIR_2	Type-2 restriction enzyme MboI	0	5	NO	NO	35	21	0	0.192308	0	80.7692	0	0.011057	1	0.900882	4	0	4	0.125	0.125
group_2919		hypothetical protein	2	8	NO	NO	33	18	0.0571429	0.307692	5.71429	69.2308	0.136364	0.0136155	1	0.900882	10	2	8	0.109375	0.109375
group_1015	ackA	Acetate kinase	10	16	NO	NO	25	10	0.285714	0.615385	28.5714	38.4615	0.25	0.0177509	1	0.900882	9	2	9	0.00390625	0.179688
group_2545		hypothetical protein	3	9	NO	NO	32	17	0.0857143	0.346154	8.57143	65.3846	0.177083	0.0204201	1	0.900882	9	3	7	0.179688	0.507812
rimO_2		Ribosomal protein S12 methylthiotransferase RimO	0	4	NO	NO	35	22	0	0.153846	0	84.6154	0	0.0286478	1	0.900882	3	0	3	0.25	0.25
group_4021		hypothetical protein	0	4	NO	NO	35	22	0	0.153846	0	84.6154	0	0.0286478	1	0.900882	4	0	4	0.125	0.125
group_488		hypothetical protein	0	4	NO	NO	35	22	0	0.153846	0	84.6154	0	0.0286478	1	0.900882	4	0	4	0.125	0.125
mnmE_2		tRNA modification GTPase MnmE	0	4	NO	NO	35	22	0	0.153846	0	84.6154	0	0.0286478	1	0.900882	4	0	4	0.125	0.125
group_836	der_2	hypothetical protein	0	4	NO	NO	35	22	0	0.153846	0	84.6154	0	0.0286478	1	0.900882	4	0	4	0.125	0.125
group_1533		hypothetical protein	2	7	NO	NO	33	19	0.0571429	0.269231	5.71429	73.0769	0.164502	0.029974	1	0.900882	7	2	6	0.125	0.453125
group_2194		hypothetical protein	2	7	NO	NO	33	19	0.0571429	0.269231	5.71429	73.0769	0.164502	0.029974	1	0.900882	3	1	3	0.25	1
group_1916		hypothetical protein	17	20	NO	NO	18	6	0.485714	0.769231	48.5714	23.0769	0.283333	0.0346775	1	0.900882	9	5	6	0.507812	1
group_2317		hypothetical protein	1	6	NO	NO	34	20	0.0285714	0.230769	2.85714	76.9231	0.0980392	0.0353917	1	0.900882	5	1	4	0.375	0.375
group_2623	dapB	4-hydroxy-tetrahydrodipicolinate reductase	1	6	NO	NO	34	20	0.0285714	0.230769	2.85714	76.9231	0.0980392	0.0353917	1	0.900882	5	0	5	0.0625	0.0625
group_2825		hypothetical protein	1	6	NO	NO	34	20	0.0285714	0.230769	2.85714	76.9231	0.0980392	0.0353917	1	0.900882	5	1	5	0.0625	0.375
group_3468		hypothetical protein	1	6	NO	NO	34	20	0.0285714	0.230769	2.85714	76.9231	0.0980392	0.0353917	1	0.900882	7	1	6	0.125	0.125
group_887	topA_1	DNA topoisomerase 1	1	6	NO	NO	34	20	0.0285714	0.230769	2.85714	76.9231	0.0980392	0.0353917	1	0.900882	4	1	4	0.125	0.625
group_3037		hypothetical protein	5	10	NO	NO	30	16	0.142857	0.384615	14.2857	61.5385	0.266667	0.0388719	1	0.900882	10	5	8	0.109375	1
group_2731	hypC	Hydrogenase maturation factor HypC	13	17	NO	NO	22	9	0.371429	0.653846	37.1429	34.6154	0.312834	0.0395458	1	0.900882	8	3	7	0.0703125	0.726562
group_3355		hypothetical protein	6	11	NO	NO	29	15	0.171429	0.423077	17.1429	57.6923	0.282132	0.0437497	1	0.900882	9	4	7	0.179688	1

## Sheet: Metronidazole
Gene	Non-unique Gene name	Annotation	Number_pos_present_in	Number_neg_present_in	Resistant > Sensitive	Resistant>Sensitive	Number_pos_not_present_in	Number_neg_not_present_in	n (n/r; %)	n (n/s; %)]	Sensitivity	Specificity	Odds_ratio	Naive_p	Bonferroni_p	Benjamini_H_p	Max_Pairwise_comparisons	Max_supporting_pairs	Max_opposing_pairs	Best_pairwise_comp_p	Worst_pairwise_comp_p
lolD		Lipoprotein-releasing system ATP-binding protein LolD	37	9	YES	YES	6	9	0.860465	0.5	86.0465	50	6.16667	0.00700635	1	1	12	8	4	0.387695	0.387695
group_2889		hypothetical protein	17	1	YES	YES	26	17	0.395349	0.0555556	39.5349	94.4444	11.1154	0.0119505	1	1	10	10	1	0.00195312	0.0214844
group_2715		hypothetical protein	16	1	YES	YES	27	17	0.372093	0.0555556	37.2093	94.4444	10.0741	0.0126995	1	1	11	10	1	0.0117188	0.0117188
yfkN		Trifunctional nucleotide phosphoesterase protein YfkN	41	13	YES	YES	2	5	0.953488	0.722222	95.3488	27.7778	7.88462	0.0196368	1	1	5	4	2	0.375	1
SIRT5_2		hypothetical protein	10	0	YES	YES	33	18	0.232558	0	23.2558	100	inf	0.0260789	1	1	7	7	0	0.015625	0.015625
group_3633		hypothetical protein	10	0	YES	YES	33	18	0.232558	0	23.2558	100	inf	0.0260789	1	1	5	5	0	0.0625	0.0625
lnt		Apolipoprotein N-acyltransferase	34	9	YES	YES	9	9	0.790698	0.5	79.0698	50	3.77778	0.0328443	1	1	12	8	5	0.387695	0.774414
group_3209		hypothetical protein	20	3	YES	YES	23	15	0.465116	0.166667	46.5116	83.3333	4.34783	0.0420324	1	1	13	13	3	0.000244141	0.0922852
gspA		hypothetical protein	40	13	YES	YES	3	5	0.930233	0.722222	93.0233	27.7778	5.12821	0.0420782	1	1	7	5	3	0.453125	1
group_1051		hypothetical protein	9	0	YES	YES	34	18	0.209302	0	20.9302	100	inf	0.0474973	1	1	7	7	0	0.015625	0.015625
group_354		hypothetical protein	9	0	YES	YES	34	18	0.209302	0	20.9302	100	inf	0.0474973	1	1	7	7	0	0.015625	0.015625
group_586	hsdM	hypothetical protein	9	0	YES	YES	34	18	0.209302	0	20.9302	100	inf	0.0474973	1	1	9	9	0	0.00390625	0.00390625
group_212		hypothetical protein	23	16	YES	NO	20	2	0.534884	0.888889	53.4884	11.1111	0.14375	0.0093886	1	1	16	2	14	0.00418091	0.00418091
group_3172		hypothetical protein	29	17	YES	NO	14	1	0.674419	0.944444	67.4419	5.55556	0.121849	0.0469962	1	1	12	1	11	0.00634766	0.00634766
pta_1		hypothetical protein	21	14	YES	NO	22	4	0.488372	0.777778	48.8372	22.2222	0.272727	0.0489098	1	1	14	3	13	0.00183105	0.057373
group_2321		hypothetical protein	1	5	NO	NO	42	13	0.0232558	0.277778	2.32558	72.2222	0.0619048	0.00696957	1	1	6	1	5	0.21875	0.21875
group_2803	lolD	Lipoprotein-releasing system ATP-binding protein LolD	7	9	NO	NO	36	9	0.162791	0.5	16.2791	50	0.194444	0.0105113	1	1	12	5	8	0.387695	0.774414
ydjA		Type-2 restriction enzyme BsuMI component YdjA	4	7	NO	NO	39	11	0.0930233	0.388889	9.30233	61.1111	0.161172	0.0107948	1	1	11	4	7	0.548828	0.548828
group_787		hypothetical protein	3	6	NO	NO	40	12	0.0697674	0.333333	6.97674	66.6667	0.15	0.0149792	1	1	7	3	5	0.453125	1
smc_2		hypothetical protein	6	8	NO	NO	37	10	0.139535	0.444444	13.9535	55.5556	0.202703	0.0176682	1	1	7	3	6	0.125	1
group_1094		hypothetical protein	2	5	NO	NO	41	13	0.0465116	0.277778	4.65116	72.2222	0.126829	0.0196368	1	1	5	1	4	0.375	0.375
group_1156	yfkN	Trifunctional nucleotide phosphoesterase protein YfkN	2	5	NO	NO	41	13	0.0465116	0.277778	4.65116	72.2222	0.126829	0.0196368	1	1	5	2	4	0.375	1
group_1650	fucT	Alpha-(1,3)-fucosyltransferase FucT	2	5	NO	NO	41	13	0.0465116	0.277778	4.65116	72.2222	0.126829	0.0196368	1	1	5	2	4	0.375	1
group_3884		hypothetical protein	0	3	NO	NO	43	15	0	0.166667	0	83.3333	0	0.022673	1	1	3	0	3	0.25	0.25
group_4019		hypothetical protein	0	3	NO	NO	43	15	0	0.166667	0	83.3333	0	0.022673	1	1	3	0	3	0.25	0.25
group_913		hypothetical protein	0	3	NO	NO	43	15	0	0.166667	0	83.3333	0	0.022673	1	1	3	0	3	0.25	0.25
group_3550		hypothetical protein	3	5	NO	NO	40	13	0.0697674	0.277778	6.97674	72.2222	0.195	0.0420782	1	1	8	3	5	0.726562	0.726562

## Sheet: Levofloxacin
Gene	Non-unique Gene name	Annotation	Number_pos_present_in	Number_neg_present_in	Resistant > Sensitive	Resistant>Sensitive	Number_pos_not_present_in	Number_neg_not_present_in	n (n/r; %)	n (n/s; %)]	Sensitivity	Specificity	Odds_ratio	Naive_p	Bonferroni_p	Benjamini_H_p	Max_Pairwise_comparisons	Max_supporting_pairs	Max_opposing_pairs	Best_pairwise_comp_p	Worst_pairwise_comp_p
smc_4		Chromosome partition protein Smc	4	1	YES	YES	8	29	0.333333	0.0333333	33.3333	96.6667	14.5	0.0183879	1	0.614789	5	4	1	0.375	0.375
group_3461		hypothetical protein	4	1	YES	YES	8	29	0.333333	0.0333333	33.3333	96.6667	14.5	0.0183879	1	0.614789	5	4	1	0.375	0.375
group_2588		hypothetical protein	4	1	YES	YES	8	29	0.333333	0.0333333	33.3333	96.6667	14.5	0.0183879	1	0.614789	2	2	1	0.5	1
group_1476		hypothetical protein	4	1	YES	YES	8	29	0.333333	0.0333333	33.3333	96.6667	14.5	0.0183879	1	0.614789	3	3	1	0.25	1
group_207		hypothetical protein	4	1	YES	YES	8	29	0.333333	0.0333333	33.3333	96.6667	14.5	0.0183879	1	0.614789	4	3	1	0.625	0.625
group_3215		hypothetical protein	3	0	YES	YES	9	30	0.25	0	25	100	inf	0.0191638	1	0.614789	3	3	0	0.25	0.25
group_1527	mfd	Transcription-repair-coupling factor	3	0	YES	YES	9	30	0.25	0	25	100	inf	0.0191638	1	0.614789	2	2	0	0.5	0.5
group_2209	def	Peptide deformylase 1	3	0	YES	YES	9	30	0.25	0	25	100	inf	0.0191638	1	0.614789	2	2	0	0.5	0.5
group_3050	comM_1	Competence protein ComM	3	0	YES	YES	9	30	0.25	0	25	100	inf	0.0191638	1	0.614789	2	2	0	0.5	0.5
group_4031		hypothetical protein	3	0	YES	YES	9	30	0.25	0	25	100	inf	0.0191638	1	0.614789	2	2	0	0.5	0.5
group_4096	flgG_2	Flagellar basal-body rod protein FlgG	3	0	YES	YES	9	30	0.25	0	25	100	inf	0.0191638	1	0.614789	3	3	0	0.25	0.25
group_1100		hypothetical protein	10	8	YES	NO	2	22			83.3333	73.3333	13.75	0.00140745	1	0.614789	10	8	2	0.109375	0.109375
group_389	yfiC_3	tRNA1(Val) (adenine(37)-N6)-methyltransferase	7	4	YES	NO	5	26			58.3333	86.6667	9.1	0.00556286	1	0.614789	9	6	4	0.507812	1
group_3037		hypothetical protein	8	6	YES	NO	4	24			66.6667	80	8	0.00893962	1	0.614789	8	6	4	0.289062	1
group_3214		hypothetical protein	6	3	YES	NO	6	27			50	90	9	0.00921979	1	0.614789	6	5	3	0.21875	1
der_4		hypothetical protein	6	3	YES	NO	6	27			50	90	9	0.00921979	1	0.614789	5	4	3	0.375	1
group_3026		hypothetical protein	5	2	YES	NO	7	28			41.6667	93.3333	10	0.0138271	1	0.614789	5	4	2	0.375	1
group_3654		hypothetical protein	7	5	YES	NO	5	25			58.3333	83.3333	7	0.0193383	1	0.614789	6	5	2	0.21875	0.6875
group_3021		hypothetical protein	7	5	YES	NO	5	25			58.3333	83.3333	7	0.0193383	1	0.614789	7	5	3	0.453125	1
ackA_1		Acetate kinase	7	5	YES	NO	5	25			58.3333	83.3333	7	0.0193383	1	0.614789	6	5	2	0.21875	0.6875
group_3526		Type IV secretion system protein VirB11	6	4	YES	NO	6	26			50	86.6667	6.5	0.0195453	1	0.614789	6	5	3	0.21875	1
group_675		hypothetical protein	6	4	YES	NO	6	26			50	86.6667	6.5	0.0195453	1	0.614789	5	4	2	0.375	1
group_63		hypothetical protein	6	4	YES	NO	6	26			50	86.6667	6.5	0.0195453	1	0.614789	8	5	3	0.726562	0.726562
group_2917		hypothetical protein	6	4	YES	NO	6	26			50	86.6667	6.5	0.0195453	1	0.614789	7	5	4	0.453125	1
group_1609	mboIIR	Type-2 restriction enzyme MboII	7	6	YES	NO	5	24			58.3333	80	5.6	0.0261327	1	0.614789	8	7	2	0.0703125	0.289062
group_2676	recF	ATP/GTP phosphatase	7	6	YES	NO	5	24			58.3333	80	5.6	0.0261327	1	0.614789	8	7	3	0.0703125	0.726562
yhdJ		hypothetical protein	5	3	YES	NO	7	27			41.6667	90	6.42857	0.0308541	1	0.614789	7	5	2	0.453125	0.453125
group_3998		hypothetical protein	5	3	YES	NO	7	27			41.6667	90	6.42857	0.0308541	1	0.614789	5	4	2	0.375	1
group_2060		hypothetical protein	4	2	YES	NO	8	28			33.3333	93.3333	7	0.0457527	1	0.614789	4	3	2	0.625	1
group_3378		hypothetical protein	4	2	YES	NO	8	28			33.3333	93.3333	7	0.0457527	1	0.614789	6	4	2	0.6875	0.6875
dnaG_2		DNA primase	4	2	YES	NO	8	28			33.3333	93.3333	7	0.0457527	1	0.614789	4	4	2	0.125	1
group_3211		hypothetical protein	4	2	YES	NO	8	28			33.3333	93.3333	7	0.0457527	1	0.614789	6	4	2	0.6875	0.6875
group_3551		hypothetical protein	4	2	YES	NO	8	28			33.3333	93.3333	7	0.0457527	1	0.614789	6	4	2	0.6875	0.6875
group_3774		hypothetical protein	4	2	YES	NO	8	28			33.3333	93.3333	7	0.0457527	1	0.614789	3	3	2	0.25	1
group_3649		hypothetical protein	4	2	YES	NO	8	28			33.3333	93.3333	7	0.0457527	1	0.614789	2	2	1	0.5	1
group_3009		hypothetical protein	6	5	YES	NO	6	25			50	83.3333	5	0.0490859	1	0.614789	5	4	3	0.375	1
group_975	yafQ	hypothetical protein	6	5	YES	NO	6	25			50	83.3333	5	0.0490859	1	0.614789	5	4	3	0.375	1
group_404		hypothetical protein	4	27	NO	NO	8	3			33.3333	10	0.0555556	0.000492317	1	0.614789	6	1	6	0.03125	0.21875
group_1063		hypothetical protein	11	13	NO	NO	1	17			91.6667	56.6667	14.3846	0.00547058	1	0.614789	10	9	1	0.0214844	0.0214844
group_521	Hgd	2-(hydroxymethyl)glutarate dehydrogenase	11	13	NO	NO	1	17			91.6667	56.6667	14.3846	0.00547058	1	0.614789	9	9	1	0.00390625	0.0390625
group_3110		hypothetical protein	0	13	NO	NO	12	17			0	56.6667	0	0.00770425	1	0.614789	7	0	7	0.015625	0.015625
traG		hypothetical protein	0	13	NO	NO	12	17			0	56.6667	0	0.00770425	1	0.614789	7	0	7	0.015625	0.015625
group_3002		hypothetical protein	0	13	NO	NO	12	17			0	56.6667	0	0.00770425	1	0.614789	7	0	7	0.015625	0.015625
group_3264		hypothetical protein	0	13	NO	NO	12	17			0	56.6667	0	0.00770425	1	0.614789	7	0	7	0.015625	0.015625
group_3423		hypothetical protein	0	13	NO	NO	12	17			0	56.6667	0	0.00770425	1	0.614789	7	0	7	0.015625	0.015625
group_903		hypothetical protein	0	13	NO	NO	12	17			0	56.6667	0	0.00770425	1	0.614789	7	0	7	0.015625	0.015625
group_864		hypothetical protein	0	12	NO	NO	12	18			0	60	0	0.00913184	1	0.614789	6	0	6	0.03125	0.03125
group_2657		hypothetical protein	1	15	NO	NO	11	15			8.33333	50	0.0909091	0.0149879	1	0.614789	6	0	6	0.03125	0.03125
srmB		hypothetical protein	2	18	NO	NO	10	12			16.6667	40	0.133333	0.01665	1	0.614789	9	2	7	0.179688	0.179688
cptA_1		Phosphoethanolamine transferase CptA	0	11	NO	NO	12	19			0	63.3333	0	0.0183246	1	0.614789	8	0	8	0.0078125	0.0078125
mfd		Transcription-repair-coupling factor	8	29	NO	NO	4	1			66.6667	3.33333	0.0689655	0.0183879	1	0.614789	4	1	3	0.625	0.625
def1		Peptide deformylase 1	9	30	NO	NO	3	0			75	0	0	0.0191638	1	0.614789	3	0	3	0.25	0.25
comM		Competence protein ComM	9	30	NO	NO	3	0			75	0	0	0.0191638	1	0.614789	3	0	3	0.25	0.25
flgG_2		Flagellar basal-body rod protein FlgG	9	30	NO	NO	3	0			75	0	0	0.0191638	1	0.614789	3	0	3	0.25	0.25
group_340		hypothetical protein	9	10	NO	NO	3	20			75	66.6667	6	0.0195154	1	0.614789	10	8	3	0.109375	0.34375
acxC		Acetone carboxylase gamma subunit	5	24	NO	NO	7	6			41.6667	20	0.178571	0.0261327	1	0.614789	8	4	6	0.289062	1
group_205		hypothetical protein	5	24	NO	NO	7	6			41.6667	20	0.178571	0.0261327	1	0.614789	8	3	5	0.726562	0.726562
group_2953		hypothetical protein	1	14	NO	NO	11	16			8.33333	53.3333	0.103896	0.0308929	1	0.614789	6	0	6	0.03125	0.03125
group_3111		hypothetical protein	1	14	NO	NO	11	16			8.33333	53.3333	0.103896	0.0308929	1	0.614789	6	0	6	0.03125	0.03125
group_3345		hypothetical protein	1	14	NO	NO	11	16			8.33333	53.3333	0.103896	0.0308929	1	0.614789	6	0	6	0.03125	0.03125
group_1674	pctB	Chromosome partition protein Smc	10	13	NO	NO	2	17			83.3333	56.6667	6.53846	0.0372069	1	0.614789	9	7	2	0.179688	0.179688
mutS2		Endonuclease MutS2	10	13	NO	NO	2	17			83.3333	56.6667	6.53846	0.0372069	1	0.614789	7	5	2	0.453125	0.453125
group_2897		hypothetical protein	0	10	NO	NO	12	20			0	66.6667	0	0.039964	1	0.614789	5	0	5	0.0625	0.0625
group_4101		hypothetical protein	0	10	NO	NO	12	20			0	66.6667	0	0.039964	1	0.614789	4	0	4	0.125	0.125
group_3529		hypothetical protein	3	19	NO	NO	9	11			25	36.6667	0.192982	0.0400408	1	0.614789	9	2	7	0.179688	0.179688
group_499	cca	CCA-adding enzyme	0	9	NO	NO	12	21			0	70	0	0.0413064	1	0.614789	5	0	5	0.0625	0.0625
ptlH_2		Type IV secretion system protein PtlH	0	9	NO	NO	12	21			0	70	0	0.0413064	1	0.614789	4	0	4	0.125	0.125
group_3839		hypothetical protein	0	9	NO	NO	12	21			0	70	0	0.0413064	1	0.614789	5	0	5	0.0625	0.0625
group_958		hypothetical protein	8	28	NO	NO	4	2			66.6667	6.66667	0.142857	0.0457527	1	0.614789	5	2	3	1	1
