# Supplementary material for: Global Antimicrobial Resistance Gene Study of Helicobacter pylori: Comparison of Detection Tools, ARG and Efflux Pump Gene Analysis, Worldwide Epidemiological Distribution, and Information Related to the Antimicrobial-Resistant Phenotype
Source: Antibiotics (Basel). 2023 Jun 28;12(7):1118. doi: 10.3390/antibiotics12071118 (PMC10376887; doi:10.3390/antibiotics12071118)
Supplement: Supplementary file 1 [file antibiotics-12-01118-s001.zip › Spreadsheet S9 - Genome metadata.xlsx]

## Sheet: All data
Number	Strains name	Country	Reference (BioSample/BioProject/Accession Number)
1	1_IND07	Indonesia	Prof Yamaoka Lab Collection
2	10_JAY08	Indonesia	Prof Yamaoka Lab Collection
3	100_KOL56	Indonesia	Prof Yamaoka Lab Collection
4	101_KOL72	Indonesia	Prof Yamaoka Lab Collection
5	102_KOL79	Indonesia	Prof Yamaoka Lab Collection
6	103_KOL94	Indonesia	Prof Yamaoka Lab Collection
7	104_KOL96	Indonesia	Prof Yamaoka Lab Collection
8	105_KOL98	Indonesia	Prof Yamaoka Lab Collection
9	106_KOL99	Indonesia	Prof Yamaoka Lab Collection
10	106650	Finland	PRJEB21369
11	107_MLG1	Indonesia	Prof Yamaoka Lab Collection
12	108_TER9	Indonesia	Prof Yamaoka Lab Collection
13	109_TER81	Indonesia	Prof Yamaoka Lab Collection
14	11_JAY12	Indonesia	Prof Yamaoka Lab Collection
15	1177	Singapore	PRJNA342930
16	13_JAY16	Indonesia	Prof Yamaoka Lab Collection
17	132A	Singapore	PRJNA342930
18	1341_SouthAfrica20	South Africa	Duncan et al. 2013
19	1342_SouthAfrica50	South Africa	Duncan et al. 2013
20	1343_UM023	Malaysia	Rehvathy et al. 2013
21	1344_UM032	Malaysia	Khosravi et al. 2013
22	1347_UM038	Malaysia	Rehvathy et al. 2013
23	1348_UM065	Malaysia	Rehvathy et al. 2013
24	1349_UM066	Malaysia	Rehvathy et al. 2013
25	1351_UM067	Malaysia	Rehvathy et al. 2013
26	1352_UM077	Malaysia	Rehvathy et al. 2013
27	1353_UM084	Malaysia	Rehvathy et al. 2013
28	1354_UM085	Malaysia	Rehvathy et al. 2013
29	1355_UM111	Malaysia	Rehvathy et al. 2013
30	1356_UM114	Malaysia	Rehvathy et al. 2013
31	1361_PZ5004	Colombia	Sheh et al. 2013
32	1363_PZ5026	Colombia	Sheh et al. 2013
33	1364_PZ5056	Colombia	Sheh et al. 2013
34	1365_PZ5080	Colombia	Sheh et al. 2013
35	1366_PZ5086	Colombia	Sheh et al. 2013
36	1367_GAM117Ai	Gambia	Human Microbiome Project
37	1368_NAK7	India	PRJNA186589
38	1369_SA157A	South Africa	Didelot et al. 2013
39	1370_SA144A	South Africa	Didelot et al. 2013
40	1372_SA146A	South Africa	Didelot et al. 2013
41	1374_SA155A	South Africa	Didelot et al. 2013
42	1376_SA156A	South Africa	Didelot et al. 2013
43	1379_SA158A	South Africa	Didelot et al. 2013
44	1381_SA161A	South Africa	Didelot et al. 2013
45	1383_SA162A	South Africa	Didelot et al. 2013
46	1387_SA164A	South Africa	Didelot et al. 2013
47	1391_SA166A	South Africa	Didelot et al. 2013
48	1392_SA168A	South Africa	Didelot et al. 2013
49	1394_SA169C	South Africa	Didelot et al. 2013
50	1396_SA170C	South Africa	Didelot et al. 2013
51	1397_SA171A	South Africa	Didelot et al. 2013
52	14_JAY26	Indonesia	Prof Yamaoka Lab Collection
53	1400_SA172C	South Africa	Didelot et al. 2013
54	1401_SA173A	South Africa	Didelot et al. 2013
55	1404_SA175A	South Africa	Didelot et al. 2013
56	1406_SA194A	South Africa	Didelot et al. 2013
57	1410_SA213A	South Africa	Didelot et al. 2013
58	1411_SA214A	South Africa	Didelot et al. 2013
59	1415_SA220A	South Africa	Didelot et al. 2013
60	1417_SA221A	South Africa	Didelot et al. 2013
61	1419_SA222A	South Africa	Didelot et al. 2013
62	1423_SA226A	South Africa	Didelot et al. 2013
63	1424_SA227A	South Africa	Didelot et al. 2013
64	1425_SA233A	South Africa	Didelot et al. 2013
65	1431_SA253A	South Africa	Didelot et al. 2013
66	1433_SA29A	South Africa	Didelot et al. 2013
67	1437_SA301A	South Africa	Didelot et al. 2013
68	1439_SA302A	South Africa	Didelot et al. 2013
69	1441_SA303C	South Africa	Didelot et al. 2013
70	1442_SA30A	South Africa	Didelot et al. 2013
71	1445_SA34A	South Africa	Didelot et al. 2013
72	1447_SA35A	South Africa	Didelot et al. 2013
73	1448_SA36C	South Africa	Didelot et al. 2013
74	1449_SA37A	South Africa	Didelot et al. 2013
75	1451_SA40A	South Africa	Didelot et al. 2013
76	1453_SA45A	South Africa	Didelot et al. 2013
77	1455_SA46C	South Africa	Didelot et al. 2013
78	1456_SA47A	South Africa	Didelot et al. 2013
79	1458_SA160A	South Africa	Didelot et al. 2013
80	16_MO17	Indonesia	Prof Yamaoka Lab Collection
81	17_MO23	Indonesia	Prof Yamaoka Lab Collection
82	178	Singapore	PRJNA342930
83	178a	Singapore	PRJNA342930
84	18_MO27	Indonesia	Prof Yamaoka Lab Collection
85	19_MN3	Indonesia	Prof Yamaoka Lab Collection
86	2_IND68	Indonesia	Prof Yamaoka Lab Collection
87	20_MN10	Indonesia	Prof Yamaoka Lab Collection
88	21_MN11	Indonesia	Prof Yamaoka Lab Collection
89	212_5	Thailand	PRJEB21369
90	22_SMS15	Indonesia	Prof Yamaoka Lab Collection
91	23_SMS19	Indonesia	Prof Yamaoka Lab Collection
92	24_SMS20	Indonesia	Prof Yamaoka Lab Collection
93	241	Singapore	PRJNA342930
94	25_SMS22	Indonesia	Prof Yamaoka Lab Collection
95	26_SMS23	Indonesia	Prof Yamaoka Lab Collection
96	27_SMS24	Indonesia	Prof Yamaoka Lab Collection
97	28_SMS25	Indonesia	Prof Yamaoka Lab Collection
98	29_SMS28	Indonesia	Prof Yamaoka Lab Collection
99	3_IND69	Indonesia	Prof Yamaoka Lab Collection
100	30_SMS30	Indonesia	Prof Yamaoka Lab Collection
101	30908	Belgium	PRJNA395900
102	30950	Belgium	PRJNA395900
103	31_MKS31	Indonesia	Prof Yamaoka Lab Collection
104	31235	Belgium	PRJNA395900
105	32_MKS45	Indonesia	Prof Yamaoka Lab Collection
106	33_MKS47	Indonesia	Prof Yamaoka Lab Collection
107	34_MKS52	Indonesia	Prof Yamaoka Lab Collection
108	35_MKS55	Indonesia	Prof Yamaoka Lab Collection
109	36_MKS56	Indonesia	Prof Yamaoka Lab Collection
110	3614_SSR2	Republic of Ireland	*
111	3615_SSR3	Republic of Ireland	*
112	3616_SSR4	Republic of Ireland	*
113	36166	Belgium	PRJNA395900
114	3617_SSR5	Republic of Ireland	*
115	3618_SSR7	Republic of Ireland	*
116	3619_SSR8	Republic of Ireland	*
117	3620_SSR9	Republic of Ireland	*
118	3622_SSR12	Republic of Ireland	*
119	3623_SSR13	Republic of Ireland	*
120	3624_SSR14	Republic of Ireland	*
121	3625_SSR17	Republic of Ireland	*
122	3627_SSR20	Republic of Ireland	*
123	3628_SSR22	Republic of Ireland	*
124	3629_SSR23	Republic of Ireland	*
125	3630_SSR33	Republic of Ireland	*
126	3631_SSR40	Republic of Ireland	*
127	3632_SSR43	Republic of Ireland	*
128	3635_3843	France	*
129	3639_BON_254	France	*
130	3640_CHA_185	France	*
131	3641_GRA_247	France	*
132	3642_PHI_092	France	*
133	3647_3800	France	*
134	3658_3754	France	*
135	3659_3745	France	*
136	3662_3697	France	*
137	3663_3738	France	*
138	3666_3746	France	*
139	3667_SW7A	United Kingdom	*
140	3669_SW21A	United Kingdom	*
141	3671_SW23Ai	United Kingdom	*
142	3699	France	PRJNA395900
143	37_PTN20	Indonesia	Prof Yamaoka Lab Collection
144	3755	France	PRJNA395900
145	3770	France	PRJNA395900
146	3774	France	PRJNA395900
147	38_PTN44	Indonesia	Prof Yamaoka Lab Collection
148	3802	France	PRJNA395900
149	38185	Belgium	PRJNA395900
150	3824	France	PRJNA395900
151	39_PTN50	Indonesia	Prof Yamaoka Lab Collection
152	4_IND71	Indonesia	Prof Yamaoka Lab Collection
153	40_PTN63	Indonesia	Prof Yamaoka Lab Collection
154	41_PTN75	Indonesia	Prof Yamaoka Lab Collection
155	42_MANADO5	Indonesia	Prof Yamaoka Lab Collection
156	428	Singapore	PRJNA342930
157	43_MANADO18	Indonesia	Prof Yamaoka Lab Collection
158	44_MANADO20	Indonesia	Prof Yamaoka Lab Collection
159	4449_Yangon244	Myanmar	*
160	4450_Yangon233	Myanmar	*
161	4451_Yangon222	Myanmar	*
162	4452_Yangon202	Myanmar	*
163	4453_Yangon190	Myanmar	*
164	4455_Yangon179	Myanmar	*
165	4456_Yangon173	Myanmar	*
166	4457_Yangon159	Myanmar	*
167	4458_Yangon142	Myanmar	*
168	4461_NP05	Nepal	*
169	4463_NP05_278	Nepal	*
170	4464_NP05_272	Nepal	*
171	4467_NP05_250	Nepal	*
172	4471_NP05_121	Nepal	*
173	4472_NP05_112	Nepal	*
174	4473_NP05_107	Nepal	*
175	4474_NP05_105	Nepal	*
176	4475_NP04	Nepal	*
177	4476_Myanmar66	Myanmar	*
178	4477_Myanmar52	Myanmar	*
179	4478_Myanmar51	Myanmar	*
180	448	United Kingdom	PRJNA395900
181	4481_Mandalay38	Myanmar	*
182	4482_Mandalay30	Myanmar	*
183	4484_Mandalay03	Myanmar	*
184	45_MANADO26	Indonesia	Prof Yamaoka Lab Collection
185	4528_Nic01_A	Nicaragua	Thorell et al. 2016
186	4530_Nic03_A	Nicaragua	Thorell et al. 2016
187	4532_Nic04_A	Nicaragua	Thorell et al. 2016
188	4534_Nic05_A	Nicaragua	Thorell et al. 2016
189	4536_Nic06_A	Nicaragua	Thorell et al. 2016
190	4538_Nic07_A	Nicaragua	Thorell et al. 2016
191	4540_Nic08_C2	Nicaragua	Thorell et al. 2016
192	4542_Nic09_A	Nicaragua	Thorell et al. 2016
193	4544_Nic10_A	Nicaragua	Thorell et al. 2016
194	4546_Nic11_A	Nicaragua	Thorell et al. 2016
195	4548_Nic12_A	Nicaragua	Thorell et al. 2016
196	4550_Nic13_A	Nicaragua	Thorell et al. 2016
197	4552_Nic14_A	Nicaragua	Thorell et al. 2016
198	4553_Nic14_C	Nicaragua	Thorell et al. 2016
199	4554_Nic15_A	Nicaragua	Thorell et al. 2016
200	4556_Nic16_A	Nicaragua	Thorell et al. 2016
201	4558_Nic17_A	Nicaragua	Thorell et al. 2016
202	456	United Kingdom	PRJNA395900
203	4560_Nic18_A	Nicaragua	Thorell et al. 2016
204	4562_Nic19_A	Nicaragua	Thorell et al. 2016
205	4564_Nic20_A	Nicaragua	Thorell et al. 2016
206	4565_Nic20_C	Nicaragua	Thorell et al. 2016
207	4566_Nic21_C	Nicaragua	Thorell et al. 2016
208	4568_NQ315	Colombia	Graham 2004, Kenneman 2011
209	4569_NQ392	Colombia	Kenneman et al. 2011
210	4578_Manado_1	Indonesia	Prof Yamaoka Lab Collection
211	4579_Taiwan_47	Taiwan	PRJNA259568
212	46_MANADO28	Indonesia	Prof Yamaoka Lab Collection
213	462	United Kingdom	PRJNA395900
214	47_MANADO29	Indonesia	Prof Yamaoka Lab Collection
215	48_MANADO31	Indonesia	Prof Yamaoka Lab Collection
216	49_KPG2	Indonesia	Prof Yamaoka Lab Collection
217	5_IND79	Indonesia	Prof Yamaoka Lab Collection
218	50_KPG5	Indonesia	Prof Yamaoka Lab Collection
219	51_KPG6	Indonesia	Prof Yamaoka Lab Collection
220	518	United Kingdom	PRJNA395900
221	52_KPG10	Indonesia	Prof Yamaoka Lab Collection
222	53_KPG11	Indonesia	Prof Yamaoka Lab Collection
223	54_KPG15	Indonesia	Prof Yamaoka Lab Collection
224	55_KPG23	Indonesia	Prof Yamaoka Lab Collection
225	56_KPG26	Indonesia	Prof Yamaoka Lab Collection
226	565_99	France	PRJNA395900
227	57_KPG28	Indonesia	Prof Yamaoka Lab Collection
228	58_KPG29	Indonesia	Prof Yamaoka Lab Collection
229	59_KPG30	Indonesia	Prof Yamaoka Lab Collection
230	6_JAY01	Indonesia	Prof Yamaoka Lab Collection
231	60_KPG33	Indonesia	Prof Yamaoka Lab Collection
232	61_KPG34	Indonesia	Prof Yamaoka Lab Collection
233	62_KPG35	Indonesia	Prof Yamaoka Lab Collection
234	6283_Nic29_A	Nicaragua	Thorell et al. 2016
235	6284_Nic30_A	Nicaragua	Thorell et al. 2016
236	6285_Nic31_A	Nicaragua	Thorell et al. 2016
237	6286_Nic32_A	Nicaragua	Thorell et al. 2016
238	6288_Nic23_A	Nicaragua	Thorell et al. 2016
239	6289_Nic24_A	Nicaragua	Thorell et al. 2016
240	6290_Nic25_A	Nicaragua	Thorell et al. 2016
241	6291_Nic26_A	Nicaragua	Thorell et al. 2016
242	6292_Nic27_A	Nicaragua	Thorell et al. 2016
243	6293_Nic28_A	Nicaragua	Thorell et al. 2016
244	63_KPG41	Indonesia	Prof Yamaoka Lab Collection
245	637_26695_Tomb	United Kingdom	Tomb et al. 1997
246	638	United Kingdom	PRJNA395900
247	638_Puno135	Peru	-
248	639_Gambia94_24	Gambia	Human Microbiome Project
249	64_KPG42	Indonesia	Prof Yamaoka Lab Collection
250	640_B45	France	Lehours et al. 2011
251	641_52	Republic of Korea	-
252	645_35A	Japan	David Graham
253	646_51	Republic of Korea	-
254	647_83	Japan	David Graham
255	649_Aklavik117	Canada	10.1128/genomea.00209-15
256	65_KPG47	Indonesia	Prof Yamaoka Lab Collection
257	651_B38	France	Thiberge et al. 2010
258	652_B8	United State of America	Farnbacher et al. 2010
259	653_Cuz20	Peru	-
260	654_ELS37	El Salvador	-
261	655_F16	Japan	Kawai et al. 2011
262	656_F30	Japan	Kawai et al. 2011
263	657_F32	Japan	Kawai et al. 2011
264	658_F57	Japan	Kawai et al. 2011
265	659_G27	Italy	Baltrus et al. 2009
266	66_KPG64	Indonesia	Prof Yamaoka Lab Collection
267	660_HPAG1	Sweden	Oh et al. 2006
268	661_HUP_B14	Spain	-
269	662_India7	India	-
270	663_J99	United State of America	Alm et al. 1999
271	664_Lithuania75	Lithuania	-
272	665_OK113	Japan	Yahara et al. 2013
273	666_OK310	Japan	Yahara et al. 2013
274	667_P12	Germany	Fischer et al. 2010
275	669_PeCan4	Peru	-
276	67_KPG73	Indonesia	Prof Yamaoka Lab Collection
277	670_Puno120	Peru	-
278	673_SJM180	Peru	-
279	674_SNT49	India	-
280	675_Sat464	South Africa	-
281	676_Shi112	Peru	-
282	677_Shi169	Peru	-
283	678_Shi417	Peru	-
284	679_Shi470	Peru	-
285	68_KPG83	Indonesia	Prof Yamaoka Lab Collection
286	680_SouthAfrica7	South Africa	Duncan et al. 2013
287	681_XZ274	China	Guo et al. 2012
288	682_v225d	Venezuela	-
289	683_FD423	Malaysia	Rehvathy et al. 2013
290	684_FD430	Malaysia	Rehvathy et al. 2013
291	685_FD506	Malaysia	Rehvathy et al. 2013
292	686_FD535	Malaysia	Rehvathy et al. 2013
293	687_FD568	Malaysia	Rehvathy et al. 2013
294	688_FD577	Malaysia	Rehvathy et al. 2013
295	689_FD703	Malaysia	Rehvathy et al. 2013
296	69_MEDAN18	Indonesia	Prof Yamaoka Lab Collection
297	693_8A3	Colombia	Graham 2004, Kenneman 2011
298	694_98_10	Japan	-
299	698_CCHI33	Canada	-
300	699_CPY1124	Japan	Blanchard et al. 2013
301	7_13	United State of America	SAMN08055030
302	7_JAY03	Indonesia	Prof Yamaoka Lab Collection
303	70_MEDAN31	Indonesia	Prof Yamaoka Lab Collection
304	700_CPY1313	Japan	Blanchard et al. 2013
305	701_CPY1662	Japan	-
306	702_CPY1962	Japan	Blanchard et al. 2013
307	703_CPY3281	Japan	Blanchard et al. 2013
308	704_CPY6081	Japan	Blanchard et al. 2013
309	705_CPY6261	Japan	Blanchard et al. 2013
310	706_CPY6271	Japan	Blanchard et al. 2013
311	707_CPY6311	Japan	Blanchard et al. 2013
312	708_GAM100Ai	Gambia	Human Microbiome Project
313	709_GAM101Biv	Gambia	Human Microbiome Project
314	71_MEDAN32	Indonesia	Prof Yamaoka Lab Collection
315	710_GAM103Bi	Gambia	Human Microbiome Project
316	711_GAM105Ai	Gambia	Human Microbiome Project
317	712_GAM112Ai	Gambia	Human Microbiome Project
318	713_GAM114Ai	Gambia	Human Microbiome Project
319	714_GAM115Ai	Gambia	Human Microbiome Project
320	715_GAM118Bi	Gambia	Human Microbiome Project
321	716_GAM119Bi	Gambia	Human Microbiome Project
322	717_GAM120Ai	Gambia	Human Microbiome Project
323	718_GAM121Aii	Gambia	Human Microbiome Project
324	719_GAM201Ai	Gambia	Human Microbiome Project
325	72_MEDAN33	Indonesia	Prof Yamaoka Lab Collection
326	721_GAM231Ai	Gambia	Human Microbiome Project
327	722_GAM239Bi	Gambia	Human Microbiome Project
328	723_GAM244Ai	Gambia	Human Microbiome Project
329	724_GAM245Ai	Gambia	Human Microbiome Project
330	725_GAM246Ai	Gambia	Human Microbiome Project
331	726_GAM249T	Gambia	Human Microbiome Project
332	73_NIAS9	Indonesia	Prof Yamaoka Lab Collection
333	731_GAM254Ai	Gambia	Human Microbiome Project
334	732_GAM260ASi	Gambia	Human Microbiome Project
335	733_GAM260BSi	Gambia	Human Microbiome Project
336	734_GAM260Bi	Gambia	Human Microbiome Project
337	735_GAM263BFi	Gambia	Human Microbiome Project
338	736_GAM264Ai	Gambia	Human Microbiome Project
339	737_GAM265BSii	Gambia	Human Microbiome Project
340	739_GAM270ASi	Gambia	Human Microbiome Project
341	74_NIAS36	Indonesia	Prof Yamaoka Lab Collection
342	741_GAM71Ai	Gambia	Human Microbiome Project
343	742_GAM80Ai	Gambia	Human Microbiome Project
344	743_GAM83Bi	Gambia	Human Microbiome Project
345	746_GAM96Ai	Gambia	Human Microbiome Project
346	747_GAMchjs106B	Gambia	Human Microbiome Project
347	748_GAMchjs114i	Gambia	Human Microbiome Project
348	749_GAMchjs117Ai	Gambia	Human Microbiome Project
349	75_NIAS37	Indonesia	Prof Yamaoka Lab Collection
350	750_GAMchjs124i	Gambia	Human Microbiome Project
351	751_GAMchjs136i	Gambia	Human Microbiome Project
352	752_HLJHP193	China	PRJNA224116
353	753_HLJHP253	China	PRJNA224116
354	754_HLJHP256	China	PRJNA224116
355	755_HLJHP271	China	PRJNA224116
356	756_HP116Bi	Gambia	Human Microbiome Project
357	76_NIAS40	Indonesia	Prof Yamaoka Lab Collection
358	776_Hp_A_11	United State of America	Blanchard et al. 2013
359	777_Hp_A_14	United State of America	Blanchard et al. 2013
360	778_Hp_A_16	United State of America	Blanchard et al. 2013
361	779_Hp_A_17	United State of America	Blanchard et al. 2013
362	78_NIAS50	Indonesia	Prof Yamaoka Lab Collection
363	780_Hp_A_20	United State of America	Blanchard et al. 2013
364	781_Hp_A_26	United State of America	Blanchard et al. 2013
365	782_Hp_A_27	United State of America	Blanchard et al. 2013
366	784_Hp_A_5	United State of America	Blanchard et al. 2013
367	785_Hp_A_6	United State of America	Blanchard et al. 2013
368	786_Hp_A_8	United State of America	Blanchard et al. 2013
369	787_Hp_A_9	United State of America	Blanchard et al. 2013
370	788_Hp_H_1	United State of America	Blanchard et al. 2013
371	789_Hp_H_10	United State of America	Blanchard et al. 2013
372	79_NIAS56	Indonesia	Prof Yamaoka Lab Collection
373	790_Hp_H_11	United State of America	Blanchard et al. 2013
374	792_Hp_H_18	United State of America	Blanchard et al. 2013
375	793_Hp_H_19	United State of America	Blanchard et al. 2013
376	794_Hp_H_21	United State of America	Blanchard et al. 2013
377	795_Hp_H_23	United State of America	Blanchard et al. 2013
378	796_Hp_H_24	United State of America	Blanchard et al. 2013
379	799_Hp_H_27	United State of America	Blanchard et al. 2013
380	8_JAY04	Indonesia	Prof Yamaoka Lab Collection
381	80_NIAS67	Indonesia	Prof Yamaoka Lab Collection
382	800_Hp_H_28	United State of America	Blanchard et al. 2013
383	801_Hp_H_29	United State of America	Blanchard et al. 2013
384	802_Hp_H_3	United State of America	Blanchard et al. 2013
385	803_Hp_H_30	United State of America	Blanchard et al. 2013
386	804_Hp_H_34	United State of America	Blanchard et al. 2013
387	805_Hp_H_36	United State of America	Blanchard et al. 2013
388	806_Hp_H_4	United State of America	Blanchard et al. 2013
389	807_Hp_H_41	United State of America	Blanchard et al. 2013
390	808_Hp_H_42	United State of America	Blanchard et al. 2013
391	809_Hp_H_43	United State of America	Blanchard et al. 2013
392	81_NIAS68	Indonesia	Prof Yamaoka Lab Collection
393	810_Hp_H_44	United State of America	Blanchard et al. 2013
394	811_Hp_H_45	United State of America	Blanchard et al. 2013
395	812_Hp_H_5b	United State of America	Blanchard et al. 2013
396	814_Hp_H_9	United State of America	Blanchard et al. 2013
397	82_NIAS73	Indonesia	Prof Yamaoka Lab Collection
398	822_Hp_P_1	United State of America	Blanchard et al. 2013
399	823_Hp_P_11	United State of America	Blanchard et al. 2013
400	825_Hp_P_13	United State of America	Blanchard et al. 2013
401	827_Hp_P_15	United State of America	Blanchard et al. 2013
402	829_Hp_P_16	United State of America	Blanchard et al. 2013
403	83_NIAS75	Indonesia	Prof Yamaoka Lab Collection
404	831_Hp_P_2	United State of America	Blanchard et al. 2013
405	832_Hp_P_23	United State of America	Blanchard et al. 2013
406	836_Hp_P_26	United State of America	Blanchard et al. 2013
407	837_Hp_P_28b	United State of America	Blanchard et al. 2013
408	839_Hp_P_3	United State of America	Blanchard et al. 2013
409	84_PDG42	Indonesia	Prof Yamaoka Lab Collection
410	840_Hp_P_30	United State of America	Blanchard et al. 2013
411	847_Hp_P_74	United State of America	Blanchard et al. 2013
412	85_SBY106	Indonesia	Prof Yamaoka Lab Collection
413	850_N6	France	*
414	851_NAB47	India	-
415	853_NCTC_11637	China	PRJNA224116
416	854_NQ1671	Colombia	Kenneman et al. 2011
417	855_NQ1701	Colombia	Kenneman et al. 2011
418	862_NQ4044	Colombia	IGS Maryland
419	863_NQ4053	Colombia	Blanchard et al. 2013
420	865_NQ4076	Colombia	Blanchard et al. 2013
421	866_NQ4099	Colombia	Blanchard et al. 2013
422	867_NQ4110	Colombia	Blanchard et al. 2013
423	868_NQ4161	Colombia	Blanchard et al. 2013
424	8681_2012_26	Mexico	*
425	8682_22025	Colombia	*
426	8683_ms167	Mexico	*
427	8684_ms1055	Mexico	*
428	8685_22402	Colombia	*
429	8687_22087_ve	Colombia	*
430	8688_ms1063	Mexico	*
431	8690_26084	Colombia	*
432	8692_2004_20	Mexico	*
433	8693_2005_98	Mexico	*
434	8694_ms203	Mexico	*
435	8695_2005_72	Mexico	*
436	8696_26093	Colombia	*
437	8697_ms1078	Mexico	*
438	8698_2006_52	Mexico	*
439	8699_2003_98	Mexico	*
440	870_NQ4200	Colombia	Blanchard et al. 2013
441	8700_2006_407	Mexico	*
442	8701_2006_103	Mexico	*
443	8702_22346	Colombia	*
444	8703_ms15	Mexico	*
445	8704_22337	Colombia	*
446	8705_ms23	Mexico	*
447	8707_ms2_ve	Mexico	*
448	8709_22341_ve	Colombia	*
449	871_NQ4216	Colombia	Blanchard et al. 2013
450	8710_2006_56	Mexico	*
451	8711_22023	Colombia	*
452	8712_22327	Colombia	*
453	8713_ms931	Mexico	*
454	8714_2005_100	Mexico	*
455	8715_ms1080	Mexico	*
456	8716_ms13	Mexico	*
457	8717_26100	Colombia	*
458	8718_2003_84	Mexico	*
459	872_NQ4228	Colombia	Blanchard et al. 2013
460	8720_22046_ve	Colombia	*
461	8721_2006_479	Mexico	*
462	8722_ms1054	Mexico	*
463	8723_ms44	Mexico	*
464	8724_22389	Colombia	*
465	8726_22366_ve	Colombia	*
466	8728_22013	Colombia	*
467	8730_22362	Colombia	*
468	8731_2005_126	Mexico	*
469	8732_2003_103	Mexico	*
470	8734_22367_ve	Colombia	*
471	8735_22021	Colombia	*
472	8736_2003_107	Mexico	*
473	8737_2006_480	Mexico	*
474	8738_22385	Colombia	*
475	8739_24004	Colombia	*
476	874_R018c	Canada	Blanchard et al. 2013
477	8740_2006_4	Mexico	*
478	8741_22370	Colombia	*
479	8742_22311	Colombia	*
480	8743_22390	Colombia	*
481	8744_22339	Colombia	*
482	8745_2011_145	Mexico	*
483	8746_22312	Colombia	*
484	8747_22322	Colombia	*
485	8749_2004_2	Mexico	*
486	8750_22331	Colombia	*
487	8751_26024	Colombia	*
488	8752_22368	Colombia	*
489	8753_22360	Colombia	*
490	8754_22378	Colombia	*
491	8756_22019_ve	Colombia	*
492	8757_22371	Colombia	*
493	8758_22020	Colombia	*
494	876_R036d	Canada	Blanchard et al. 2013
495	8760_22315_ve	Colombia	*
496	8761_22335	Colombia	*
497	8762_ms176	Mexico	*
498	8763_22393	Colombia	*
499	8764_22093	Colombia	*
500	8766_22095	Colombia	*
501	8768_22347	Colombia	*
502	877_R037c	Canada	Blanchard et al. 2013
503	8771_2011_41	Mexico	*
504	8773_22388	Colombia	*
505	8775_22351	Colombia	*
506	878_R038b	Canada	Blanchard et al. 2013
507	8783_ms965_ve	Mexico	*
508	879_R046Wa	Canada	Blanchard et al. 2013
509	880_R055a	Canada	Blanchard et al. 2013
510	882_R32b	Canada	Blanchard et al. 2013
511	883_UMB_G1	Malaysia	-
512	884_UM007	Malaysia	Kumar et al. 2014
513	885_UM018	Malaysia	Kumar et al. 2014
514	886_UM034	Malaysia	Kumar et al. 2014
515	888_UM054	Malaysia	Kumar et al. 2014
516	89_SBY283	Indonesia	Prof Yamaoka Lab Collection
517	9_JAY06	Indonesia	Prof Yamaoka Lab Collection
518	90_SBY304	Indonesia	Prof Yamaoka Lab Collection
519	908	Africa	PRJNA50869
520	91_MER3	Indonesia	Prof Yamaoka Lab Collection
521	92_MER5	Indonesia	Prof Yamaoka Lab Collection
522	93_MER7	Indonesia	Prof Yamaoka Lab Collection
523	94_MER8	Indonesia	Prof Yamaoka Lab Collection
524	95_MER12	Indonesia	Prof Yamaoka Lab Collection
525	96_MER20	Indonesia	Prof Yamaoka Lab Collection
526	97_MER21	Indonesia	Prof Yamaoka Lab Collection
527	98_MER27	Indonesia	Prof Yamaoka Lab Collection
528	99_MER37	Indonesia	Prof Yamaoka Lab Collection
529	A45	Russia	PRJNA175046
530	Aklavik86	Canada	10.1128/genomea.00209-15
531	altai11	Russia	ERP116723
532	altai59	Russia	ERP116723
533	ANT_170	France	PRJNA395900
534	Arg_118EC2	Argentina	PRJNA601302
535	Arg_19RC1	Argentina	PRJNA601302
536	Arg_23UA1	Argentina	PRJNA601302
537	Arg_34UA2	Argentina	PRJNA601302
538	Arg_38RA2	Argentina	PRJNA601302
539	Arg_39UA2	Argentina	PRJNA601302
540	Arg_53RA1	Argentina	PRJNA601302
541	Arg_7RA1	Argentina	PRJNA601302
542	ASHA_001	Peru	PRJNA625094
543	ASHA_002	Peru	PRJNA625094
544	ASHA_003	Peru	PRJNA625094
545	ASHA_004	Peru	PRJNA625094
546	ASHA_005	Peru	PRJNA625094
547	ASHA_006	Peru	PRJNA625094
548	ASHA_008	Peru	PRJNA625094
549	ASHA_009	Peru	PRJNA625094
550	ASHA_010	Peru	PRJNA625094
551	AusabrJ05	Australia	PRJNA245115
552	B125A	United State of America	SAMN08055031
553	B128	United State of America	PRJNA30397
554	B130A	United State of America	SAMN08055033
555	B136A	United State of America	SAMN08055034
556	B140	United State of America	SAMN08055035
557	B147	United State of America	SAMN08055037
558	B23	France	PRJNA395900
559	B24	France	PRJNA395900
560	B25	France	PRJNA395900
561	B26	France	PRJNA395900
562	B29	France	PRJNA395900
563	B30	France	PRJNA395900
564	B31	France	PRJNA395900
565	B35	France	PRJNA395900
566	B37	France	PRJNA395900
567	B40	France	PRJNA395900
568	B41	France	PRJNA395900
569	B43	France	PRJNA395900
570	B44	France	PRJNA395900
571	B47	France	PRJNA395900
572	Bang_149A3	Bangladesh	PRJNA632997
573	Bang_152B5	Bangladesh	PRJNA632997
574	Bang_17A6	Bangladesh	PRJNA632997
575	Bang_19B6	Bangladesh	PRJNA632997
576	Bang_20A8	Bangladesh	PRJNA632997
577	Bang_25b2	Bangladesh	PRJNA632997
578	Bang_28B4	Bangladesh	PRJNA632997
579	Bang_37A5	Bangladesh	PRJNA632997
580	Bang_40A6	Bangladesh	PRJNA632997
581	Bang_43a2	Bangladesh	PRJNA632997
582	Bang_44A4	Bangladesh	PRJNA632997
583	Bang_59a9	Bangladesh	PRJNA632997
584	Bang_60A7	Bangladesh	PRJNA632997
585	Bang_61A5	Bangladesh	PRJNA632997
586	Bang_86A5	Bangladesh	PRJNA632997
587	Bang_88A4	Bangladesh	PRJNA632997
588	Bang_89B9	Bangladesh	PRJNA632997
589	Bang_GJ906	Bangladesh	PRJNA632997
590	Bang_S106A3	Bangladesh	PRJNA632997
591	Bang_S108A3	Bangladesh	PRJNA632997
592	BGD10	Bangladesh	Prof Yamaoka Lab Collection
593	BGD101	Bangladesh	Prof Yamaoka Lab Collection
594	BGD103	Bangladesh	Prof Yamaoka Lab Collection
595	BGD104	Bangladesh	Prof Yamaoka Lab Collection
596	BGD107	Bangladesh	Prof Yamaoka Lab Collection
597	BGD109	Bangladesh	Prof Yamaoka Lab Collection
598	BGD110	Bangladesh	Prof Yamaoka Lab Collection
599	BGD111	Bangladesh	Prof Yamaoka Lab Collection
600	BGD112	Bangladesh	Prof Yamaoka Lab Collection
601	BGD114	Bangladesh	Prof Yamaoka Lab Collection
602	BGD115	Bangladesh	Prof Yamaoka Lab Collection
603	BGD119	Bangladesh	Prof Yamaoka Lab Collection
604	BGD120	Bangladesh	Prof Yamaoka Lab Collection
605	BGD127	Bangladesh	Prof Yamaoka Lab Collection
606	BGD13	Bangladesh	Prof Yamaoka Lab Collection
607	BGD130	Bangladesh	Prof Yamaoka Lab Collection
608	BGD133	Bangladesh	Prof Yamaoka Lab Collection
609	BGD14	Bangladesh	Prof Yamaoka Lab Collection
610	BGD15	Bangladesh	Prof Yamaoka Lab Collection
611	BGD16	Bangladesh	Prof Yamaoka Lab Collection
612	BGD24	Bangladesh	Prof Yamaoka Lab Collection
613	BGD27	Bangladesh	Prof Yamaoka Lab Collection
614	BGD3	Bangladesh	Prof Yamaoka Lab Collection
615	BGD34	Bangladesh	Prof Yamaoka Lab Collection
616	BGD36	Bangladesh	Prof Yamaoka Lab Collection
617	BGD38	Bangladesh	Prof Yamaoka Lab Collection
618	BGD42	Bangladesh	Prof Yamaoka Lab Collection
619	BGD43	Bangladesh	Prof Yamaoka Lab Collection
620	BGD45	Bangladesh	Prof Yamaoka Lab Collection
621	BGD46	Bangladesh	Prof Yamaoka Lab Collection
622	BGD47	Bangladesh	Prof Yamaoka Lab Collection
623	BGD49	Bangladesh	Prof Yamaoka Lab Collection
624	BGD52	Bangladesh	Prof Yamaoka Lab Collection
625	BGD53	Bangladesh	Prof Yamaoka Lab Collection
626	BGD54	Bangladesh	Prof Yamaoka Lab Collection
627	BGD63	Bangladesh	Prof Yamaoka Lab Collection
628	BGD65	Bangladesh	Prof Yamaoka Lab Collection
629	BGD68	Bangladesh	Prof Yamaoka Lab Collection
630	BGD69	Bangladesh	Prof Yamaoka Lab Collection
631	BGD70	Bangladesh	Prof Yamaoka Lab Collection
632	BGD72	Bangladesh	Prof Yamaoka Lab Collection
633	BGD73	Bangladesh	Prof Yamaoka Lab Collection
634	BGD76	Bangladesh	Prof Yamaoka Lab Collection
635	BGD78	Bangladesh	Prof Yamaoka Lab Collection
636	BGD80	Bangladesh	Prof Yamaoka Lab Collection
637	BGD81	Bangladesh	Prof Yamaoka Lab Collection
638	BGD82	Bangladesh	Prof Yamaoka Lab Collection
639	BGD84	Bangladesh	Prof Yamaoka Lab Collection
640	BGD86	Bangladesh	Prof Yamaoka Lab Collection
641	BGD90	Bangladesh	Prof Yamaoka Lab Collection
642	BGD91	Bangladesh	Prof Yamaoka Lab Collection
643	BGD94	Bangladesh	Prof Yamaoka Lab Collection
644	BGD95	Bangladesh	Prof Yamaoka Lab Collection
645	BGD96	Bangladesh	Prof Yamaoka Lab Collection
646	BGD97	Bangladesh	Prof Yamaoka Lab Collection
647	BM012A	Japan	PRJNA224090
648	BM012S	Japan	PRJNA229079
649	Bra_LPB32	Brazil	PRJNA601302
650	Bra_LPB33	Brazil	PRJNA601302
651	Bra_LPB34	Brazil	PRJNA601302
652	Bra_LPB35	Brazil	PRJNA601302
653	Bra_LPB37	Brazil	PRJNA601302
654	Bra_LPB40	Brazil	PRJNA601302
655	Bra_LPB41	Brazil	PRJNA601302
656	Bra_LPB42	Brazil	PRJNA601302
657	Bra_LPB43	Brazil	PRJNA601302
658	Bra_LPB44	Brazil	PRJNA601302
659	BURYAT14	Russia	HEL_AA7224AA_AS
660	BURYAT19	Russia	ERP116723
661	BURYAT2	Russia	HEL_AA7249AA_AS
662	BURYAT27	Russia	HEL_AA7226AA_AS
663	BURYAT49	Russia	ERP116723
664	BURYAT9	Russia	ERP116723
665	Ca_97_30	Canada	PRJNA601302
666	Ca_97_34	Canada	PRJNA601302
667	cam_KH0001	Cambodia	PRJNA547954
668	cam_KH0012	Cambodia	PRJNA547954
669	cam_KH0016	Cambodia	PRJNA547954
670	cam_KH0022	Cambodia	PRJNA547954
671	cam_KH0025	Cambodia	PRJNA547954
672	cam_KH0031	Cambodia	PRJNA547954
673	cam_KH0032	Cambodia	PRJNA547954
674	cam_KH0033	Cambodia	PRJNA547954
675	cam_KH0040	Cambodia	PRJNA547954
676	cam_KH0042	Cambodia	PRJNA547954
677	cam_KH0045	Cambodia	PRJNA547954
678	cam_KH0054	Cambodia	PRJNA547954
679	cam_KH0065	Cambodia	PRJNA547954
680	cam_KH0066	Cambodia	PRJNA547954
681	cam_KH0070	Cambodia	PRJNA547954
682	cam_KH0071	Cambodia	PRJNA547954
683	cam_KH0072	Cambodia	PRJNA547954
684	cam_KH0075	Cambodia	PRJNA547954
685	cam_KH0086	Cambodia	PRJNA547954
686	cam_KH0092	Cambodia	PRJNA547954
687	cam_KH0095	Cambodia	PRJNA547954
688	cam_KH0097	Cambodia	PRJNA547954
689	cam_KH0106	Cambodia	PRJNA547954
690	cam_KH0110	Cambodia	PRJNA547954
691	cam_KH0113	Cambodia	PRJNA547954
692	cam_KH0119	Cambodia	PRJNA547954
693	cam_KH0120	Cambodia	PRJNA547954
694	cam_KH0122	Cambodia	PRJNA547954
695	cam_KH0125	Cambodia	PRJNA547954
696	cam_KH0126	Cambodia	PRJNA547954
697	cam_KH0127	Cambodia	PRJNA547954
698	cam_KH0129	Cambodia	PRJNA547954
699	cam_KH0141	Cambodia	PRJNA547954
700	cam_KH0143	Cambodia	PRJNA547954
701	cam_KH0148	Cambodia	PRJNA547954
702	cam_KH0149	Cambodia	PRJNA547954
703	cam_KH0153	Cambodia	PRJNA547954
704	cam_KH0156	Cambodia	PRJNA547954
705	cam_KH0158	Cambodia	PRJNA547954
706	cam_KH0159	Cambodia	PRJNA547954
707	cam_KH0161	Cambodia	PRJNA547954
708	cam_KH0165	Cambodia	PRJNA547954
709	cam_KH0167	Cambodia	PRJNA547954
710	cam_KH0172	Cambodia	PRJNA547954
711	cam_KH0173	Cambodia	PRJNA547954
712	cam_KH0175	Cambodia	PRJNA547954
713	cam_KH0176	Cambodia	PRJNA547954
714	cam_KH0178	Cambodia	PRJNA547954
715	cam_KH0182	Cambodia	PRJNA547954
716	cam_KH0191	Cambodia	PRJNA547954
717	cam_KH0198	Cambodia	PRJNA547954
718	cam_KH0207	Cambodia	PRJNA547954
719	cam_KH0210	Cambodia	PRJNA547954
720	CAN_004	Canada	PRJNA601302
721	CAN_005	Canada	PRJNA601302
722	CAN_010	Canada	PRJNA601302
723	CAN_011	Canada	PRJNA601302
724	CAN_019	Canada	PRJNA601302
725	CAN_095	Canada	PRJNA601302
726	CAN_136	Canada	PRJNA601302
727	CAN_172	Canada	PRJNA601302
728	CAN_196	Canada	PRJNA601302
729	CAN_219	Canada	PRJNA601302
730	CAN_243	Canada	PRJNA601302
731	CAN_247	Canada	PRJNA601302
732	CAN_258	Canada	PRJNA601302
733	CAN_290	Canada	PRJNA601302
734	CC33C	South Africa	PRJNA245115
735	CH_D_1801426	China	PRJNA678459
736	CH_D_1801431	China	PRJNA678459
737	CH_D_1801432	China	PRJNA678459
738	CH_D_1801434	China	PRJNA678459
739	CH_D_1801435	China	PRJNA678459
740	CH_D_1802583	China	PRJNA678459
741	CH_D_1802584	China	PRJNA678459
742	CH_D_1802585	China	PRJNA678459
743	CH_D_1802586	China	PRJNA678459
744	CH_D_1802588	China	PRJNA678459
745	CHL_01	China	PRJNA445941
746	CHL_02	China	PRJNA445941
747	CHL_03	China	PRJNA445941
748	CHL_04	China	PRJNA445941
749	CHL_05	China	PRJNA445941
750	CHL_06	China	PRJNA445941
751	CHL_07	China	PRJNA445941
752	CHL_08	China	PRJNA445941
753	CHL_09	China	PRJNA445941
754	CHL_10	China	PRJNA445941
755	CHL_11	China	PRJNA445941
756	CHL_12	China	PRJNA445941
757	CHL_14	China	PRJNA445941
758	CHL_16	China	PRJNA445941
759	CHL_17	China	PRJNA445941
760	CHL_19	China	PRJNA445941
761	CHL_20	China	PRJNA445941
762	CHL_21	China	PRJNA445941
763	CHL_22	China	PRJNA445941
764	CHL_23	China	PRJNA445941
765	CHL_24	China	PRJNA445941
766	CHL_25	China	PRJNA445941
767	CHL_26	China	PRJNA445941
768	CHL_27	China	PRJNA445941
769	CHL_29	China	PRJNA445941
770	CHL_31	China	PRJNA445941
771	CHL_32	China	PRJNA445941
772	CHL_33	China	PRJNA445941
773	CHL_35	China	PRJNA445941
774	CHL_36	China	PRJNA445941
775	CHL_37	China	PRJNA445941
776	CHL_38	China	PRJNA445941
777	CHL_39	China	PRJNA445941
778	CHL_41	China	PRJNA445941
779	CHL_42	China	PRJNA445941
780	CHL_44	China	PRJNA445941
781	CHL_46	China	PRJNA445941
782	CHL_47	China	PRJNA445941
783	CHL_48	China	PRJNA445941
784	CHL_49	China	PRJNA445941
785	CHL_50	China	PRJNA445941
786	CHL_51	China	PRJNA445941
787	CHL_52	China	PRJNA445941
788	CHL_54	China	PRJNA445941
789	Chukchi03	Russia	HEL_AA7337AA_AS
790	Chukchi08	Russia	HEL_AA7246AA_AS
791	CL_FE60	Chile	PRJNA601302
792	CL_FE70	Chile	PRJNA601302
793	CL_MASP	Chile	PRJNA601302
794	D1a	Senegal	ERP116723
795	D3a	Senegal	HEL_AA7317AA_AS
796	Du15	Republic of Korea	PRJNA245115
797	E48	Russia	PRJNA224116
798	EG-223	Egypt	HEL_AA6583AA_AS
799	EGY1909	Egypt	ERP116724
800	EGY2199	Egypt	ERP116723
801	EGY3480	Egypt	ERP116725
802	ES_10	Spain	PRJNA601302
803	ES_11	Spain	PRJNA601302
804	ES_12	Spain	PRJNA601302
805	ES_13	Spain	PRJNA601302
806	ES_15	Spain	PRJNA601302
807	ES_25	Spain	PRJNA601302
808	ES_26	Spain	PRJNA601302
809	ES_31	Spain	PRJNA601302
810	ES_46	Spain	PRJNA601302
811	ES_54	Spain	PRJNA601302
812	ES_58	Spain	PRJNA601302
813	ES_60	Spain	PRJNA601302
814	ES_61	Spain	PRJNA601302
815	ES_610	Spain	PRJNA601302
816	ES_68	Spain	PRJNA601302
817	ES_7	Spain	PRJNA601302
818	ES_76	Spain	PRJNA601302
819	ES_DO	Spain	PRJNA601302
820	ES_SN	Spain	PRJNA601302
821	ETH04	Ethiopia	ERP116723 (http://enterobase.warwick.ac.uk/)
822	ETH09	Ethiopia	ERP116723
823	ETH29	Ethiopia	ERP116723
824	ETH52	Ethiopia	ERP116723
825	Even14	Russia	HEL_AA7380AA_AS
826	Even33	Russia	HEL_AA7214AA_AS
827	Evenky01	Russia	HEL_AA7372AA_AS
828	Evenky05	Russia	HEL_AA7373AA_AS
829	Evenky11	Russia	HEL_AA7367AA_AS
830	Evenky58	Russia	HEL_AA7247AA_AS
831	Evenky65	Russia	HEL_AA7274AA_AS
832	Evenky73	Russia	HEL_AA7243AA_AS
833	GC11_HL	France	PRJNA395900
834	GC23_HL	France	PRJNA395900
835	GC26_HL	France	PRJNA395900
836	GC27_HL	France	PRJNA395900
837	GC30_HL	France	PRJNA395900
838	GC31_B	France	PRJNA395900
839	GC43_HL	France	PRJNA395900
840	GC52_HL	France	PRJNA395900
841	GC54_HL	France	PRJNA395900
842	GC65_HL	France	PRJNA395900
843	GC67_HL	France	PRJNA395900
844	GC69_HL	France	PRJNA395900
845	GD63	Vietnam	PRJNA485550
846	Gt_04_059	Guatemala	PRJNA601302
847	Gt_04_218	Guatemala	PRJNA601302
848	H13_1	Russia	PRJNA219053
849	H30	Singapore	PRJNA342930
850	H30A	Singapore	PRJNA342930
851	H9	Singapore	PRJNA342930
852	H9A	Singapore	PRJNA342930
853	HE_C10	Sweden	PRJNA395900
854	HE_C15	Sweden	PRJNA395900
855	HE_C16	Sweden	PRJNA395900
856	HE_C18	Sweden	PRJNA395900
857	HE_C21	Sweden	PRJNA395900
858	HE_C23	Sweden	PRJNA395900
859	HE_NC14	Sweden	PRJNA395900
860	HE_NC20	Sweden	PRJNA395900
861	HE_NC23	Sweden	PRJNA395900
862	HE_NC24	Sweden	PRJNA395900
863	HE_NC30	Sweden	PRJNA395900
864	HE_NC32	Sweden	PRJNA395900
865	HE_NC34	Sweden	PRJNA395900
866	HE_NC36	Sweden	PRJNA395900
867	HE_NC38	Sweden	PRJNA395900
868	HE_NC39	Sweden	PRJNA395900
869	HE_NC40	Sweden	PRJNA395900
870	HE_NC41	Sweden	PRJNA395900
871	HE_NC6	Sweden	PRJNA395900
872	HN_G240	Honduras	PRJNA601302
873	HN_G242	Honduras	PRJNA601302
874	HN_G246	Honduras	PRJNA601302
875	HN_G248	Honduras	PRJNA601302
876	HN_G249	Honduras	PRJNA601302
877	HN_G250	Honduras	PRJNA601302
878	HN_G251	Honduras	PRJNA601302
879	HN_G255	Honduras	PRJNA601302
880	HN_G257	Honduras	PRJNA601302
881	HN_G258	Honduras	PRJNA601302
882	HN_G260	Honduras	PRJNA601302
883	HN_G262	Honduras	PRJNA601302
884	HN_G265	Honduras	PRJNA601302
885	HN_G266	Honduras	PRJNA601302
886	HN_G267	Honduras	PRJNA601302
887	HN_G274	Honduras	PRJNA601302
888	HN_G277	Honduras	PRJNA601302
889	HN_G278	Honduras	PRJNA601302
890	HN_G280	Honduras	PRJNA601302
891	HN_G285	Honduras	PRJNA601302
892	HN_G288	Honduras	PRJNA601302
893	HN_G300	Honduras	PRJNA601302
894	HN_G307	Honduras	PRJNA601302
895	HN_G310	Honduras	PRJNA601302
896	HN_G315	Honduras	PRJNA601302
897	HN_G328	Honduras	PRJNA601302
898	HN_G329	Honduras	-
899	HN_G331	Honduras	PRJNA601302
900	HN_G339	Honduras	PRJNA601302
901	HN_G341	Honduras	PRJNA601302
902	HN_G346	Honduras	PRJNA601302
903	HP_ISR1	Israel	PRJEB37854
904	Hp_ISR10	Israel	PRJEB37854
905	HP_ISR11	Israel	PRJEB37854
906	HP_ISR12	Israel	PRJEB37854
907	HP_ISR13	Israel	PRJEB37854
908	HP_ISR14	Israel	PRJEB37854
909	HP_ISR15	Israel	PRJEB37854
910	HP_ISR16	Israel	PRJEB37854
911	HP_ISR17	Israel	PRJEB37854
912	HP_ISR18	Israel	PRJEB37854
913	HP_ISR19	Israel	PRJEB37854
914	HP_ISR2	Israel	PRJEB37854
915	HP_ISR20	Israel	PRJEB37854
916	HP_ISR21	Israel	PRJEB37854
917	HP_ISR22	Israel	PRJEB37854
918	HP_ISR23	Israel	PRJEB37854
919	HP_ISR24	Israel	PRJEB37854
920	HP_ISR25	Israel	PRJEB37854
921	HP_ISR26	Israel	PRJEB37854
922	HP_ISR27	Israel	PRJEB37854
923	HP_ISR28	Israel	PRJEB37854
924	HP_ISR29	Israel	PRJEB37854
925	HP_ISR3	Israel	PRJEB37854
926	HP_ISR30	Israel	PRJEB37854
927	HP_ISR31	Israel	PRJEB37854
928	HP_ISR32	Israel	PRJEB37854
929	HP_ISR33	Israel	PRJEB37854
930	HP_ISR34	Israel	PRJEB37854
931	HP_ISR35	Israel	PRJEB37854
932	HP_ISR36	Israel	PRJEB37854
933	HP_ISR37	Israel	PRJEB37854
934	HP_ISR38	Israel	PRJEB37854
935	HP_ISR39	Israel	PRJEB37854
936	HP_ISR4	Israel	PRJEB37854
937	HP_ISR40	Israel	PRJEB37854
938	HP_ISR41	Israel	PRJEB37854
939	HP_ISR42	Israel	PRJEB37854
940	HP_ISR43	Israel	PRJEB37854
941	HP_ISR44	Israel	PRJEB37854
942	HP_ISR45	Israel	PRJEB37854
943	HP_ISR46	Israel	PRJEB37854
944	HP_ISR47	Israel	PRJEB37854
945	HP_ISR48	Israel	PRJEB37854
946	HP_ISR5	Israel	PRJEB37854
947	HP_ISR6	Israel	PRJEB37854
948	HP_ISR7	Israel	PRJEB37854
949	HP_ISR8	Israel	PRJEB37854
950	HP_ISR9	Israel	PRJEB37854
951	HP00152_WA	WA Indigenous people	PRJNA374603
952	HP00192_WA	WA Indigenous people	PRJNA374603
953	HP00248_WA	WA Indigenous people	PRJNA374603
954	HP00260_WA	Algeria	PRJNA374603
955	HP01102_WA	Nigeria	PRJNA374603
956	HP01140_WA	WA Indigenous people	PRJNA374603
957	HP01193_WA	WA Indigenous people	PRJNA374603
958	HP01234_WA	Somalia	PRJNA374603
959	HP01306_WA	WA Indigenous people	PRJNA374603
960	HP01316_WA	WA Indigenous people	PRJNA374603
961	HP01324_WA	WA Indigenous people	PRJNA374603
962	HP01330_WA	WA Indigenous people	PRJNA374603
963	HP02140_WA	WA Indigenous people	PRJNA374603
964	HP03054_WA	WA Indigenous people	PRJNA374603
965	HP03127_WA	WA Indigenous people	PRJNA374603
966	HP03218_WA	Egypt	PRJNA374603
967	HP04041_WA	WA Indigenous people	PRJNA374603
968	HP04042_WA	WA Indigenous people	PRJNA374603
969	HP04057_WA	Egypt	PRJNA374603
970	HP04086_WA	Romania	PRJNA374603
971	HP04087_WA	Victoria	PRJNA374603
972	HP05044_WA	Sudan	PRJNA374603
973	HP06038_WA	South Africa	PRJNA374603
974	HP06045_WA	South Africa	PRJNA374603
975	HP06058_WA	South Africa	PRJNA374603
976	HP06059_WA	Seycelles	PRJNA374603
977	HP07019_WA	Zimbabwe	PRJNA374603
978	HP07036_WA	Somalia	PRJNA374603
979	HP08031_WA	South Africa	PRJNA374603
980	HP08058_WA	Sudan	PRJNA374603
981	HP08061_WA	Ethiopia	PRJNA374603
982	HP08072_WA	Ghana	PRJNA374603
983	HP08073_WA	South Africa	PRJNA374603
984	HP08074_WA	Ethiopia	PRJNA374603
985	HP09046_WA	South Africa	PRJNA374603
986	HP11004_WA	Zimbabwe	PRJNA374603
987	HP11005_WA	New Zealand	PRJNA374603
988	HP11011_WA	Australia	PRJNA374603
989	HP11013_WA	Australia	PRJNA374603
990	HP11020_WA	Australia	PRJNA374603
991	HP11032_WA	New Zealand	PRJNA374603
992	HP11037_WA	Liberia	PRJNA374603
993	HP11042_WA	Australia	PRJNA374603
994	HP11043_WA	Afghanistan	PRJNA374603
995	HP11049_WA	Sudan	PRJNA374603
996	HP11054_WA	Australia	PRJNA374603
997	HP11055_WA	Vietnam	PRJNA374603
998	HP11059_WA	Australia	PRJNA374603
999	HP12002_WA	Germany	PRJNA374603
1000	HP12014_WA	South Africa	PRJNA374603
1001	HP12019_WA	Australia	PRJNA374603
1002	HP12020_WA	West Africa	PRJNA374603
1003	HP12036_WA	China	PRJNA374603
1004	HP12038_WA	South Africa	PRJNA374603
1005	HP12053_WA	Italy	PRJNA374603
1006	HP12054_WA	South Africa	PRJNA374603
1007	HP12059_WA	Pakistan	PRJNA374603
1008	HP12060_WA	Australia	PRJNA374603
1009	HP12064_WA	China	PRJNA374603
1010	HP12068_WA	India	PRJNA374603
1011	HP12069_WA	Vietnam	PRJNA374603
1012	HP12070_WA	Australia	PRJNA374603
1013	HP12073_WA	South Africa	PRJNA374603
1014	HP12077_WA	Mauritius	PRJNA374603
1015	HP12078_WA	China	PRJNA374603
1016	HP13005_WA	Sudan	PRJNA374603
1017	HP13007_WA	Australia	PRJNA374603
1018	HP13009_WA	Australia	PRJNA374603
1019	HP13011_WA	South africa	PRJNA374603
1020	HP13012_WA	Vietnam	PRJNA374603
1021	HP13013_WA	Vietnam	PRJNA374603
1022	HP13021_WA	Malta	PRJNA374603
1023	HP13022_WA	Australia	PRJNA374603
1024	HP13024_WA	Australia	PRJNA374603
1025	HP13025_WA	Australia	PRJNA374603
1026	HP13026_WA	South Africa	PRJNA374603
1027	HP13027_WA	Australia	PRJNA374603
1028	HP13028_WA	Australia	PRJNA374603
1029	HP13029_WA	Australia	PRJNA374603
1030	HP13031_WA	Vietnam	PRJNA374603
1031	HP13033_WA	South Africa	PRJNA374603
1032	HP13050_WA	Sudan	PRJNA374603
1033	HP13054_WA	India	PRJNA374603
1034	HP13056_WA	South Africa	PRJNA374603
1035	HP13061_WA	China	PRJNA374603
1036	HP13063_WA	Vietnam	PRJNA374603
1037	HP13064_WA	Iran	PRJNA374603
1038	HP13068_WA	Ethiopia	PRJNA374603
1039	HP13072_WA	African	PRJNA374603
1040	HP14012_WA	Vietnam	PRJNA374603
1041	HP14016_WA	India	PRJNA374603
1042	HP14021_WA	Eritrea	PRJNA374603
1043	HP14023_WA	Uganda	PRJNA374603
1044	HP14031_WA	Vietnam	PRJNA374603
1045	HP14036_WA	Vietnam	PRJNA374603
1046	HP14039	Australia	PRJNA374603
1047	HP14039_WA	Somalia	PRJNA374603
1048	HP14048_WA	Afghanistan	PRJNA374603
1049	HP14050_WA	Ecuador	PRJNA374603
1050	HP14051_WA	Vietnam	PRJNA374603
1051	HP14052_WA	China	PRJNA374603
1052	HP14054_WA	India	PRJNA374603
1053	HP14056_WA	Vietnam	PRJNA374603
1054	HP14065_WA	Afghanistan	PRJNA374603
1055	HP14069_WA	China	PRJNA374603
1056	HP15001_WA	Australia	PRJNA374603
1057	HP15002_WA	Vietnam	PRJNA374603
1058	HP15003_WA	China	PRJNA374603
1059	HP15004_WA	Vietnam	PRJNA374603
1060	HP15005_WA	Eritrea	PRJNA374603
1061	HP15006_WA	Afghanistan	PRJNA374603
1062	HP15011_WA	Vietnam	PRJNA374603
1063	HP15012_WA	India	PRJNA374603
1064	HP15013_WA	India	PRJNA374603
1065	HP15015_WA	China	PRJNA374603
1066	HP15018_WA	Vietnam	PRJNA374603
1067	HP15020_WA	Vietnam	PRJNA374603
1068	HP15022_WA	Afghanistan	PRJNA374603
1069	HP15025_WA	Vietnam	PRJNA374603
1070	HP15026_WA	Afghanistan	PRJNA374603
1071	HP15027_WA	Vietnam	PRJNA374603
1072	HP15028_WA	Bosnia	PRJNA374603
1073	HP15031_WA	Vietnam	PRJNA374603
1074	HP15032_WA	China	PRJNA374603
1075	HP15033_WA	Vietnam	PRJNA374603
1076	HP15034_WA	Sierra Leone	PRJNA374603
1077	HP15035_WA	Iran	PRJNA374603
1078	HP15036_WA	China	PRJNA374603
1079	HP15039_WA	Australia	PRJNA374603
1080	HP15040_WA	Vietnam	PRJNA374603
1081	HP15044_WA	China	PRJNA374603
1082	HP15050_WA	Iran	PRJNA374603
1083	HP15051_WA	Vietnam	PRJNA374603
1084	HP15054_WA	Bangladesh	PRJNA374603
1085	HP15058_WA	Australia	PRJNA374603
1086	HP15059_WA	Australia	PRJNA374603
1087	HP15060_WA	Nepal	PRJNA374603
1088	HP15067_WA	China	PRJNA374603
1089	HP16001_WA	Australia	PRJNA374603
1090	HP16004_WA	China	PRJNA374603
1091	HP16008_WA	Vietnam	PRJNA374603
1092	HP16042_WA	Australia	PRJNA374603
1093	HP16051_WA	Australia	PRJNA374603
1094	HP16052_WA	Australia	PRJNA374603
1095	HP16055_WA	Australia	PRJNA374603
1096	HP16056_WA	Australia	PRJNA374603
1097	HP16062_WA	Australia	PRJNA374603
1098	HP42K	Belarus	PRJNA494842
1099	HP45	Belarus	PRJNA540766
1100	HP97011_WA	Australia	PRJNA374603
1101	HP98123_WA	North Africa	PRJNA374603
1102	HP98285_WA	WA Indigenous people	PRJNA374603
1103	HP98317_WA	North Africa	PRJNA374603
1104	HP98490_WA	Ethiopia	PRJNA374603
1105	HP99216_WA	Zimbabwe	PRJNA374603
1106	HP99244_WA	Mauritius	PRJNA374603
1107	HP99255_WA	Eritrea	PRJNA374603
1108	HP99316_WA	Mauritius	PRJNA374603
1109	HP99330_WA	Zambia	PRJNA374603
1110	HP99392_WA	Kenya	PRJNA374603
1111	HP99440_WA	Australia	PRJNA374603
1112	HP99511_WA	WA Indigenous people	PRJNA374603
1113	HP99521_WA	Mauritius	PRJNA374603
1114	HP99647_WA	Mauritius	PRJNA374603
1115	HP99648_WA	Mauritius	PRJNA374603
1116	HP99689_WA	Egypt	PRJNA374603
1117	HPAS14_WA	WA Indigenous people	PRJNA374603
1118	HPAS23_WA	WA Indigenous people	PRJNA374603
1119	HPJ003_WA	WA Indigenous people	PRJNA374603
1120	HPJ013_WA	WA Indigenous people	PRJNA374603
1121	HPJ022_WA	WA Indigenous people	PRJNA374603
1122	HPJ023_WA	WA Indigenous people	PRJNA374603
1123	HPJ024_WA	WA Indigenous people	PRJNA374603
1124	HPJ025_WA	WA Indigenous people	PRJNA374603
1125	HPJ040_WA	WA Indigenous people	PRJNA374603
1126	HPJ050_WA	WA Indigenous people	PRJNA374603
1127	HPJ055_WA	WA Indigenous people	PRJNA374603
1128	HPJ056_WA	WA Indigenous people	PRJNA374603
1129	HPJ057_WA	WA Indigenous people	PRJNA374603
1130	HPJ071_WA	WA Indigenous people	PRJNA374603
1131	HPJ098_WA	WA Indigenous people	PRJNA374603
1132	HPJ099_WA	WA Indigenous people	PRJNA374603
1133	HPJ117_WA	WA Indigenous people	PRJNA374603
1134	HPJ118_WA	WA Indigenous people	PRJNA374603
1135	HPJ119_WA	WA Indigenous people	PRJNA374603
1136	HPJ148_WA	WA Indigenous people	PRJNA374603
1137	HPJ156_WA	WA Indigenous people	PRJNA374603
1138	HPJ165_WA	WA Indigenous people	PRJNA374603
1139	HPJ207_WA	WA Indigenous people	PRJNA374603
1140	ind_KH1	India	PRJNA419585
1141	ind_KH10	India	PRJNA419585
1142	ind_KH11	India	PRJNA419585
1143	ind_KH12	India	PRJNA419585
1144	ind_KH13	India	PRJNA419585
1145	ind_KH14	India	PRJNA419585
1146	ind_KH15	India	PRJNA419585
1147	ind_KH16	India	PRJNA419585
1148	ind_KH17	India	PRJNA419585
1149	ind_KH18	India	PRJNA419585
1150	ind_KH19	India	PRJNA419585
1151	ind_KH2	India	PRJNA419585
1152	ind_KH20	India	PRJNA419585
1153	ind_KH21	India	PRJNA419585
1154	ind_KH22	India	PRJNA419585
1155	ind_KH23	India	PRJNA419585
1156	ind_KH25	India	PRJNA419585
1157	ind_KH26	India	PRJNA419585
1158	ind_KH27	India	PRJNA419585
1159	ind_KH28	India	PRJNA419585
1160	ind_KH29	India	PRJNA419585
1161	ind_KH3	India	PRJNA419585
1162	ind_KH30	India	PRJNA419585
1163	ind_KH31	India	PRJNA419585
1164	ind_KH32	India	PRJNA419585
1165	ind_KH33	India	PRJNA419585
1166	ind_KH34	India	PRJNA419585
1167	ind_KH35	India	PRJNA419585
1168	ind_KH36	India	PRJNA419585
1169	ind_KH37	India	PRJNA419585
1170	ind_KH38	India	PRJNA419585
1171	ind_KH39	India	PRJNA419585
1172	ind_KH4	India	PRJNA419585
1173	ind_KH40	India	PRJNA419585
1174	ind_KH41	India	PRJNA419585
1175	ind_KH43	India	PRJNA419585
1176	ind_KH44	India	PRJNA419585
1177	ind_KH45	India	PRJNA419585
1178	ind_KH6	India	PRJNA419585
1179	ind_KH7	India	PRJNA419585
1180	ind_KH8	India	PRJNA419585
1181	ind_KH9	India	PRJNA419585
1182	Ind_NAB47	India	PRJNA85617
1183	Ind_Nad1	India	PRJNA85619
1184	ind_NAK7	India	PRJNA186589
1185	Iran23	Iran	ERP116723
1186	Isolate_A	New Zealand	PRJNA698714
1187	Isolate_B	New Zealand	PRJNA698714
1188	Isolate_C	New Zealand	PRJNA698714
1189	Isolate_E	New Zealand	PRJNA698714
1190	J182	United State of America	SAMN08055036
1191	JP0037	Japan	-
1192	JP0038	Japan	-
1193	JP0039	Japan	-
1194	JP0040	Japan	-
1195	JP0041	Japan	-
1196	JP0042	Japan	-
1197	JP0043	Japan	-
1198	JP0044	Japan	-
1199	JP0045	Japan	-
1200	JP0046	Japan	-
1201	JP0047	Japan	-
1202	JP0048	Japan	-
1203	JP0049	Japan	-
1204	JP0050	Japan	-
1205	JP0051	Japan	-
1206	JP0052	Japan	-
1207	JP0053	Japan	-
1208	JP0054	Japan	-
1209	JP0056	Japan	-
1210	JP0057	Japan	-
1211	JP0058	Japan	-
1212	JP0059	Japan	-
1213	JP0060	Japan	-
1214	JP0061	Japan	-
1215	JP0063	Japan	-
1216	JP0065	Japan	-
1217	JP0067	Japan	-
1218	JP0068	Japan	-
1219	JP0069	Japan	-
1220	JP0070	Japan	-
1221	JP0072	Japan	-
1222	JP0074	Japan	-
1223	JP0075	Japan	-
1224	JP0076	Japan	-
1225	JP0077	Japan	-
1226	JP0078	Japan	-
1227	JP0079	Japan	-
1228	JP0085	Japan	-
1229	JP0086	Japan	-
1230	JP0087	Japan	-
1231	JP0088	Japan	-
1232	JP0089	Japan	-
1233	JP0090	Japan	-
1234	JP0092	Japan	-
1235	JP0093	Japan	-
1236	JP0094	Japan	-
1237	JP0095	Japan	-
1238	JP0096	Japan	-
1239	JP0097	Japan	-
1240	JP0098	Japan	-
1241	JP0099	Japan	-
1242	JP0100	Japan	-
1243	JP0101	Japan	-
1244	JP0103	Japan	-
1245	JP0104	Japan	-
1246	JP0105	Japan	-
1247	JP0106	Japan	-
1248	JP0108	Japan	-
1249	JP0109	Japan	-
1250	JP0110	Japan	-
1251	JP0111	Japan	-
1252	JP0112	Japan	-
1253	JP0113	Japan	-
1254	JP0115	Japan	-
1255	JP0116	Japan	-
1256	JP0117	Japan	-
1257	JP0118	Japan	-
1258	JP0119	Japan	-
1259	JP0120	Japan	-
1260	JP0121	Japan	-
1261	JP0122	Japan	-
1262	JP0123	Japan	-
1263	JP0125	Japan	-
1264	JP0126	Japan	-
1265	JP0128	Japan	-
1266	JP0129	Japan	-
1267	JP0130	Japan	-
1268	JP0131	Japan	-
1269	JP0132	Japan	-
1270	JP0133	Japan	-
1271	JP0134	Japan	-
1272	K26A1	Angola	PRJNA245115
1273	KAZ3172	Kazakhstan	ERP116723
1274	KAZ3176	Kazakhstan	ERP116723
1275	KAZ3177	Kazakhstan	ERP116723
1276	KAZ3190	Kazakhstan	ERP116723
1277	KAZ3193	Kazakhstan	ERP116723
1278	KAZ3194	Kazakhstan	ERP116723
1279	Keto18	Russia	HEL_AA7252AA_AS
1280	Keto60	Russia	HEL_AA7295AA_AS
1281	Khanty04	Russia	HEL_AA7220AA_AS
1282	Khanty15	Russia	HEL_AA7264AA_AS
1283	Khanty16	Russia	HEL_AA7263AA_AS
1284	Khanty17	Russia	HEL_AA7269AA_AS
1285	Khanty23	Russia	HEL_AA7311AA_AS
1286	Khanty26	Russia	HEL_AA7323AA_AS
1287	Khanty27	Russia	HEL_AA7324AA_AS
1288	Khanty30	Russia	HEL_AA7321AA_AS
1289	Khanty39	Russia	HEL_AA7342AA_AS
1290	Khanty40	Russia	HEL_AA7341AA_AS
1291	Khanty47	Russia	HEL_AA7343AA_AS
1292	Khoisan01A	Namibia	-
1293	Khoisan03A	Namibia	-
1294	Khoisan07A	Namibia	-
1295	Koryak28	Russia	HEL_AA7355AA_AS
1296	Koryak35	Russia	HEL_AA7221AA_AS
1297	Koryak37	Russia	HEL_AA7241AA_AS
1298	KR03B	Kyrgystan	HEL_AA7303AA_AS
1299	KR06A	Kyrgystan	HEL_BA0183AA_AS
1300	KR107A	Kyrgystan	HEL_AA7319AA_AS
1301	KR113A	Kyrgystan	HEL_AA7331AA_AS
1302	KR11A	Kyrgystan	HEL_AA7208AA_AS
1303	KR13A	Kyrgystan	HEL_AA7210AA_AS
1304	KR13B	Kyrgystan	HEL_AA7392AA_AS
1305	KR16A	Kyrgystan	HEL_AA7332AA_AS
1306	KR23A	Kyrgystan	HEL_AA7335AA_AS
1307	kuw22	Kuwait	PRJNA284175
1308	kuw45	Kuwait	PRJNA284176
1309	kuw59	Kuwait	PRJNA284178
1310	L7	India	PRJNA245115
1311	LEB3340	Lebanon	ERP116724
1312	LEB3349	Lebanon	ERP116728
1313	LEB3372	Lebanon	ERP116727
1314	LEB3373	Lebanon	ERP116725
1315	LEB3438	Lebanon	ERP116726
1316	LEB3443	Lebanon	ERP116723
1317	LIM_001	Peru	PRJNA625094
1318	LIM_002	Peru	PRJNA625094
1319	LIM_003	Peru	PRJNA625094
1320	LIM_005	Peru	PRJNA625094
1321	LIM_006	Peru	PRJNA625094
1322	LIM_007	Peru	PRJNA625094
1323	LIM_008	Peru	PRJNA625094
1324	LIM_009	Peru	PRJNA625094
1325	LIM_010	Peru	PRJNA625094
1326	MHP01	United State of America	-
1327	MHP02	United State of America	-
1328	MHP03	United State of America	-
1329	MHP04	United State of America	-
1330	MHP05	United State of America	-
1331	MHP06	United State of America	-
1332	MHP08	United State of America	-
1333	MHP09C	United State of America	-
1334	MHP09L	United State of America	-
1335	MHP10	United State of America	-
1336	MHP11	United State of America	-
1337	MHP12	United State of America	-
1338	MHP13	United State of America	-
1339	MHP15	United State of America	-
1340	MHP16	United State of America	-
1341	MHP17	United State of America	-
1342	MHP18	United State of America	-
1343	MHP19	United State of America	-
1344	MHP20	United State of America	-
1345	MHP22	United State of America	-
1346	MHP23	United State of America	-
1347	MHP28	United State of America	-
1348	MHP29	United State of America	-
1349	MHP30	United State of America	-
1350	MHP31	United State of America	-
1351	MHP32	United State of America	-
1352	MHP33	United State of America	-
1353	MHP34	United State of America	-
1354	MHP35	United State of America	-
1355	MHP36	United State of America	-
1356	MHP37	United State of America	-
1357	MHP38	United State of America	-
1358	MHP39	United State of America	-
1359	MHP40	United State of America	-
1360	MHP41	United State of America	-
1361	MHP42	United State of America	-
1362	MHP43	United State of America	-
1363	MHP44	United State of America	-
1364	MHP47	United State of America	-
1365	MHP50	United State of America	-
1366	MHP51	United State of America	-
1367	MHP52	United State of America	-
1368	MHP54	United State of America	-
1369	ML1	Taiwan	PRJDB3430
1370	ML2	Taiwan	PRJDB3430
1371	ML3	Taiwan	PRJDB3430
1372	mong44	Mongolia	ERP116723
1373	mong49	Mongolia	ERP116723
1374	Mor_G4	Morocco	PRJNA362473
1375	Mor_Hp_PW	Morocco	PRJNA362473
1376	Mor_hp106	Morocco	PRJNA362473
1377	Mor_hp151	Morocco	PRJNA362473
1378	Mor_Hp725g	Morocco	PRJNA362473
1379	Mor_hp751	Morocco	PRJNA362473
1380	MX_2002_14	Mexico	PRJNA601302
1381	MX_2003_279	Mexico	PRJNA601302
1382	MX_2003_292	Mexico	PRJNA601302
1383	MX_2003_368	Mexico	PRJNA601302
1384	MX_2004_102	Mexico	PRJNA601302
1385	MX_2004_125	Mexico	PRJNA601302
1386	MX_2004_137	Mexico	PRJNA601302
1387	MX_2004_210	Mexico	PRJNA601302
1388	MX_2004_37	Mexico	PRJNA601302
1389	MX_2004_40	Mexico	PRJNA601302
1390	MX_2004_42	Mexico	PRJNA601302
1391	MX_2004_51	Mexico	PRJNA601302
1392	MX_2004_67	Mexico	PRJNA601302
1393	MX_2004_84	Mexico	PRJNA601302
1394	N6_del_htrA	Poland	PRJNA505142
1395	N6_mut_htrA661	Poland	PRJNA505142
1396	Nanai30	Russia	HEL_AA7282AA_AS
1397	Nanai34	Russia	HEL_AA7283AA_AS
1398	Nanai40	Russia	HEL_AA7284AA_AS
1399	NCTC13345	Nigeria	PRJEB6403
1400	Nentsy28	Russia	ERP116723
1401	Nentsy29	Russia	ERP116723
1402	Nentsy32	Russia	ERP116723
1403	Nentsy37	Russia	ERP116723
1404	Nentsy38	Russia	ERP116723
1405	Nentsy65	Russia	ERP116723
1406	Nentsy81	Russia	ERP116723
1407	Nentsy82	Russia	ERP116723
1408	Nentsy90	Russia	ERP116723
1409	Neuguinea56	Papua New Guinea	HEL_AA7231AA_AS
1410	NIGH2493	Nigeria	ERP116723
1411	NIGH2494	Nigeria	PRJEB33903
1412	NYPt127	United State of America	PRJNA601302
1413	NYPt130	United State of America	PRJNA601302
1414	NYPt133	United State of America	PRJNA601302
1415	NYPt154	United State of America	PRJNA601302
1416	NYPt170	United State of America	PRJNA601302
1417	NYPt186	United State of America	PRJNA601302
1418	NYPt187	United State of America	PRJNA601302
1419	NYPt189	United State of America	PRJNA601302
1420	NYPt19	United State of America	PRJNA601302
1421	NYPt273	United State of America	PRJNA601302
1422	NYPt281	United State of America	PRJNA601302
1423	NYPt292	United State of America	PRJNA601302
1424	NYPt297	United State of America	PRJNA601302
1425	NYPt310	United State of America	PRJNA601302
1426	NYPt328	United State of America	PRJNA601302
1427	NYPt64	United State of America	PRJNA601302
1428	NYPt66	United State of America	PRJNA601302
1429	NYPt72	United State of America	PRJNA601302
1430	NYPt82	United State of America	PRJNA601302
1431	NYPt94	United State of America	PRJNA601302
1432	NYPt95	United State of America	PRJNA601302
1433	Oki102	Japan	10.1128/genomeA.00286-14
1434	oki109	Japan	PRJNA246659
1435	Oki112	Japan	10.1128/genomeA.00286-14
1436	Oki128	Japan	10.1128/genomeA.00286-14
1437	Oki154	Japan	10.1128/genomeA.00286-14
1438	oki420	Japan	-
1439	Oki422	Japan	10.1128/genomeA.00286-14
1440	oki439	Japan	PRJNA246661
1441	oki601	Japan	PRJNA246663
1442	Oki673	Japan	10.1128/genomeA.00286-14
1443	oki804	Japan	PRJNA246665
1444	Oki828	Japan	10.1128/genomeA.00286-14
1445	oki891	Japan	PRJNA246665
1446	Oki898	Japan	-
1447	PAL3398	Palestine	ERP116723
1448	PAL3399	Palestine	ERP116726
1449	PAL3410	Palestine	ERP116724
1450	PAL3411	Palestine	ERP116727
1451	PAL3413	Palestine	ERP116725
1452	Pecan18	Peru	NCBI
1453	PNG84A	Papua New Guinea	PRJNA245115
1454	Pt_7739	Portugal	PRJNA601302
1455	Pt_7757	Portugal	PRJNA601302
1456	Pt_7854	Portugal	PRJNA601302
1457	Pt_7901	Portugal	PRJNA601302
1458	Pt_8186	Portugal	PRJNA601302
1459	Pt_8220	Portugal	PRJNA601302
1460	Pt_8259	Portugal	PRJNA601302
1461	Pt_8284	Portugal	PRJNA601302
1462	Pt_8311	Portugal	PRJNA601302
1463	Pt_8323	Portugal	PRJNA601302
1464	Pt_8360	Portugal	PRJNA601302
1465	Pt_8376	Portugal	PRJNA601302
1466	Pt_8427	Portugal	PRJNA601302
1467	Pt_8434	Portugal	PRJNA601302
1468	PUNO_001	Peru	PRJNA625094
1469	PUNO_002	Peru	PRJNA625094
1470	PUNO_003	Peru	PRJNA625094
1471	PUNO_004	Peru	PRJNA625094
1472	PUNO_006	Peru	PRJNA625094
1473	PUNO_007	Peru	PRJNA625094
1474	PUNO_008	Peru	PRJNA625094
1475	PUNO_009	Peru	PRJNA625094
1476	PUNO_010	Peru	PRJNA625094
1477	S380A	Singapore	PRJNA342930
1478	S468A	Singapore	PRJNA342930
1479	Sahul64	Australia	10.1128/JB.01021-13
1480	Sakhalin60	Russia	HEL_AA7389AA_AS
1481	Shi_CAG1	China	PRJNA690879
1482	Shi_CAG10	China	PRJNA690879
1483	Shi_CAG11	China	PRJNA690879
1484	Shi_CAG12	China	PRJNA690879
1485	Shi_CAG13	China	PRJNA690879
1486	Shi_CAG14	China	PRJNA690879
1487	Shi_CAG15	China	PRJNA690879
1488	Shi_CAG16	China	PRJNA690879
1489	Shi_CAG17	China	PRJNA690879
1490	Shi_CAG18	China	PRJNA690879
1491	Shi_CAG19	China	PRJNA690879
1492	Shi_CAG2	China	PRJNA690879
1493	Shi_CAG20	China	PRJNA690879
1494	Shi_CAG21	China	PRJNA690879
1495	Shi_CAG22	China	PRJNA690879
1496	Shi_CAG23	China	PRJNA690879
1497	Shi_CAG24	China	PRJNA690879
1498	Shi_CAG25	China	PRJNA690879
1499	Shi_CAG26	China	PRJNA690879
1500	Shi_CAG27	China	PRJNA690879
1501	Shi_CAG28	China	PRJNA690879
1502	Shi_CAG29	China	PRJNA690879
1503	Shi_CAG3	China	PRJNA690879
1504	Shi_CAG30	China	PRJNA690879
1505	Shi_CAG31	China	PRJNA690879
1506	Shi_CAG32	China	PRJNA690879
1507	Shi_CAG33	China	PRJNA690879
1508	Shi_CAG34	China	PRJNA690879
1509	Shi_CAG35	China	PRJNA690879
1510	Shi_CAG36	China	PRJNA690879
1511	Shi_CAG37	China	PRJNA690879
1512	Shi_CAG38	China	PRJNA690879
1513	Shi_CAG39	China	PRJNA690879
1514	Shi_CAG4	China	PRJNA690879
1515	Shi_CAG40	China	PRJNA690879
1516	Shi_CAG41	China	PRJNA690879
1517	Shi_CAG42	China	PRJNA690879
1518	Shi_CAG43	China	PRJNA690879
1519	Shi_CAG44	China	PRJNA690879
1520	Shi_CAG45	China	PRJNA690879
1521	Shi_CAG46	China	PRJNA690879
1522	Shi_CAG47	China	PRJNA690879
1523	Shi_CAG48	China	PRJNA690879
1524	Shi_CAG49	China	PRJNA690879
1525	Shi_CAG5	China	PRJNA690879
1526	Shi_CAG50	China	PRJNA690879
1527	Shi_CAG51	China	PRJNA690879
1528	Shi_CAG52	China	PRJNA690879
1529	Shi_CAG53	China	PRJNA690879
1530	Shi_CAG54	China	PRJNA690879
1531	Shi_CAG55	China	PRJNA690879
1532	Shi_CAG56	China	PRJNA690879
1533	Shi_CAG57	China	PRJNA690879
1534	Shi_CAG58	China	PRJNA690879
1535	Shi_CAG59	China	PRJNA690879
1536	Shi_CAG6	China	PRJNA690879
1537	Shi_CAG60	China	PRJNA690879
1538	Shi_CAG61	China	PRJNA690879
1539	Shi_CAG62	China	PRJNA690879
1540	Shi_CAG63	China	PRJNA690879
1541	Shi_CAG64	China	PRJNA690879
1542	Shi_CAG65	China	PRJNA690879
1543	Shi_CAG66	China	PRJNA690879
1544	Shi_CAG7	China	PRJNA690879
1545	Shi_CAG8	China	PRJNA690879
1546	Shi_CAG9	China	PRJNA690879
1547	Shi_CSG1	China	PRJNA690879
1548	Shi_CSG10	China	PRJNA690879
1549	Shi_CSG11	China	PRJNA690879
1550	Shi_CSG12	China	PRJNA690879
1551	Shi_CSG13	China	PRJNA690879
1552	Shi_CSG14	China	PRJNA690879
1553	Shi_CSG15	China	PRJNA690879
1554	Shi_CSG16	China	PRJNA690879
1555	Shi_CSG17	China	PRJNA690879
1556	Shi_CSG18	China	PRJNA690879
1557	Shi_CSG19	China	PRJNA690879
1558	Shi_CSG2	China	PRJNA690879
1559	Shi_CSG3	China	PRJNA690879
1560	Shi_CSG4	China	PRJNA690879
1561	Shi_CSG5	China	PRJNA690879
1562	Shi_CSG6	China	PRJNA690879
1563	Shi_CSG7	China	PRJNA690879
1564	Shi_CSG8	China	PRJNA690879
1565	Shi_CSG9	China	PRJNA690879
1566	Shi_GC1	China	PRJNA690879
1567	Shi_GU1	China	PRJNA690879
1568	Shi_GU10	China	PRJNA690879
1569	Shi_GU11	China	PRJNA690879
1570	Shi_GU12	China	PRJNA690879
1571	Shi_GU13	China	PRJNA690879
1572	Shi_GU14	China	PRJNA690879
1573	Shi_GU15	China	PRJNA690879
1574	Shi_GU16	China	PRJNA690879
1575	Shi_GU17	China	PRJNA690879
1576	Shi_GU18	China	PRJNA690879
1577	Shi_GU19	China	PRJNA690879
1578	Shi_GU2	China	PRJNA690879
1579	Shi_GU20	China	PRJNA690879
1580	Shi_GU21	China	PRJNA690879
1581	Shi_GU22	China	PRJNA690879
1582	Shi_GU23	China	PRJNA690879
1583	Shi_GU24	China	PRJNA690879
1584	Shi_GU25	China	PRJNA690879
1585	Shi_GU26	China	PRJNA690879
1586	Shi_GU3	China	PRJNA690879
1587	Shi_GU4	China	PRJNA690879
1588	Shi_GU5	China	PRJNA690879
1589	Shi_GU6	China	PRJNA690879
1590	Shi_GU7	China	PRJNA690879
1591	Shi_GU8	China	PRJNA690879
1592	Shi_GU9	China	PRJNA690879
1593	SHIM_002	Peru	PRJNA625094
1594	SHIM_007	Peru	PRJNA625094
1595	SHIM_010	Peru	PRJNA625094
1596	SHIM_011	Peru	PRJNA625094
1597	SHIM_014	Peru	PRJNA625094
1598	Somalia3	Somalia	ERP116723
1599	SSR1	Republic of Ireland	PRJNA395900
1600	SWD_ZH05	Switzerland	PRJNA498772
1601	SWD_ZH1	Switzerland	PRJNA498768
1602	SWD_ZH10	Switzerland	PRJNA498817
1603	SWD_ZH100	Switzerland	PRJNA498976
1604	SWD_ZH101	Switzerland	PRJNA498977
1605	SWD_ZH102	Switzerland	PRJNA498978
1606	SWD_ZH103	Switzerland	PRJNA498979
1607	SWD_ZH104	Switzerland	PRJNA498981
1608	SWD_ZH106	Switzerland	PRJNA498984
1609	SWD_ZH107	Switzerland	PRJNA498986
1610	SWD_ZH108	Switzerland	PRJNA498987
1611	SWD_ZH109	Switzerland	PRJNA498990
1612	SWD_ZH11	Switzerland	PRJNA498818
1613	SWD_ZH1110	Switzerland	PRJNA498992
1614	SWD_ZH1111	Switzerland	PRJNA498997
1615	SWD_ZH112	Switzerland	PRJNA498998
1616	SWD_ZH113	Switzerland	PRJNA498999
1617	SWD_ZH115	Switzerland	PRJNA499001
1618	SWD_ZH116	Switzerland	PRJNA499002
1619	SWD_ZH117	Switzerland	PRJNA499003
1620	SWD_ZH118	Switzerland	PRJNA499029
1621	SWD_ZH119	Switzerland	PRJNA499038
1622	SWD_ZH12	Switzerland	PRJNA498820
1623	SWD_ZH120	Switzerland	PRJNA499040
1624	SWD_ZH121	Switzerland	PRJNA499041
1625	SWD_ZH122	Switzerland	PRJNA499047
1626	SWD_ZH123	Switzerland	PRJNA499058
1627	SWD_ZH124	Switzerland	PRJNA499059
1628	SWD_ZH125	Switzerland	PRJNA499060
1629	SWD_ZH126	Switzerland	PRJNA499061
1630	SWD_ZH127	Switzerland	PRJNA499063
1631	SWD_ZH128	Switzerland	PRJNA499064
1632	SWD_ZH129	Switzerland	PRJNA499065
1633	SWD_ZH13	Switzerland	PRJNA498821
1634	SWD_ZH130	Switzerland	PRJNA499066
1635	SWD_ZH131	Switzerland	PRJNA499068
1636	SWD_ZH132	Switzerland	PRJNA499070
1637	SWD_ZH133	Switzerland	PRJNA499100
1638	SWD_ZH134	Switzerland	PRJNA499099
1639	SWD_ZH135	Switzerland	PRJNA499786
1640	SWD_ZH136	Switzerland	PRJNA499785
1641	SWD_ZH137	Switzerland	PRJNA500071
1642	SWD_ZH138	Switzerland	PRJNA500070
1643	SWD_ZH139	Switzerland	PRJNA500297
1644	SWD_ZH14	Switzerland	PRJNA498822
1645	SWD_ZH140	Switzerland	PRJNA500370
1646	SWD_ZH15	Switzerland	PRJNA498823
1647	SWD_ZH16	Switzerland	PRJNA498824
1648	SWD_ZH17	Switzerland	PRJNA498825
1649	SWD_ZH18	Switzerland	PRJNA498826
1650	SWD_ZH19	Switzerland	PRJNA498827
1651	SWD_ZH2	Switzerland	PRJNA498769
1652	SWD_ZH20	Switzerland	PRJNA498828
1653	SWD_ZH21	Switzerland	PRJNA498830
1654	SWD_ZH22	Switzerland	PRJNA498831
1655	SWD_ZH23	Switzerland	PRJNA498832
1656	SWD_ZH24	Switzerland	PRJNA498833
1657	SWD_ZH25	Switzerland	PRJNA498834
1658	SWD_ZH26	Switzerland	PRJNA498836
1659	SWD_ZH27	Switzerland	PRJNA498837
1660	SWD_ZH28	Switzerland	PRJNA498838
1661	SWD_ZH29	Switzerland	PRJNA498839
1662	SWD_ZH3	Switzerland	PRJNA498770
1663	SWD_ZH30	Switzerland	PRJNA498840
1664	SWD_ZH31	Switzerland	PRJNA498841
1665	SWD_ZH32	Switzerland	PRJNA498842
1666	SWD_ZH33	Switzerland	PRJNA498843
1667	SWD_ZH34	Switzerland	PRJNA498844
1668	SWD_ZH35	Switzerland	PRJNA498845
1669	SWD_ZH36	Switzerland	PRJNA498846
1670	SWD_ZH37	Switzerland	PRJNA498847
1671	SWD_ZH38	Switzerland	PRJNA498848
1672	SWD_ZH39	Switzerland	PRJNA498849
1673	SWD_ZH4	Switzerland	PRJNA498771
1674	SWD_ZH40	Switzerland	PRJNA498850
1675	SWD_ZH41	Switzerland	PRJNA498851
1676	SWD_ZH42	Switzerland	PRJNA498852
1677	SWD_ZH43	Switzerland	PRJNA498853
1678	SWD_ZH45	Switzerland	PRJNA498855
1679	SWD_ZH46	Switzerland	PRJNA498856
1680	SWD_ZH47	Switzerland	PRJNA498857
1681	SWD_ZH48	Switzerland	PRJNA498858
1682	SWD_ZH49	Switzerland	PRJNA498859
1683	SWD_ZH5	Switzerland	PRJNA498971
1684	SWD_ZH50	Switzerland	PRJNA498860
1685	SWD_ZH51	Switzerland	PRJNA498861
1686	SWD_ZH52	Switzerland	PRJNA498862
1687	SWD_ZH53	Switzerland	PRJNA498863
1688	SWD_ZH54	Switzerland	PRJNA498864
1689	SWD_ZH55	Switzerland	PRJNA498865
1690	SWD_ZH56	Switzerland	PRJNA498920
1691	SWD_ZH57	Switzerland	PRJNA498921
1692	SWD_ZH58	Switzerland	PRJNA498922
1693	SWD_ZH59	Switzerland	PRJNA498923
1694	SWD_ZH6	Switzerland	PRJNA498773
1695	SWD_ZH60	Switzerland	PRJNA498924
1696	SWD_ZH61	Switzerland	PRJNA498925
1697	SWD_ZH62	Switzerland	PRJNA498927
1698	SWD_ZH63	Switzerland	PRJNA498928
1699	SWD_ZH65	Switzerland	PRJNA498930
1700	SWD_ZH66	Switzerland	PRJNA498932
1701	SWD_ZH67	Switzerland	PRJNA498933
1702	SWD_ZH68	Switzerland	PRJNA498934
1703	SWD_ZH69	Switzerland	PRJNA498935
1704	SWD_ZH7	Switzerland	PRJNA498775
1705	SWD_ZH72	Switzerland	PRJNA498938
1706	SWD_ZH75	Switzerland	PRJNA498942
1707	SWD_ZH76	Switzerland	PRJNA498943
1708	SWD_ZH77	Switzerland	PRJNA498944
1709	SWD_ZH78	Switzerland	PRJNA498946
1710	SWD_ZH79	Switzerland	PRJNA498947
1711	SWD_ZH8	Switzerland	PRJNA498776
1712	SWD_ZH80	Switzerland	PRJNA498948
1713	SWD_ZH82	Switzerland	PRJNA498954
1714	SWD_ZH83	Switzerland	PRJNA498957
1715	SWD_ZH84	Switzerland	PRJNA498958
1716	SWD_ZH85	Switzerland	PRJNA498959
1717	SWD_ZH86	Switzerland	PRJNA498960
1718	SWD_ZH87	Switzerland	PRJNA498961
1719	SWD_ZH88	Switzerland	PRJNA498962
1720	SWD_ZH9	Switzerland	PRJNA498801
1721	SWD_ZH90	Switzerland	PRJNA498964
1722	SWD_ZH91	Switzerland	PRJNA498965
1723	SWD_ZH93	Switzerland	PRJNA498967
1724	SWD_ZH94	Switzerland	PRJNA498968
1725	SWD_ZH96	Switzerland	PRJNA498972
1726	SWD_ZH97	Switzerland	PRJNA498973
1727	SWD_ZH98	Switzerland	PRJNA498974
1728	SWD_ZH99	Switzerland	PRJNA498975
1729	SZ105	China	PRJNA604082
1730	SZ116	China	PRJNA604082
1731	SZ117	China	PRJNA604082
1732	SZ118	China	PRJNA604082
1733	SZ119	China	PRJNA604082
1734	SZ120A	China	PRJNA604082
1735	SZ121	China	PRJNA604082
1736	SZ123A	China	PRJNA604082
1737	SZ131A	China	PRJNA604082
1738	SZ137A	China	PRJNA604082
1739	SZ138	China	PRJNA604082
1740	SZ14	China	PRJNA604082
1741	SZ140	China	PRJNA604082
1742	SZ141	China	PRJNA604082
1743	SZ143	China	PRJNA604082
1744	SZ145	China	PRJNA604082
1745	SZ147	China	PRJNA604082
1746	SZ150A	China	PRJNA604082
1747	SZ151	China	PRJNA604082
1748	SZ152A	China	PRJNA604082
1749	SZ154	China	PRJNA604082
1750	SZ155	China	PRJNA604082
1751	SZ158A	China	PRJNA604082
1752	SZ159A	China	PRJNA604082
1753	SZ161A	China	PRJNA604082
1754	SZ162A	China	PRJNA604082
1755	SZ163A	China	PRJNA604082
1756	SZ166A	China	PRJNA604082
1757	SZ167A	China	PRJNA604082
1758	SZ168A	China	PRJNA604082
1759	SZ17	China	PRJNA604082
1760	SZ172A	China	PRJNA604082
1761	SZ18	China	PRJNA604082
1762	SZ2002	China	PRJNA604082
1763	SZ2003	China	PRJNA604082
1764	SZ2004	China	PRJNA604082
1765	SZ2005	China	PRJNA604082
1766	SZ2008	China	PRJNA604082
1767	SZ2010	China	PRJNA604082
1768	SZ2011	China	PRJNA604082
1769	SZ2012	China	PRJNA604082
1770	SZ2015	China	PRJNA604082
1771	SZ2016A	China	PRJNA604082
1772	SZ2019	China	PRJNA604082
1773	SZ2042	China	PRJNA604082
1774	SZ2044	China	PRJNA604082
1775	SZ2048	China	PRJNA604082
1776	SZ2049	China	PRJNA604082
1777	SZ2050	China	PRJNA604082
1778	SZ2051	China	PRJNA604082
1779	SZ2052	China	PRJNA604082
1780	SZ2053A	China	PRJNA604082
1781	SZ2055	China	PRJNA604082
1782	SZ2057	China	PRJNA604082
1783	SZ2058	China	PRJNA604082
1784	SZ2059A	China	PRJNA604082
1785	SZ2060	China	PRJNA604082
1786	SZ2061	China	PRJNA604082
1787	SZ2062	China	PRJNA604082
1788	SZ2063	China	PRJNA604082
1789	SZ2065	China	PRJNA604082
1790	SZ2070	China	PRJNA604082
1791	SZ2071	China	PRJNA604082
1792	SZ2072	China	PRJNA604082
1793	SZ2075	China	PRJNA604082
1794	SZ2076	China	PRJNA604082
1795	SZ2081	China	PRJNA604082
1796	SZ2082	China	PRJNA604082
1797	SZ2084	China	PRJNA604082
1798	SZ2085	China	PRJNA604082
1799	SZ2086	China	PRJNA604082
1800	SZ2089	China	PRJNA604082
1801	SZ2092	China	PRJNA604082
1802	SZ2093	China	PRJNA604082
1803	SZ2094	China	PRJNA604082
1804	SZ2095	China	PRJNA604082
1805	SZ2097	China	PRJNA604082
1806	SZ2098	China	PRJNA604082
1807	SZ2102A	China	PRJNA604082
1808	SZ2107A	China	PRJNA604082
1809	SZ2108A	China	PRJNA604082
1810	SZ2109A	China	PRJNA604082
1811	SZ2110A	China	PRJNA604082
1812	SZ2112A	China	PRJNA604082
1813	SZ2113A	China	PRJNA604082
1814	SZ2114A	China	PRJNA604082
1815	SZ2115A	China	PRJNA604082
1816	SZ2117	China	PRJNA604082
1817	SZ2120	China	PRJNA604082
1818	SZ2123	China	PRJNA604082
1819	SZ2124	China	PRJNA604082
1820	SZ2126	China	PRJNA604082
1821	SZ2127	China	PRJNA604082
1822	SZ2128	China	PRJNA604082
1823	SZ2129	China	PRJNA604082
1824	SZ2130	China	PRJNA604082
1825	SZ2131	China	PRJNA604082
1826	SZ2132	China	PRJNA604082
1827	SZ2133	China	PRJNA604082
1828	SZ2134	China	PRJNA604082
1829	SZ2137	China	PRJNA604082
1830	SZ2138	China	PRJNA604082
1831	SZ2139	China	PRJNA604082
1832	SZ2140	China	PRJNA604082
1833	SZ2141	China	PRJNA604082
1834	SZ2142	China	PRJNA604082
1835	SZ2143	China	PRJNA604082
1836	SZ2145	China	PRJNA604082
1837	SZ2146	China	PRJNA604082
1838	SZ2147A	China	PRJNA604082
1839	SZ2148	China	PRJNA604082
1840	SZ2149	China	PRJNA604082
1841	SZ2150	China	PRJNA604082
1842	SZ2151	China	PRJNA604082
1843	SZ2152	China	PRJNA604082
1844	SZ2153	China	PRJNA604082
1845	SZ2154	China	PRJNA604082
1846	SZ2155	China	PRJNA604082
1847	SZ2156	China	PRJNA604082
1848	SZ2157	China	PRJNA604082
1849	SZ2158	China	PRJNA604082
1850	SZ2160	China	PRJNA604082
1851	SZ2161	China	PRJNA604082
1852	SZ2162	China	PRJNA604082
1853	SZ2165	China	PRJNA604082
1854	SZ2168	China	PRJNA604082
1855	SZ2170	China	PRJNA604082
1856	SZ2171	China	PRJNA604082
1857	SZ2172	China	PRJNA604082
1858	SZ2173	China	PRJNA604082
1859	SZ2175	China	PRJNA604082
1860	SZ2177	China	PRJNA604082
1861	SZ2178	China	PRJNA604082
1862	SZ2179	China	PRJNA604082
1863	SZ2180	China	PRJNA604082
1864	SZ2181	China	PRJNA604082
1865	SZ2182	China	PRJNA604082
1866	SZ2183	China	PRJNA604082
1867	SZ2185	China	PRJNA604082
1868	SZ2186	China	PRJNA604082
1869	SZ2187	China	PRJNA604082
1870	SZ2188	China	PRJNA604082
1871	SZ2190	China	PRJNA604082
1872	SZ2191	China	PRJNA604082
1873	SZ2193	China	PRJNA604082
1874	SZ2195	China	PRJNA604082
1875	SZ2196	China	PRJNA604082
1876	SZ2197	China	PRJNA604082
1877	SZ2198	China	PRJNA604082
1878	SZ2199	China	PRJNA604082
1879	SZ2203	China	PRJNA604082
1880	SZ2205	China	PRJNA604082
1881	SZ2206	China	PRJNA604082
1882	SZ2208	China	PRJNA604082
1883	SZ2209	China	PRJNA604082
1884	SZ2210	China	PRJNA604082
1885	SZ2211	China	PRJNA604082
1886	SZ2212	China	PRJNA604082
1887	SZ2213	China	PRJNA604082
1888	SZ2215	China	PRJNA604082
1889	SZ2216	China	PRJNA604082
1890	SZ2217	China	PRJNA604082
1891	SZ2218	China	PRJNA604082
1892	SZ2219	China	PRJNA604082
1893	SZ2220	China	PRJNA604082
1894	SZ2221	China	PRJNA604082
1895	SZ29A	China	PRJNA604082
1896	SZ3001A	China	PRJNA604082
1897	SZ3002	China	PRJNA604082
1898	SZ3005	China	PRJNA604082
1899	SZ3006A	China	PRJNA604082
1900	SZ3008A	China	PRJNA604082
1901	SZ3009	China	PRJNA604082
1902	SZ3010	China	PRJNA604082
1903	SZ3011	China	PRJNA604082
1904	SZ3012	China	PRJNA604082
1905	SZ3014	China	PRJNA604082
1906	SZ3015	China	PRJNA604082
1907	SZ3016	China	PRJNA604082
1908	SZ3018	China	PRJNA604082
1909	SZ3019A	China	PRJNA604082
1910	SZ3021	China	PRJNA604082
1911	SZ3023	China	PRJNA604082
1912	SZ3024	China	PRJNA604082
1913	SZ3025A	China	PRJNA604082
1914	SZ3027A	China	PRJNA604082
1915	SZ3028A	China	PRJNA604082
1916	SZ3029A	China	PRJNA604082
1917	SZ3030	China	PRJNA604082
1918	SZ3031	China	PRJNA604082
1919	SZ3033A	China	PRJNA604082
1920	SZ3034A	China	PRJNA604082
1921	SZ3035	China	PRJNA604082
1922	SZ3036	China	PRJNA604082
1923	SZ3038	China	PRJNA604082
1924	SZ3039	China	PRJNA604082
1925	SZ3040A	China	PRJNA604082
1926	SZ3041A	China	PRJNA604082
1927	SZ3043A	China	PRJNA604082
1928	SZ3044	China	PRJNA604082
1929	SZ3050	China	PRJNA604082
1930	SZ3053	China	PRJNA604082
1931	SZ3057	China	PRJNA604082
1932	SZ3058	China	PRJNA604082
1933	SZ3060	China	PRJNA604082
1934	SZ3063	China	PRJNA604082
1935	SZ3064	China	PRJNA604082
1936	SZ3065	China	PRJNA604082
1937	SZ3071	China	PRJNA604082
1938	SZ3073	China	PRJNA604082
1939	SZ3078	China	PRJNA604082
1940	SZ3080	China	PRJNA604082
1941	SZ3081A	China	PRJNA604082
1942	SZ3083A	China	PRJNA604082
1943	SZ3086A	China	PRJNA604082
1944	SZ3090A	China	PRJNA604082
1945	SZ3091A	China	PRJNA604082
1946	SZ3093A	China	PRJNA604082
1947	SZ3094A	China	PRJNA604082
1948	SZ3097A	China	PRJNA604082
1949	SZ3098A	China	PRJNA604082
1950	SZ3099A	China	PRJNA604082
1951	SZ3106A	China	PRJNA604082
1952	SZ3107A	China	PRJNA604082
1953	SZ3108A	China	PRJNA604082
1954	SZ3109A	China	PRJNA604082
1955	SZ3111A	China	PRJNA604082
1956	SZ3115	China	PRJNA604082
1957	SZ3116	China	PRJNA604082
1958	SZ3117	China	PRJNA604082
1959	SZ3118	China	PRJNA604082
1960	SZ3119	China	PRJNA604082
1961	SZ3121	China	PRJNA604082
1962	SZ3122	China	PRJNA604082
1963	SZ3126	China	PRJNA604082
1964	SZ3127	China	PRJNA604082
1965	SZ3130	China	PRJNA604082
1966	SZ3132	China	PRJNA604082
1967	SZ3133	China	PRJNA604082
1968	SZ34A	China	PRJNA604082
1969	SZ51A	China	PRJNA604082
1970	SZ53	China	PRJNA604082
1971	SZ57	China	PRJNA604082
1972	TJ06A	Uzbekistan	HEL_AA7262AA_AS
1973	TJ104A	Uzbekistan	HEL_AA7361AA_AS
1974	TJ22A	Uzbekistan	HEL_AA7259AA_AS
1975	TJ26A	Uzbekistan	HEL_AA7260AA_AS
1976	TJ29A	Uzbekistan	HEL_AA7257AA_AS
1977	TJ33A	Uzbekistan	HEL_AA7256AA_AS
1978	TJ48A	Uzbekistan	HEL_AA7382AA_AS
1979	TJ60A	Uzbekistan	HEL_AA7385AA_AS
1980	TJ86A	Uzbekistan	HEL_AA7360AA_AS
1981	TN2GF4	Japan	PRJNA395900
1982	TUR3087	Turkey	ERP116731
1983	TUR3117	Turkey	ERP116723
1984	TUR3155	Turkey	ERP116723
1985	TUR3321	Turkey	ERP116723
1986	TUR3725	Turkey	ERP116723
1987	TUR3841	Turkey	ERP116723
1988	TUR673	Turkey	ERP116723
1989	TUVAB15	Russia	ERP116723
1990	TUVAB18a	Russia	ERP116723
1991	Tuvac46	Russia	HEL_AA7357AA_AS
1992	Tuvac80	Russia	HEL_AA7250AA_AS
1993	TWN_633	Taiwan	PRJNA298832
1994	TWN_V1086	Taiwan	PRJNA298832
1995	TWN_V1267	Taiwan	PRJNA298832
1996	UM119_WA	Australia	PRJNA374603
1997	UM139_WA	Australia	PRJNA374603
1998	UM152_WA	Australia	PRJNA374603
1999	UM209_WA	Australia	PRJNA374603
[truncated: 171 more rows]
